# Supplementary material for: Mental navigation in the primate entorhinal cortex
Source: Nature. 2024 Jun 12;630(8017):704–11. doi: 10.1038/s41586-024-07557-z (PMC11224022; doi:10.1038/s41586-024-07557-z)
Supplement: Supplementary file 7 — Source Data Fig. 1 [file 41586_2024_7557_MOESM7_ESM.xlsx]

## Sheet: fig_1b
nhp_id	va_mnav	vp_mnav		nhp_id	va_mnav	vp_mnav
a	-0.65	-0.416667		m	2.6	1.48333
a	-0.65	-0.55		m	0.65	0.783333
a	-1.95	-1.36667		m	2.6	2.23333
a	-1.95	-1.38333		m	1.95	2.41664
a	-1.95	-0.55		m	0.65	0.833333
a	-1.95	-1.41665		m	1.3	1.01665
a	-1.95	-1.05		m	-0.65	-0.966666
a	-1.95	-1.2		m	1.3	1.58333
a	-1.95	-1.41667		m	0.65	0.6
a	-1.95	-1.8		m	-1.3	-1.58333
a	1.3	1.55		m	-0.65	-0.816667
a	1.95	0.966666		m	-1.95	-1.98332
a	1.95	1.05		m	-2.6	-2.78331
a	1.95	1.94998		m	1.95	1.96664
a	0.65	0.566667		m	-1.95	-2.18332
a	0.65	0.583333		m	-0.65	-0.85
a	-1.3	-1.64999		m	1.95	2.06667
a	-1.3	-1.2		m	0.65	0.883333
a	1.95	1.5		m	-0.65	-0.9
a	1.95	1.03333		m	-3.25	-2.96665
a	1.95	2.36665		m	-1.3	-1.81667
a	1.95	1.83333		m	-1.3	-1.96667
a	0.65	0.533334		m	-2.6	-2.28332
a	1.3	1.81667		m	1.3	1.39999
a	1.3	1.26667		m	-0.65	-0.75
a	1.95	1.5		m	-1.3	-1.2
a	1.95	1.73334		m	0.65	0.716667
a	-2.6	-1.9		m	-1.95	-2.08331
a	-2.6	-1.93333		m	2.6	2.28331
a	-2.6	-1.93333		m	0.65	0.833334
a	-2.6	-2.11664		m	1.3	1.1
a	-2.6	-2.03332		m	1.3	1.56667
a	-2.6	0.533334		m	1.3	1.13333
a	-2.6	-1.83333		m	-3.25	-3.55
a	-2.6	-1.81667		m	0.65	0.7
a	-2.6	-2.31665		m	3.25	3.1
a	-0.65	-0.466667		m	1.95	2.21667
a	-2.6	-2.2		m	-1.3	-2.06667
a	-2.6	-1.89998		m	2.6	4.79998
a	-2.6	-2.56665		m	-0.65	-0.966666
a	2.6	1.83333		m	0.65	0.616667
a	2.6	-0.2		m	-2.6	-2.06667
a	2.6	1.98332		m	-1.3	-1.45
a	2.6	-0.816666		m	-0.65	-0.866667
a	2.6	2.11665		m	0.65	0.583313
a	2.6	2.23331		m	-0.65	-0.7
a	-1.3	-1.21666		m	-0.65	-0.683334
a	-0.65	-0.55		m	1.95	2.24998
a	-0.65	-0.483334		m	-1.95	-1.53331
a	-1.95	-1.31665		m	1.3	1.98333
a	-1.95	-1.78333		m	-1.3	-1.38333
a	-1.95	-2.28333		m	1.3	2
a	-1.95	-1.51667		m	2.6	1.98333
a	-1.95	-2		m	-1.95	-1.73333
a	2.6	1.76664		m	-2.6	-2.49999
a	2.6	2.86667		m	0.65	0.65
a	-1.3	-0.966667		m	-1.3	-1.46667
a	-1.3	-1.23333		m	-0.65	-0.783333
a	-3.25	-2.4		m	-1.95	-1.66664
a	-3.25	-3.18332		m	0.65	0.983312
a	1.3	1.01667		m	1.95	-1.31667
a	1.3	1.15		m	-0.65	-0.85
a	3.25	2.18333		m	-1.95	-1.7
a	3.25	2.16667		m	1.3	1.06667
a	3.25	2.66666		m	0.65	0.733334
a	3.25	2.49997		m	1.95	2.04998
a	3.25	0.4		m	0.65	0.75
a	3.25	2.34999		m	0.65	0.683333
a	3.25	0.416667		m	-1.3	-1.26667
a	3.25	2.25		m	-2.6	-2.78331
a	3.25	2.78331		m	3.25	2.51665
a	3.25	2.79998		m	2.6	2.9
a	0.65	0.5		m	0.65	0.683333
a	-1.3	-1.3		m	-0.65	-0.616644
a	0.65	0.583333		m	1.3	1.61667
a	1.3	1.23333		m	-1.3	-1.36667
a	-0.65	-1.33333		m	-1.95	-1.85
a	-0.65	-0.65		m	1.95	2.18333
a	-0.65	-0.516648		m	1.3	1.48333
a	3.25	1.7		m	1.3	1.14998
a	3.25	-1.03333		m	-3.25	-4.08331
a	3.25	1.96667		m	2.6	2.56667
a	3.25	2.2		m	0.65	0.683333
a	3.25	2.51665		m	-0.65	-0.7
a	3.25	2.66667		m	-1.3	-1.34999
a	3.25	2.45		m	-0.65	-0.716667
a	3.25	-1.03333		m	-1.95	-1.58333
a	3.25	1.74998		m	-0.65	-0.683333
a	3.25	1.9		m	1.95	1.89998
a	3.25	2.93332		m	-2.6	-2.54998
a	0.65	0.516667		m	-1.3	-1.29999
a	1.3	1.96667		m	-2.6	-2.39998
a	1.3	0.65		m	1.95	2.03331
a	1.3	0.766666		m	-0.65	-0.616667
a	1.3	1.04998		m	-0.65	-0.816667
a	1.95	1.28333		m	-0.65	-0.666666
a	1.95	1.26667		m	1.95	3.23332
a	1.95	1.38333		m	-1.3	-1.45
a	1.95	0.65		m	1.95	1.88333
a	1.95	0.85		m	1.3	1.46667
a	1.95	2.38333		m	3.25	2.78333
a	1.95	2.03333		m	0.65	0.733334
a	0.65	-0.5		m	-1.95	-1.94998
a	0.65	0.6		m	0.65	0.766667
a	-1.95	-2.03331		m	1.3	1.58333
a	-3.25	-3.06666		m	-3.25	-2.86667
a	0.65	0.566666		m	-0.65	-0.7
a	-1.95	-1.83333		m	0.65	0.749973
a	0.65	0.566667		m	-1.3	-1.21667
a	-0.65	-0.733316		m	0.65	0.683333
a	-1.3	-1.33333		m	1.3	1.33333
a	-1.3	-1.21667		m	-1.95	-1.38331
a	1.95	1.86664		m	1.3	1.53332
a	1.3	1.44998		m	-1.3	-1.35
a	-0.65	-0.55		m	2.6	0.433334
a	-1.3	-1.51667		m	-1.95	-2.18331
a	1.95	1.38331		m	0.65	0.766667
a	1.95	1.64999		m	-1.3	-1.36667
a	1.3	1.21667		m	-0.65	-0.6
a	-1.95	-1.9		m	-1.3	-1.48333
a	-0.65	-0.483333		m	0.65	0.650001
a	0.65	0.583334		m	-2.6	-2.15
a	-0.65	-0.45		m	2.6	2.35
a	2.6	2.38331		m	-1.95	-1.75
a	-2.6	-2.56664		m	-1.3	-1.18331
a	-1.3	-1.04999		m	1.3	2.05
a	-2.6	-2.16667		m	2.6	2.31667
a	-2.6	-2.38331		m	-2.6	-2.33333
a	1.3	1.1		m	-1.3	-1.41667
a	2.6	2.15		m	-1.95	-1.75
a	2.6	2.91665		m	1.3	1.19997
a	-1.3	-1.21667		m	-0.65	-0.583334
a	-0.65	-1.3		m	-0.65	-0.7
a	-0.65	-0.616667		m	1.95	1.71667
a	-1.3	-1.33332		m	-0.65	-0.533329
a	2.6	1.61665		m	1.95	0.833333
a	2.6	2.28332		m	0.65	0.716666
a	-1.95	-1.69997		m	0.65	0.649975
a	0.65	0.583333		m	-1.95	-1.76667
a	-1.95	-1.8		m	-0.65	-0.616666
a	1.3	0.016667		m	0.65	0.9
a	1.3	0.916666		m	-0.65	-0.75
a	1.3	0.75		m	1.3	1.35
a	1.3	1.09999		m	-1.3	-1.33332
a	-3.25	-2.41667		m	-3.25	-3.38332
a	-3.25	-1.81665		m	1.3	1.43331
a	-3.25	-2.21665		m	0.65	0.783309
a	-3.25	-2.45		m	1.95	2.03332
a	-3.25	-2.63332		m	-1.95	-2.38331
a	-3.25	-2.38331		m	0.65	0.683317
a	-3.25	-2.76667		m	0.65	0.683333
a	-3.25	-3.18331		m	-0.65	-0.766667
a	1.3	1.03333		m	1.3	1.26666
a	1.3	0.75		m	-1.95	-1.61664
a	1.3	1.26665		m	-1.3	-1.3
a	1.3	1.06667		m	3.25	2.91665
a	-0.65	-0.633333		m	2.6	2.66667
a	1.95	1.28333		m	-1.3	-1.2
a	1.95	1.33333		m	-0.65	-0.699992
a	1.95	1.38333		m	2.6	2.58331
a	1.95	1.53333		m	-0.65	-0.633333
a	1.95	1.31667		m	0.65	0.85
a	1.95	1.76667		m	1.3	1.34998
a	0.65	0.566667		m	-1.3	-1.19998
a	1.95	1.96666		m	1.3	1.48333
a	1.95	1.83332		m	0.65	0.799982
a	-2.6	-2.43331		m	-0.65	-0.783333
a	-1.3	-1.13333		m	1.95	1.98333
a	-1.95	-2.19999		m	0.65	0.866667
a	-1.3	-1.98331		m	-3.25	-1.13333
a	-1.3	-3.06666		m	1.3	1.48333
a	-1.3	-1.91667		m	-2.6	-2.36667
a	-1.3	-1.46667		m	1.95	2.43333
a	-0.65	-0.616667		m	-1.3	-1.2
a	0.65	0.566667		m	-0.65	-0.783334
a	-0.65	-1.13333		m	1.3	1.43331
a	-0.65	-0.583321		m	1.3	1.45
a	0.65	0.666667		m	-2.6	-2.23333
a	-2.6	-2.33333		m	2.6	2.58333
a	2.6	2.16667		m	0.65	0.783333
a	2.6	1.98331		m	-0.65	-0.633334
a	2.6	2.23331		m	-1.95	-1.89998
a	1.3	1.89999		m	-0.65	-0.616647
a	1.3	0.666667		m	1.3	1.53333
a	1.3	1.58333		m	-1.95	-1.65
a	1.3	1.36665		m	-3.25	-1.76667
a	3.25	2.38331		m	1.3	1.29999
a	3.25	1.78333		m	-2.6	-2.64998
a	3.25	2.81664		m	2.6	2.34998
a	-0.65	-0.499986		m	0.65	0.75
a	0.65	0.5		m	1.95	2.15
a	-1.95	-2.18333		m	-0.65	-0.666667
a	-0.65	-0.816667		m	0.65	0.616652
a	1.3	0.983333		m	-1.3	-1.15
a	1.3	1.08333		m	-1.95	-1.83333
a	1.95	1.98333		m	-0.65	-0.6
a	3.25	1.71667		m	1.95	0.433312
a	3.25	3.01665		m	-0.65	-0.666666
a	-1.3	-1.08333		m	0.65	0.733334
a	1.95	1.36667		m	-1.3	-1.36667
a	1.95	1.06667		m	-1.3	-1.31665
a	1.95	1.78333		m	3.25	3.13331
a	-2.6	-2.55		m	0.65	0.666645
a	-1.3	-0.683333		m	-1.3	-1.31667
a	-1.3	-1.23333		m	1.95	2.3
a	0.65	0.483333		m	-0.65	-0.550001
a	-0.65	-0.533333		m	1.3	1.95
a	2.6	2.28333		m	-1.95	-1.66667
a	2.6	1.96667		m	0.65	0.683334
a	2.6	2.51665		m	1.95	1.98333
a	-1.3	-1.06667		m	-0.65	-0.566667
a	-0.65	-0.566667		m	-2.6	-1.7
a	-1.3	-1.43333		m	-0.65	-0.750001
a	0.65	0.55		m	-0.65	-0.7
a	1.3	1.6		m	0.65	0.666651
a	1.3	1.34998		m	-1.3	-1.61665
a	1.95	1.51667		m	1.3	1.25
a	1.95	1.48332		m	2.6	2.48333
a	1.95	2.69998		m	-1.3	-1.23333
a	1.95	2.91664		m	1.95	1.95
a	1.95	2.53333		m	3.25	2.75
a	1.95	2.91667		m	-1.3	-1.2
a	1.95	2.14998		m	-1.3	-1.2
a	-0.65	-0.716666		m	1.3	1.38333
a	0.65	0.616667		m	0.65	0.583334
a	-0.65	-0.483333		m	-2.6	-1.89998
a	-3.25	-2.33331		m	0.65	0.783312
a	-3.25	-2.66667		m	0.65	0.55
a	-3.25	-2.69998		m	1.95	2.23333
a	-3.25	-2.36667		m	-3.25	-2.45
a	-3.25	-2.56667		m	-0.65	-0.633334
a	-3.25	-2.36664		m	-1.95	-2.16667
a	-3.25	-2.11667		m	2.6	2.18333
a	-3.25	-1.11667		m	1.3	1.6
a	-3.25	-3.6		m	-1.95	-1.96667
a	1.3	1.18332		m	1.3	1.51667
a	-1.95	-1.51667		m	2.6	2.36667
a	-1.95	-1.38331		m	0.65	0.683333
a	-1.95	-1.41665		m	2.6	2.93331
a	-1.95	-1.96667		m	-1.95	-1.84998
a	0.65	0.61665		m	-1.95	-1.86665
a	0.65	0.85		m	1.95	2.11665
a	1.3	1.86667		m	-0.65	-0.483311
a	1.3	1.65		m	-0.65	-0.533333
a	1.3	0.45		m	1.3	1.08333
a	1.3	0.949982		m	-2.6	-2.25
a	1.3	1.16667		m	-2.6	-2.88333
a	-1.95	-1.76666		m	0.65	0.583333
a	-2.6	-2.08333		m	-1.3	-1.44997
a	-2.6	-2.16665		m	-1.3	-1.15
a	-2.6	-2.45		m	-3.25	-1.13333
a	2.6	2.55		m	-0.65	-0.65
a	-1.95	-1.51667		m	0.65	0.733334
a	-1.95	-2.46667		m	-1.95	-1.49998
a	-1.95	-1.41667		m	3.25	3.26665
a	-1.95	-1.83331		m	-0.65	-0.716666
a	-1.3	-1.71665		m	1.95	2.48331
a	-1.3	-1.3		m	1.3	1.28333
a	-1.3	-1.08333		m	1.95	1.78333
a	1.3	1.68333		m	0.65	0.633334
a	1.3	1.76667		m	0.65	0.566666
a	1.3	1.41667		m	-1.3	-1.28333
a	1.95	2.38332		m	1.3	1.25
a	1.95	3.1		m	-1.3	-1.06667
a	1.95	2.61665		m	-0.65	-0.666666
a	1.95	2.76665		m	-2.6	-2.01665
a	1.95	2.56667		m	0.65	0.75
a	1.95	1.9		m	1.3	1.46667
a	0.65	0.583334		m	1.95	0.766667
a	-1.3	-1.46667		m	-1.3	-1.25
a	-2.6	-2.51665		m	-1.3	-1.36665
a	-0.65	-0.533334		m	-1.3	-1.13333
a	0.65	0.616666		m	-0.65	-0.633333
a	-1.95	-1.91667		m	-2.6	-2.18333
a	-0.65	0.533333		m	1.3	1.35
a	-0.65	-0.566666		m	-0.65	-0.749979
a	1.95	1.78333		m	1.3	1.11667
a	-3.25	-2.45		m	0.65	0.766667
a	-3.25	-2.68332		m	1.3	1.33333
a	-3.25	-3		m	-3.25	-2.38333
a	1.3	1.76667		m	-0.65	-0.666667
a	1.3	0.883333		m	1.95	2.38333
a	1.3	0.95		m	3.25	3.34998
a	1.3	0.6		m	-0.65	-0.683333
a	1.3	0.583333		m	0.65	0.566666
a	1.3	0.6		m	-1.3	-1.51665
a	1.3	1.1		m	0.65	0.666667
a	-0.65	-0.583322		m	-1.95	-1.75
a	-0.65	-1.15		m	-1.95	-1.73333
a	-0.65	-0.666666		m	-0.65	-0.716668
a	1.3	1.46667		m	1.95	1.88331
a	0.65	0.516666		m	-1.95	-1.71666
a	-2.6	-2.18333		m	0.65	0.65
a	-2.6	-2.86665		m	2.6	2.95
a	0.65	0.616667		m	-0.65	-0.566667
a	1.95	2.11667		m	-0.65	-0.533312
a	2.6	2.63333		m	-2.6	-1.94998
a	0.65	0.55		m	2.6	2.98332
a	1.3	1.28333		m	-1.3	-1.51666
a	-1.3	-1.38333		m	1.3	1.19997
a	3.25	2.38331		m	-1.3	-1.51667
a	3.25	2.65		m	1.3	1.16667
a	3.25	2.75		m	1.95	2.03333
a	3.25	2.74998		m	-0.65	-0.683334
a	3.25	2.76667		m	-1.3	-1.28333
a	3.25	3.54998		m	-0.65	-0.566667
a	-1.95	-1.51665		m	0.65	0.7
a	-1.95	-1.98332		m	-1.95	-1.61665
a	-0.65	-0.75		m	-1.95	-2.36665
a	0.65	0.666667		m	0.65	0.683333
a	1.3	0.866667		m	1.95	1.96664
a	1.3	1.06667		m	3.25	-1.48331
a	-0.65	-0.433331		m	-2.6	-2.16664
a	2.6	2.33333		m	-1.3	-1.33331
a	0.65	0.566667		m	0.65	0.75
a	1.95	1.63332		m	0.65	0.7
a	0.65	0.466667		m	1.3	1.56667
a	0.65	0.583333		m	-1.95	-1.86667
a	1.3	1.36665		m	-0.65	-0.633334
a	2.6	2.44998		m	1.3	1.09998
a	-1.3	-1.26667		m	0.65	0.6
a	-1.95	-1.76667		m	2.6	2.26667
a	-1.3	-1.43333		m	-3.25	-2.73333
a	-3.25	-2.73333		m	3.25	3.24998
a	-3.25	-2.69999		m	-0.65	-0.666667
a	-3.25	-1.7		m	-1.3	-1.43333
a	-3.25	-2.84998		m	0.65	0.7
a	-0.65	-0.566667		m	1.3	1.26664
a	-0.65	-0.533334		m	1.3	0.983333
a	-0.65	-0.499979		m	0.65	0.783334
a	3.25	2.15		m	1.3	1.31664
a	3.25	2.55		m	1.95	2.06665
a	3.25	2.43333		m	1.3	1.43331
a	3.25	2.98332		m	-2.6	-2.96664
a	-1.3	-1.21665		m	-1.95	-1.64998
a	0.65	0.516667		m	-0.65	-0.85
a	1.3	1.48331		m	-0.65	-0.766667
a	1.95	1.63333		m	-0.65	-0.666667
a	-1.3	-1.81667		m	-3.25	-2.65
a	-1.3	-1.38333		m	0.65	0.683333
a	1.3	1.18333		m	2.6	1.83333
a	1.95	2.38332		m	1.95	3.21665
a	1.95	1.36665		m	0.65	0.85
a	1.95	1.63333		m	2.6	2.03333
a	-1.95	-2.05		m	-1.3	-1.48333
a	-2.6	-1.6		m	-1.95	-1.58333
a	-2.6	-2.46667		m	-1.3	-1.1
a	-0.65	-0.5		m	0.65	0.766648
a	-2.6	-1.36667		m	-2.6	-2.34998
a	-2.6	-2.35		m	-1.95	-1.56667
a	-1.95	-1.88333		m	-0.65	-0.6
a	2.6	2.11667		m	-1.3	-1.2
a	2.6	2.44997		m	-1.3	-1.24999
a	0.65	0.6		m	0.65	0.7
a	0.65	0.516666		m	-0.65	-0.65
a	0.65	0.683306		m	1.3	1.23333
a	-1.95	-1.91667		m	1.95	2.04998
a	-0.65	-1.08333		m	-0.65	-0.583333
a	-0.65	-0.633333		m	-1.3	-1.45
a	1.3	1.14999		m	-2.6	-2.51667
a	-0.65	-0.6		m	0.65	0.783333
a	-1.3	-1.33333		m	1.3	1.66665
a	2.6	2.66665		m	0.65	0.616667
a	-2.6	-2.44998		m	-3.25	-1.81665
a	-1.3	-1.34999		m	-1.95	-1.93331
a	1.95	1.51667		m	-0.65	-0.716643
a	1.95	1.38331		m	2.6	6.93329
a	1.95	1.58333		m	2.6	3.41667
a	1.95	1.5		m	1.3	1.2
a	1.95	1.79998		m	-1.95	-2.01667
a	0.65	0.55		m	-0.65	-0.6
a	-3.25	-2.26664		m	0.65	0.683315
a	-3.25	-2.44998		m	-2.6	-3.31664
a	-3.25	-3.23333		m	1.3	1.7
a	-1.95	-2.25		m	-1.3	-1.23333
a	-1.95	-1.93333		m	1.95	2.25
a	-1.3	-1.35		m	-1.3	-1.28333
a	0.65	1.15		m	0.65	0.716646
a	0.65	0.616666		m	-0.65	-0.616667
a	1.3	1.66667		m	-1.95	-1.89999
a	1.3	1.33331		m	3.25	2.79997
a	3.25	2.73332		m	-1.95	-2.06665
a	3.25	2.85		m	2.6	2.64998
a	-1.3	-1.33333		m	-1.95	-1.91664
a	-0.65	-0.55		m	-0.65	-0.566667
a	1.95	1.89998		m	1.95	2.13333
a	-2.6	-1.88333		m	-1.3	-1.4
a	-2.6	-2.38332		m	0.65	0.766667
a	1.3	1.11667		m	-0.65	-0.583333
a	1.95	2.25		m	0.65	0.683334
a	1.3	1.18333		m	-0.65	-0.583333
a	-0.65	-0.616667		m	-1.3	-1.49998
a	-0.65	-0.65		m	-2.6	-2.56664
a	1.95	2.48331		m	1.3	2.03331
a	1.95	1.81667		m	0.65	0.666667
a	0.65	0.533333		m	3.25	3.13333
a	-1.3	-1.15		m	1.3	1.15
a	2.6	2.13333		m	2.6	2.65
a	2.6	2.73333		m	0.65	0.716667
a	2.6	2.55		m	-2.6	-2.58333
a	0.65	0.55		m	-3.25	-2.8
a	1.95	1.55		m	1.95	1.7
a	1.95	1.51667		m	-1.3	-1.05
a	1.95	0.983334		m	-1.95	-2.01667
a	1.95	2.23331		m	1.3	1.41667
a	0.65	1		m	-1.3	-1.28333
a	0.65	0.633334		m	-0.65	-0.583317
a	0.65	0.51665		m	1.3	1.28333
a	1.3	-1.99998		m	0.65	0.666667
a	1.3	-2.18331		m	-0.65	-0.65
a	1.3	-2.03331		m	-3.25	-2.78333
a	1.3	-1.88333		m	0.65	0.783333
a	1.3	0.65		m	0.65	0.55
a	1.3	-2.44999		m	-1.3	-1.1
a	1.3	-2.66666		m	1.95	2.13333
a	1.3	-1.78331		m	-0.65	-0.583333
a	1.3	0.700001		m	1.3	1.09997
a	1.3	1.53333		m	-1.95	-2.14999
a	-0.65	-0.566667		m	1.95	2.04998
a	0.65	0.533333		m	-0.65	-0.516667
a	1.3	1.63333		m	-0.65	-0.6
a	1.3	1.16667		m	-0.65	-0.75
a	-0.65	-0.533333		m	-1.3	-1.4
a	-1.3	-1.33332		m	-1.95	-2.31667
a	-1.95	-2		m	0.65	0.583334
a	-0.65	-0.533334		m	1.3	1.79998
a	-1.3	-1.23333		m	-2.6	-2.53331
a	-1.95	-2.74998		m	0.65	0.699984
a	-1.95	-2.21667		m	2.6	2.44997
a	-2.6	-1.56667		m	-1.95	-2.26664
a	-2.6	-3.09999		m	-1.3	-1.26667
a	-2.6	-2.68331		m	-2.6	-2.24998
a	3.25	1.95		m	0.65	0.683333
a	3.25	3.06665		m	-0.65	-0.466667
a	1.95	1.84998		m	2.6	3.7
a	-0.65	-1.18332		m	1.3	1.3
a	-0.65	-0.483333		m	1.95	1.58333
a	-1.95	-1.85		m	-1.3	-1.31667
a	1.3	1.21666		m	1.3	1.11667
a	-2.6	-2.01666		m	-0.65	-0.633309
a	-2.6	-2.06667		m	-1.3	-1.18333
a	-2.6	-2.3		m	1.3	1.63333
a	-1.3	-1.33333		m	-1.95	-1.91667
a	-3.25	-2.6		m	-0.65	-0.633333
a	-3.25	-2.56665		m	0.65	0.733334
a	-3.25	-2.18331		m	0.65	0.616667
a	-3.25	-2.5		m	-0.65	-0.599997
a	-3.25	-2.49999		m	0.65	0.633334
a	-3.25	-2.33332		m	-2.6	-2.15
a	-3.25	-2.55		m	1.3	1.31667
a	-3.25	-1.83333		m	-3.25	2.03333
a	-3.25	-2.18332		m	1.95	2.03332
a	-3.25	-4		m	2.6	2.46665
a	-3.25	-2.61665		m	3.25	3.81664
a	-3.25	-3.14998		m	0.65	0.683333
a	1.3	1.13332		m	1.95	1.78333
a	-0.65	-0.483334		m	1.3	1.8
a	-0.65	-0.933333		m	1.3	1.14999
a	-0.65	-0.6		m	-1.95	-1.91665
a	-0.65	-0.633334		m	-1.3	-0.983333
a	0.65	0.45		m	-0.65	-0.566666
a	1.95	2.54998		m	-1.3	-1.38333
a	1.95	1.81667		m	1.95	2.41667
a	-1.95	-2.26665		m	-0.65	-0.616666
a	3.25	2.71667		m	-1.95	-1.71665
a	3.25	3.11665		m	0.65	0.766666
a	-0.65	-0.45		m	1.3	1.68331
a	-1.3	-1.86667		m	-1.95	-1.76667
a	-1.3	-1.45		m	1.95	2.29998
a	-1.3	-1.48333		m	-1.3	-1.58332
a	0.65	0.533334		m	-0.65	-0.583333
a	2.6	1.91667		m	2.6	2.31667
a	2.6	2.36667		m	1.3	1.38333
a	-1.95	-1.36667		m	0.65	0.7
a	-1.95	-1.75		m	1.3	1.23332
a	0.65	0.53332		m	2.6	2.41664
a	-0.65	-0.633334		m	-1.3	-1.23331
a	-1.3	-1.33333		m	-3.25	-2.81665
a	-2.6	-0.5		m	-0.65	-0.633333
a	-2.6	-3.48333		m	0.65	0.733333
a	-2.6	-2.99998		m	1.3	1.18333
a	-2.6	-2.1		m	-2.6	-2.54999
a	-2.6	-2.23333		m	0.65	0.633333
a	-3.25	-1.68333		m	-1.3	-1.31667
a	-3.25	-2.14998		m	-0.65	-0.533333
a	-3.25	-1.89998		m	-1.95	-1.66664
a	-3.25	-2.8		m	0.65	0.666667
a	-1.95	-1.35		m	1.95	1.91667
a	-1.95	-2.08333		m	3.25	2.59998
a	-2.6	-1.56667		m	-0.65	-0.65
a	-2.6	-2.36667		m	-1.95	-2.05
a	-1.3	-1.08333		m	-1.3	-1.21667
a	1.3	0.683333		m	0.65	0.716667
a	1.3	1.23333		m	-0.65	-0.566649
a	0.65	1.13331		m	-2.6	-2.39998
a	0.65	0.683333		m	-1.3	-1.3
a	0.65	0.45		m	-3.25	-3.08331
a	1.3	1.5		m	-0.65	-0.666666
a	1.95	1.83333		m	1.95	2.7
a	1.3	1.14999		m	2.6	2.5
a	1.3	1.06667		m	1.3	1.56667
a	-0.65	-0.533333		m	3.25	0.566666
a	2.6	2.38332		m	-1.3	-1.28333
a	1.95	1.8		m	-0.65	-0.566666
a	-0.65	-0.516642		m	1.95	2.24998
a	1.3	1.91667		m	-1.95	-1.71665
a	1.3	1.01667		m	0.65	0.666666
a	1.3	1.31665		m	1.3	0.866667
a	-1.3	-1.36667		m	0.65	0.666666
a	1.95	2.3		m	-2.6	-2.36667
a	1.95	2.16667		m	1.95	2.01667
a	-2.6	-2.03333		m	-1.95	-2.38333
a	-2.6	-2.35		m	-1.3	-1.43333
a	-2.6	-2.45		m	0.65	0.783333
a	-1.95	-1.75		m	0.65	0.75
a	-1.95	-1.65		m	1.3	1.13333
a	-0.65	-0.78331		m	-0.65	-0.55
a	2.6	0.1		m	-0.65	-0.566666
a	2.6	2.03333		m	0.65	0.516667
a	2.6	2.61665		m	-0.65	-0.883333
a	-0.65	-0.533333		m	2.6	2.29998
a	3.25	2.49998		m	-1.3	-1.45
a	3.25	2.75		m	1.95	2.33333
a	3.25	2.96665		m	-3.25	-4.08331
a	-0.65	-0.5		m	1.3	-3.85
a	-1.3	-1.01667		m	0.65	0.583333
a	-1.3	-1.4		m	-0.65	-0.599984
a	0.65	-0.7		m	-2.6	-2.14998
a	0.65	0.883333		m	3.25	2.96664
a	0.65	0.916666		m	1.3	1.38332
a	0.65	-0.633333		m	-1.3	-1.21667
a	0.65	1.04999		m	1.3	1.21667
a	0.65	1.3		m	2.6	2.36667
a	0.65	1.16667		m	-2.6	-2.46667
a	0.65	1.31665		m	0.65	0.65
a	0.65	-1.03333		m	-0.65	-0.616666
a	0.65	-0.933333		m	-1.3	-1.11667
a	0.65	1.06667		m	-1.95	-2.36667
a	0.65	0.9		m	-0.65	-0.566667
a	0.65	1.28331		m	1.95	2.06667
a	0.65	1.56667		m	-1.3	-1.5
a	0.65	1.05		m	0.65	0.733321
a	0.65	0.666659		m	-0.65	-0.516667
a	0.65	0.666667		m	1.3	0.883333
a	-1.95	-2.01667		m	1.95	1.91667
a	1.3	1.4		m	-1.95	-2.03333
a	2.6	2.48332		m	-0.65	-0.483314
a	-3.25	-2.41664		m	2.6	2.83331
a	-3.25	-2.53333		m	0.65	0.733333
a	-3.25	-3.11665		m	-1.95	-1.91667
a	-0.65	-0.633334		m	-1.3	-1.23333
a	1.95	1.33331		m	0.65	0.633334
a	1.95	1.38333		m	-0.65	-0.516666
a	1.95	1.9		m	-2.6	-1.95
a	1.3	2.19997		m	0.65	0.766667
a	1.3	1.83331		m	-1.95	1.18333
a	1.3	2		m	-3.25	-2.98333
a	1.3	2.33333		m	1.95	2.18333
a	1.3	1.55		m	1.95	2.33333
a	0.65	0.883333		m	-1.3	-1.28333
a	0.65	0.5		m	-1.95	-1.75
a	1.3	1.25		m	2.6	2.91667
a	0.65	0.516667		m	0.65	0.6
a	1.95	2.09999		m	1.3	1.38331
a	0.65	-0.483334		m	-0.65	-0.616667
a	0.65	0.5		m	1.3	1.01667
a	-1.3	-1.18333		m	0.65	0.683333
a	-1.3	-1.51667		m	-0.65	-0.616667
a	0.65	0.533334		m	0.65	0.616666
a	-2.6	-2.3		m	1.95	1.93333
a	1.3	0.999999		m	-1.3	-1.11667
a	1.3	1.36667		m	2.6	1.99998
a	1.3	1.64998		m	-1.95	-1.73333
a	1.3	1.13332		m	-0.65	-0.616648
a	1.95	2.34998		m	1.3	1.3
a	1.95	1.56665		m	1.3	1.9
a	1.95	2.53332		m	-1.3	-1.23334
a	1.95	2.11666		m	-0.65	-0.583333
a	3.25	2.46665		m	-2.6	-2.13332
a	3.25	3.43333		m	0.65	0.766667
a	0.65	0.6		m	3.25	2.68331
a	-1.95	-1.8		m	-1.3	-1.05
a	-1.3	-0.949986		m	-2.6	-2.14998
a	-1.3	-1.54998		m	1.3	1.36664
a	-0.65	-1.08333		m	0.65	0.7
a	-0.65	-0.533334		m	-0.65	-0.583333
a	-0.65	-0.666667		m	-0.65	-0.616652
a	0.65	0.866667		m	-0.65	-0.466667
a	-1.95	-1.85		m	-1.95	-1.8
a	1.95	1.91664		m	1.3	1.01667
a	2.6	2.81667		m	1.3	1.35
a	1.95	2.35		m	-1.3	-1.21664
a	1.95	1.46667		m	0.65	0.633333
a	1.95	2.25		m	2.6	2.43333
a	-1.95	-1.58333		m	2.6	2.31667
a	-1.95	-1.86665		m	-3.25	-2.64998
a	0.65	0.533334		m	1.95	2.43331
a	-0.65	-0.866642		m	0.65	0.666652
a	1.3	1.76667		m	-2.6	-3.0333
a	1.3	1.95		m	-0.65	-0.5
a	1.3	1.96667		m	0.65	0.533333
a	1.3	2.36665		m	1.95	2.33331
a	1.3	2.16667		m	0.65	0.55
a	1.3	1.98333		m	-1.3	-1.19997
a	1.3	1.64998		m	1.95	1.5
a	1.3	1.68331		m	-0.65	-0.65
a	1.3	2.06666		m	-1.3	-1.3
a	1.3	1.64998		m	-1.3	-1.33333
a	1.3	1.93331		m	-1.95	-2.24999
a	1.3	1.66666		m	3.25	2.54998
a	1.3	1.54998		m	0.65	0.666666
a	-1.3	-1.31667		m	-1.3	-1.08333
a	-1.3	-0.983334		m	1.3	0.983333
a	-1.3	-0.716667		m	1.3	1.23333
a	-1.3	-1.16667		m	0.65	0.699975
a	2.6	2.61667		m	-1.95	4.06664
a	-1.3	-1.01667		m	0.65	0.716667
a	-1.3	-1.18333		m	1.95	2.26665
a	-3.25	-2.13333		m	3.25	4.14998
a	-3.25	-2.83333		m	-0.65	-0.716642
a	-0.65	-0.616667		m	-0.65	-0.566667
a	-2.6	-1.63332		m	0.65	0.783334
a	-2.6	-2.46667		m	-1.95	-1.79999
a	1.3	1.56667		m	-0.65	-0.566642
a	1.3	1.49998		m	-3.25	-2.93331
a	0.65	0.466667		m	-1.95	-1.93331
a	-0.65	-0.483333		m	-2.6	-3.29998
a	-1.95	-1.76665		m	-1.3	-1.11667
a	-3.25	-2.58331		m	1.3	1.23331
a	-3.25	-3.03333		m	-0.65	-0.533333
a	0.65	0.516667		m	2.6	1.86667
a	-1.3	-1.36665		m	2.6	2.59997
a	-2.6	-1.78333		m	-2.6	-2.24998
a	-2.6	-2.29998		m	1.3	1.18333
a	1.3	1.71665		m	0.65	0.583334
a	1.3	1.03333		m	-0.65	-0.6
a	1.3	0.9		m	1.95	2
a	1.3	0.7		m	1.95	1.85
a	1.3	1.13333		m	-1.3	-1.31665
a	-1.3	-1.35		m	2.6	3.73332
a	1.95	1.63331		m	-1.95	-2.04998
a	2.6	2.61665		m	-3.25	-2.63331
a	-0.65	-0.616667		m	-1.3	-1.18331
a	2.6	2.31667		m	-1.95	-1.88331
a	-1.95	-1.76667		m	1.3	0.9
a	1.3	1.1		m	-0.65	-0.5
a	1.3	2.54998		m	-2.6	-2.26667
a	1.3	1.96667		m	1.3	1.2
a	1.3	2.23332		m	0.65	0.6
a	1.3	2.01667		m	-1.3	-1.04999
a	1.3	1.8		m	0.65	0.666667
a	1.3	1.61667		m	1.95	2.23333
a	1.3	1.1		m	1.95	2.7
a	-0.65	-0.533334		m	-1.95	-1.71664
a	-1.3	-1.36664		m	-1.3	-1.25
a	-0.65	-1.03333		m	-0.65	-0.483334
a	-0.65	-0.6		m	3.25	3.2
a	-1.95	-1.98331		m	2.6	2.66667
a	-0.65	-0.533334		m	-0.65	-0.516667
a	0.65	0.533334		m	-0.65	-0.633333
a	3.25	2.88332		m	0.65	0.65
a	1.3	2.03332		m	1.95	1.8
a	1.3	1.98333		m	-1.3	-1.11667
a	1.3	2.33333		m	-0.65	-0.533333
a	1.3	1.83332		m	0.65	0.616667
a	1.3	1.56665		m	0.65	0.516667
a	1.3	1.96667		m	1.3	1.48333
a	1.3	2.03332		m	1.3	1.13328
a	1.3	1.28333		m	0.65	0.6
a	-2.6	-1.98332		m	2.6	2.73333
a	-2.6	-1.85		m	-0.65	-0.566667
a	-2.6	-2.13333		m	-1.3	-1.3
a	-2.6	-2.69999		m	0.65	0.849978
a	1.95	1.86664		m	1.95	2.46665
a	-0.65	-0.566667		m	-1.3	-1.46665
a	0.65	0.583333		m	-2.6	-1.88331
a	0.65	0.65		m	-0.65	-0.583333
a	-1.3	-1.78333		m	-1.95	-2.03332
a	-1.3	-0.933322		m	0.65	0.866639
a	-1.3	-1.95		m	-2.6	-2.59998
a	-1.3	-1.73333		m	-3.25	-2.34998
a	-1.3	-1.43333		m	1.3	1.66667
a	0.65	0.516645		m	3.25	1.93333
a	1.95	1.61667		m	-0.65	-0.666667
a	1.95	2.08333		m	-1.95	-2.26667
a	-1.3	-1.23333		m	-1.3	-1.16667
a	1.95	1.79998		m	1.95	2.03333
a	-3.25	-2.51665		m	2.6	3.31667
a	-3.25	-2.85		m	-0.65	-0.583333
a	-1.3	-1.11667		m	-1.3	-1.13333
a	0.65	0.65		m	1.3	1.59998
a	2.6	2.21667		m	-1.95	-1.46665
a	-1.95	-1.51667		m	1.3	1.23331
a	-1.95	-2.48332		m	1.95	1.73333
a	-1.95	-2.08331		m	0.65	0.583333
a	-1.95	-1.51667		m	1.3	1.05
a	-1.95	-2.26666		m	-0.65	-0.699999
a	0.65	0.533333		m	0.65	0.65
a	2.6	2.53331		m	-1.3	-0.966666
a	-1.3	-1.31665		m	1.3	1.43333
a	1.95	2.38332		m	1.95	1.91667
a	1.95	2.48331		m	-0.65	-0.633333
a	1.95	3.06664		m	-1.3	-1.38331
a	1.95	2.38333		m	3.25	2.39998
a	1.95	2.33333		m	-3.25	-3.03333
a	1.95	2.46665		m	-2.6	-2.4
a	1.95	1.86665		m	2.6	2.65
a	-0.65	-0.45		m	0.65	0.8
a	3.25	2.3		m	0.65	0.633334
a	3.25	2.41667		m	0.65	0.816667
a	3.25	3.06665		m	1.3	1.31667
a	1.95	2.41664		m	-1.95	-1.86667
a	1.95	1.73333		m	0.65	0.716667
a	-0.65	-0.65		m	1.3	1.38331
a	-0.65	-0.45		m	-0.65	-0.716666
a	1.3	1.28331		m	-0.65	-0.6
a	-2.6	-2.31665		m	1.3	1.23332
a	-2.6	-2.38333		m	-1.95	-2.24997
a	1.3	1		m	1.95	2.29998
a	1.3	1.6		m	2.6	2.41664
a	1.3	1.38333		m	-1.3	-1.34999
a	-1.3	-1.63333		m	-1.3	-1.29998
a	-1.3	-1.26667		m	0.65	0.616667
a	-0.65	-0.516651		m	-2.6	-2.35
a	0.65	0.616664		m	-0.65	-0.6
a	0.65	1.24998		m	-1.95	-2.08331
a	0.65	0.65		m	1.95	2.74998
a	0.65	0.75		m	-0.65	-0.7
a	-0.65	-0.55		m	0.65	0.666646
a	-1.95	-1.88331		m	-2.6	-3.29998
a	1.3	1.63332		m	-1.3	-1.2
a	1.3	1.36667		m	-1.95	-1.78331
a	1.3	-1.15		m	-1.3	-1.43331
a	1.3	1.48333		m	-1.3	-1.25
a	-0.65	-1.28333		m	-1.3	-1.16667
a	-0.65	-0.466667		m	-0.65	-0.5
a	-0.65	-0.516667		m	1.95	2.36667
a	-1.3	-1.26666		m	1.3	1.33333
a	1.3	1.8		m	-1.95	-1.76667
a	1.3	1.05		m	1.3	1.26667
a	1.3	1.73333		m	1.3	1.31665
a	1.3	1.98333		m	2.6	2.41664
a	1.3	2.08333		m	2.6	2.29998
a	1.3	1.64998		m	-0.65	-0.699974
a	1.3	1.53333		m	-1.95	-2.01666
a	-1.95	-1.76665		m	1.95	1.53333
a	0.65	0.95		m	0.65	0.8
a	0.65	0.616667		m	1.95	3.45
a	1.95	2.41667		m	3.25	3.31663
a	1.95	1.85		m	1.3	1.49999
a	2.6	2.41665		m	-2.6	-2.28332
a	0.65	0.483333		m	-0.65	-0.6
a	2.6	2.33332		m	-3.25	-2.7
a	1.95	0.483333		m	-0.65	-0.683333
a	1.95	2.4		m	0.65	0.733333
a	1.95	0.483333		m	-0.65	-0.566667
a	1.95	2.76665		m	0.65	0.733333
a	1.95	3.05		m	-2.6	-1.8
a	1.95	1.96667		m	-2.6	-2.73333
a	1.95	1.7		m	3.25	3.13331
a	-2.6	-2.81667		m	-1.95	-1.81665
a	0.65	0.533334		m	0.65	0.666667
a	0.65	0.616645		m	-1.3	-1.31667
a	-1.95	-1.61667		m	1.3	1.28333
a	-1.95	-2.14998		m	1.95	1.71665
a	1.3	1.48333		m	2.6	2.21667
a	3.25	3.1		m	1.95	3.81667
a	-1.95	-1.96667		m	-0.65	-0.75
a	-0.65	-0.483333		m	-0.65	-0.566637
a	1.3	2.06665		m	-3.25	-2.89998
a	1.3	2.4		m	-1.3	-1.35
a	1.3	2.86666		m	-1.95	-2.16664
a	1.3	2.48331		m	0.65	0.7
a	1.3	1.88333		m	0.65	0.75
a	1.3	1.48332		m	0.65	0.649971
a	-1.3	-1.35		m	0.65	0.516667
a	-1.3	-0.95		m	1.3	1.65
a	-1.3	-1.26667		m	1.3	2.09998
a	-0.65	-0.5		m	1.3	1.65
a	-1.3	-1.31664		m	2.6	3.23333
a	-3.25	-3.16665		m	-1.95	-1.89998
a	-0.65	-0.416666		m	-0.65	-0.666666
a	-0.65	-0.5		m	-0.65	-0.583334
a	0.65	0.65		m	-1.3	-1.18331
a	-2.6	-2.21666		m	-0.65	-0.683326
a	-1.95	-1.13331		m	1.95	2.48331
a	-1.95	-2.58332		m	-1.3	-1.36667
a	-1.95	-1.91667		m	-1.3	-1.75
a	-0.65	-0.5		m	2.6	1.93332
a	-2.6	-0.7		m	0.65	0.65
a	-2.6	-1.98331		m	1.95	2.21666
a	-2.6	-1.66667		m	0.65	0.733334
a	-2.6	-1.91667		m	-2.6	-2.75
a	-2.6	-2.43331		m	-1.3	-1.31667
a	2.6	1.66665		m	0.65	0.666667
a	2.6	1.91667		m	0.65	0.649974
a	2.6	-0.65		m	-0.65	-0.6
a	2.6	2.4		m	3.25	3.01667
a	-0.65	-0.516654		m	-0.65	-0.6
a	-3.25	-2.36667		m	-0.65	-0.583334
a	-3.25	-1.4333		m	-3.25	-3.93331
a	-3.25	-2.38332		m	2.6	2.39998
a	-3.25	-1.03331		m	1.3	1.84999
a	-3.25	-3.01667		m	1.3	1.51667
a	0.65	0.583333		m	1.95	2.08331
a	-1.95	-1.18332		m	-2.6	-2.83331
a	-1.95	-1.43333		m	-0.65	-0.733334
a	-1.95	0.983334		m	0.65	1.1
a	-1.95	-1.81667		m	1.3	2.05
a	-1.3	-0.883334		m	-1.95	-0.949978
a	-1.3	-1.18333		m	-1.3	-1.41664
a	1.3	1.51667		m	-1.3	-1.25
a	1.95	1.65		m	1.95	2.33333
a	0.65	0.5		m	-1.95	-2.31667
a	2.6	1.99998		m	-0.65	-0.65
a	2.6	2.06667		m	-1.95	-1.76667
a	2.6	2.45		m	1.3	0.95
a	-1.3	-0.016667		m	-2.6	-2.4
a	-1.3	-1.06667		m	1.3	-1.13333
a	0.65	0.433333		m	2.6	2.75
a	-3.25	-2.26667		m	0.65	0.783334
a	-3.25	-2.14997		m	-0.65	-0.699985
a	-3.25	-1.5		m	3.25	2.91665
a	-3.25	-1.63333		m	2.6	3.48333
a	-3.25	-0.783333		m	1.3	1.83333
a	-3.25	-2.76664		m	-0.65	-0.61665
a	-3.25	-2.83331		m	-1.3	-1.35
a	-2.6	-1.91665		m	0.65	0.75
a	-2.6	-1.96667		m	-0.65	-0.616666
a	-2.6	-1.68333		m	-1.3	-1.2
a	-2.6	-3.34998		m	-1.3	-1.31667
a	-2.6	-2.75		m	-0.65	-0.616667
a	-1.3	-0.766667		m	0.65	0.55
a	-1.3	-1.23333		m	0.65	0.616666
a	0.65	0.45		m	-1.3	-1.36667
a	0.65	0.799976		m	1.95	2.36667
a	-0.65	-0.466666		m	1.3	1.71667
a	-1.95	-1.25		m	1.95	2.91664
a	-1.95	1.16667		m	1.3	1.55
a	-1.95	-2.63333		m	1.95	2.96667
a	-1.95	-3.78331		m	-1.95	-1.75
a	-1.95	-2.59998		m	-0.65	-0.633334
a	-1.95	-1.81667		m	-2.6	-2.59998
a	-2.6	-0.849982		m	-3.25	-3.11665
a	-2.6	-4.01667		m	-1.95	-1.61667
a	-2.6	-2.11664		m	-1.95	-1.44997
a	-2.6	-1.35		m	1.95	3.36665
a	-2.6	-1.71664		m	0.65	0.733334
a	-2.6	-1.36667		m	-0.65	-0.7
a	-2.6	-2		m	-3.25	-2.83332
a	-2.6	-1.88333		m	3.25	3.16667
a	-2.6	-2.28331		m	1.3	1.41667
a	-1.95	-1.56664		m	0.65	0.566666
a	-1.95	-2.31667		m	0.65	0.55
a	-1.95	-1.41667		m	-0.65	-0.533334
a	-1.95	-2.13333		m	-2.6	-2.3
a	1.95	2.11667		m	1.3	1.31667
a	-1.3	-1.4333		m	-1.3	-1.35
a	1.3	1		m	-1.95	-2.51665
a	1.3	1.93332		m	1.95	1.66667
a	1.3	2.11666		m	-1.95	-1.7833
a	1.3	0.516666		m	0.65	0.666667
a	1.3	1.63331		m	2.6	2.56667
a	1.3	1.63331		m	-0.65	-0.666667
a	1.3	1.41666		m	-1.95	-1.71667
a	1.3	1.13333		m	-2.6	-3.05
a	1.95	1.98333		m	2.6	3.53333
a	1.3	2.35		m	1.3	1.28332
a	1.3	-0.533333		m	1.95	2.44997
a	1.3	-0.25		m	-0.65	-0.666667
a	1.3	2.15		m	1.3	1.29998
a	1.3	2.28332		m	-1.3	-1.63331
a	1.3	0.416667		m	-1.3	-1.03333
a	1.3	-0.383333		m	0.65	0.783333
a	1.3	0.15		m	-0.65	-0.733333
a	1.3	0.35		m	-1.3	-1.34998
a	1.3	0.283333		m	-1.95	-2.08331
a	1.3	2.01667		m	0.65	0.533333
a	1.3	1.8		m	1.95	2.16667
a	1.3	1.7		m	-1.3	-1.53333
a	1.3	1.25		m	1.3	1.36667
a	-1.3	-1.2		m	2.6	2.91667
a	-0.65	-0.466667		m	-1.3	-1.25
a	-0.65	-0.966666		m	-0.65	-0.65
a	-0.65	-0.5		m	-0.65	-0.583307
a	2.6	2.39998		m	0.65	0.716667
a	-1.95	-2.31665		m	-2.6	-2.73333
a	-1.95	-2.18331		m	0.65	0.6
a	0.65	0.533334		m	3.25	3.51665
a	0.65	0.566667		m	-1.95	-2.04998
a	2.6	1.89999		m	1.3	1.29998
a	2.6	3.13333		m	1.3	1.28333
a	2.6	2.51667		m	0.65	0.733334
a	3.25	2.25		m	-3.25	-3.23333
a	3.25	3.01667		m	0.65	0.633333
a	-0.65	-0.516667		m	1.95	2.83331
a	1.3	1.63331		m	-0.65	-0.583333
a	1.3	1.56667		m	1.95	3.04997
a	1.3	1.56667		m	-1.3	-1.08333
a	1.3	2.18331		m	-2.6	-2.79998
a	1.3	2.08333		m	-0.65	-0.516667
a	1.3	1.63333		m	-0.65	-0.95
a	1.3	1.76667		m	-1.95	-1.84998
a	1.3	1.4		m	-1.3	-1.36665
a	1.95	1.31666		m	2.6	2.08333
a	1.95	2.16664		m	1.3	1.53331
a	-0.65	-0.666667		m	0.65	0.533334
a	-0.65	-0.550001		m	0.65	0.666667
a	1.95	1.78331		m	-2.6	-2.41665
a	-0.65	-0.516666		m	1.95	3.71665
a	-0.65	0.516666		m	-0.65	-0.583333
a	-0.65	-0.55		m	-1.3	-1.28331
a	-0.65	-0.566657		m	-0.65	-0.533333
a	0.65	0.483334		m	-2.6	-2.13333
a	-1.3	-1.16667		m	1.95	2.14999
a	1.95	2.06665		m	1.3	1.13333
a	0.65	0.466667		m	3.25	2.83331
a	0.65	0.533333		m	-0.65	-0.683315
a	2.6	2.48333		m	0.65	0.733333
a	1.95	1.83333		m	-1.95	-1.86667
a	-1.3	-1.44998		m	1.3	1.18333
a	0.65	0.466666		m	0.65	0.75
a	-2.6	-2.18333		m	-1.3	-1
a	-2.6	-3.14997		m	2.6	2.68332
a	-2.6	-1.71667		m	0.65	0.733333
a	-2.6	-2.45		m	-1.3	-1.2833
a	-0.65	-0.85		m	2.6	3.96665
a	3.25	2.19998		m	1.3	1.69998
a	3.25	-0.533334		m	1.3	1.58332
a	3.25	-0.9		m	-1.3	-1.16667
a	3.25	0.4		m	-0.65	-0.566667
a	3.25	-0.983333		m	-1.95	-2.28333
a	3.25	-0.633333		m	-3.25	-3.33333
a	3.25	0.7		m	1.95	2.85
a	3.25	2.65		m	-0.65	-0.649977
a	3.25	3.14999		m	-1.95	-1.61667
a	-3.25	-2.78333		m	-3.25	-2.85
a	-3.25	-3.33333		m	-1.3	-1.01667
a	2.6	2.21667		m	-0.65	-0.533334
a	1.3	1.4		m	1.95	1.59998
a	-1.95	-1.36667		m	2.6	2.93331
a	-1.95	-1.83333		m	1.3	1.3833
a	-1.95	-1.35		m	-0.65	-0.583333
a	-1.95	-2.25		m	1.3	0.9
a	-1.95	-1.21667		m	3.25	0.866667
a	-1.95	-2.63333		m	2.6	1.83333
a	-1.95	-2.73331		m	0.65	0.55
a	-1.95	-2.65		m	1.95	2.68332
a	-1.95	-1.39997		m	-1.3	-1.25
a	-1.95	-1.28332		m	0.65	0.666649
a	-1.95	-2.03332		m	-0.65	-0.666667
a	0.65	1.29998		m	-1.95	-1.9
a	0.65	0.583324		m	-0.65	-0.55
a	1.3	1.86667		m	-1.3	-0.833317
a	1.3	1.76667		m	-1.3	-1.23333
a	1.3	2.25		m	-2.6	-2.73331
a	1.3	2.38332		m	-1.95	-1.59998
a	1.3	1.71667		m	1.95	5.09997
a	1.3	2.33333		m	0.65	0.633333
a	1.3	1.91667		m	-0.65	-0.633333
a	1.3	1.13332		m	1.3	1.24998
a	1.3	1		m	0.65	0.716667
a	1.3	1.68333		m	0.65	0.566667
a	1.3	1.3		m	1.3	1.29997
a	-1.3	-1.4		m	-1.95	-2.09999
a	-1.3	-1.13333		m	-2.6	-2.11664
a	1.3	1.73332		m	0.65	0.6
a	1.3	1.44998		m	-3.25	-3.06665
a	-2.6	-2.43332		m	2.6	2.4
a	2.6	2.06665		m	-2.6	-3.03333
a	2.6	3.18331		m	-0.65	-0.716667
a	2.6	2.33333		m	-1.3	-1.23331
a	0.65	0.466666		m	1.3	1.23333
a	-1.95	-1.78331		m	1.95	1.78333
a	0.65	0.633333		m	-1.95	-2.13333
a	-0.65	-0.7		m	-0.65	-0.683333
a	1.95	1.56665		m	-2.6	-3.16667
a	1.95	2.38332		m	-0.65	-0.65
a	1.95	2.98333		m	1.3	1.08333
a	1.95	1.84998		m	-1.95	-1.71665
a	-3.25	-3.03332		m	-1.3	-1.19998
a	1.95	1.58332		m	1.95	2.14997
a	1.95	1.74998		m	-1.3	-1.31667
a	1.3	1.33333		m	3.25	2.68333
a	3.25	2.46667		m	1.3	1.45
a	3.25	3.11665		m	2.6	3.38331
a	-1.95	-1.48332		m	0.65	0.616667
a	-1.95	-2.08333		m	-1.95	-1.78333
a	0.65	0.583334		m	0.65	0.616667
a	1.3	1.58332		m	1.3	1.54997
a	1.3	1.6		m	-0.65	-0.616666
a	1.3	1.8		m	0.65	0.7
a	1.3	1.11667		m	0.65	0.616666
a	-1.3	-1.01667		m	-0.65	-0.55
a	-1.3	-1.26667		m	1.95	3.03331
a	-1.3	-1.26665		m	-0.65	-0.633333
a	2.6	2.23331		m	-1.95	-1.8
a	1.3	1.21667		m	0.65	0.633334
a	-0.65	-0.7		m	-0.65	-0.683317
a	1.95	2.59998		m	2.6	3.09998
a	1.95	2.56665		m	-0.65	-0.683334
a	1.95	2.11665		m	1.3	1.21667
a	-1.3	-0.85		m	1.95	2.28333
a	-1.3	-1.36667		m	0.65	0.633334
a	-1.3	-1.33333		m	1.3	1.53333
a	-2.6	-2.65		m	-0.65	-0.666666
a	-1.95	-2.33333		m	2.6	3.98332
a	-1.95	-1.83333		m	3.25	3.86665
a	1.3	1.46667		m	1.3	1.53332
a	-0.65	-0.666666		m	-1.3	-1.4833
a	0.65	0.516666		m	-2.6	-3.13332
a	0.65	1.21665		m	0.65	0.816666
a	0.65	0.55		m	-1.3	-1.25
a	-0.65	0.883333		m	-0.65	-0.633313
a	-0.65	-1.05		m	-1.3	-1.15
a	-0.65	-0.483334		m	-1.95	-1.73333
a	-0.65	-0.533334		m	1.95	2.7
a	-2.6	-2.24998		m	0.65	0.799983
a	0.65	0.533333		m	-3.25	-2.03331
a	1.3	1.05		m	-2.6	-2.53331
a	-1.95	-3.88331		m	-1.95	-1.64997
a	-1.95	-2.33333		m	0.65	0.716666
a	-1.95	-1.83333		m	1.95	1.86667
a	-1.3	-1.53333		m	1.3	1.45
a	-1.3	-1.31665		m	-1.3	-1.33333
a	-0.65	-0.616667		m	1.95	2.48333
a	-0.65	-0.55		m	-0.65	-0.75
a	2.6	2.34998		m	-1.95	-1.68333
				m	0.65	0.616647
				m	0.65	0.733333
				m	1.95	1.78333
				m	-0.65	-0.583333
				m	3.25	2.5
				m	-0.65	-0.6
				m	0.65	0.7
				m	1.3	1.3
				m	-0.65	-0.533334
				m	-0.65	-0.766645
				m	2.6	3.23332
				m	-1.3	-1.33333
				m	-1.95	-1.54998
				m	-1.3	-1.24997
				m	0.65	0.766666
				m	-2.6	-3.19998
				m	-1.3	-1.13332
				m	-2.6	-2.94998
				m	-1.3	-1.38331
				m	0.65	0.733334
				m	1.3	1.36667
				m	1.3	1.16666
				m	-3.25	-2.93331
				m	1.95	2.91665
				m	1.3	4.23331
				m	-1.95	-1.91667
				m	2.6	2.38333
				m	1.3	1.36667
				m	-1.3	-1.35
				m	2.6	2.44998
				m	-0.65	-0.633333
				m	1.95	2.91664
				m	-1.3	-1.13333
				m	1.3	1.38333
				m	-0.65	-0.6
				m	0.65	0.8
				m	-0.65	-0.6
				m	1.95	2.61665
				m	2.6	3.6
				m	-1.3	-1.31667
				m	-0.65	-0.583333
				m	-2.6	-2.79998
				m	0.65	0.6
				m	-1.95	-2.03333
				m	-1.3	-1.3
				m	3.25	4.19998
				m	1.3	1.26667
				m	0.65	0.733334
				m	-1.95	-1.96665
				m	1.95	1.73331
				m	-0.65	-0.616667
				m	-3.25	-2.85
				m	0.65	0.516667
				m	-2.6	-1.86667
				m	-1.95	-2.24998
				m	0.65	0.666667
				m	0.65	0.733334
				m	1.95	1.71667
				m	1.3	1.38333
				m	0.65	0.633304
				m	-1.3	-1.25
				m	-0.65	-0.683331
				m	3.25	1.34999
				m	0.65	0.666667
				m	-1.3	-1.3
				m	-1.95	-1.91667
				m	0.65	0.616666
				m	-0.65	-0.583312
				m	-3.25	3.34999
				m	1.3	1.44998
				m	-2.6	-2.39997
				m	1.3	0.866652
				m	2.6	3.21664
				m	-0.65	-0.583333
				m	-1.3	-1.2
				m	-1.95	-1.78333
				m	-0.65	-0.516667
				m	-0.65	-0.65
				m	1.95	1.99998
				m	1.95	2.51664
				m	0.65	0.783334
				m	1.3	1.08332
				m	-1.95	-1.73333
				m	-1.3	-1.41667
				m	2.6	2.41667
				m	1.95	2.11667
				m	-1.95	-1.68333
				m	-1.3	-1.31667
				m	0.65	0.566666
				m	1.3	1.18332
				m	-0.65	-0.566666
				m	-1.95	-2.11667
				m	0.65	0.666667
				m	1.95	4.23331
				m	0.65	0.633333
				m	-2.6	-2.58333
				m	-1.95	-1.8
				m	-0.65	-0.566666
				m	2.6	3.41667
				m	-1.3	-1.46664
				m	-2.6	-3.24999
				m	1.3	1.4
				m	-0.65	-0.566667
				m	0.65	0.666667
				m	3.25	3.56664
				m	0.65	0.783333
				m	1.3	1.18331
				m	2.6	2.54998
				m	1.3	1.43331
				m	-0.65	-0.683333
				m	-1.3	-1.43333
				m	-3.25	-1.9
				m	1.95	2.05
				m	-0.65	-0.666666
				m	-1.3	-1.19998
				m	-0.65	-0.566667
				m	-1.3	-1.39998
				m	-0.65	-0.616666
				m	0.65	0.7
				m	-0.65	-0.566667
				m	-2.6	-2.14998
				m	-2.6	-2.59998
				m	1.95	2.46665
				m	-0.65	-0.716667
				m	2.6	2.23333
				m	3.25	5.69998
				m	0.65	0.683333
				m	0.65	0.55
				m	0.65	0.433333
				m	1.3	1.33333
				m	-3.25	2.41664
				m	-1.95	-2.03333
				m	-1.95	-1.81665
				m	1.95	2.13333
				m	-1.3	-1.58333
				m	-1.3	-1.16667
				m	1.3	0.933333
				m	1.95	1.85
				m	2.6	13.8166
				m	-0.65	-0.716666
				m	-1.3	-1.2
				m	-1.95	-1.65
				m	1.3	1.31667
				m	1.3	1.31667
				m	0.65	0.7
				m	-0.65	-0.55
				m	-3.25	6.21665
				m	1.3	2.93332
				m	-1.3	-1.91667
				m	-1.95	-2.76666
				m	-2.6	-5.84998
				m	1.95	2.56667
				m	-1.3	0.433314
				m	2.6	2.33333
				m	1.95	2.06667
				m	-2.6	-3.06664
				m	1.3	1.15
				m	-0.65	-0.583334
				m	1.3	1.3
				m	1.95	3.01665
				m	0.65	0.733333
				m	3.25	2.78333
				m	-0.65	-0.866667
				m	-1.3	-1.13333
				m	-1.95	-1.66664
				m	1.3	1
				m	2.6	4.24998
				m	0.65	0.6
				m	-1.95	-2.29999
				m	0.65	0.583334
				m	-0.65	-0.633334
				m	-0.65	-0.483333
				m	-1.3	-1.1
				m	0.65	0.683333
				m	-2.6	-3.01665
				m	-2.6	-2.83331
				m	-1.95	-1.81664
				m	1.95	1.81667
				m	1.3	1.48333
				m	0.65	0.883333
				m	-0.65	-0.583309
				m	1.95	1.51667
				m	-1.95	-2.03333
				m	0.65	0.533334
				m	1.3	1.18333
				m	1.3	1.16663
				m	-1.3	-1.43332
				m	2.6	0.566667
				m	0.65	0.7
				m	-1.95	-2.78332
				m	1.95	2.01667
				m	-1.3	-1.78333
				m	-0.65	-0.6
				m	-3.25	-1.59997
				m	-0.65	-0.633333
				m	0.65	0.583334
				m	0.65	0.633312
				m	-1.3	-1.01667
				m	-0.65	-0.683333
				m	1.3	1.46664
				m	-1.3	-1.43333
				m	3.25	3.69998
				m	-0.65	-0.733324
				m	2.6	3.41665
				m	-1.95	3.89998
				m	-0.65	-0.666666
				m	0.65	0.783334
				m	-1.95	-1.63333
				m	1.3	0.816667
				m	1.95	1.71663
				m	1.95	17.5166
				m	-0.65	-0.616667
				m	-2.6	-2.31667
				m	2.6	3.64997
				m	0.65	0.7
				m	-1.3	-0.91665
				m	1.3	1.41664
				m	2.6	2.04998
				m	-1.3	-1.26667
				m	-0.65	-0.533313
				m	0.65	0.75
				m	-1.3	-1.46667
				m	-3.25	-3.08333
				m	-1.3	-1.65
				m	1.3	1.99997
				m	0.65	0.566667
				m	-2.6	-2.6
				m	0.65	0.666667
				m	1.95	2.03331
				m	-0.65	-0.683333
				m	-0.65	-0.633333
				m	3.25	4.71665
				m	1.3	1.58332
				m	-1.95	-2.09998
				m	-0.65	-0.566666
				m	0.65	0.583333
				m	1.3	1.41667
				m	-0.65	-0.55
				m	0.65	0.583334
				m	2.6	4.11664
				m	-1.3	-1.71667
				m	2.6	2.23333
				m	-1.3	-1.61667
				m	0.65	0.733332
				m	0.65	0.666666
				m	1.3	3.86667
				m	-1.95	0.866649
				m	-3.25	-2.8
				m	1.95	2.38333
				m	-1.95	-1.53332
				m	-0.65	-0.733334
				m	1.3	0.966638
				m	-1.3	-1.36665
				m	-0.65	-0.466667
				m	1.3	1.51667
				m	0.65	0.583333
				m	-0.65	-0.483334
				m	1.95	3.0333
				m	-1.95	-1.88332
				m	3.25	3.46665
				m	-2.6	-4.23331
				m	-1.3	-1.26667
				m	-2.6	-3.28333
				m	1.95	1.99998
				m	0.65	0.616667
				m	-0.65	-0.533333
				m	-0.65	-0.6
				m	-3.25	-2.49998
				m	-2.6	-3.08333
				m	1.3	2.36664
				m	1.3	1.05
				m	2.6	2.88333
				m	-0.65	-0.6
				m	-0.65	-0.616667
				m	1.95	2.2
				m	1.3	1.21667
				m	-1.3	-1.38333
				m	1.95	2.4
				m	-1.95	0.783334
				m	1.3	2.98333
				m	-1.3	-1.24999
				m	-1.95	-1.75
				m	0.65	0.566667
				m	2.6	2.2
				m	-0.65	-0.583334
				m	1.95	4.31666
				m	-1.3	-1.53333
				m	-1.3	-1.55
				m	-2.6	-2.66667
				m	0.65	0.533333
				m	-1.95	-2.25
				m	3.25	3.79998
				m	0.65	0.583333
				m	0.65	0.65
				m	2.6	2.16667
				m	-0.65	-0.583334
				m	-1.3	-1.31664
				m	1.95	2.14998
				m	0.65	0.783333
				m	-0.65	-0.7
				m	2.6	2.56667
				m	-0.65	-0.616667
				m	-1.95	-2.71664
				m	-2.6	-3.86667
				m	0.65	0.55
				m	-1.3	-1.25
				m	-2.6	-2.46667
				m	-0.65	-0.616667
				m	1.3	1.55
				m	1.95	2.95
				m	1.3	0.966666
				m	-1.95	-1.68333
				m	3.25	2.34998
				m	-1.95	-1.98333
				m	0.65	0.566667
				m	1.3	1.29999
				m	1.3	1.2
				m	-1.3	-0.983333
				m	0.65	0.6
				m	-0.65	-0.616667
				m	1.95	4.13332
				m	0.65	0.633333
				m	-1.3	-1.38333
				m	1.3	1.15
				m	0.65	0.733334
				m	1.95	1.41667
				m	-1.95	-1.88331
				m	-1.95	-1.98332
				m	-0.65	-0.5
				m	-3.25	-1
				m	0.65	0.716667
				m	0.65	0.566667
				m	-0.65	-0.583333
				m	-1.3	-1.26667
				m	2.6	2.36667
				m	-2.6	-3.13332
				m	-1.95	-2.85
				m	1.3	1.15
				m	1.95	2.83333
				m	-0.65	-0.766635
				m	0.65	0.583333
				m	-1.3	-1.21667
				m	1.3	0.95
				m	-0.65	-0.55
				m	0.65	0.699981
				m	1.95	3.26665
				m	-1.3	-1.38333
				m	2.6	2.63333
				m	-0.65	-0.55
				m	1.3	2.29998
				m	3.25	1.26665
				m	-2.6	7.29996
				m	-1.3	1.94997
				m	0.65	0.7

## Sheet: fig_1c
nhp_id	regression_slope_distribution			nhp_id	regression_slope_distribution
a	0.710459			m	0.583451
a	0.77892			m	0.791238
a	0.831378			m	0.872507
a	0.894589			m	0.778305
a	0.802312			m	0.704754
a	0.803989			m	0.835144
a	0.822599			m	0.845691
a	0.816984			m	0.929982
a	0.760609			m	0.823595
a	0.871912			m	0.845256
a	0.810204			m	0.735314
a	0.8484			m	0.963442
a	0.823312			m	0.819516
a	0.712008			m	0.729745
a	0.816651			m	0.679579
a	0.806596			m	0.721956
a	0.844727			m	0.617447
a	0.717529			m	0.553247
a	0.509475			m	0.764915
a	0.757366			m	0.747267
a	0.695991			m	0.866796
a	0.822031			m	0.826194
a	0.783759			m	0.8393
a	0.66838			m	0.377965
a	0.758861			m	0.687648
a	0.791952			m	0.748665
a	0.793595			m	0.72221
a	0.623275			m	0.779136
a	0.734646			m	0.746439
a	0.768701			m	0.508781
a	0.859632			m	0.451582
a	0.817001			m	0.595654
a	0.809314			m	0.611221
a	0.812844			m	0.529857
a	0.835974			m	0.598652
a	0.845167			m	0.747469
a	0.844173			m	0.749608
a	0.854208			m	0.702629
a	0.810218			m	0.703205
a	0.835974			m	0.638823
a	0.856658			m	0.521444
a	0.790173			m	0.463414
a	0.916023			m	0.542506
a	0.903896			m	0.744229
a	0.84455			m	0.687824
a	0.7271			m	0.755078
a	0.900439			m	0.721315
a	0.869682			m	0.746764
a	0.759443			m	0.478404
a	0.792813			m	0.620587
a	0.79772			m	0.809349
a	0.977455			m	0.613452
a	0.920362			m	0.673758
a	0.877445			m	0.547335
a	0.843264			m	0.739305
a	0.73191			m	0.796843
a	0.829957			m	0.791198
a	0.909876			m	0.798665
a	0.964869			m	0.824867
a	0.88906			m	0.924137
a	1.02482			m	0.910881
a	0.807958			m	0.944638
a	0.788823			m	0.850548
a	0.882195			m	0.797255
a	0.782421			m	0.742595
a	0.856002			m	0.743357
a	0.841323			m	0.874522
a	0.824376			m	0.888122
a	0.953872			m	0.711541
a	0.693225			m	0.92581
a	0.941182			m	0.856871
a	0.867378			m	0.865759
a	0.934543			m	0.70487
a	0.726718			m	0.771072
a	0.749478			m	0.287266
a	0.749555			m	0.529078
a	0.762514			m	0.817246
a	0.787658			m	0.807381
a	0.848817			m	0.885568
a	0.892834			m	0.964457
a	0.728845			m	0.898958
a	0.724066			m	0.743678
a	0.698942			m	0.526265
a	0.788885			m	0.503706
a	0.713539			m	0.438166
a	0.704745			m	0.545089
a	0.903965			m	0.60759
a	0.816633			m	0.733772
a	0.88252			m	0.704005
a	0.858838			m	0.638565
a	0.854922			m	0.816257
a	0.937835			m	0.639764
a	0.678282			m	0.66167
a	0.90876			m	0.695443
a	0.908947			m	0.763532
a	0.859733			m	0.762423
a	0.843667			m	0.674052
a	0.772712			m	0.812774
a	0.901996			m	0.832839
a	0.766279			m	0.968537
a	0.948391			m	0.976827
a	0.889575			m	0.903748
a	0.858115			m	0.761659
a	0.836922			m	0.811971
a	0.816646			m	0.824363
a	0.595289			m	0.8308
				m	0.831125
				m	0.781866
				m	0.730204
				m	0.808186
				m	0.747587
				m	0.63412
				m	0.710747
				m	0.72148
				m	0.712794
				m	0.761663
				m	0.778208
				m	0.816084
				m	0.800724
				m	0.805208
				m	0.683185
				m	0.601032
				m	0.895115
				m	0.837448
				m	0.823019
				m	0.78827
				m	0.734123
				m	0.629595
				m	0.709061
				m	0.836048
				m	1.00504
				m	0.709167
				m	0.848786
				m	0.817295
				m	0.944451
				m	0.889002
				m	0.90572
				m	0.805548
				m	0.949051
				m	0.830399
				m	0.868545
				m	0.843745
				m	0.814445
				m	0.889738
				m	0.860822
				m	0.918695
				m	0.95244
				m	0.907217
				m	0.834426
				m	0.848714
				m	0.935451
				m	0.979775
				m	0.897682
				m	0.760321
				m	0.965754
				m	1.00942
				m	0.877814
				m	0.822655
				m	0.918603
				m	0.947937
				m	0.990164
				m	1.0122
				m	0.893343
				m	0.822926
				m	0.931465
				m	0.992091
				m	0.935869
				m	0.903861
				m	0.911784
				m	0.937719
				m	0.831114
				m	0.941281
				m	0.959851
				m	0.902232
				m	0.937518
				m	0.907218
				m	0.891926
				m	0.939974
				m	0.859412
				m	0.782571
				m	0.853738

## Sheet: fig_1e
nhp_id	trainid	regression_slope		nhp_id	trainid	regression_slope
a	1	0.109252		m	1	-0.168468
a	1	0.0515823		m	1	0.0611786
a	1	0.299283		m	1	0.248513
a	1	0.400794		m	1	-0.22277
a	1	0.356632		m	1	-0.124088
a	1	0.470798		m	1	-0.195613
a	1	0.642243		m	1	0.189911
a	1	0.654128		m	1	0.0632556
a	1	0.594268		m	1	0.148335
a	1	0.501814		m	1	0.297157
a	1	0.570614		m	1	0.110887
a	1	0.585679		m	1	0.0568174
a	1	0.742622		m	1	0.346021
a	1	0.595422		m	1	0.364425
a	1	0.538502		m	1	0.334821
a	1	0.415709		m	1	0.438471
a	1	0.735341		m	1	0.429257
a	1	0.55548		m	1	0.225053
a	1	0.757681		m	1	0.66379
a	1	0.905712		m	1	0.164932
a	1	0.809809		m	1	0.263036
a	1	0.819772		m	1	0.164361
a	1	0.805876		m	1	0.799221
a	1	0.85133		m	1	0.391015
a	1	0.78188		m	1	0.818832
a	1	0.845936		m	1	0.711215
a	1	0.837626		m	0	0.459494
a	0	0.648615		m	0	0.72672
a	0	0.807366		m	0	0.836484
a	0	0.70714		m	0	0.914919
a	0	0.710459		m	0	0.796902
a	0	0.77892		m	0	0.688596
a	0	0.831378		m	0	0.759039
a	0	0.894589
