# Supplementary material for: Mental navigation in the primate entorhinal cortex
Source: Nature. 2024 Jun 12;630(8017):704–11. doi: 10.1038/s41586-024-07557-z (PMC11224022; doi:10.1038/s41586-024-07557-z)
Supplement: Supplementary file 8 — Source Data Fig. 2 [file 41586_2024_7557_MOESM8_ESM.xlsx]

## Sheet: fig_2a
nhp_neuron_id	dist	time_JS_onset	firing_rate	firing_rate_SEM	time_JS_offset	firing_rate_offset	firing_rate_SEM_offset		nhp_neuron_id	dist	time_JS_onset	firing_rate	firing_rate_SEM	time_JS_offset	firing_rate_offset
amadeus08292019_a neur 2	1	0	26.3803	0.802575	-0.566667	26.3686	0.810237		amadeus08152019_a neur 13	1	0	10.1062	0.934506	-0.674988	10.2178
	1	0.04	26.0963	0.759855	-0.526667	26.1183	0.767327			1	0.04	10.0257	0.936742	-0.634988	10.1512
	1	0.08	25.8639	0.789924	-0.486667	25.8464	0.795425			1	0.08	9.93141	0.919859	-0.594989	9.97779
	1	0.12	25.6273	0.823297	-0.446667	25.5756	0.825461			1	0.12	9.41039	0.872639	-0.554988	9.32196
	1	0.16	25.5726	0.867583	-0.406667	25.6051	0.85605			1	0.16	8.55468	0.816351	-0.514988	8.44483
	1	0.2	25.1799	0.844511	-0.366667	25.1108	0.833812			1	0.2	7.23593	0.715876	-0.474988	7.1092
	1	0.24	24.6775	0.828749	-0.326667	24.7047	0.828701			1	0.24	6.44026	0.620486	-0.434989	6.24353
	1	0.28	23.9917	0.802509	-0.286667	23.9108	0.805644			1	0.28	6.14823	0.589226	-0.394988	6.06547
	1	0.32	22.9166	0.761496	-0.246667	22.9452	0.756752			1	0.32	6.59829	0.655566	-0.354988	6.65369
	1	0.36	22.2799	0.734357	-0.206667	22.2735	0.742493			1	0.36	7.84815	0.794793	-0.314989	7.96781
	1	0.4	21.3505	0.730354	-0.166667	21.3678	0.731265			1	0.4	9.58167	0.951956	-0.274988	9.72493
	1	0.44	20.5715	0.678361	-0.126667	20.5651	0.674597			1	0.44	11.2541	1.05747	-0.234988	11.2756
	1	0.48	19.8778	0.628941	-0.086667	19.8879	0.631787			1	0.48	12.3769	1.07488	-0.194988	12.3827
	1	0.52	19.9661	0.614338	-0.046667	20.0687	0.620837			1	0.52	12.8104	1.02863	-0.154988	12.7942
	1	0.56	20.6319	0.642796	-0.006667	20.676	0.654807			1	0.56	13.444	0.99762	-0.114988	13.3851
	2	0	28.7211	1.13061	-1.33333	28.7099	1.12803			1	0.6	14.3015	1.01694	-0.0749885	14.2164
	2	0.04	28.9441	1.1056	-1.29333	29.0031	1.11045			1	0.64	15.2892	1.08313	-0.0349885	15.274
	2	0.08	28.6955	1.0946	-1.25333	28.8581	1.09869			2	0	8.54549	1.20348	-1.28333	8.58953
	2	0.12	28.6262	1.06693	-1.21333	28.5387	1.07692			2	0.04	8.7262	1.22942	-1.24333	8.74263
	2	0.16	28.7658	1.07801	-1.17333	28.7829	1.08539			2	0.08	8.73903	1.24687	-1.20333	8.70891
	2	0.2	28.2762	1.0705	-1.13333	28.3368	1.07919			2	0.12	8.63325	1.21113	-1.16333	8.59998
	2	0.24	27.7692	1.07818	-1.09333	27.653	1.07819			2	0.16	8.23774	1.16843	-1.12333	8.3506
	2	0.28	27.4771	1.08451	-1.05333	27.3725	1.08631			2	0.2	8.06191	1.05929	-1.08333	8.02606
	2	0.32	27.2061	1.08103	-1.01333	27.1897	1.08215			2	0.24	8.21644	0.995838	-1.04333	8.20155
	2	0.36	26.6295	1.04096	-0.973333	26.6562	1.04051			2	0.28	8.13096	1.03903	-1.00333	8.01884
	2	0.4	26.0908	1.02331	-0.933333	26.0033	1.02145			2	0.32	8.12434	1.19476	-0.963334	8.09297
	2	0.44	25.5145	1.00437	-0.893333	25.4258	1.00542			2	0.36	8.22569	1.30993	-0.923334	8.20473
	2	0.48	24.4408	1.02845	-0.853333	24.505	1.02832			2	0.4	8.32114	1.27861	-0.883334	8.2998
	2	0.52	23.4954	1.00745	-0.813333	23.5025	1.00654			2	0.44	8.75472	1.21112	-0.843334	8.68672
	2	0.56	22.8901	1.01403	-0.773333	22.8892	1.01153			2	0.48	10.0264	1.18626	-0.803334	10.0257
	2	0.6	22.5293	1.00651	-0.733333	22.5124	1.01602			2	0.52	11.2469	1.20762	-0.763334	11.2434
	2	0.64	22.1424	0.999585	-0.693333	22.1962	1.00723			2	0.56	12.1837	1.25416	-0.723334	12.1696
	2	0.68	21.9724	0.968196	-0.653333	22.0199	0.972793			2	0.6	12.5823	1.29948	-0.683334	12.713
	2	0.72	21.5529	0.949016	-0.613333	21.6689	0.95364			2	0.64	12.5956	1.33686	-0.643334	12.7488
	2	0.76	21.5752	0.966443	-0.573333	21.5894	0.955489			2	0.68	12.7206	1.38034	-0.603334	12.8074
	2	0.8	21.3672	0.988391	-0.533333	21.4278	0.977105			2	0.72	12.5847	1.47184	-0.563334	12.6733
	2	0.84	21.0232	0.981913	-0.493333	21.0164	0.977273			2	0.76	12.3779	1.56603	-0.523334	12.3908
	2	0.88	20.2321	0.934871	-0.453333	20.1847	0.932861			2	0.8	11.4418	1.46322	-0.483334	11.2413
	2	0.92	19.0334	0.923472	-0.413333	19.008	0.924713			2	0.84	10.1127	1.215	-0.443334	9.93838
	2	0.96	18.364	0.99019	-0.373333	18.3943	0.989778			2	0.88	8.71663	1.0386	-0.403334	8.58987
	2	1	17.462	1.0089	-0.333333	17.438	1.01474			2	0.92	8.34943	0.964972	-0.363334	8.30282
	2	1.04	17.129	1.02701	-0.293333	17.0868	1.01676			2	0.96	8.83611	0.998969	-0.323334	8.93329
	2	1.08	16.9503	1.01537	-0.253333	17.0093	1.01893			2	1	10.076	1.1478	-0.283334	10.2227
	2	1.12	16.8812	1.02135	-0.213333	16.7307	1.01747			2	1.04	11.2582	1.3145	-0.243334	11.413
	2	1.16	17.3391	0.979225	-0.173333	17.3062	0.977698			2	1.08	12.6319	1.41364	-0.203334	12.7245
	2	1.2	17.9967	0.902238	-0.133333	17.7843	0.89751			2	1.12	13.5108	1.42542	-0.163334	13.511
	2	1.24	18.9677	0.842703	-0.093333	18.7404	0.829477			2	1.16	14.1317	1.35226	-0.123334	13.9463
	2	1.28	21.1564	0.848842	-0.053333	21.0555	0.833913			2	1.2	15.3303	1.26082	-0.083334	15.1619
	2	1.32	24.1651	0.899307	-0.013333	24.0254	0.873666			2	1.24	17.3695	1.24456	-0.043334	17.3175
	3	0	26.26	1.28642	-1.87499	26.3531	1.291			2	1.28	19.2744	1.31376	-0.003334	19.2278
	3	0.04	25.569	1.25025	-1.83499	25.4986	1.25051			3	0	8.93567	1.20659	-1.95	8.9186
	3	0.08	25.6513	1.30671	-1.79499	25.5828	1.30781			3	0.04	8.80461	1.08423	-1.91	8.77604
	3	0.12	26.3727	1.43968	-1.75499	26.2613	1.44408			3	0.08	8.18187	1.00017	-1.87	8.12622
	3	0.16	26.2426	1.48717	-1.71499	26.1142	1.49311			3	0.12	7.80868	0.98469	-1.83	7.76351
	3	0.2	26.3334	1.50345	-1.67499	26.3377	1.50636			3	0.16	7.38292	1.02971	-1.79	7.27659
	3	0.24	26.246	1.43854	-1.63499	26.4043	1.42778			3	0.2	7.25124	1.05419	-1.75	7.20227
	3	0.28	25.5273	1.36315	-1.59499	25.52	1.35696			3	0.24	7.81195	1.08017	-1.71	7.75154
	3	0.32	24.7916	1.31016	-1.55499	24.9166	1.3133			3	0.28	8.09766	1.07239	-1.67	8.0361
	3	0.36	24.328	1.28285	-1.51499	24.3683	1.27979			3	0.32	8.02771	1.11565	-1.63	8.04779
	3	0.4	24.0579	1.25971	-1.47499	24.0161	1.25601			3	0.36	7.58952	1.10463	-1.59	7.59795
	3	0.44	24.1257	1.29434	-1.43499	24.116	1.29818			3	0.4	7.44342	0.94446	-1.55	7.51616
	3	0.48	24.5338	1.32884	-1.39499	24.4914	1.32832			3	0.44	7.8914	0.923503	-1.51	7.87568
	3	0.52	24.6115	1.37167	-1.35499	24.6175	1.37773			3	0.48	8.15048	1.07303	-1.47	8.17004
	3	0.56	24.4523	1.40658	-1.31499	24.5028	1.39703			3	0.52	8.64212	1.25801	-1.43	8.71461
	3	0.6	24.1271	1.37369	-1.27499	24.0657	1.37373			3	0.56	9.33664	1.48967	-1.39	9.28217
	3	0.64	23.4797	1.34669	-1.23499	23.4935	1.34463			3	0.6	9.43219	1.4785	-1.35	9.46191
	3	0.68	22.7068	1.33963	-1.19499	22.7323	1.35155			3	0.64	9.01781	1.35837	-1.31	9.21819
	3	0.72	21.9683	1.29826	-1.15499	22.0895	1.30933			3	0.68	8.79875	1.14707	-1.27	8.86475
	3	0.76	21.1893	1.25806	-1.11499	21.2691	1.25921			3	0.72	8.26084	0.90269	-1.23	8.26173
	3	0.8	20.7784	1.25891	-1.07499	20.86	1.25614			3	0.76	7.11696	0.781498	-1.19	7.15169
	3	0.84	20.4336	1.28858	-1.03499	20.3477	1.28185			3	0.8	6.65472	0.727591	-1.15	6.7149
	3	0.88	20.0714	1.29411	-0.994986	20.0292	1.29694			3	0.84	6.33485	0.75428	-1.11	6.37808
	3	0.92	20.1033	1.27556	-0.954986	20.1085	1.28359			3	0.88	6.45454	0.875169	-1.07	6.45328
	3	0.96	20.4034	1.25922	-0.914986	20.4334	1.26221			3	0.92	6.62029	0.905212	-1.03	6.62639
	3	1	20.3397	1.26144	-0.874986	20.372	1.26999			3	0.96	7.13028	0.93849	-0.99	7.05264
	3	1.04	20.126	1.23842	-0.834986	20.0547	1.22363			3	1	7.11846	0.926121	-0.95	7.08505
	3	1.08	20.0525	1.22934	-0.794986	19.9118	1.21247			3	1.04	7.56426	0.982258	-0.91	7.58822
	3	1.12	19.4596	1.25589	-0.754986	19.4072	1.24599			3	1.08	8.79003	1.0542	-0.87	8.82569
	3	1.16	19.1971	1.31679	-0.714986	19.2891	1.32062			3	1.12	9.86219	1.1663	-0.83	9.9107
	3	1.2	18.6004	1.3242	-0.674986	18.638	1.33088			3	1.16	11.7881	1.44695	-0.79	11.8763
	3	1.24	17.7744	1.33543	-0.634986	17.7732	1.33936			3	1.2	13.857	1.68156	-0.75	13.8685
	3	1.28	17.2027	1.31045	-0.594986	17.1679	1.31039			3	1.24	15.4495	1.79308	-0.71	15.3878
	3	1.32	16.7678	1.24424	-0.554986	16.6894	1.24773			3	1.28	15.9398	1.72696	-0.67	15.943
	3	1.36	16.281	1.17749	-0.514986	16.26	1.17823			3	1.32	15.1867	1.57782	-0.63	15.1605
	3	1.4	16.2421	1.091	-0.474986	16.304	1.09322			3	1.36	13.5395	1.4323	-0.59	13.4565
	3	1.44	15.8498	1.0642	-0.434986	15.8722	1.06045			3	1.4	11.2615	1.28576	-0.55	11.0882
	3	1.48	14.5917	1.02421	-0.394986	14.7125	1.0264			3	1.44	9.21552	1.19445	-0.51	9.09368
	3	1.52	13.8485	0.977723	-0.354986	13.8628	0.969187			3	1.48	8.46324	1.13441	-0.47	8.36445
	3	1.56	13.1293	0.913948	-0.314986	13.1269	0.909821			3	1.52	7.77721	1.08066	-0.43	7.67583
	3	1.6	12.4419	0.87752	-0.274986	12.3905	0.86819			3	1.56	7.63293	1.11367	-0.39	7.57583
	3	1.64	12.6661	0.871239	-0.234986	12.6488	0.871811			3	1.6	8.01402	1.16901	-0.35	8.16196
	3	1.68	14.0403	0.886372	-0.194986	14.1187	0.891696			3	1.64	9.10892	1.17455	-0.31	9.17441
	3	1.72	16.5193	0.940674	-0.154986	16.457	0.943258			3	1.68	9.9856	1.26561	-0.27	10.0577
	3	1.76	18.8928	0.94147	-0.114986	18.9221	0.938972			3	1.72	11.1721	1.35985	-0.23	11.1528
	3	1.8	21.7099	0.920774	-0.0749855	21.5906	0.918675			3	1.76	13.0456	1.56918	-0.19	12.9767
	3	1.84	24.244	0.816044	-0.0349855	24.1786	0.804596			3	1.8	14.9695	1.6538	-0.15	14.8065
	4	0	26.3155	1.34684	-2.57499	26.2949	1.36458			3	1.84	17.6026	1.63597	-0.11	17.6252
	4	0.04	27.2354	1.35197	-2.53499	27.1693	1.36242			3	1.88	21.36	1.65495	-0.07	21.3937
	4	0.08	27.7672	1.39396	-2.49499	27.8379	1.40109			3	1.92	24.6601	1.74671	-0.03	24.7419
	4	0.12	27.8151	1.36936	-2.45499	27.7573	1.38077			4	0	7.56628	1.13864	-2.51666	7.56235
	4	0.16	28.4118	1.37906	-2.41499	28.3997	1.35929			4	0.04	8.82797	1.2563	-2.47666	8.64196
	4	0.2	28.8136	1.38891	-2.37499	28.7942	1.3459			4	0.08	10.1626	1.5742	-2.43666	10.0457
	4	0.24	29.0261	1.49187	-2.33499	29.0922	1.48401			4	0.12	11.2538	1.87061	-2.39666	11.1611
	4	0.28	30.1715	1.54942	-2.29499	30.1018	1.55112			4	0.16	11.5662	1.93988	-2.35666	11.6171
	4	0.32	30.8177	1.55787	-2.25499	30.9634	1.57739			4	0.2	11.1232	2.00763	-2.31666	11.0919
	4	0.36	30.0508	1.52337	-2.21499	30.0557	1.53844			4	0.24	10.2111	1.90391	-2.27666	10.2844
	4	0.4	29.5566	1.43266	-2.17499	29.5829	1.42127			4	0.28	9.19324	1.6155	-2.23666	9.24725
	4	0.44	28.1717	1.34115	-2.13499	28.2313	1.36166			4	0.32	8.1266	1.4396	-2.19666	8.34799
	4	0.48	27.1109	1.297	-2.09499	27.21	1.2913			4	0.36	7.3593	1.31888	-2.15666	7.37604
	4	0.52	27.3398	1.32913	-2.05499	27.4422	1.33037			4	0.4	7.21892	1.27215	-2.11666	7.31156
	4	0.56	27.8122	1.39178	-2.01499	27.786	1.39167			4	0.44	7.43784	1.25322	-2.07666	7.40593
	4	0.6	27.8282	1.41809	-1.97499	27.6546	1.41373			4	0.48	7.93317	1.41422	-2.03666	8.00995
	4	0.64	27.4773	1.3212	-1.93499	27.3264	1.32173			4	0.52	8.52334	1.67804	-1.99666	8.43292
	4	0.68	26.2919	1.29189	-1.89499	26.5378	1.2898			4	0.56	8.41853	1.59939	-1.95666	8.45687
	4	0.72	24.9515	1.32995	-1.85499	25.062	1.33816			4	0.6	8.35874	1.51706	-1.91666	8.29198
	4	0.76	24.2228	1.43775	-1.81499	24.4467	1.42455			4	0.64	7.92294	1.48643	-1.87666	7.86598
	4	0.8	23.5774	1.4972	-1.77499	23.803	1.48166			4	0.68	7.82343	1.50392	-1.83666	7.60756
	4	0.84	23.4374	1.47683	-1.73499	23.3538	1.47602			4	0.72	7.2946	1.44291	-1.79666	7.24144
	4	0.88	24.0091	1.40174	-1.69499	23.7639	1.40364			4	0.76	7.17466	1.4184	-1.75666	7.17463
	4	0.92	23.9058	1.34669	-1.65499	23.7428	1.34932			4	0.8	7.64651	1.40245	-1.71666	7.64982
	4	0.96	23.571	1.3653	-1.61499	23.452	1.36359			4	0.84	7.77398	1.48657	-1.67666	7.76309
	4	1	23.6782	1.40371	-1.57499	23.7267	1.40453			4	0.88	7.56254	1.53036	-1.63666	7.71444
	4	1.04	23.441	1.38868	-1.53499	23.6006	1.38327			4	0.92	7.45582	1.61197	-1.59666	7.53346
	4	1.08	23.0377	1.42214	-1.49499	23.2227	1.42309			4	0.96	6.91226	1.5376	-1.55666	7.0106
	4	1.12	23.1808	1.50937	-1.45499	23.2818	1.50061			4	1	5.83163	1.32606	-1.51666	6.03715
	4	1.16	22.8695	1.55832	-1.41499	22.8904	1.54643			4	1.04	5.48441	1.21352	-1.47666	5.47547
	4	1.2	23.3933	1.67067	-1.37499	23.4955	1.6955			4	1.08	5.67634	1.12331	-1.43666	5.8358
	4	1.24	23.6663	1.72463	-1.33499	23.8018	1.74738			4	1.12	6.54368	1.06205	-1.39666	6.5065
	4	1.28	24.1899	1.75133	-1.29499	24.1247	1.7544			4	1.16	7.77093	1.17819	-1.35666	7.64478
	4	1.32	24.2048	1.78232	-1.25499	24.1589	1.77339			4	1.2	9.20023	1.47665	-1.31666	9.07391
	4	1.36	23.2988	1.75777	-1.21499	23.1979	1.73225			4	1.24	10.6844	1.87587	-1.27666	10.6534
	4	1.4	22.8632	1.62802	-1.17499	22.7249	1.62855			4	1.28	11.3364	2.19191	-1.23666	11.1521
	4	1.44	21.9138	1.58661	-1.13499	21.7881	1.58143			4	1.32	11.5226	2.2706	-1.19666	11.4355
	4	1.48	20.7253	1.50527	-1.09499	20.8328	1.52866			4	1.36	10.759	2.04675	-1.15666	10.8311
	4	1.52	20.9618	1.58947	-1.05499	21.0818	1.5962			4	1.4	9.76133	1.81946	-1.11666	9.73283
	4	1.56	20.4829	1.5944	-1.01499	20.6519	1.58704			4	1.44	8.46158	1.48434	-1.07666	8.5651
	4	1.6	19.7298	1.59887	-0.974987	20.0101	1.61025			4	1.48	6.89626	1.16079	-1.03666	7.03438
	4	1.64	19.0934	1.60792	-0.934987	19.1661	1.60214			4	1.52	6.04588	1.02272	-0.99666	6.11284
	4	1.68	18.4349	1.55958	-0.894987	18.3118	1.53277			4	1.56	6.05758	1.10336	-0.95666	6.15917
	4	1.72	17.8632	1.41351	-0.854987	17.6689	1.38938			4	1.6	6.45277	1.36273	-0.91666	6.61534
	4	1.76	17.2227	1.33624	-0.814987	17.1178	1.3364			4	1.64	7.9925	1.63988	-0.87666	8.08704
	4	1.8	16.8314	1.34376	-0.774987	16.7611	1.35929			4	1.68	9.98271	1.71177	-0.83666	10.1472
	4	1.84	16.2941	1.35227	-0.734987	16.3363	1.36323			4	1.72	11.5407	1.71975	-0.79666	11.6964
	4	1.88	16.0239	1.41619	-0.694987	16.1272	1.44102			4	1.76	12.9006	1.66563	-0.75666	12.9295
	4	1.92	15.9653	1.47666	-0.654987	15.9602	1.47547			4	1.8	14.0783	1.85676	-0.71666	14.0446
	4	1.96	15.7709	1.55124	-0.614987	15.7514	1.54117			4	1.84	14.3834	1.89743	-0.67666	14.1874
	4	2	14.819	1.46295	-0.574987	14.7676	1.43955			4	1.88	14.0247	1.99444	-0.63666	13.8811
	4	2.04	14.268	1.39237	-0.534987	14.2831	1.35241			4	1.92	12.6466	1.8853	-0.59666	12.4625
	4	2.08	13.5465	1.26116	-0.494987	13.4393	1.24885			4	1.96	10.9698	1.57969	-0.55666	10.8861
	4	2.12	13.1937	1.19485	-0.454987	13.2076	1.19804			4	2	7.87041	1.12362	-0.51666	7.84988
	4	2.16	13.0473	1.21905	-0.414987	13.1103	1.22994			4	2.04	5.40311	0.810011	-0.47666	5.41479
	4	2.2	13.0102	1.22488	-0.374987	13.0643	1.23792			4	2.08	4.64106	0.725665	-0.43666	4.79538
	4	2.24	12.9687	1.23151	-0.334987	12.9943	1.23598			4	2.12	5.43729	0.776637	-0.39666	5.41605
	4	2.28	12.7745	1.29576	-0.294987	12.8369	1.30533			4	2.16	6.73778	1.04068	-0.35666	6.75764
	4	2.32	12.4828	1.26318	-0.254987	12.4012	1.25396			4	2.2	8.74673	1.23967	-0.31666	8.62969
	4	2.36	12.9237	1.18963	-0.214987	12.6959	1.18657			4	2.24	10.1544	1.42698	-0.27666	10.0469
	4	2.4	14.2936	1.1015	-0.174987	14.0702	1.08769			4	2.28	12.0257	1.60105	-0.23666	11.7723
	4	2.44	15.9866	0.991675	-0.134987	15.7418	0.996204			4	2.32	13.3384	1.62064	-0.19666	13.2923
	4	2.48	18.6681	0.957673	-0.094987	18.4256	0.93561			4	2.36	15.8154	1.75678	-0.15666	15.8336
	4	2.52	21.8278	0.949811	-0.054987	21.7492	0.954881			4	2.4	18.7513	1.85242	-0.11666	19.0007
	4	2.56	24.2794	1.0033	-0.014987	24.2881	0.990283			4	2.44	22.1224	1.84824	-0.07666	22.1152
	5	0	26.5372	2.11667	-3.04999	26.1786	2.02977			4	2.48	23.9804	1.96596	-0.03666	24.0869
	5	0.04	26.6255	2.14065	-3.00999	26.7475	2.20452			5	0	5.44881	1.03988	-3.05	5.35924
	5	0.08	26.5695	2.10457	-2.96999	26.7948	2.11109			5	0.04	4.92238	0.970483	-3.01	4.95659
	5	0.12	27.1192	2.18282	-2.92999	27.6568	2.17936			5	0.08	4.84432	1.07984	-2.97	4.82397
	5	0.16	28.5936	2.33618	-2.88999	29.0416	2.38791			5	0.12	4.80694	1.05089	-2.93	4.78783
	5	0.2	29.8956	2.5704	-2.84999	30.2536	2.58888			5	0.16	4.74818	1.10832	-2.89	4.79566
	5	0.24	29.5711	2.56971	-2.80999	29.508	2.56853			5	0.2	4.82972	1.11487	-2.85	4.80961
	5	0.28	28.3517	2.32185	-2.76999	28.2775	2.32676			5	0.24	5.20154	1.21336	-2.81	5.09683
	5	0.32	28.3778	2.19103	-2.72999	28.5122	2.18153			5	0.28	5.4256	1.48404	-2.77	5.34168
	5	0.36	28.9376	2.10547	-2.68999	28.9495	2.10383			5	0.32	6.14796	1.85566	-2.73	5.99175
	5	0.4	30.0604	2.17359	-2.64999	30.0994	2.2352			5	0.36	6.6481	2.02157	-2.69	6.56108
	5	0.44	30.4321	2.44857	-2.60999	30.6455	2.49864			5	0.4	6.37796	1.83469	-2.65	6.39353
	5	0.48	29.9874	2.62618	-2.56999	29.7552	2.55431			5	0.44	6.17045	1.65946	-2.61	6.25163
	5	0.52	27.6935	2.44246	-2.52999	27.3236	2.40269			5	0.48	6.7977	1.57643	-2.57	6.85469
	5	0.56	25.62	2.14894	-2.48999	25.4736	2.1114			5	0.52	7.17581	1.51158	-2.53	7.29215
	5	0.6	24.2411	1.74774	-2.44999	23.9261	1.75887			5	0.56	7.9794	1.6936	-2.49	7.94935
	5	0.64	23.1292	1.49441	-2.40999	23.0531	1.47674			5	0.6	9.29775	2.11567	-2.45	9.09702
	5	0.68	23.2313	1.62992	-2.36999	23.3003	1.63571			5	0.64	10.2087	2.31174	-2.41	10.2157
	5	0.72	23.9933	1.7954	-2.32999	24.0069	1.81962			5	0.68	9.59668	2.29137	-2.37	9.6073
	5	0.76	24.0358	2.11331	-2.28999	23.9539	2.05373			5	0.72	8.26644	2.29791	-2.33	8.2937
	5	0.8	23.8174	2.06873	-2.24999	23.9599	2.0239			5	0.76	6.3281	1.85939	-2.29	6.48625
	5	0.84	24.8118	1.79485	-2.20999	24.9649	1.78821			5	0.8	4.90489	1.31404	-2.25	5.04849
	5	0.88	25.0691	1.71147	-2.16999	25.1361	1.72299			5	0.84	4.57276	0.990428	-2.21	4.53878
	5	0.92	26.0148	1.89673	-2.12999	26.1765	1.9574			5	0.88	5.35586	1.21116	-2.17	5.42182
	5	0.96	25.6851	2.03403	-2.08999	26.0203	2.09888			5	0.92	6.11921	1.14555	-2.13	6.18193
	5	1	25.8184	2.11457	-2.04999	25.7334	2.1469			5	0.96	6.44845	1.26279	-2.09	6.58151
	5	1.04	24.681	2.2446	-2.00999	24.6444	2.21698			5	1	6.33023	1.38556	-2.05	6.40398
	5	1.08	23.0188	2.16494	-1.96999	22.9255	2.15124			5	1.04	6.328	1.51814	-2.01	6.39578
	5	1.12	22.2744	2.15501	-1.92999	21.7867	2.08509			5	1.08	6.4035	1.65173	-1.97	6.27248
	5	1.16	21.1134	2.21797	-1.88999	20.8792	2.2294			5	1.12	6.28475	1.58226	-1.93	6.19765
	5	1.2	20.1321	2.33702	-1.84999	20.1512	2.35875			5	1.16	6.09404	1.46874	-1.89	6.0436
	5	1.24	19.7012	2.28316	-1.80999	19.8214	2.29715			5	1.2	5.59375	1.15337	-1.85	5.53518
	5	1.28	20.7562	2.38115	-1.76999	21.0486	2.3732			5	1.24	5.26154	0.921411	-1.81	5.24433
	5	1.32	21.1272	2.18765	-1.72999	21.2723	2.17326			5	1.28	4.37767	0.793748	-1.77	4.39498
	5	1.36	20.614	2.11768	-1.68999	20.7129	2.1217			5	1.32	4.75264	1.01549	-1.73	4.56217
	5	1.4	20.8948	2.08729	-1.64999	21.2512	2.09227			5	1.36	5.57511	1.30711	-1.69	5.51504
	5	1.44	21.9217	2.09905	-1.60999	22.0971	2.12575			5	1.4	6.00338	1.60335	-1.65	5.97938
	5	1.48	22.0012	2.29446	-1.56999	22.09	2.32912			5	1.44	6.35639	1.96656	-1.61	6.43675
	5	1.52	21.9779	2.3497	-1.52999	21.7305	2.3527			5	1.48	6.5716	2.01503	-1.57	6.63614
	5	1.56	21.9072	2.22577	-1.48999	21.6983	2.20296			5	1.52	6.70206	1.62277	-1.53	6.92665
	5	1.6	19.9527	1.90065	-1.44999	19.4836	1.79509			5	1.56	6.76096	1.34326	-1.49	6.77701
	5	1.64	18.3521	1.6584	-1.40999	18.0653	1.65986			5	1.6	6.49771	1.22424	-1.45	6.49335
	5	1.68	17.2621	1.74145	-1.36999	17.1786	1.75026			5	1.64	6.28506	1.2091	-1.41	6.19712
	5	1.72	17.1422	1.87386	-1.32999	17.1769	1.8898			5	1.68	5.55856	1.16859	-1.37	5.43202
	5	1.76	16.4327	1.99308	-1.28999	16.307	1.92867			5	1.72	4.50222	1.01707	-1.33	4.4554
	5	1.8	16.2359	1.80429	-1.24999	16.0498	1.76968			5	1.76	4.20929	0.944316	-1.29	4.13688
	5	1.84	15.797	1.75875	-1.20999	15.8579	1.71525			5	1.8	4.30113	1.06852	-1.25	4.21748
	5	1.88	16.2056	1.85629	-1.16999	16.2757	1.83003			5	1.84	5.06943	1.16972	-1.21	5.09194
	5	1.92	16.3562	1.81839	-1.12999	16.3052	1.83386			5	1.88	6.0489	1.35244	-1.17	6.19467
	5	1.96	16.5787	1.93414	-1.08999	16.4282	1.92339			5	1.92	6.92531	1.64674	-1.13	6.95004
	5	2	16.204	2.02381	-1.04999	16.2197	2.05796			5	1.96	7.31598	1.97339	-1.09	7.54228
	5	2.04	16.5039	2.07891	-1.00999	16.4041	2.06718			5	2	7.38255	2.03988	-1.05	7.5243
	5	2.08	16.0681	2.07547	-0.969991	15.9912	2.08977			5	2.04	7.4627	1.76995	-1.01	7.56602
	5	2.12	15.2609	2.11214	-0.929991	15.4733	2.17366			5	2.08	6.95741	1.52634	-0.97	7.03806
	5	2.16	14.8997	2.11955	-0.889991	14.9762	2.15362			5	2.12	6.52644	1.31817	-0.93	6.51522
	5	2.2	14.511	2.12032	-0.849991	14.5299	2.14961			5	2.16	6.38332	1.39583	-0.89	6.28587
	5	2.24	13.6206	2.1232	-0.809991	13.6039	2.13705			5	2.2	7.07756	1.83331	-0.85	6.93648
	5	2.28	13.5403	2.0469	-0.769991	13.5804	2.07447			5	2.24	8.92752	2.40798	-0.81	8.8842
	5	2.32	13.7077	2.14418	-0.729991	13.7449	2.13514			5	2.28	10.034	2.77902	-0.77	10.0586
	5	2.36	13.3967	2.12627	-0.689991	13.5731	2.13021			5	2.32	10.7071	2.98748	-0.73	10.7319
	5	2.4	13.0257	2.08431	-0.649991	13.1325	2.03664			5	2.36	11.2643	2.94952	-0.69	11.2938
	5	2.44	12.4395	1.95123	-0.609991	12.4825	2.00947			5	2.4	11.4439	2.92279	-0.65	11.4256
	5	2.48	11.7385	2.07873	-0.569991	11.7595	2.07001			5	2.44	10.5865	2.60767	-0.61	10.5284
	5	2.52	11.1296	1.88579	-0.529991	10.8918	1.82961			5	2.48	9.51845	2.33768	-0.57	9.39114
	5	2.56	10.9844	1.69999	-0.489991	10.8807	1.67653			5	2.52	8.80528	2.19885	-0.53	8.80142
	5	2.6	10.8702	1.60994	-0.449991	10.6933	1.56907			5	2.56	7.11761	1.77915	-0.49	7.14288
	5	2.64	10.5037	1.56594	-0.409991	10.3152	1.5282			5	2.6	5.59192	1.28935	-0.45	5.67013
	5	2.68	9.51726	1.44944	-0.369991	9.54299	1.42312			5	2.64	4.94323	0.991713	-0.41	5.03744
	5	2.72	9.22842	1.45119	-0.329991	9.36456	1.48292			5	2.68	5.10385	1.26119	-0.37	5.2241
	5	2.76	8.83401	1.46766	-0.289991	8.84502	1.45402			5	2.72	5.99327	1.59407	-0.33	5.99817
	5	2.8	8.99507	1.32742	-0.249991	9.0833	1.31941			5	2.76	6.84933	1.88309	-0.29	6.79391
	5	2.84	10.2115	1.23421	-0.209991	10.2926	1.24716			5	2.8	7.61741	2.12824	-0.25	7.41344
	5	2.88	12.3961	1.22235	-0.169991	12.2498	1.20821			5	2.84	9.66872	2.60408	-0.21	9.52184
	5	2.92	15.2153	1.44584	-0.129991	15.0069	1.39853			5	2.88	12.2104	3.16777	-0.17	11.8826
	5	2.96	18.8295	1.42732	-0.089991	18.8648	1.4066			5	2.92	14.7691	3.39748	-0.13	14.4808
	5	3	22.1912	1.556	-0.049991	22.2247	1.49481			5	2.96	17.3022	3.10137	-0.09	17.0366
	5	3.04	24.8372	1.81101	-0.009991	24.7955	1.76977			5	3	19.5842	2.47783	-0.05	19.4941
										5	3.04	20.9208	2.30906	-0.01	20.6147

## Sheet: fig2c_left_acg
lags	meanacg
-2.4	0.00234137
-2.399	0.0023286
-2.398	0.00233449
-2.397	0.00234568
-2.396	0.00235672
-2.395	0.00237206
-2.394	0.00238717
-2.393	0.00240204
-2.392	0.00241679
-2.391	0.00243132
-2.39	0.00244564
-2.389	0.00244857
-2.388	0.00245152
-2.387	0.00245327
-2.386	0.00245504
-2.385	0.00246089
-2.384	0.00246673
-2.383	0.00247257
-2.382	0.00247742
-2.381	0.0024851
-2.38	0.00250005
-2.379	0.00251522
-2.378	0.00253053
-2.377	0.00254598
-2.376	0.00254499
-2.375	0.00254415
-2.374	0.00254348
-2.373	0.00254
-2.372	0.00253328
-2.371	0.00252668
-2.37	0.00250655
-2.369	0.0024867
-2.368	0.00245856
-2.367	0.00243474
-2.366	0.00241122
-2.365	0.00239088
-2.364	0.00237091
-2.363	0.00235132
-2.362	0.00233211
-2.361	0.00232522
-2.36	0.00231658
-2.359	0.00230808
-2.358	0.00229972
-2.357	0.00229151
-2.356	0.00228345
-2.355	0.00227555
-2.354	0.00226782
-2.353	0.00226025
-2.352	0.00225286
-2.351	0.00224564
-2.35	0.00223858
-2.349	0.0022317
-2.348	0.00222125
-2.347	0.00220907
-2.346	0.00219682
-2.345	0.00218799
-2.344	0.00217923
-2.343	0.00217053
-2.342	0.00216191
-2.341	0.00214964
-2.34	0.00213737
-2.339	0.00212511
-2.338	0.00211616
-2.337	0.00210898
-2.336	0.00210174
-2.335	0.00209443
-2.334	0.00208706
-2.333	0.00207962
-2.332	0.00207213
-2.331	0.00206458
-2.33	0.00205698
-2.329	0.00204933
-2.328	0.00204163
-2.327	0.00203388
-2.326	0.00202608
-2.325	0.00201824
-2.324	0.00201675
-2.323	0.00201638
-2.322	0.00201612
-2.321	0.00202585
-2.32	0.0020359
-2.319	0.00204627
-2.318	0.00205251
-2.317	0.00205903
-2.316	0.00206393
-2.315	0.0020691
-2.314	0.00207453
-2.313	0.00208022
-2.312	0.00208618
-2.311	0.00209241
-2.31	0.0020989
-2.309	0.00210228
-2.308	0.00210947
-2.307	0.00211686
-2.306	0.00212444
-2.305	0.00213221
-2.304	0.00214017
-2.303	0.00214832
-2.302	0.00215666
-2.301	0.00216395
-2.3	0.00217136
-2.299	0.00217891
-2.298	0.00218823
-2.297	0.00220357
-2.296	0.00222149
-2.295	0.00224241
-2.294	0.00225992
-2.293	0.00227516
-2.292	0.0022671
-2.291	0.00225888
-2.29	0.00224682
-2.289	0.0022346
-2.288	0.00222222
-2.287	0.00221897
-2.286	0.00221858
-2.285	0.00222264
-2.284	0.00222659
-2.283	0.00223551
-2.282	0.00224468
-2.281	0.00225395
-2.28	0.00226333
-2.279	0.0022728
-2.278	0.00228238
-2.277	0.00227982
-2.276	0.00226915
-2.275	0.0022586
-2.274	0.00224815
-2.273	0.00224442
-2.272	0.00224093
-2.271	0.00224105
-2.27	0.00224149
-2.269	0.00224321
-2.268	0.0022477
-2.267	0.00225259
-2.266	0.0022579
-2.265	0.00227578
-2.264	0.00229434
-2.263	0.0023136
-2.262	0.00233356
-2.261	0.00235421
-2.26	0.00237886
-2.259	0.00240952
-2.258	0.00243466
-2.257	0.00245174
-2.256	0.00246519
-2.255	0.00247924
-2.254	0.00249389
-2.253	0.00250916
-2.252	0.00252502
-2.251	0.0025415
-2.25	0.00255859
-2.249	0.00258146
-2.248	0.00260707
-2.247	0.00263319
-2.246	0.00266604
-2.245	0.00271266
-2.244	0.00275978
-2.243	0.00280741
-2.242	0.00286613
-2.241	0.00291852
-2.24	0.0029712
-2.239	0.00302417
-2.238	0.00307333
-2.237	0.00312274
-2.236	0.00317239
-2.235	0.00322227
-2.234	0.00327238
-2.233	0.00332273
-2.232	0.00338352
-2.231	0.00344644
-2.23	0.00350944
-2.229	0.00357253
-2.228	0.0036357
-2.227	0.00369895
-2.226	0.00375002
-2.225	0.00380301
-2.224	0.00386017
-2.223	0.00391742
-2.222	0.00397894
-2.221	0.0040405
-2.22	0.00410212
-2.219	0.00416441
-2.218	0.00422675
-2.217	0.00429195
-2.216	0.00436088
-2.215	0.00443149
-2.214	0.00450015
-2.213	0.00456882
-2.212	0.00464071
-2.211	0.00471905
-2.21	0.00479722
-2.209	0.00487523
-2.208	0.00495497
-2.207	0.00503004
-2.206	0.00510498
-2.205	0.0051798
-2.204	0.00525448
-2.203	0.00532655
-2.202	0.00539386
-2.201	0.00546883
-2.2	0.0055471
-2.199	0.00562082
-2.198	0.00567574
-2.197	0.00572315
-2.196	0.0057631
-2.195	0.00580269
-2.194	0.0058423
-2.193	0.00588085
-2.192	0.00591945
-2.191	0.00595808
-2.19	0.00599675
-2.189	0.00603546
-2.188	0.0060742
-2.187	0.00611419
-2.186	0.0061542
-2.185	0.00619423
-2.184	0.00623427
-2.183	0.00627432
-2.182	0.00631416
-2.181	0.00635399
-2.18	0.0063783
-2.179	0.00639936
-2.178	0.00642038
-2.177	0.00643748
-2.176	0.00645991
-2.175	0.00648204
-2.174	0.00650598
-2.173	0.0065326
-2.172	0.0065623
-2.171	0.00659169
-2.17	0.00662621
-2.169	0.00666036
-2.168	0.00669964
-2.167	0.00673442
-2.166	0.00676875
-2.165	0.00679003
-2.164	0.00681096
-2.163	0.00683153
-2.162	0.00685174
-2.161	0.00687158
-2.16	0.00689294
-2.159	0.00691392
-2.158	0.00694522
-2.157	0.0069763
-2.156	0.00700715
-2.155	0.00703776
-2.154	0.00706814
-2.153	0.00709827
-2.152	0.00712816
-2.151	0.00716465
-2.15	0.00719551
-2.149	0.00722611
-2.148	0.00725902
-2.147	0.00728425
-2.146	0.00730222
-2.145	0.00731977
-2.144	0.00733689
-2.143	0.00735359
-2.142	0.00736985
-2.141	0.00738937
-2.14	0.00740841
-2.139	0.00742698
-2.138	0.00744507
-2.137	0.00746266
-2.136	0.00747702
-2.135	0.00749085
-2.134	0.00750417
-2.133	0.00751373
-2.132	0.00752509
-2.131	0.00753608
-2.13	0.00754668
-2.129	0.00756144
-2.128	0.00756803
-2.127	0.00757424
-2.126	0.00758007
-2.125	0.00758552
-2.124	0.00758424
-2.123	0.00758155
-2.122	0.00757845
-2.121	0.00755441
-2.12	0.00752996
-2.119	0.00750177
-2.118	0.00747568
-2.117	0.00744907
-2.116	0.00742382
-2.115	0.00739083
-2.114	0.00736279
-2.113	0.00734002
-2.112	0.00732507
-2.111	0.00730975
-2.11	0.00729405
-2.109	0.00728132
-2.108	0.00726818
-2.107	0.00725463
-2.106	0.00724067
-2.105	0.0072263
-2.104	0.00721152
-2.103	0.00719634
-2.102	0.00717788
-2.101	0.00716241
-2.1	0.00714648
-2.099	0.00713007
-2.098	0.00711435
-2.097	0.00711039
-2.096	0.00710041
-2.095	0.00708693
-2.094	0.00707635
-2.093	0.00706744
-2.092	0.00707042
-2.091	0.0070727
-2.09	0.00708146
-2.089	0.00708952
-2.088	0.00709689
-2.087	0.00708513
-2.086	0.00707268
-2.085	0.00708214
-2.084	0.007098
-2.083	0.00709361
-2.082	0.00708229
-2.081	0.00706555
-2.08	0.00704266
-2.079	0.00701918
-2.078	0.00699181
-2.077	0.00696987
-2.076	0.00695125
-2.075	0.00692744
-2.074	0.00690277
-2.073	0.00687386
-2.072	0.00686296
-2.071	0.00684489
-2.07	0.00682631
-2.069	0.00680088
-2.068	0.00677485
-2.067	0.00674823
-2.066	0.00672104
-2.065	0.00666674
-2.064	0.00661187
-2.063	0.00655001
-2.062	0.00648753
-2.061	0.00642167
-2.06	0.00635519
-2.059	0.00628808
-2.058	0.00622183
-2.057	0.00616007
-2.056	0.00611372
-2.055	0.0060669
-2.054	0.00602273
-2.053	0.00597812
-2.052	0.00593309
-2.051	0.00588764
-2.05	0.00585188
-2.049	0.00581587
-2.048	0.00578832
-2.047	0.0057606
-2.046	0.00572917
-2.045	0.00568734
-2.044	0.00563263
-2.043	0.00557874
-2.042	0.00552482
-2.041	0.00547418
-2.04	0.00542347
-2.039	0.0053727
-2.038	0.00532593
-2.037	0.00527908
-2.036	0.00523217
-2.035	0.00518519
-2.034	0.00513297
-2.033	0.00508065
-2.032	0.00502648
-2.031	0.0049722
-2.03	0.00491783
-2.029	0.00486957
-2.028	0.00480994
-2.027	0.00474725
-2.026	0.00469067
-2.025	0.00462357
-2.024	0.00455358
-2.023	0.00448346
-2.022	0.00441737
-2.021	0.00435125
-2.02	0.00428136
-2.019	0.0042108
-2.018	0.00414022
-2.017	0.00406963
-2.016	0.00399166
-2.015	0.0039137
-2.014	0.00383816
-2.013	0.00375583
-2.012	0.00367382
-2.011	0.00359181
-2.01	0.00351051
-2.009	0.00342647
-2.008	0.00334246
-2.007	0.00325516
-2.006	0.00316781
-2.005	0.00308043
-2.004	0.00299303
-2.003	0.00290626
-2.002	0.00282398
-2.001	0.00272409
-2	0.00261749
-1.999	0.00250909
-1.998	0.00241003
-1.997	0.00230818
-1.996	0.00221342
-1.995	0.00211859
-1.994	0.00202056
-1.993	0.00191688
-1.992	0.00180975
-1.991	0.00170104
-1.99	0.00159182
-1.989	0.0014821
-1.988	0.00137189
-1.987	0.00126536
-1.986	0.00115703
-1.985	0.00104831
-1.984	0.000939211
-1.983	0.000829751
-1.982	0.000720154
-1.981	0.000607851
-1.98	0.00049963
-1.979	0.000391295
-1.978	0.000292701
-1.977	0.000198159
-1.976	0.000106003
-1.975	1.34544e-05
-1.974	-8.48526e-05
-1.973	-0.00018354
-1.972	-0.000282595
-1.971	-0.000382006
-1.97	-0.000485188
-1.969	-0.000591712
-1.968	-0.000687932
-1.967	-0.000784295
-1.966	-0.000883549
-1.965	-0.000981925
-1.964	-0.00108042
-1.963	-0.00117901
-1.962	-0.0012777
-1.961	-0.00137647
-1.96	-0.0014753
-1.959	-0.00157872
-1.958	-0.00169985
-1.957	-0.00180088
-1.956	-0.00189973
-1.955	-0.00200786
-1.954	-0.00211566
-1.953	-0.00222311
-1.952	-0.0023389
-1.951	-0.00246118
-1.95	-0.00257768
-1.949	-0.00269634
-1.948	-0.00281465
-1.947	-0.00292659
-1.946	-0.00302872
-1.945	-0.00312914
-1.944	-0.0032296
-1.943	-0.00333008
-1.942	-0.00343058
-1.941	-0.00353108
-1.94	-0.00362115
-1.939	-0.00369348
-1.938	-0.0037653
-1.937	-0.0038366
-1.936	-0.00390464
-1.935	-0.00397217
-1.934	-0.00403917
-1.933	-0.00410472
-1.932	-0.0041824
-1.931	-0.00425087
-1.93	-0.00432078
-1.929	-0.00439924
-1.928	-0.00446944
-1.927	-0.00453924
-1.926	-0.00460864
-1.925	-0.00464726
-1.924	-0.00468482
-1.923	-0.00472131
-1.922	-0.00475672
-1.921	-0.00477872
-1.92	-0.00479978
-1.919	-0.00481661
-1.918	-0.00483067
-1.917	-0.00483394
-1.916	-0.00483608
-1.915	-0.00483982
-1.914	-0.00484241
-1.913	-0.00484659
-1.912	-0.00486617
-1.911	-0.00487345
-1.91	-0.00487933
-1.909	-0.00488378
-1.908	-0.00488681
-1.907	-0.00489408
-1.906	-0.00490892
-1.905	-0.00492244
-1.904	-0.00493463
-1.903	-0.0049455
-1.902	-0.00495854
-1.901	-0.00497315
-1.9	-0.00498655
-1.899	-0.00499874
-1.898	-0.00500338
-1.897	-0.00502039
-1.896	-0.0050292
-1.895	-0.00503656
-1.894	-0.00504463
-1.893	-0.00505127
-1.892	-0.00505649
-1.891	-0.0050604
-1.89	-0.00507091
-1.889	-0.00508003
-1.888	-0.00508479
-1.887	-0.00507909
-1.886	-0.00507225
-1.885	-0.00509633
-1.884	-0.00512592
-1.883	-0.00513518
-1.882	-0.00513675
-1.881	-0.00513228
-1.88	-0.0051087
-1.879	-0.00509063
-1.878	-0.005068
-1.877	-0.0050441
-1.876	-0.00501059
-1.875	-0.00497135
-1.874	-0.00492491
-1.873	-0.00488324
-1.872	-0.00486098
-1.871	-0.0048337
-1.87	-0.00480479
-1.869	-0.0047745
-1.868	-0.00474274
-1.867	-0.00470953
-1.866	-0.00467488
-1.865	-0.00462565
-1.864	-0.00457526
-1.863	-0.00451734
-1.862	-0.00446039
-1.861	-0.00439966
-1.86	-0.00433793
-1.859	-0.00427521
-1.858	-0.00420531
-1.857	-0.00413444
-1.856	-0.00409697
-1.855	-0.00405858
-1.854	-0.00402235
-1.853	-0.00398518
-1.852	-0.00393885
-1.851	-0.00388342
-1.85	-0.00385441
-1.849	-0.00382431
-1.848	-0.0037993
-1.847	-0.0037732
-1.846	-0.00374384
-1.845	-0.00371349
-1.844	-0.00367337
-1.843	-0.00364548
-1.842	-0.00361691
-1.841	-0.00358769
-1.84	-0.00355783
-1.839	-0.00351603
-1.838	-0.00347341
-1.837	-0.00342997
-1.836	-0.003382
-1.835	-0.00333318
-1.834	-0.00327837
-1.833	-0.00322279
-1.832	-0.00316413
-1.831	-0.00310225
-1.83	-0.00304557
-1.829	-0.00300041
-1.828	-0.00294325
-1.827	-0.00287103
-1.826	-0.00278777
-1.825	-0.00268894
-1.824	-0.0025965
-1.823	-0.00250354
-1.822	-0.0024183
-1.821	-0.00233596
-1.82	-0.00225398
-1.819	-0.00216908
-1.818	-0.00206993
-1.817	-0.00197025
-1.816	-0.00186641
-1.815	-0.00175654
-1.814	-0.0016466
-1.813	-0.00152948
-1.812	-0.00141597
-1.811	-0.00130565
-1.81	-0.00119584
-1.809	-0.0010831
-1.808	-0.000970236
-1.807	-0.000853623
-1.806	-0.000737007
-1.805	-0.00062041
-1.804	-0.000503855
-1.803	-0.00038558
-1.802	-0.000255161
-1.801	-0.000114995
-1.8	3.39561e-05
-1.799	0.00018451
-1.798	0.000334949
-1.797	0.00048971
-1.796	0.000644221
-1.795	0.000798462
-1.794	0.00095514
-1.793	0.00111767
-1.792	0.00128264
-1.791	0.00144812
-1.79	0.00161622
-1.789	0.00178375
-1.788	0.0019464
-1.787	0.00210018
-1.786	0.00225467
-1.785	0.00240844
-1.784	0.00255027
-1.783	0.00269134
-1.782	0.00283161
-1.781	0.00297341
-1.78	0.00311808
-1.779	0.00325688
-1.778	0.00337792
-1.777	0.00349793
-1.776	0.00360477
-1.775	0.00371054
-1.774	0.0038185
-1.773	0.00393189
-1.772	0.00404423
-1.771	0.00415262
-1.77	0.00426151
-1.769	0.00437215
-1.768	0.00446042
-1.767	0.00454742
-1.766	0.00463587
-1.765	0.00471702
-1.764	0.00480054
-1.763	0.00487698
-1.762	0.00495205
-1.761	0.00502989
-1.76	0.00510641
-1.759	0.00518609
-1.758	0.0052713
-1.757	0.00532309
-1.756	0.00537154
-1.755	0.0054226
-1.754	0.00547194
-1.753	0.00551955
-1.752	0.00557402
-1.751	0.00562205
-1.75	0.00566818
-1.749	0.00571239
-1.748	0.00576326
-1.747	0.00581722
-1.746	0.00586939
-1.745	0.00592631
-1.744	0.00598163
-1.743	0.00603341
-1.742	0.00607253
-1.741	0.00610718
-1.74	0.00612982
-1.739	0.00612588
-1.738	0.00612051
-1.737	0.00611362
-1.736	0.00610531
-1.735	0.00609547
-1.734	0.0060842
-1.733	0.00607374
-1.732	0.00607347
-1.731	0.00606283
-1.73	0.00604291
-1.729	0.00602594
-1.728	0.00600736
-1.727	0.00598718
-1.726	0.00597087
-1.725	0.00589997
-1.724	0.00582364
-1.723	0.00574293
-1.722	0.00566069
-1.721	0.00557527
-1.72	0.00548831
-1.719	0.00539983
-1.718	0.00530982
-1.717	0.00520853
-1.716	0.00510574
-1.715	0.00500146
-1.714	0.0048957
-1.713	0.00478952
-1.712	0.00469021
-1.711	0.00456743
-1.71	0.00444318
-1.709	0.00431747
-1.708	0.00418736
-1.707	0.00407292
-1.706	0.00395648
-1.705	0.00383861
-1.704	0.00371551
-1.703	0.00360271
-1.702	0.00349498
-1.701	0.0033888
-1.7	0.00328139
-1.699	0.00317275
-1.698	0.00305661
-1.697	0.00293212
-1.696	0.00280634
-1.695	0.00267383
-1.694	0.00254213
-1.693	0.00240789
-1.692	0.00227234
-1.691	0.00213113
-1.69	0.00199308
-1.689	0.00185363
-1.688	0.00170987
-1.687	0.00156486
-1.686	0.00143123
-1.685	0.00130008
-1.684	0.00116784
-1.683	0.00101769
-1.682	0.000871933
-1.681	0.000725247
-1.68	0.000554837
-1.679	0.000390321
-1.678	0.000224847
-1.677	5.84399e-05
-1.676	-0.000125462
-1.675	-0.000310837
-1.674	-0.000508646
-1.673	-0.000704222
-1.672	-0.000904406
-1.671	-0.00110566
-1.67	-0.00130794
-1.669	-0.00150567
-1.668	-0.00170444
-1.667	-0.00190421
-1.666	-0.00210495
-1.665	-0.00230664
-1.664	-0.00250925
-1.663	-0.00271274
-1.662	-0.00291629
-1.661	-0.00312248
-1.66	-0.00332952
-1.659	-0.00353739
-1.658	-0.00374591
-1.657	-0.00395517
-1.656	-0.00414405
-1.655	-0.00433399
-1.654	-0.00451826
-1.653	-0.00468823
-1.652	-0.00486691
-1.651	-0.00506537
-1.65	-0.00524686
-1.649	-0.005429
-1.648	-0.00560733
-1.647	-0.00578638
-1.646	-0.00596654
-1.645	-0.00615009
-1.644	-0.00633037
-1.643	-0.00649934
-1.642	-0.00666913
-1.641	-0.00683849
-1.64	-0.00700438
-1.639	-0.00718675
-1.638	-0.00736966
-1.637	-0.00755308
-1.636	-0.00774436
-1.635	-0.00793609
-1.634	-0.00812823
-1.633	-0.00832077
-1.632	-0.00851368
-1.631	-0.00871288
-1.63	-0.00889331
-1.629	-0.00905816
-1.628	-0.00922304
-1.627	-0.00939935
-1.626	-0.00959642
-1.625	-0.0098072
-1.624	-0.0100046
-1.623	-0.0102038
-1.622	-0.0103929
-1.621	-0.0105784
-1.62	-0.0107592
-1.619	-0.0109398
-1.618	-0.0111443
-1.617	-0.0113484
-1.616	-0.0115522
-1.615	-0.0117794
-1.614	-0.0120045
-1.613	-0.0122137
-1.612	-0.0124187
-1.611	-0.0126196
-1.61	-0.0128198
-1.609	-0.0130185
-1.608	-0.0132046
-1.607	-0.0133956
-1.606	-0.0135855
-1.605	-0.0137743
-1.604	-0.0139642
-1.603	-0.0141529
-1.602	-0.0143647
-1.601	-0.0145784
-1.6	-0.014802
-1.599	-0.0150198
-1.598	-0.0152363
-1.597	-0.0154447
-1.596	-0.0156517
-1.595	-0.0158636
-1.594	-0.0160739
-1.593	-0.0162827
-1.592	-0.0164931
-1.591	-0.0167019
-1.59	-0.0169122
-1.589	-0.0171207
-1.588	-0.0173232
-1.587	-0.01752
-1.586	-0.017715
-1.585	-0.0179083
-1.584	-0.0180946
-1.583	-0.0182794
-1.582	-0.0184446
-1.581	-0.0186081
-1.58	-0.0187723
-1.579	-0.0189272
-1.578	-0.0190777
-1.577	-0.0192267
-1.576	-0.0193623
-1.575	-0.0194966
-1.574	-0.0196297
-1.573	-0.0197709
-1.572	-0.0199107
-1.571	-0.0200463
-1.57	-0.0201843
-1.569	-0.0203211
-1.568	-0.0204461
-1.567	-0.02057
-1.566	-0.0206928
-1.565	-0.0207974
-1.564	-0.0209108
-1.563	-0.0210132
-1.562	-0.0211143
-1.561	-0.0212223
-1.56	-0.021331
-1.559	-0.0214486
-1.558	-0.0215649
-1.557	-0.0216682
-1.556	-0.0217706
-1.555	-0.0218665
-1.554	-0.0219649
-1.553	-0.0220617
-1.552	-0.0221543
-1.551	-0.0222376
-1.55	-0.0223198
-1.549	-0.022401
-1.548	-0.0225021
-1.547	-0.0225912
-1.546	-0.022659
-1.545	-0.0227338
-1.544	-0.0228071
-1.543	-0.0228769
-1.542	-0.0229343
-1.541	-0.0229771
-1.54	-0.0230184
-1.539	-0.0230605
-1.538	-0.0231059
-1.537	-0.0231646
-1.536	-0.0232222
-1.535	-0.0232798
-1.534	-0.0233395
-1.533	-0.0233983
-1.532	-0.023456
-1.531	-0.0235126
-1.53	-0.0235552
-1.529	-0.0235971
-1.528	-0.0236383
-1.527	-0.0236787
-1.526	-0.0237172
-1.525	-0.0237319
-1.524	-0.0237385
-1.523	-0.0237418
-1.522	-0.0237446
-1.521	-0.023747
-1.52	-0.023749
-1.519	-0.0237389
-1.518	-0.0237189
-1.517	-0.023698
-1.516	-0.0236791
-1.515	-0.0236593
-1.514	-0.0236387
-1.513	-0.0236255
-1.512	-0.0236279
-1.511	-0.0236187
-1.51	-0.0236089
-1.509	-0.0235858
-1.508	-0.0235644
-1.507	-0.0235651
-1.506	-0.0235554
-1.505	-0.0235486
-1.504	-0.0235374
-1.503	-0.0235517
-1.502	-0.0235747
-1.501	-0.0235974
-1.5	-0.0236196
-1.499	-0.0236507
-1.498	-0.0236675
-1.497	-0.0236626
-1.496	-0.0236586
-1.495	-0.0236484
-1.494	-0.0236338
-1.493	-0.0236134
-1.492	-0.0235876
-1.491	-0.0235574
-1.49	-0.0235264
-1.489	-0.0235016
-1.488	-0.023476
-1.487	-0.0234537
-1.486	-0.0234584
-1.485	-0.0234564
-1.484	-0.0234594
-1.483	-0.0234463
-1.482	-0.0234434
-1.481	-0.0234243
-1.48	-0.0234009
-1.479	-0.0233791
-1.478	-0.0233432
-1.477	-0.0233023
-1.476	-0.0232522
-1.475	-0.0232006
-1.474	-0.0231451
-1.473	-0.0230888
-1.472	-0.023026
-1.471	-0.0229649
-1.47	-0.0228997
-1.469	-0.0228393
-1.468	-0.0227783
-1.467	-0.0227168
-1.466	-0.0226547
-1.465	-0.0225921
-1.464	-0.0225289
-1.463	-0.0224555
-1.462	-0.0223802
-1.461	-0.0223115
-1.46	-0.0222475
-1.459	-0.0221709
-1.458	-0.0220998
-1.457	-0.0220101
-1.456	-0.0219225
-1.455	-0.0218339
-1.454	-0.0217477
-1.453	-0.021689
-1.452	-0.0216178
-1.451	-0.0215281
-1.45	-0.0214372
-1.449	-0.0213451
-1.448	-0.0212518
-1.447	-0.0211513
-1.446	-0.0210428
-1.445	-0.02093
-1.444	-0.0208067
-1.443	-0.0206819
-1.442	-0.020538
-1.441	-0.0204004
-1.44	-0.0202652
-1.439	-0.0201323
-1.438	-0.0199978
-1.437	-0.0198492
-1.436	-0.019695
-1.435	-0.019539
-1.434	-0.0193812
-1.433	-0.0192081
-1.432	-0.0190329
-1.431	-0.0188619
-1.43	-0.018715
-1.429	-0.0185957
-1.428	-0.0184746
-1.427	-0.0183515
-1.426	-0.018217
-1.425	-0.0180733
-1.424	-0.0179316
-1.423	-0.0177846
-1.422	-0.0176479
-1.421	-0.0175028
-1.42	-0.0173561
-1.419	-0.0172122
-1.418	-0.017056
-1.417	-0.0168985
-1.416	-0.0167395
-1.415	-0.0165611
-1.414	-0.0163818
-1.413	-0.0162322
-1.412	-0.0160733
-1.411	-0.0159132
-1.41	-0.015752
-1.409	-0.0155946
-1.408	-0.0154594
-1.407	-0.0153211
-1.406	-0.0151811
-1.405	-0.0150401
-1.404	-0.0148961
-1.403	-0.0147388
-1.402	-0.0145683
-1.401	-0.0143841
-1.4	-0.0141934
-1.399	-0.014007
-1.398	-0.0138137
-1.397	-0.0136326
-1.396	-0.0134365
-1.395	-0.0132292
-1.394	-0.0130094
-1.393	-0.0127961
-1.392	-0.0125724
-1.391	-0.0123431
-1.39	-0.0121153
-1.389	-0.011886
-1.388	-0.0116552
-1.387	-0.0114229
-1.386	-0.0111892
-1.385	-0.0109541
-1.384	-0.0107119
-1.383	-0.0104678
-1.382	-0.0102386
-1.381	-0.0100079
-1.38	-0.00977317
-1.379	-0.00953704
-1.378	-0.00929584
-1.377	-0.00906309
-1.376	-0.00883741
-1.375	-0.00861381
-1.374	-0.00839027
-1.373	-0.00815717
-1.372	-0.00792307
-1.371	-0.00767574
-1.37	-0.00740551
-1.369	-0.00711996
-1.368	-0.00683552
-1.367	-0.00654945
-1.366	-0.00626342
-1.365	-0.00600038
-1.364	-0.00572956
-1.363	-0.00546265
-1.362	-0.00519633
-1.361	-0.00491807
-1.36	-0.00463237
-1.359	-0.00433521
-1.358	-0.00403804
-1.357	-0.00373788
-1.356	-0.00343651
-1.355	-0.00313397
-1.354	-0.002827
-1.353	-0.00252234
-1.352	-0.00222703
-1.351	-0.00193627
-1.35	-0.00165182
-1.349	-0.00136645
-1.348	-0.00106622
-1.347	-0.000780098
-1.346	-0.00050582
-1.345	-0.000239925
-1.344	3.03776e-05
-1.343	0.000301605
-1.342	0.000573718
-1.341	0.000831256
-1.34	0.00110072
-1.339	0.00138091
-1.338	0.00167562
-1.337	0.00199107
-1.336	0.00230741
-1.335	0.00262194
-1.334	0.00293748
-1.333	0.0032578
-1.332	0.00359543
-1.331	0.00393408
-1.33	0.00427021
-1.329	0.00460746
-1.328	0.00494577
-1.327	0.0052814
-1.326	0.00559922
-1.325	0.00590945
-1.324	0.00620938
-1.323	0.00650913
-1.322	0.00681221
-1.321	0.00711998
-1.32	0.00742346
-1.319	0.00770461
-1.318	0.00796958
-1.317	0.00823499
-1.316	0.00851015
-1.315	0.00878575
-1.314	0.00906174
-1.313	0.00934214
-1.312	0.00964898
-1.311	0.00995538
-1.31	0.0102617
-1.309	0.0105494
-1.308	0.0108452
-1.307	0.0111523
-1.306	0.0114562
-1.305	0.0117631
-1.304	0.0120657
-1.303	0.0123889
-1.302	0.0127204
-1.301	0.0130509
-1.3	0.0133803
-1.299	0.0137213
-1.298	0.0140333
-1.297	0.0143164
-1.296	0.0146052
-1.295	0.0148926
-1.294	0.0151892
-1.293	0.0154794
-1.292	0.0157594
-1.291	0.0160392
-1.29	0.0163122
-1.289	0.0165909
-1.288	0.0168681
-1.287	0.0171478
-1.286	0.0174444
-1.285	0.0177437
-1.284	0.0180408
-1.283	0.0183212
-1.282	0.0186087
-1.281	0.0188634
-1.28	0.0191243
-1.279	0.0193851
-1.278	0.0196167
-1.277	0.0198312
-1.276	0.0200398
-1.275	0.0202563
-1.274	0.0204696
-1.273	0.0206836
-1.272	0.020895
-1.271	0.021106
-1.27	0.0213072
-1.269	0.021511
-1.268	0.0217119
-1.267	0.02191
-1.266	0.022105
-1.265	0.0222971
-1.264	0.0224862
-1.263	0.0226529
-1.262	0.0228166
-1.261	0.0229861
-1.26	0.0231575
-1.259	0.0232997
-1.258	0.0234527
-1.257	0.0235815
-1.256	0.0237072
-1.255	0.0238199
-1.254	0.0239262
-1.253	0.0240485
-1.252	0.0241449
-1.251	0.0242474
-1.25	0.0243468
-1.249	0.0244433
-1.248	0.0245366
-1.247	0.0246004
-1.246	0.0246493
-1.245	0.024709
-1.244	0.0247568
-1.243	0.0248017
-1.242	0.024809
-1.241	0.0248203
-1.24	0.0248285
-1.239	0.0248423
-1.238	0.0248529
-1.237	0.0248354
-1.236	0.0248146
-1.235	0.0247904
-1.234	0.0247629
-1.233	0.024713
-1.232	0.0246541
-1.231	0.0246012
-1.23	0.0245545
-1.229	0.024544
-1.228	0.0245332
-1.227	0.0245187
-1.226	0.0244995
-1.225	0.0244765
-1.224	0.0244514
-1.223	0.0244191
-1.222	0.0243888
-1.221	0.0243421
-1.22	0.0242916
-1.219	0.024244
-1.218	0.0241887
-1.217	0.0241295
-1.216	0.0240516
-1.215	0.02397
-1.214	0.0238845
-1.213	0.0237935
-1.212	0.0236857
-1.211	0.0235738
-1.21	0.0234579
-1.209	0.0233421
-1.208	0.0232338
-1.207	0.023125
-1.206	0.0230046
-1.205	0.0228954
-1.204	0.0227822
-1.203	0.0226387
-1.202	0.0224911
-1.201	0.0223188
-1.2	0.0221526
-1.199	0.0219852
-1.198	0.0218026
-1.197	0.0216231
-1.196	0.0214125
-1.195	0.0211913
-1.194	0.0209444
-1.193	0.0207097
-1.192	0.0204564
-1.191	0.0201914
-1.19	0.019919
-1.189	0.0196432
-1.188	0.0193674
-1.187	0.0190852
-1.186	0.0187997
-1.185	0.0184954
-1.184	0.0181946
-1.183	0.0178869
-1.182	0.0175853
-1.181	0.0172809
-1.18	0.0169739
-1.179	0.0166531
-1.178	0.0163361
-1.177	0.0160221
-1.176	0.0157138
-1.175	0.0154061
-1.174	0.015097
-1.173	0.0147704
-1.172	0.0144412
-1.171	0.0140853
-1.17	0.0136948
-1.169	0.0132745
-1.168	0.0128546
-1.167	0.0124408
-1.166	0.0120266
-1.165	0.0116235
-1.164	0.0112201
-1.163	0.0108182
-1.162	0.0104162
-1.161	0.0100111
-1.16	0.00959607
-1.159	0.00917951
-1.158	0.00876266
-1.157	0.00834078
-1.156	0.00791467
-1.155	0.00748717
-1.154	0.00706862
-1.153	0.00665174
-1.152	0.00623098
-1.151	0.00580911
-1.15	0.00540313
-1.149	0.0049851
-1.148	0.00456014
-1.147	0.00413795
-1.146	0.00369432
-1.145	0.00325913
-1.144	0.00281943
-1.143	0.00237858
-1.142	0.00194614
-1.141	0.00151378
-1.14	0.00109023
-1.139	0.0006632
-1.138	0.000219688
-1.137	-0.000241158
-1.136	-0.000702462
-1.135	-0.00114876
-1.134	-0.00159227
-1.133	-0.00203293
-1.132	-0.00249924
-1.131	-0.00297735
-1.13	-0.00345513
-1.129	-0.00392837
-1.128	-0.00438952
-1.127	-0.00483315
-1.126	-0.0052639
-1.125	-0.00569169
-1.124	-0.00611158
-1.123	-0.00653006
-1.122	-0.00695336
-1.121	-0.00738406
-1.12	-0.00781454
-1.119	-0.00823294
-1.118	-0.00864513
-1.117	-0.00906019
-1.116	-0.00948779
-1.115	-0.00991478
-1.114	-0.0103411
-1.113	-0.0107792
-1.112	-0.0112265
-1.111	-0.0116726
-1.11	-0.0121178
-1.109	-0.0125624
-1.108	-0.0130246
-1.107	-0.0134894
-1.106	-0.0139507
-1.105	-0.0144113
-1.104	-0.0148604
-1.103	-0.0153154
-1.102	-0.0157693
-1.101	-0.0162219
-1.1	-0.0166741
-1.099	-0.0171316
-1.098	-0.017574
-1.097	-0.0179982
-1.096	-0.0184322
-1.095	-0.0188653
-1.094	-0.0193236
-1.093	-0.0197886
-1.092	-0.0202463
-1.091	-0.0206957
-1.09	-0.0211285
-1.089	-0.0215598
-1.088	-0.0219898
-1.087	-0.0224182
-1.086	-0.0228582
-1.085	-0.0233056
-1.084	-0.0237388
-1.083	-0.0241618
-1.082	-0.0245913
-1.081	-0.0250041
-1.08	-0.0254172
-1.079	-0.025829
-1.078	-0.0262262
-1.077	-0.0266279
-1.076	-0.0270255
-1.075	-0.027443
-1.074	-0.0278563
-1.073	-0.0282752
-1.072	-0.0286929
-1.071	-0.0291095
-1.07	-0.0295214
-1.069	-0.0299322
-1.068	-0.030335
-1.067	-0.0307365
-1.066	-0.0311366
-1.065	-0.0315353
-1.064	-0.0319325
-1.063	-0.0323187
-1.062	-0.0327036
-1.061	-0.0330938
-1.06	-0.0334826
-1.059	-0.0338562
-1.058	-0.0342481
-1.057	-0.0346389
-1.056	-0.0350286
-1.055	-0.0353976
-1.054	-0.03577
-1.053	-0.0361552
-1.052	-0.0365248
-1.051	-0.0369342
-1.05	-0.0373428
-1.049	-0.0377506
-1.048	-0.0381604
-1.047	-0.0385434
-1.046	-0.0389251
-1.045	-0.0393341
-1.044	-0.0397425
-1.043	-0.0401457
-1.042	-0.0405196
-1.041	-0.0408927
-1.04	-0.0412651
-1.039	-0.0416367
-1.038	-0.0420075
-1.037	-0.0423653
-1.036	-0.0427225
-1.035	-0.0430791
-1.034	-0.043435
-1.033	-0.0437845
-1.032	-0.0441279
-1.031	-0.0444709
-1.03	-0.04481
-1.029	-0.0451963
-1.028	-0.0455891
-1.027	-0.0459814
-1.026	-0.0463594
-1.025	-0.0467348
-1.024	-0.0471138
-1.023	-0.0474903
-1.022	-0.0478661
-1.021	-0.0482352
-1.02	-0.0486037
-1.019	-0.048974
-1.018	-0.0493502
-1.017	-0.0497257
-1.016	-0.0500816
-1.015	-0.0504305
-1.014	-0.050779
-1.013	-0.0511101
-1.012	-0.0514401
-1.011	-0.0517701
-1.01	-0.0521115
-1.009	-0.0524527
-1.008	-0.0527937
-1.007	-0.0531346
-1.006	-0.0534691
-1.005	-0.0538342
-1.004	-0.0541886
-1.003	-0.054517
-1.002	-0.0548421
-1.001	-0.0551418
-1	-0.0554611
-0.999	-0.055784
-0.998	-0.0561007
-0.997	-0.0564171
-0.996	-0.0567115
-0.995	-0.0570021
-0.994	-0.0572814
-0.993	-0.0575833
-0.992	-0.0578758
-0.991	-0.0581642
-0.99	-0.0584391
-0.989	-0.0587107
-0.988	-0.0589892
-0.987	-0.0592645
-0.986	-0.0595398
-0.985	-0.0597995
-0.984	-0.0600778
-0.983	-0.0603499
-0.982	-0.0606606
-0.981	-0.0609741
-0.98	-0.0612897
-0.979	-0.0615945
-0.978	-0.0618974
-0.977	-0.0621867
-0.976	-0.0624807
-0.975	-0.0627749
-0.974	-0.0630728
-0.973	-0.0633615
-0.972	-0.0636504
-0.971	-0.0639341
-0.97	-0.0642022
-0.969	-0.0644574
-0.968	-0.0647209
-0.967	-0.0649962
-0.966	-0.0652721
-0.965	-0.0655486
-0.964	-0.0658233
-0.963	-0.0661113
-0.962	-0.0663772
-0.961	-0.0666481
-0.96	-0.0669037
-0.959	-0.0671592
-0.958	-0.0673972
-0.957	-0.0676141
-0.956	-0.0678273
-0.955	-0.0680274
-0.954	-0.0682465
-0.953	-0.0684643
-0.952	-0.0686654
-0.951	-0.0688523
-0.95	-0.069056
-0.949	-0.06925
-0.948	-0.0694368
-0.947	-0.0696223
-0.946	-0.0697934
-0.945	-0.069954
-0.944	-0.0701195
-0.943	-0.0702836
-0.942	-0.070465
-0.941	-0.0706342
-0.94	-0.0708346
-0.939	-0.0710044
-0.938	-0.0711718
-0.937	-0.071335
-0.936	-0.0714963
-0.935	-0.07168
-0.934	-0.0718617
-0.933	-0.0720593
-0.932	-0.0722457
-0.931	-0.0724182
-0.93	-0.0725903
-0.929	-0.0727688
-0.928	-0.072957
-0.927	-0.073156
-0.926	-0.0733468
-0.925	-0.0735153
-0.924	-0.0736769
-0.923	-0.0738242
-0.922	-0.073966
-0.921	-0.0741006
-0.92	-0.0742141
-0.919	-0.0743183
-0.918	-0.0744215
-0.917	-0.0745144
-0.916	-0.0746
-0.915	-0.0746781
-0.914	-0.0747485
-0.913	-0.0747991
-0.912	-0.074846
-0.911	-0.0748822
-0.91	-0.0749144
-0.909	-0.0749313
-0.908	-0.0749207
-0.907	-0.0749029
-0.906	-0.0748812
-0.905	-0.0748556
-0.904	-0.0748352
-0.903	-0.0748003
-0.902	-0.0747612
-0.901	-0.074711
-0.9	-0.0746654
-0.899	-0.0746037
-0.898	-0.0745254
-0.897	-0.0744458
-0.896	-0.0743462
-0.895	-0.0742341
-0.894	-0.0741115
-0.893	-0.0739667
-0.892	-0.0738205
-0.891	-0.0736834
-0.89	-0.0735609
-0.889	-0.0734218
-0.888	-0.0732775
-0.887	-0.0731281
-0.886	-0.0729665
-0.885	-0.0727954
-0.884	-0.0726221
-0.883	-0.0724437
-0.882	-0.0722563
-0.881	-0.0720639
-0.88	-0.0718666
-0.879	-0.0716643
-0.878	-0.0714571
-0.877	-0.071216
-0.876	-0.07097
-0.875	-0.0707087
-0.874	-0.0704428
-0.873	-0.070169
-0.872	-0.0698907
-0.871	-0.0696107
-0.87	-0.0693458
-0.869	-0.069069
-0.868	-0.0688012
-0.867	-0.0685289
-0.866	-0.0682334
-0.865	-0.0679217
-0.864	-0.0675898
-0.863	-0.0672283
-0.862	-0.066861
-0.861	-0.0664872
-0.86	-0.0661078
-0.859	-0.0657207
-0.858	-0.0653185
-0.857	-0.0649016
-0.856	-0.0644874
-0.855	-0.0640872
-0.854	-0.0636713
-0.853	-0.0632421
-0.852	-0.0628144
-0.851	-0.0623544
-0.85	-0.0618898
-0.849	-0.0614206
-0.848	-0.0609291
-0.847	-0.0604439
-0.846	-0.0599496
-0.845	-0.0594343
-0.844	-0.0589107
-0.843	-0.0583992
-0.842	-0.0578791
-0.841	-0.0573544
-0.84	-0.0568155
-0.839	-0.0562719
-0.838	-0.0557236
-0.837	-0.0551679
-0.836	-0.0545957
-0.835	-0.0540182
-0.834	-0.053436
-0.833	-0.0528371
-0.832	-0.0522315
-0.831	-0.0516274
-0.83	-0.0510045
-0.829	-0.0503512
-0.828	-0.049684
-0.827	-0.0490124
-0.826	-0.0483429
-0.825	-0.0476722
-0.824	-0.0470002
-0.823	-0.0463002
-0.822	-0.0455924
-0.821	-0.0448708
-0.82	-0.0441423
-0.819	-0.0434084
-0.818	-0.0426598
-0.817	-0.0419064
-0.816	-0.0411486
-0.815	-0.040399
-0.814	-0.0396327
-0.813	-0.0388616
-0.812	-0.0380821
-0.811	-0.037298
-0.81	-0.0364858
-0.809	-0.0356594
-0.808	-0.0348164
-0.807	-0.0339688
-0.806	-0.0330981
-0.805	-0.032211
-0.804	-0.0313325
-0.803	-0.0304794
-0.802	-0.0296225
-0.801	-0.0287992
-0.8	-0.0279618
-0.799	-0.0271168
-0.798	-0.02625
-0.797	-0.0253747
-0.796	-0.0245151
-0.795	-0.0236545
-0.794	-0.0227659
-0.793	-0.0218585
-0.792	-0.0209232
-0.791	-0.019984
-0.79	-0.0190422
-0.789	-0.018097
-0.788	-0.0171137
-0.787	-0.016124
-0.786	-0.0151298
-0.785	-0.0141311
-0.784	-0.0131065
-0.783	-0.0120764
-0.782	-0.0110149
-0.781	-0.00993747
-0.78	-0.00885321
-0.779	-0.0077691
-0.778	-0.00668421
-0.777	-0.00561302
-0.776	-0.00452147
-0.775	-0.00342624
-0.774	-0.00232096
-0.773	-0.00120194
-0.772	-5.50699e-05
-0.771	0.00109405
-0.77	0.00227235
-0.769	0.00345454
-0.768	0.00466261
-0.767	0.00587133
-0.766	0.00708329
-0.765	0.00830389
-0.764	0.00951758
-0.763	0.0107515
-0.762	0.0119588
-0.761	0.0131473
-0.76	0.0143157
-0.759	0.0154803
-0.758	0.0166099
-0.757	0.0176897
-0.756	0.0187711
-0.755	0.0198512
-0.754	0.0209431
-0.753	0.0220365
-0.752	0.023129
-0.751	0.0242215
-0.75	0.025318
-0.749	0.0264287
-0.748	0.0275369
-0.747	0.0286251
-0.746	0.0297142
-0.745	0.0307867
-0.744	0.031876
-0.743	0.0329834
-0.742	0.0341063
-0.741	0.0352203
-0.74	0.0363469
-0.739	0.0374356
-0.738	0.038527
-0.737	0.0396417
-0.736	0.0407535
-0.735	0.0418908
-0.734	0.0430291
-0.733	0.0441775
-0.732	0.0453243
-0.731	0.0464699
-0.73	0.0476304
-0.729	0.048794
-0.728	0.0499744
-0.727	0.051132
-0.726	0.0522696
-0.725	0.0533904
-0.724	0.0544982
-0.723	0.0555779
-0.722	0.0566668
-0.721	0.0577541
-0.72	0.0588349
-0.719	0.0598869
-0.718	0.0609414
-0.717	0.061972
-0.716	0.0630032
-0.715	0.0640198
-0.714	0.0650353
-0.713	0.0660355
-0.712	0.0670332
-0.711	0.0679996
-0.71	0.068963
-0.709	0.0699257
-0.708	0.0708689
-0.707	0.0718044
-0.706	0.0727367
-0.705	0.0736637
-0.704	0.0745851
-0.703	0.0754904
-0.702	0.076406
-0.701	0.0773052
-0.7	0.0782079
-0.699	0.0790902
-0.698	0.0799443
-0.697	0.0807961
-0.696	0.0816242
-0.695	0.0824326
-0.694	0.0832434
-0.693	0.084033
-0.692	0.0848263
-0.691	0.0856078
-0.69	0.0863905
-0.689	0.087165
-0.688	0.0879343
-0.687	0.0886957
-0.686	0.0894579
-0.685	0.0902147
-0.684	0.0909578
-0.683	0.0916934
-0.682	0.0924231
-0.681	0.0931498
-0.68	0.0938706
-0.679	0.0945821
-0.678	0.0952874
-0.677	0.0959606
-0.676	0.0966274
-0.675	0.0972918
-0.674	0.0979497
-0.673	0.0986078
-0.672	0.0992557
-0.671	0.0999117
-0.67	0.100594
-0.669	0.101263
-0.668	0.101931
-0.667	0.102592
-0.666	0.103208
-0.665	0.103791
-0.664	0.104343
-0.663	0.104841
-0.662	0.105332
-0.661	0.105808
-0.66	0.106276
-0.659	0.10673
-0.658	0.107177
-0.657	0.107618
-0.656	0.108035
-0.655	0.108454
-0.654	0.108856
-0.653	0.109241
-0.652	0.109621
-0.651	0.109988
-0.65	0.110356
-0.649	0.110716
-0.648	0.11104
-0.647	0.111367
-0.646	0.111685
-0.645	0.111988
-0.644	0.112273
-0.643	0.112546
-0.642	0.112768
-0.641	0.112978
-0.64	0.113166
-0.639	0.113365
-0.638	0.113556
-0.637	0.113731
-0.636	0.113872
-0.635	0.113994
-0.634	0.114107
-0.633	0.11418
-0.632	0.11424
-0.631	0.114293
-0.63	0.114308
-0.629	0.114317
-0.628	0.114309
-0.627	0.114291
-0.626	0.114234
-0.625	0.114168
-0.624	0.114094
-0.623	0.113962
-0.622	0.113811
-0.621	0.113625
-0.62	0.113425
-0.619	0.113212
-0.618	0.113
-0.617	0.112777
-0.616	0.112534
-0.615	0.112287
-0.614	0.112006
-0.613	0.111711
-0.612	0.111406
-0.611	0.11109
-0.61	0.110736
-0.609	0.110347
-0.608	0.109923
-0.607	0.109488
-0.606	0.109025
-0.605	0.108555
-0.604	0.108067
-0.603	0.107585
-0.602	0.1071
-0.601	0.106616
-0.6	0.106123
-0.599	0.105605
-0.598	0.105047
-0.597	0.10447
-0.596	0.103894
-0.595	0.103303
-0.594	0.102664
-0.593	0.102014
-0.592	0.101306
-0.591	0.100582
-0.59	0.0998269
-0.589	0.0990652
-0.588	0.0982292
-0.587	0.0973797
-0.586	0.0965202
-0.585	0.0956509
-0.584	0.094756
-0.583	0.0938434
-0.582	0.0929214
-0.581	0.0919706
-0.58	0.0909997
-0.579	0.0900272
-0.578	0.0890404
-0.577	0.0880491
-0.576	0.0870245
-0.575	0.0859911
-0.574	0.0849397
-0.573	0.0838694
-0.572	0.0827465
-0.571	0.0816339
-0.57	0.0804605
-0.569	0.0792759
-0.568	0.0780592
-0.567	0.0768334
-0.566	0.0756001
-0.565	0.0743572
-0.564	0.0731131
-0.563	0.0718454
-0.562	0.0705777
-0.561	0.0693188
-0.56	0.0680639
-0.559	0.0668077
-0.558	0.0655587
-0.557	0.0643351
-0.556	0.0630961
-0.555	0.0618193
-0.554	0.060527
-0.553	0.059227
-0.552	0.0578972
-0.551	0.056551
-0.55	0.0551888
-0.549	0.053795
-0.548	0.0523981
-0.547	0.051004
-0.546	0.0495832
-0.545	0.0481632
-0.544	0.0467161
-0.543	0.0452273
-0.542	0.0437209
-0.541	0.0421978
-0.54	0.0406681
-0.539	0.0391649
-0.538	0.0376594
-0.537	0.0361198
-0.536	0.0345772
-0.535	0.0330126
-0.534	0.031435
-0.533	0.0298666
-0.532	0.0282845
-0.531	0.0266996
-0.53	0.0250794
-0.529	0.023462
-0.528	0.0218224
-0.527	0.0202006
-0.526	0.0185876
-0.525	0.0169704
-0.524	0.0153386
-0.523	0.0137428
-0.522	0.0121197
-0.521	0.0104933
-0.52	0.00882412
-0.519	0.0071729
-0.518	0.00551429
-0.517	0.00387741
-0.516	0.00222237
-0.515	0.000567766
-0.514	-0.00110454
-0.513	-0.00277048
-0.512	-0.00443913
-0.511	-0.0060751
-0.51	-0.00771349
-0.509	-0.00937732
-0.508	-0.0110351
-0.507	-0.0126901
-0.506	-0.0143453
-0.505	-0.0160001
-0.504	-0.0176519
-0.503	-0.0193112
-0.502	-0.0209994
-0.501	-0.0226968
-0.5	-0.0243908
-0.499	-0.026068
-0.498	-0.0277338
-0.497	-0.0294079
-0.496	-0.0310729
-0.495	-0.032733
-0.494	-0.0343917
-0.493	-0.0360426
-0.492	-0.0377067
-0.491	-0.0393574
-0.49	-0.0410186
-0.489	-0.0427071
-0.488	-0.0443956
-0.487	-0.0460811
-0.486	-0.0477634
-0.485	-0.0494449
-0.484	-0.0511175
-0.483	-0.0527871
-0.482	-0.054452
-0.481	-0.0561207
-0.48	-0.0577876
-0.479	-0.0594516
-0.478	-0.0611418
-0.477	-0.0628201
-0.476	-0.0644961
-0.475	-0.066176
-0.474	-0.067853
-0.473	-0.0695444
-0.472	-0.071229
-0.471	-0.0729344
-0.47	-0.0746635
-0.469	-0.0763889
-0.468	-0.0781105
-0.467	-0.079837
-0.466	-0.0815431
-0.465	-0.0832312
-0.464	-0.084917
-0.463	-0.0865766
-0.462	-0.0882354
-0.461	-0.0898771
-0.46	-0.0915084
-0.459	-0.0931322
-0.458	-0.0947502
-0.457	-0.096386
-0.456	-0.0979944
-0.455	-0.0995986
-0.454	-0.101202
-0.453	-0.102793
-0.452	-0.104379
-0.451	-0.105967
-0.45	-0.10757
-0.449	-0.109168
-0.448	-0.110753
-0.447	-0.11234
-0.446	-0.113917
-0.445	-0.115493
-0.444	-0.11707
-0.443	-0.118627
-0.442	-0.120152
-0.441	-0.121671
-0.44	-0.123187
-0.439	-0.124719
-0.438	-0.126247
-0.437	-0.127766
-0.436	-0.129266
-0.435	-0.130775
-0.434	-0.132279
-0.433	-0.133759
-0.432	-0.135232
-0.431	-0.136694
-0.43	-0.138137
-0.429	-0.139586
-0.428	-0.141031
-0.427	-0.142471
-0.426	-0.143882
-0.425	-0.145288
-0.424	-0.146684
-0.423	-0.148052
-0.422	-0.149418
-0.421	-0.150763
-0.42	-0.152106
-0.419	-0.153446
-0.418	-0.154814
-0.417	-0.156176
-0.416	-0.157544
-0.415	-0.158906
-0.414	-0.160254
-0.413	-0.161594
-0.412	-0.162929
-0.411	-0.164259
-0.41	-0.16558
-0.409	-0.166867
-0.408	-0.168137
-0.407	-0.169402
-0.406	-0.170662
-0.405	-0.171918
-0.404	-0.173157
-0.403	-0.174391
-0.402	-0.175643
[truncated: 2,802 more rows]

## Sheet: fig2c_left_acg_trxtr
0	0	0	0	0	0	0	0	0	0	0	0	0	0	0	0	0	0	0	0	0	0	0	0	0	0	0	0	0	0	0	0	0	0.00298749	0.00381906	-0.00688288	0.00590001	0.00611814	0.00885759	-0.0168443	0.0109833	-0.00768176	0.0121489	0.0234917	-0.0057898	0.0131855	-0.0515631	0.0107674	-0.0208869	0.0093801
0	0	0	0	0	0	0	0	0	0	0	0	0	0	0	0	0	0	0	0	0	0	0	0	0	0	0	0	0	0	0	0	0	0.00317447	0.00393519	-0.00705455	0.00602073	0.00624325	0.00903909	-0.0171085	0.0111499	-0.00775126	0.0122717	0.0236683	-0.00596699	0.0132861	-0.0517948	0.010432	-0.0209682	0.00942797
0	0	0	0	0	0	0	0	0	0	0	0	0	0	0	0	0	0	0	0	0	0	0	0	0	0	0	0	0	0	0	0	0.000680011	0.00336148	0.00405134	-0.00722388	0.00614147	0.00636837	0.00922063	-0.0173692	0.0113164	-0.00782072	0.0123945	0.023845	-0.00614413	0.0133867	-0.052026	0.0100933	-0.0210492	0.00947587
0	0	0	0	0	0	0	0	0	0	0	0	0	0	0	0	0	0	0	0	0	0	0	0	0	0	0	0	0	0	0	0	0.00134337	0.00354852	0.00416751	-0.00739085	0.00626222	0.0064935	0.00940219	-0.0176264	0.0114829	-0.00789014	0.0125173	0.0240216	-0.00632118	0.0134874	-0.0522567	0.0097513	-0.02113	0.00952382
0	0	0	0	0	0	0	0	0	0	0	0	0	0	0	0	0	0	0	0	0	0	0	0	0	0	0	0	0	0	0	0	0.0019901	0.0037356	0.00428371	-0.00755545	0.00638298	0.00661864	0.00958378	-0.01788	0.0116495	-0.00795951	0.0126401	0.0241983	-0.00649811	0.0135881	-0.0524868	0.009406	-0.0212106	0.0095718
0	0	0	0	0	0	0	0	0	0	0	0	0	0	0	0	0	0	0	0	0	0	0	0	0	0	0	0	0	0	0	0	0.00262027	0.0039227	0.00439993	-0.00771767	0.00650376	0.00674379	0.0097654	-0.0181301	0.011816	-0.00802883	0.0127629	0.0243749	-0.0066749	0.0136888	-0.0527164	0.00905743	-0.021291	0.00961983
0	0	0	0	0	0	0	0	0	0	0	0	0	0	0	0	0	0	0	0	0	0	0	0	0	0	0	0	0	0	0	0	0.00323392	0.00410983	0.00451617	-0.00787751	0.00662454	0.00686895	0.00994704	-0.0183766	0.0119826	-0.0080981	0.0128857	0.0245516	-0.0068515	0.0137896	-0.0529455	0.00870562	-0.0213711	0.00966789
0	0	0	0	0	0	0	0	0	0	0	0	0	0	0	0	0	0	0	0	0	0	0	0	0	0	0	0	0	0	0	0	0.0038311	0.004297	0.00463243	-0.00803495	0.00674534	0.00699412	0.0101287	-0.0186195	0.0121491	-0.00816731	0.0130086	0.0247282	-0.00702789	0.0138905	-0.053174	0.00835059	-0.021451	0.009716
0	0	0	0	0	0	0	0	0	0	0	0	0	0	0	0	0	0	0	0	0	0	0	0	0	0	0	0	0	0	0	0	0.00441187	0.0044842	0.00474872	-0.00819	0.00686615	0.00711929	0.0103104	-0.0188589	0.0123157	-0.00822789	0.0131314	0.0249048	-0.00720402	0.0139913	-0.053402	0.00799238	-0.0215307	0.00976414
0	0	0	0	0	0	0	0	0	0	0	0	0	0	0	0	0	0	0	0	0	0	0	0	0	0	0	0	0	0	0	0	0.00497629	0.00467142	0.00486504	-0.00834264	0.00698698	0.00724448	0.0104922	-0.0190947	0.0124822	-0.00828836	0.0132542	0.0250815	-0.00737988	0.0140922	-0.0536295	0.00763099	-0.0216102	0.00981233
0	0	0	0	0	0	0	0	0	0	0	0	0	0	0	0	0	0	0	0	0	0	0	0	0	0	0	0	0	0	0	0	0.00552444	0.00485868	0.00498137	-0.00849286	0.00710782	0.00736968	0.0106739	-0.0193269	0.0126488	-0.00834872	0.013377	0.0252581	-0.00755543	0.0141932	-0.0538564	0.00726647	-0.0216894	0.00986055
0	0	0	0	0	0	0	0	0	0	0	0	0	0	0	0	0	0	0	0	0	0	0	0	0	0	0	0	0	0	0	0	0.00506021	0.00504597	0.00509773	-0.00864067	0.00722867	0.00749489	0.0108557	-0.0195555	0.0128153	-0.00840898	0.0134999	0.0254348	-0.00773062	0.0142941	-0.0540828	0.00689884	-0.0217684	0.00990882
0	0	0	0	0	0	0	0	0	0	0	0	0	0	0	0	0	0	0	0	0	0	0	0	0	0	0	0	0	0	0	0	0.00459973	0.00523329	0.00521411	-0.00878605	0.00734953	0.00762011	0.0110375	-0.0197805	0.0129819	-0.00846912	0.0136227	0.0256114	-0.00790545	0.0143951	-0.0543087	0.00652812	-0.0218471	0.00995712
0	0	0	0	0	0	0	0	0	0	0	0	0	0	0	0	0	0	0	0	0	0	0	0	0	0	0	0	0	0	0	0	0.00414304	0.00542064	0.00533052	-0.008929	0.0074704	0.00774534	0.0112194	-0.020002	0.0131485	-0.00852916	0.0137455	0.0257881	-0.00807986	0.0144962	-0.0545341	0.00615435	-0.0219256	0.0100055
0	0	0	0	0	0	0	0	0	0	0	0	0	0	0	0	0	0	0	0	0	0	0	0	0	0	0	0	0	0	0	0	0.00369017	0.00560802	0.00544694	-0.00906952	0.00759129	0.00787058	0.0114013	-0.0202198	0.0133151	-0.00858908	0.0138683	0.0259647	-0.00825382	0.0145973	-0.0547589	0.00577756	-0.0220039	0.0100538
0	0	0	0	0	0	0	0	0	0	0	0	0	0	0	0	0	0	0	0	0	0	0	0	0	0	0	0	0	0	0	0	0.00324118	0.00579543	0.00556339	-0.00920761	0.00771219	0.00799583	0.0115832	-0.0200743	0.0134816	-0.00864889	0.0139912	0.0261414	-0.00842732	0.0146984	-0.0549833	0.00539777	-0.022082	0.0101023
0	0	0	0	0	0	0	0	0	0	0	0	0	0	0	0	0	0	0	0	0	0	0	0	0	0	0	0	0	0	0	0	0.00279609	0.00598287	0.00567987	-0.00934325	0.0078331	0.00812108	0.0117651	-0.0199288	0.0136482	-0.00870858	0.014114	0.026318	-0.00860031	0.0147996	-0.055207	0.00501502	-0.0221599	0.0101507
0	0	0	0	0	0	0	0	0	0	0	0	0	0	0	0	0	0	0	0	0	0	0	0	0	0	0	0	0	0	0	0	0.00235493	0.00617034	0.00579637	-0.00947646	0.00795403	0.00824635	0.0119471	-0.0197833	0.0138148	-0.00876816	0.0142368	0.0264946	-0.00877276	0.0149007	-0.0554303	0.00462934	-0.0222375	0.0101992
0	0	0	0	0	0	0	0	0	0	0	0	0	0	0	0	0	0	0	0	0	0	0	0	0	0	0	0	0	0	0	-8.85611e-05	0.00191774	0.00635784	0.00591289	-0.00960722	0.00807496	0.00837163	0.0121291	-0.0196377	0.0139814	-0.00882762	0.0143597	0.0266713	-0.00894465	0.015002	-0.055653	0.00424076	-0.0223148	0.0102478
0	0	0	0	0	0	0	0	0	0	0	0	0	0	0	0	0	0	0	0	0	0	0	0	0	0	0	0	0	0	0	-0.000178715	0.00148455	0.00654538	0.00602943	-0.00948321	0.00819591	0.00849692	0.0123111	-0.0194922	0.014148	-0.00888696	0.0144825	0.0268479	-0.00911593	0.0151032	-0.0558752	0.00384932	-0.022392	0.0102963
0	0	0	0	0	0	0	0	0	0	0	0	0	0	0	0	0	0	0	0	0	0	0	0	0	0	0	0	0	0	0	-0.000270453	0.0010554	0.00673294	0.006146	-0.00935917	0.00831687	0.00862221	0.0124932	-0.0193467	0.0143146	-0.00894618	0.0146054	0.0270246	-0.00928659	0.0152045	-0.0560969	0.00345505	-0.0224689	0.010345
0	0	0	0	0	0	0	0	0	0	0	0	0	0	0	0	0	0	0	0	0	0	0	0	0	0	0	0	0	0	0	-0.000363765	0.000630318	0.00692053	0.00626259	-0.0092351	0.00843785	0.00874752	0.0126753	-0.0192012	0.0144812	-0.0089967	0.0147282	0.0272012	-0.00945658	0.0153059	-0.0563181	0.00305799	-0.0225456	0.0103936
0	0	0	0	0	0	0	0	0	0	0	0	0	0	0	0	0	0	0	0	0	0	0	0	0	0	0	0	0	0	0	-0.00045864	0.000209326	0.00710816	0.0063792	-0.009111	0.00855883	0.00887284	0.0128574	-0.0190556	0.0146478	-0.00904705	0.0148511	0.0273779	-0.00962589	0.0154073	-0.0565387	0.00265817	-0.0226221	0.0104423
0	0	0	0	0	0	0	0	0	0	0	0	0	0	0	0	0	0	0	0	0	0	0	0	0	0	0	0	0	0	0	-0.000555068	-0.000207542	0.00729581	0.00649583	-0.00898686	0.00867983	0.00899817	0.0130395	-0.0189101	0.0148144	-0.00909723	0.0149739	0.0275545	-0.00979447	0.0155087	-0.0567588	0.00225563	-0.0226983	0.0104911
0	0	0	0	0	0	0	0	0	0	0	0	0	0	0	0	0	0	0	0	0	0	0	0	0	0	0	0	0	0	0	-0.000653038	-0.00062026	0.0074835	0.00661249	-0.00886269	0.00880085	0.0091235	0.0132217	-0.0187646	0.014981	-0.00914725	0.0150968	0.0277312	-0.0099623	0.0156101	-0.0569784	0.0018504	-0.0227744	0.0105398
0	0	0	0	0	0	0	0	0	0	0	0	0	0	0	0	0	0	0	0	0	0	0	0	0	0	0	0	0	0	0	-0.000752539	-0.0010288	0.00767122	0.00672917	-0.00873848	0.00892187	0.00924885	0.0134039	-0.018619	0.0151476	-0.0091971	0.0152196	0.0279078	-0.0101293	0.0157116	-0.0571974	0.00144253	-0.0228501	0.0105886
0	0	0	0	0	0	0	0	0	0	0	0	0	0	0	0	0	0	0	0	0	0	0	0	0	0	0	0	0	0	0	-0.000853559	-0.00143314	0.00785896	0.00684588	-0.00861424	0.00904291	0.00937421	0.0135861	-0.0184735	0.0153142	-0.00924678	0.0153425	0.0280844	-0.0102956	0.0158131	-0.0574159	0.00103205	-0.0229257	0.0106375
0	0	0	0	0	0	0	0	0	0	0	0	0	0	0	0	0	0	0	0	0	0	0	0	0	0	0	0	0	0	0	-0.000956086	-0.00183325	0.00804674	0.00696261	-0.00848997	0.00916396	0.00949957	0.0137684	-0.018328	0.0154808	-0.0092963	0.0154653	0.0282611	-0.010461	0.0159147	-0.0576339	0.000619012	-0.023001	0.0106864
0	0	0	0	0	0	0	0	0	0	0	0	0	0	0	0	0	0	0	0	0	0	0	0	0	0	0	0	0	0	0	-0.00106011	-0.00222911	0.00823455	0.00707936	-0.00836566	0.00928502	0.00962495	0.0136493	-0.0181824	0.0156474	-0.00934564	0.0155882	0.0284377	-0.0106255	0.0160163	-0.0578514	0.000203444	-0.0230761	0.0107353
0	0	0	0	0	0	0	0	0	0	0	0	0	0	0	0	0	0	0	0	0	0	0	0	0	0	0	0	0	0	0	-0.00116561	-0.0026207	0.00842239	0.00719613	-0.00824133	0.00940609	0.00975033	0.0135272	-0.0180369	0.0158141	-0.00939483	0.015711	0.0286144	-0.0107891	0.0161179	-0.0580683	-0.000214609	-0.023151	0.0107843
0	0	0	0	0	0	0	0	0	0	0	0	0	0	0	0	0	0	0	0	0	0	0	0	0	0	0	0	0	0	0	-0.00127258	-0.00373304	0.00861025	0.00731293	-0.00811695	0.00952718	0.00987573	0.0134021	-0.0178914	0.0159807	-0.00944384	0.0158339	0.028791	-0.0109518	0.0162196	-0.0582848	-0.000635105	-0.0232256	0.0108333
0	0	0	0	0	0	0	0	0	0	0	0	0	0	0	0	0	0	0	0	0	0	0	0	0	0	0	0	0	0	0	-0.00138101	-0.00482319	0.00879815	0.00742975	-0.00799255	0.00964827	0.0100011	0.0132738	-0.0177458	0.0161473	-0.00949269	0.0159568	0.0289677	-0.0111136	0.0163213	-0.0585007	-0.001058	-0.0233001	0.0108824
0	0	0	0	0	0	0	0	0	0	0	0	0	0	0	0	0	0	0	0	0	0	0	0	0	0	0	0	0	0	0	-0.00149088	-0.00589125	0.00898608	0.00754659	-0.00786811	0.00976939	0.0101266	0.0131425	-0.0176003	0.016314	-0.00954137	0.0160796	0.0291443	-0.0112743	0.016423	-0.058716	-0.00148326	-0.0233742	0.0109315
0	0	0	0	0	0	0	0	0	0	0	0	0	0	0	0	0	0	0	0	0	0	0	0	0	0	0	0	0	0	0	-0.00160217	-0.00693729	0.00917404	0.00766346	-0.00774363	0.00989051	0.010252	0.0130081	-0.0174547	0.0164806	-0.00958988	0.0162025	0.029321	-0.011434	0.0165248	-0.0589309	-0.00191082	-0.0234482	0.0109806
0	0	0	0	0	0	0	0	0	0	0	0	0	0	0	0	0	0	0	0	0	0	0	0	0	0	0	0	0	0	0	-0.00171488	-0.00796139	0.00936203	0.00778034	-0.00761913	0.0100116	0.0103774	0.0128706	-0.0173092	0.0166472	-0.00963823	0.0163254	0.0294976	-0.0115928	0.0166266	-0.0591452	-0.00234066	-0.0235219	0.0110298
0	0	0	0	0	0	0	0	0	0	0	0	0	0	0	0	0	0	0	0	0	0	0	0	0	0	0	0	0.000128109	-0.000105935	-0.000494063	-0.00182898	-0.00896363	0.00955005	0.00789726	-0.00749458	0.0101328	0.0105029	0.0127301	-0.0171637	0.0168139	-0.00968641	0.0164482	0.0296743	-0.0117504	0.0167285	-0.0586307	-0.00277272	-0.0235955	0.011079
0	0	0	0	0	0	0	0	0	0	0	0	0	0	0	0	0	0	0	0	0	0	0	0	0	0	0	0	0.000256235	-0.000211545	-0.000989272	-0.00194447	-0.00994412	0.0097381	0.00801419	-0.00737001	0.010254	0.0106283	0.0125865	-0.0170181	0.0169805	-0.00973443	0.0165711	0.0298509	-0.0119069	0.0168304	-0.0581092	-0.00320696	-0.0236687	0.0111282
0	0	0	0	0	0	0	0	0	0	0	0	0	0	0	0	0	0	0	0	0	0	0	0	0	0	0	0	0.000384379	-0.00031683	-0.00148555	-0.00206132	-0.0109029	0.00992619	0.00813115	-0.0072454	0.0103751	0.0107538	0.0124398	-0.0168726	0.0171472	-0.00978228	0.016694	0.0300276	-0.0120624	0.0169323	-0.0575807	-0.00364333	-0.0237418	0.0111775
0	0	0	0	0	0	0	0	0	0	0	0	0	0	0	0	0	0	0	0	0	0	0	0	0	0	0	0	0.000512539	-0.00042179	-0.00198283	-0.00217952	-0.0118402	0.0101143	0.00824813	-0.00712076	0.0104963	0.0108792	0.0122901	-0.016727	0.0173138	-0.00982996	0.0168168	0.0302042	-0.0122166	0.0170343	-0.0570453	-0.00408178	-0.0238146	0.0112268
0	0	0	0	0	0	0	0	0	0	0	0	0	0	0	0	0	0	0	0	0	0	0	0	0	0	0	0	0.000640718	-0.000526425	-0.00248103	-0.00229906	-0.0116939	0.0103024	0.00836513	-0.00699609	0.0106175	0.0110047	0.0121373	-0.0165815	0.0174805	-0.00987748	0.0169397	0.0303809	-0.0123697	0.0171363	-0.056503	-0.00452227	-0.0238872	0.0112762
0	0	0	0	0	0	0	0	0	0	0	0	0	0	0	0	0	0	0	0	0	0	0	0	0	0	0	0	0.000768914	-0.000630735	-0.00298008	-0.00241991	-0.0115475	0.0104906	0.00848216	-0.00687138	0.0107387	0.0111302	0.0119815	-0.0164359	0.0176472	-0.00992483	0.0170626	0.0305575	-0.0125216	0.0172383	-0.0559539	-0.00496475	-0.0239596	0.0113256
0	0	0	0	0	0	0	0	0	0	0	0	0	0	0	0	0	0	0	0	0	0	0	0	0	0	0	0	0.000897127	-0.000734721	-0.0034799	-0.00254206	-0.0114012	0.0106788	0.0085992	-0.00674664	0.0108599	0.0112557	0.0118226	-0.0162904	0.0178138	-0.00997201	0.0171855	0.0307342	-0.0126723	0.0173404	-0.0553978	-0.00540917	-0.0240317	0.011375
0	0	0	0	0	0	0	0	0	0	0	0	0	0	0	0	0	0	0	0	0	0	0	0	0	0	0	0	0.00102536	-0.000838382	-0.00398042	-0.0026655	-0.0112549	0.010867	0.00871628	-0.00662187	0.0109812	0.0113812	0.0116607	-0.0161448	0.0179805	-0.010019	0.0173084	0.0309108	-0.0128218	0.0174425	-0.0548349	-0.00585548	-0.0241037	0.0114245
0	0	0	0	0	0	0	0	0	0	0	0	0	0	0	0	0	0	0	0	0	0	0	0	0	0	0	0	0.0011536	-0.000941719	-0.00448157	-0.0027902	-0.0111085	0.0110553	0.00883337	-0.00649706	0.0111024	0.0115068	0.0114958	-0.0159992	0.0181472	-0.0100659	0.0174312	0.0310875	-0.0129699	0.0175446	-0.0542651	-0.00630363	-0.0241754	0.011474
0	0	0	0	0	0	0	0	0	0	0	0	0	0	0	0	0	0	0	0	0	0	0	0	0	0	0	0	0.00128187	-0.00104473	-0.00498326	-0.00291615	-0.0109622	0.0112436	0.00895049	-0.00637222	0.0112237	0.0116323	0.0113279	-0.0158537	0.0183138	-0.0101126	0.0175541	0.0312641	-0.0131168	0.0176468	-0.0536885	-0.00675357	-0.0242468	0.0115236
0	0	0	0	0	0	0	0	0	0	0	0	0	0	0	0	0	0	0	0	0	0	0	0	0	0	0	0	0.00141015	-0.00114742	-0.00548542	-0.00304332	-0.0108158	0.0114319	0.00906763	-0.00624735	0.011345	0.0117578	0.011157	-0.0157081	0.0184805	-0.0101591	0.017677	0.0314408	-0.0132623	0.017749	-0.0531051	-0.00720526	-0.0243181	0.0115732
0	0	0	0	0	0	0	0	0	0	0	0	0	0	0	0	0	0	0	0	0	0	0	0	0	0	0	0	0.00153845	-0.00124978	-0.00598797	-0.00317171	-0.0106695	0.0116203	0.00918479	-0.00612244	0.0114662	0.0118834	0.0109831	-0.0155626	0.0186472	-0.0102054	0.0177999	0.0316174	-0.0134065	0.0178513	-0.0525149	-0.00765863	-0.0243891	0.0116228
0	0	0	0	0	0	0	0	0	0	0	0	0	0	0	0	0	0	0	0	0	0	0	0	0	0	0	0	0.00166677	-0.00135183	-0.00649085	-0.00330129	-0.0105231	0.0118087	0.00930198	-0.0059975	0.0115875	0.012009	0.0108062	-0.015417	0.0188139	-0.0102516	0.0179228	0.0317941	-0.0135494	0.0179535	-0.051918	-0.00811363	-0.0244599	0.0116725
0	0	0	0	0	0	0	0	0	0	0	0	0	0	0	0	0	0	0	0	0	0	0	0	0	0	0	0	0.0017951	-0.00145354	-0.00699397	-0.00343204	-0.0103768	0.0119971	0.00941919	-0.00587252	0.0117088	0.0121345	0.0106264	-0.0152715	0.0189806	-0.0102977	0.0180457	0.0319707	-0.0136908	0.0180559	-0.0513144	-0.00857022	-0.0245305	0.0117222
0	0	0	0	0	0	0	0	0	0	0	0	0	0	0	0	0	0	0	0	0	0	0	0	0	0	0	0	0.00192346	-0.00155494	-0.00749726	-0.00356394	-0.0102304	0.0121855	0.00953642	-0.00574752	0.0118302	0.0122601	0.0104435	-0.0151259	0.0191473	-0.0103435	0.0181686	0.0321474	-0.0138308	0.0181582	-0.050704	-0.00902834	-0.0246008	0.011772
0	0	0	0	0	0	0	0	0	0	0	0	0	0	0	0	0	0	0	0	0	0	0	0	0	0	0	0	0.00205182	-0.00165601	-0.00800064	-0.00369697	-0.0100841	0.012374	0.00965367	-0.00562248	0.0119515	0.0123857	0.0102578	-0.0149803	0.019314	-0.0103892	0.0182915	0.032324	-0.0139694	0.0182606	-0.050087	-0.00948794	-0.0246709	0.0118218
0	0	0	0	0	0	0	0	0	0	0	0	0	0	0	0	0	0	0	0	0	0	0	0	0	0	0	0	0.00218021	-0.00175675	-0.00850403	-0.00383112	-0.00993773	0.0125625	0.00977095	-0.0054974	0.0120728	0.0125113	0.0100691	-0.0148348	0.0194807	-0.0104347	0.0184144	0.0325007	-0.0141066	0.018363	-0.0494634	-0.00994896	-0.0247408	0.0118716
0	0	0	0	0	0	0	0	0	0	0	0	0	0	0	0	0	0	0	0	0	0	0	0	0	0	0.000147064	-0.000153265	0.00230861	-0.00185718	-0.00900737	-0.00396636	-0.00979138	0.012751	0.00988825	-0.0053723	0.0121942	0.0126369	0.00987748	-0.0146892	0.0196474	-0.0104801	0.0185373	0.0326773	-0.0142422	0.0184655	-0.0488332	-0.0104114	-0.0248105	0.0119215
0	0	0	0	0	0	0	0	0	0	0	0	0	0	0	0	0	0	0	0	0	0	0	0	0	0	0.000294273	-0.000306129	0.00243704	-0.00195728	-0.00951056	-0.00410267	-0.00964501	0.0129396	0.0100056	-0.00524716	0.0123156	0.0127625	0.00968297	-0.0145436	0.0194846	-0.0105253	0.0186602	0.032854	-0.0143764	0.018568	-0.0481964	-0.0108751	-0.0248799	0.0119714
0	0	0	0	0	0	0	0	0	0	0	0	0	0	0	0	0	0	0	0	0	0	0	0	0	0	0.000441626	-0.000458592	0.00256547	-0.00205706	-0.0100135	-0.00424003	-0.00949865	0.0131282	0.0101229	-0.00512199	0.012437	0.0128882	0.00948557	-0.014398	0.0193186	-0.0105703	0.0187831	0.0330306	-0.0145091	0.0186706	-0.0475531	-0.01134	-0.0249491	0.0120213
0	0	0	0	0	0	0	0	0	0	0	0	0	0	0	0	0	0	0	0	0	0	0	0	0	0	0.000589124	-0.000610653	0.00269393	-0.00215651	-0.0105162	-0.00437842	-0.00935229	0.0133168	0.0102403	-0.00499678	0.0125583	0.0130138	0.00928531	-0.0142525	0.0191493	-0.0106152	0.018906	0.0332073	-0.0146402	0.0187731	-0.0469033	-0.0118062	-0.0250181	0.0120713
0	0	0	0	0	0	0	0	0	0	0	0	0	0	0	0	0	0	0	0	0	0	0	0	0	0	0.000736767	-0.000762313	0.0028224	-0.00225565	-0.0110186	-0.00451782	-0.00920592	0.0135055	0.0103577	-0.00487154	0.0126798	0.0131394	0.00908218	-0.0141069	0.0189768	-0.0106599	0.0190289	0.0333839	-0.0147698	0.0188758	-0.046247	-0.0122735	-0.0250868	0.0121214
0	0	0	0	0	0	0	0	0	0	0	0	0	0	0	0	0	0	0	0	0	0	0	0	0	0	0.000884555	-0.000913572	0.00295089	-0.00235446	-0.0115204	-0.0046582	-0.00905955	0.0136942	0.0104751	-0.00474627	0.0128012	0.0132651	0.00887623	-0.0139613	0.0188011	-0.0107044	0.0191518	0.0335606	-0.0148978	0.0189784	-0.0455844	-0.0127419	-0.0251554	0.0121714
0	0	0	0	0	0	0	0	0	0	0	0	0	0	0	0	0	0	0	0	0	0	0	0	0	0	0.00103249	-0.00106443	0.0030794	-0.00245295	-0.0120218	-0.00479955	-0.00891318	0.0138829	0.0105925	-0.00462096	0.0129226	0.0133908	0.00866745	-0.0138158	0.0186221	-0.0107488	0.0192747	0.0337372	-0.0150241	0.0190811	-0.0449154	-0.0132114	-0.0252237	0.0122215
0	0	0	0	0	0	0	0	0	0	0	0	0	0	0	0	0	0	0	0	0	0	0	0	0	0	0.00118056	-0.00121489	0.00320792	-0.00255111	-0.0125226	-0.00494184	-0.0087668	0.0140716	0.01071	-0.00449563	0.013044	0.0135165	0.00845588	-0.0136702	0.0184398	-0.010793	0.0190662	0.0339139	-0.0151489	0.0191838	-0.04424	-0.0136818	-0.0252918	0.0122717
0	0	0	0	0	0	0	0	0	0	0	0	0	0	0	0	0	0	0	0	0	0	0	0	0	0	0.00132878	-0.00136495	0.00333646	-0.00264896	-0.0130227	-0.00508504	-0.00862043	0.0142604	0.0108275	-0.00437025	0.0131655	0.0136421	0.00824153	-0.0135246	0.0182544	-0.0108371	0.0188543	0.0340905	-0.0152721	0.0192866	-0.0435584	-0.0141532	-0.0253596	0.0123218
0	0	0	0	0	0	0	0	0	0	0	0	0	0	0	0	0	0	0	0	0	0	0	0	0	0	0.00147715	-0.0015146	0.00346502	-0.00274648	-0.0135221	-0.00522915	-0.00847405	0.0144492	0.010945	-0.00424485	0.013287	0.0137678	0.00802443	-0.013379	0.0180657	-0.0108809	0.0186391	0.0342672	-0.0153936	0.0193894	-0.0428706	-0.0146254	-0.0254273	0.0123721
0	0	0	0	0	0	0	0	0	0	0	0	0	0	0	0	0	0	0	0	0	0	0	0	0	0	0.00162566	-0.00166386	0.0035936	-0.00284368	-0.0140206	-0.00537412	-0.00832767	0.014638	0.0110625	-0.00411941	0.0134084	0.0138935	0.00780458	-0.0132334	0.0178738	-0.0109247	0.0184206	0.0344438	-0.0155134	0.0194922	-0.0421766	-0.0150984	-0.0254947	0.0124223
0	0	0	0	0	0	0	0	0	0	0	0	0	0	0	0	0	0	0	0	0	0	0	0	0	0	0.00177431	-0.00181272	0.00372219	-0.00294056	-0.0145183	-0.00551995	-0.00818128	0.0148269	0.01118	-0.00399394	0.0135299	0.0140193	0.00758203	-0.0130879	0.0176787	-0.0109682	0.0181987	0.0346205	-0.0156316	0.019595	-0.0414765	-0.0155722	-0.0255619	0.0124726
0	0	0	0	0	0	0	0	0	0	0	0	0	0	0	0	0	0	0	0	0	0	0	0	0	0	0.00192311	-0.00196117	0.0038508	-0.00303712	-0.0150149	-0.00566661	-0.0080349	0.0150158	0.0112976	-0.00386844	0.0136514	0.014145	0.00735678	-0.0129423	0.0174804	-0.0110116	0.0179736	0.0347971	-0.0157481	0.0196979	-0.0407703	-0.0160467	-0.0256288	0.012523
0	0	0	0	0	0	0	0	0	0	0	0	0	0	0	0	0	0	0	0	0	0	0	0	0	0	0.00207205	-0.00210923	0.00397943	-0.00313335	-0.0155106	-0.00581406	-0.00788851	0.0152047	0.0114152	-0.0037429	0.013773	0.0142707	0.00712886	-0.0127967	0.0172789	-0.0110548	0.0177451	0.0349738	-0.0158628	0.0198009	-0.0400581	-0.0165218	-0.0256956	0.0125733
0	0	0	0	0	0	0	0	0	0	0	0	0	0	0	0	0	0	0	0	0	0	0	0	0	0	0.00222114	-0.00225689	0.00410808	-0.00322927	-0.0160051	-0.0059623	-0.00774212	0.0153937	0.0115328	-0.00361733	0.0138945	0.0143965	0.0068983	-0.0126511	0.0170742	-0.0110979	0.0175133	0.0351504	-0.0159759	0.0199039	-0.03934	-0.0169974	-0.0257621	0.0126238
0	0	0	0	0	0	0	0	0	0	0	0	0	0	0	0	0	0	0	0	0	0	0	0	0	0	0.00237037	-0.00240415	0.00423674	-0.00332486	-0.0164984	-0.00611129	-0.00759573	0.0155827	0.0116505	-0.00349173	0.014016	0.0145222	0.00666511	-0.0125055	0.0168663	-0.0111408	0.0172782	0.0353271	-0.0160872	0.0200069	-0.0386159	-0.0174736	-0.0258284	0.0126742
0	0	0	0	0	0	0	0	0	0	0	0	0	0	0	0	0	0	0	0	0	0	0	0	0	0	0.00251974	-0.00255101	0.00436542	-0.00342013	-0.0169905	-0.00626102	-0.00744933	0.0157717	0.0117681	-0.00336609	0.0141376	0.014648	0.00642933	-0.0123599	0.0166553	-0.0111835	0.0170398	0.0355037	-0.0161967	0.0201099	-0.0378861	-0.0179503	-0.0258945	0.0127247
0	0	0	0	0	0	0	0	0	0	0	0	0	0	0	0	0	0	0	0	0	0	0	0	0	0	0.00266926	-0.00269747	0.00449411	-0.00351509	-0.0174813	-0.00641145	-0.00730294	0.0159607	0.0118858	-0.00324042	0.0142592	0.0147738	0.00619099	-0.0122143	0.0164411	-0.0112261	0.0167982	0.0356804	-0.0163045	0.020213	-0.0371504	-0.0184273	-0.0259603	0.0127752
0	0	0	0	0	0	0	0	0	0	0	0	0	0	0	0	0	0	0	0	0	0	0	0	0	0	0.00281892	-0.00284353	0.00462283	-0.00360972	-0.0179706	-0.00656256	-0.00715654	0.0161498	0.0120035	-0.00311472	0.0143807	0.0148996	0.00595009	-0.0120687	0.0162238	-0.0112685	0.0165532	0.0358571	-0.0164105	0.0203161	-0.036409	-0.0189047	-0.0260259	0.0128258
0	0	0	0	0	0	0	0	0	0	0	0	0	0	0	0	0	0	0	0	0	0	0	0	0	0	0.00296873	-0.0029892	0.00475156	-0.00370403	-0.0184584	-0.00671433	-0.00701014	0.0163389	0.0121213	-0.00298899	0.0145023	0.0150253	0.00570669	-0.0119231	0.0160033	-0.0113107	0.0163049	0.0360337	-0.0165147	0.0204193	-0.035662	-0.0193824	-0.0260913	0.0128764
0	0	0	0	0	0	0	0	0	0	0	0	0	0	0	0	0	0	0	0	0	0	0	0	0	0	0.00311868	-0.00313446	0.0048803	-0.00379802	-0.0189447	-0.00686674	-0.00686374	0.0165281	0.012239	-0.00286322	0.0146239	0.0151512	0.00546079	-0.0117776	0.0157797	-0.0113528	0.0160534	0.0362104	-0.0166171	0.0205224	-0.0349093	-0.0198603	-0.0261565	0.012927
0	0	0	0	0	0	0	0	0	0	0	0	0	0	0	0	0	0	0	0	0	0	0	0	0	0	0.00326877	-0.00327933	0.00500907	-0.00389169	-0.0194294	-0.00701975	-0.00671733	0.0167172	0.0123568	-0.00273742	0.0147455	0.015277	0.00521244	-0.011632	0.015553	-0.0113947	0.0157986	0.036387	-0.0167177	0.0206257	-0.0341512	-0.0203384	-0.0262214	0.0129777
0	0	0	0	0	0	0	0	0	0	0	0	0	0	0	0	0	0	0	0	0	0	0	0	0	0	0.00341901	-0.0034238	0.00513785	-0.00398504	-0.0199124	-0.00717334	-0.00657092	0.0169064	0.0124746	-0.00261159	0.0148672	0.0154028	0.00496165	-0.0114864	0.0153233	-0.0114364	0.0155406	0.0365637	-0.0168164	0.0207289	-0.0333876	-0.0208166	-0.0262862	0.0130285
0	0	0	0	0	0	0	0	0	0	0	0	0	0	0	0	0	0	0	0	0	0	0	0	0	0	0.00356939	-0.00356787	0.00526665	-0.00407807	-0.0203936	-0.00732749	-0.00642451	0.0170956	0.0125924	-0.00248572	0.0149888	0.0155286	0.00470847	-0.0113408	0.0150904	-0.011478	0.0152793	0.0367403	-0.0169133	0.0208322	-0.0326186	-0.0212948	-0.0263507	0.0130792
0	0	0	0	0	0	0	0	0	0	0	0	0	0	0	0	0	0	0	0	0	0	0	0	0	0	0.00371991	-0.00371154	0.00539547	-0.00417079	-0.020873	-0.00748218	-0.0062781	0.0172849	0.0127102	-0.00235982	0.0151105	0.0156545	0.00445291	-0.0111952	0.0148545	-0.0115194	0.0150148	0.036917	-0.0170084	0.0209356	-0.0318443	-0.021773	-0.0264149	0.01313
0	0	0	0	0	0	0	0	0	0	0	0	0	0	0	0	0	0	0	0	0	0	0	0	0	0	0.00387058	-0.00385482	0.0055243	-0.00426318	-0.0213505	-0.00763737	-0.00613169	0.0174742	0.0128281	-0.00223389	0.0152321	0.0157803	0.00419502	-0.0110496	0.0146155	-0.0115607	0.0147471	0.0370936	-0.0171016	0.0210389	-0.0310648	-0.0222511	-0.026479	0.0131809
0	0	0	0	0	0	0	0	0	0	0	0	0	0	0	0	0	0	0	0	0	0	0	0	0	0	0.00402139	-0.0039977	0.00565315	-0.00435525	-0.021826	-0.00779304	-0.00598527	0.0176635	0.012946	-0.00210793	0.0153538	0.0159062	0.00393482	-0.010904	0.0143736	-0.0116018	0.0144762	0.0372703	-0.0171929	0.0211423	-0.0302801	-0.0227291	-0.0265428	0.0132317
0	0	0	0	0	0	0	0	0	0	0	0	0	0	0	0	0	0	0	0	0	0	0	0	0	0	0.00417234	-0.00414018	0.00578202	-0.004447	-0.0222995	-0.00794917	-0.00583885	0.0178528	0.0130639	-0.00198193	0.0154755	0.016032	0.00367234	-0.0107584	0.0141286	-0.0116427	0.0142021	0.0374469	-0.0172823	0.0212458	-0.0294903	-0.0232069	-0.0266064	0.0132826
0	0	0	0	0	0	0	0	0	0	0	0	0	0	0	0	0	0	0	0	0	0	0	0	0	0	0.00432344	-0.00428227	0.0059109	-0.00453843	-0.0227709	-0.00810573	-0.00569243	0.0180422	0.0131818	-0.0018559	0.0155972	0.0161579	0.00340762	-0.0106127	0.0138806	-0.0116835	0.0139248	0.0376236	-0.0173699	0.0213492	-0.0286956	-0.0236844	-0.0266698	0.0133336
0	0	0	0	0	0	0	0	0	0	0	0	0	0	0	0	0	0	0	0	0	0	0	0	0	0	0.00447468	-0.00442395	0.0060398	-0.00462955	-0.0232401	-0.00826269	-0.00554601	0.0182316	0.0132998	-0.00172984	0.0157189	0.0162838	0.00314069	-0.0104671	0.0136297	-0.0117241	0.0136443	0.0378003	-0.0174555	0.0214527	-0.0278959	-0.0241616	-0.026733	0.0133846
0	0	0	0	0	0	0	0	0	0	0	0	0	0	0	0	0	0	0	0	0	0	0	0	0	0	0.00462606	-0.00456525	0.00616872	-0.00472034	-0.0237071	-0.00842003	-0.00539959	0.0184211	0.0134178	-0.00160374	0.0158406	0.0164097	0.00287159	-0.0103215	0.0133758	-0.0117645	0.0133607	0.0379769	-0.0175393	0.0215563	-0.0270913	-0.0246385	-0.0267959	0.0134356
0	0	0	0	0	0	0	0	0	0	0	0	0	0	0	0	0	0	0	0	0	0	0	0	0	0	0.00477758	-0.00470614	0.00629766	-0.00481082	-0.0241717	-0.00857772	-0.00525316	0.0186105	0.0135358	-0.00147761	0.0159624	0.0165356	0.00260034	-0.0101759	0.013119	-0.0118048	0.013074	0.0381536	-0.0176211	0.0216599	-0.026282	-0.0251149	-0.0268587	0.0134867
0	0	0	0	0	0	0	0	0	0	0	0	0	0	0	0	0	0	0	0	0	0	0	0	0	0	0.00492925	-0.00484664	0.00642661	-0.00490098	-0.024634	-0.00873573	-0.00510673	0.0188	0.0136538	-0.00135145	0.0160841	0.0166615	0.002327	-0.0100303	0.0128593	-0.0118449	0.0127842	0.0383302	-0.0177011	0.0217635	-0.025468	-0.0255909	-0.0269212	0.0135378
0	0	0	0	0	0	0	0	0	0	0	0	0	0	0	0	0	0	0	0	0	0	0	0	0	0	0.00508106	-0.00498674	0.00655558	-0.00499082	-0.0250939	-0.00889405	-0.0049603	0.0189895	0.0137718	-0.00122526	0.0162059	0.0167875	0.00205158	-0.0098847	0.0125967	-0.0118848	0.0124912	0.0385069	-0.0177791	0.0218671	-0.0246493	-0.0260663	-0.0269834	0.0135889
0	0	0	0	0	0	0	0	0	0	0	0	0	0	0	0	0	0	0	0	0	0	0	0	0	0	0.00523302	-0.00512645	0.00668457	-0.00508034	-0.0255513	-0.00905263	-0.00481387	0.0191791	0.0138899	-0.00109903	0.0163276	0.0169134	0.00177412	-0.00973909	0.0123313	-0.0119246	0.0121952	0.0386835	-0.0178551	0.0219708	-0.0238262	-0.0265411	-0.0270455	0.0136401
0	0	0	0	0	0	0	0	0	0	0	0	0	0	0	0	0	0	0	0	0	0	0	0	0	0	0.00538512	-0.00526576	0.00681357	-0.00516954	-0.0260061	-0.00921147	-0.00466743	0.0193687	0.014008	-0.000972774	0.0164494	0.0170394	0.00149468	-0.00959348	0.012063	-0.0119642	0.0118962	0.0388602	-0.0179293	0.0220746	-0.0229987	-0.0270152	-0.0271073	0.0136914
0	0	0	0	0	0	0	0	0	0	0	0	0	0	0	0	0	0	0	0	0	0	0	0	0	0	0.00553736	-0.00540467	0.00694259	-0.00525843	-0.0264583	-0.00937052	-0.00452099	0.0195583	0.0141261	-0.000846482	0.0165712	0.0171653	0.00121327	-0.00944786	0.011792	-0.0120037	0.0115941	0.0390369	-0.0180015	0.0221783	-0.0221668	-0.0274886	-0.0271689	0.0137426
0	0	0	0	0	0	0	0	0	0	0	0	0	0	0	0	0	0	0	0	0	0	0	0	0	0	0.00568974	-0.00554319	0.00707163	-0.00534699	-0.0269078	-0.00952977	-0.00437455	0.0197479	0.0142443	-0.000720158	0.016693	0.0172913	0.00092994	-0.00930224	0.0115181	-0.012043	0.0112889	0.0392135	-0.0180717	0.0222821	-0.0213306	-0.0279612	-0.0272303	0.0137939
0	0	0	0	0	0	0	0	0	0	0	0	0	0	0	0	0	0	0	0	0	0	0	0	0	0	0.00584226	-0.00568132	0.00720068	-0.00543524	-0.0273546	-0.00968919	-0.00422811	0.0199376	0.0143624	-0.000593801	0.0168148	0.0174173	0.000644728	-0.00915663	0.0112415	-0.0120821	0.0109808	0.0393902	-0.01814	0.0223859	-0.0204904	-0.028433	-0.0272915	0.0138452
0	0	0	0	0	0	0	0	0	0	0	0	0	0	0	0	0	0	0	0	0	0	0	0	0	0	0.00599493	-0.00581905	0.00732976	-0.00552317	-0.0277985	-0.00984874	-0.00408167	0.0201273	0.0144806	-0.000467411	0.0169367	0.0175433	0.000357674	-0.00901101	0.0109622	-0.0121211	0.0106698	0.0395668	-0.0182063	0.0224898	-0.019646	-0.0289039	-0.0273524	0.0138966
0	0	0	0	0	0	0	0	0	0	0	0	0	0	0	0	0	0	0	0	0	0	0	0	0	0	0.00614774	-0.00595638	0.00745885	-0.00561078	-0.0282396	-0.0100084	-0.00393522	0.020317	0.0145988	-0.000340989	0.0170585	0.0176692	6.88147e-05	-0.00886538	0.0106802	-0.0121599	0.0103557	0.0397435	-0.0182707	0.0225937	-0.0187977	-0.0293738	-0.0274131	0.013948
0	0	0	0	0	0	0	0	0	0	0	0	0	0	0	0	0	0	0	0	0	0	0	0	0	0	0.00630069	-0.00609332	0.00758795	-0.00569808	-0.0286778	-0.0101682	-0.00378877	0.0205068	0.014717	-0.000214534	0.0171804	0.0177953	-0.000221808	-0.00871976	0.0103955	-0.0121986	0.0100388	0.0399201	-0.0183331	0.0226976	-0.0179455	-0.0298428	-0.0274736	0.0139995
0	0	0	0	0	0	0	0	0	0	0	0	0	0	0	0	0	0	0	0	0	0	0	0	0	0	0.00645379	-0.00622986	0.00771707	-0.00578506	-0.0291131	-0.010328	-0.00364232	0.0206966	0.0148353	-8.80463e-05	0.0173022	0.0179213	-0.000514155	-0.00857414	0.0101081	-0.012237	0.00971894	0.0400968	-0.0183936	0.0228016	-0.0170895	-0.0303106	-0.0275339	0.014051
0	0	0	0	0	0	0	0	0	0	0	0	0	0	0	0	0	0	0	0	0	0	0	0	0	0	0.00660702	-0.00636601	0.00784621	-0.00587172	-0.0295452	-0.0104879	-0.00349587	0.0208864	0.0149535	3.84739e-05	0.0174241	0.0180473	-0.000808185	-0.00842851	0.00981819	-0.0122754	0.00939623	0.0402735	-0.0184521	0.0229056	-0.0162298	-0.0307774	-0.027594	0.0141025
0	0	0	0	0	0	0	0	0	0	0	0	0	0	0	0	0	0	0	0	0	0	0	0	0	0	0.0067604	-0.00650177	0.00797537	-0.00595806	-0.0299743	-0.0106477	-0.00334941	0.0210763	0.0150718	0.000165027	0.017546	0.0181733	-0.00110386	-0.00828289	0.00952568	-0.0123135	0.00907066	0.0404501	-0.0185086	0.0230097	-0.0153666	-0.0312429	-0.0276538	0.0141541
0	0	0	0	0	0	0	0	0	0	0	0	0	0	0	0	0	0	0	0	0	0	0	0	0	0	0.00691392	-0.00663713	0.00810454	-0.00604409	-0.0304003	-0.0108076	-0.00320295	0.0212661	0.0151901	0.000291612	0.0176679	0.0182994	-0.00140113	-0.00813726	0.00923062	-0.0123515	0.00874228	0.0406268	-0.0185631	0.0231137	-0.0144999	-0.0317073	-0.0277134	0.0142057
0	0	0	0	0	0	0	0	0	0	0	0	0	0	0	0	0	0	0	0	0	0	0	0	0	0	0.00706759	-0.0067721	0.00823374	-0.0061298	-0.0308231	-0.0109674	-0.00305649	0.021456	0.0153085	0.00041823	0.0177898	0.0184254	-0.00169996	-0.00799163	0.00893304	-0.0123894	0.00841111	0.0408034	-0.0186157	0.0232179	-0.0136297	-0.0321703	-0.0277728	0.0142573
0	0	0	0	0	0	0	0	0	0	0	0	0	0	0	0	0	0	0	0	0	0	0	0	0	0	0.00722139	-0.00690667	0.00836294	-0.0062152	-0.0312426	-0.0111271	-0.00291003	0.0213378	0.0154268	0.00054488	0.0179118	0.0185515	-0.0020003	-0.007846	0.00863298	-0.012427	0.00807718	0.0409801	-0.0184677	0.023322	-0.0127564	-0.032632	-0.027832	0.014309
0	0	0	0	0	0	0	0	0	0	0	0	0	0	0	0	0	0	0	0	0	0	0	0	0	0	0.00737534	-0.00704086	0.00849217	-0.00630027	-0.0316588	-0.0112868	-0.00276357	0.0212165	0.0155452	0.000671563	0.0180337	0.0186776	-0.00230211	-0.00770037	0.00833048	-0.0124646	0.00774051	0.0411567	-0.0183197	0.0234262	-0.0118798	-0.0330923	-0.0278909	0.0143607
0	0	0	0	0	0	0	0	0	0	0	0	0	0	0	0	0	0	0	0	0	0	0	0	0	0	0.00752943	-0.00717464	0.00862141	-0.00638503	-0.0320717	-0.0114463	-0.0026171	0.021092	0.0156636	0.000798278	0.0181557	0.0188036	-0.00260536	-0.00755474	0.00802556	-0.0125019	0.00740114	0.0413334	-0.0181716	0.0235304	-0.0110001	-0.0335512	-0.0279497	0.0144125
0	0	0	0	0	0	0	0	0	0	0	0	0	0	0	0	0	0	0	0	0	0	0	0	0	0.000148397	0.00768366	-0.00730804	0.00875067	-0.00646948	-0.0324812	-0.0116057	-0.00247063	0.0209643	0.015782	0.000925026	0.0182776	0.0189297	-0.00290998	-0.0074091	0.00771826	-0.0125391	0.00705909	0.0415101	-0.0180236	0.0236347	-0.0101175	-0.0340085	-0.0280082	0.0144643
0	0	0	0	0	0	0	0	0	0	0	0	0	0	0	0	0	0	0	0	0	0	0	0	0	0.000296794	0.00783803	-0.00744104	0.00887994	-0.00655361	-0.0328872	-0.0117649	-0.00232416	0.0208335	0.0159005	0.00105181	0.0183996	0.0190558	-0.00321595	-0.00726347	0.00740862	-0.0125761	0.0067144	0.0416867	-0.0178755	0.023739	-0.00923204	-0.0344643	-0.0280665	0.0145161
0	0	0	0	0	0	0	0	0	0	0	0	0	0	0	0	0	0	0	0	0	0	0	0	0	0.000445193	0.00799255	-0.00757365	0.00900923	-0.00663742	-0.0332897	-0.0119239	-0.00217769	0.0206996	0.016019	0.00117862	0.0185216	0.0191819	-0.00352321	-0.00711783	0.00709668	-0.012613	0.00636711	0.0418634	-0.0177274	0.0238433	-0.00834381	-0.0349184	-0.0281245	0.014568
0	0	0	0	0	0	0	0	0	0	0	0	0	0	0	0	0	0	0	0	0	0	0	0	0	0.000593593	0.0081472	-0.00770586	0.00913854	-0.00672092	-0.0336887	-0.0120826	-0.00203121	0.0205625	0.0161375	0.00130546	0.0186436	0.0193081	-0.00383172	-0.00697219	0.00678246	-0.0126497	0.00601723	0.04204	-0.0175794	0.0239477	-0.00745292	-0.035371	-0.0281824	0.0146199
0	0	0	0	0	0	0	0	0	0	0	0	0	0	0	0	0	0	0	0	0	0	0	0	0	0.000741994	0.008302	-0.00783768	0.00926787	-0.0068041	-0.0340841	-0.0122412	-0.00188474	0.0204223	0.016256	0.00143234	0.0187656	0.0191366	-0.00414144	-0.00682655	0.00646602	-0.0126862	0.00566482	0.0422167	-0.0174313	0.0240521	-0.0065595	-0.0358217	-0.02824	0.0146718
0	0	0	0	0	0	0	0	0	0	0	0	0	0	0	0	0	0	0	0	0	0	0	0	0	0.000890396	0.0082653	-0.00796911	0.00939721	-0.00688696	-0.0344758	-0.0123994	-0.00173826	0.0202789	0.0163745	0.00155925	0.0188876	0.0189621	-0.00445232	-0.00668091	0.00614738	-0.0127226	0.00530989	0.0423934	-0.0172832	0.0241565	-0.00566364	-0.0362708	-0.0282974	0.0147238
0	0	0	0	0	0	0	0	0	0	0	0	0	0	0	0	0	0	0	0	0	0	0	0	0	0.0010388	0.00822658	-0.00810015	0.00952657	-0.00696952	-0.0348639	-0.0125574	-0.00159178	0.0201324	0.0164931	0.00168619	0.0190097	0.0187846	-0.00476431	-0.00653527	0.00582659	-0.0127588	0.00495249	0.04257	-0.0171351	0.024261	-0.00476546	-0.036718	-0.0283546	0.0147758
0	0	0	0	0	0	0	0	0	0	0	0	0	0	0	0	0	0	0	0	0	0	0	0	0	0.0011872	0.00818585	-0.0082308	0.00965595	-0.00705175	-0.0352483	-0.012715	-0.00144529	0.0199828	0.0166117	0.00181317	0.0191317	0.018604	-0.00507737	-0.00638963	0.00550368	-0.0127949	0.00459265	0.0427467	-0.016987	0.0243655	-0.00386507	-0.0371633	-0.0284116	0.0148279
0	0	0	0	0	0	0	0	0	0	0	0	0	0	0	0	0	0	0	0	0	0	0	0	0	0.00133561	0.0081431	-0.00836105	0.00978534	-0.00713367	-0.0356288	-0.0128723	-0.00129881	0.0198301	0.0167303	0.00194018	0.0192538	0.0184205	-0.00539144	-0.00624398	0.0051787	-0.0128308	0.00423041	0.0429233	-0.0168389	0.02447	-0.00296258	-0.0376067	-0.0284683	0.01488
0	0	0	0	0	0	0	0	0	0	0	0	0	0	0	0	0	0	0	0	0	0	0	0	0	0.00148402	0.00809832	-0.00849092	0.00991475	-0.00721528	-0.0360056	-0.0130292	-0.00115232	0.0196743	0.0168489	0.00206722	0.0193759	0.0182339	-0.00570649	-0.00609834	0.00485168	-0.0128665	0.0038658	0.0431	-0.0166908	0.0245746	-0.00205811	-0.0380481	-0.0285248	0.0149321
0	0	0	0	0	0	0	0	0	0	0	0	0	0	0	0	0	0	0	0	0	0	0	0	0	0.00163242	0.00805153	-0.00862039	0.0100442	-0.00729657	-0.0363785	-0.0131857	-0.00100583	0.0195153	0.0169675	0.00219429	0.0194979	0.0180444	-0.00602247	-0.00595269	0.00452267	-0.0129021	0.00349886	0.0432767	-0.0165427	0.0246792	-0.00115176	-0.0384876	-0.0285812	0.0149843
0	0	0	0	0	0	0	0	0	0	0	0	0	0	0	0	0	0	0	0	0	0	0	0	0	0.00178083	0.00800272	-0.00874947	0.0101736	-0.00737754	-0.0367476	-0.0133417	-0.000859338	0.0193533	0.0170862	0.00232139	0.01962	0.0178518	-0.00633933	-0.00580704	0.0041917	-0.0129375	0.00312963	0.0434533	-0.0163945	0.0247838	-0.000243654	-0.0389249	-0.0286372	0.0150365
0	0	0	0	0	0	0	0	0	0	0	0	0	0	0	0	0	0	0	0	0	0	0	0	0	0.00192924	0.00795188	-0.00887816	0.0103031	-0.0074582	-0.0371127	-0.0134974	-0.000712844	0.0191881	0.0172049	0.00244853	0.0197422	0.0176562	-0.00665701	-0.00566139	0.00385883	-0.0129728	0.00275815	0.04363	-0.0162464	0.0248885	0.000666098	-0.0393602	-0.0286931	0.0150888
0	0	0	0	0	0	0	0	0	0	0	0	0	0	0	0	0	0	0	0	0	0	0	0	0	0.00207765	0.00789902	-0.00900645	0.0104326	-0.00753855	-0.0374739	-0.0136525	-0.000566347	0.0190199	0.0173236	0.0025757	0.0198643	0.0174576	-0.00697548	-0.00551574	0.00352409	-0.0130079	0.00238446	0.0438067	-0.0160983	0.0249932	0.00157738	-0.0397933	-0.0287488	0.0151411
0	0	0	0	0	0	0	0	0	0	0	0	0	0	0	0	0	0	0	0	0	0	0	0	0	0.00222606	0.00784414	-0.00913436	0.0105621	-0.00761858	-0.037831	-0.0138071	-0.000419849	0.0188486	0.0174423	0.0027029	0.0199864	0.017256	-0.00729469	-0.00537009	0.00318753	-0.0130428	0.0020086	0.0439833	-0.0159501	0.025098	0.00249007	-0.0402241	-0.0288042	0.0151934
0	0	0	0	0	0	0	0	0	0	0	0	0	0	0	0	0	0	0	0	0	0	0	0	0	0.00237448	0.00778725	-0.00926188	0.0106916	-0.0076983	-0.0381841	-0.0139613	-0.000273348	0.0186742	0.0175611	0.00283013	0.0201086	0.0170514	-0.00761458	-0.00522443	0.00284919	-0.0130776	0.0016306	0.04416	-0.015802	0.0252028	0.00340407	-0.0406528	-0.0288594	0.0152458
0	0	0	0	0	0	0	0	0	0	0	0	0	0	0	0	0	0	0	0	0	0	0	0	1.41157e-05	0.00252289	0.00772833	-0.009389	0.0108211	-0.0077777	-0.0385332	-0.0141148	-0.000126845	0.0184968	0.0176799	0.0029574	0.0202307	0.0168439	-0.00793512	-0.00507878	0.00250912	-0.0131122	0.00125051	0.0443366	-0.0156538	0.0253076	0.00431924	-0.0410791	-0.0289144	0.0152982
0	0	0	0	0	0	0	0	0	0	0	0	0	0	0	0	0	0	0	0	0	0	0	0	2.85056e-05	0.00267131	0.0076674	-0.00951574	0.0109506	-0.00785679	-0.0388781	-0.0142679	1.96602e-05	0.0183164	0.0177987	0.00308469	0.0203529	0.0166334	-0.00825624	-0.00493312	0.00216736	-0.0131466	0.000868368	0.0445133	-0.0155056	0.0254124	0.00523548	-0.0415031	-0.0289692	0.0153506
0	0	0	0	0	0	0	0	0	0	0	0	0	0	0	0	0	0	0	0	0	0	0	0	4.31696e-05	0.00281972	0.00760446	-0.00964208	0.0110802	-0.00793557	-0.0392189	-0.0144203	0.000166167	0.0181329	0.0179175	0.00321202	0.0204751	0.0164199	-0.0085779	-0.00478746	0.00182395	-0.0131809	0.000484222	0.04469	-0.0153575	0.0255173	0.00615266	-0.0419247	-0.0290237	0.0154031
0	0	0	0	0	0	0	0	0	0	0	0	0	0	0	0	0	0	0	0	0	0	0	0	5.81076e-05	0.00296814	0.00753951	-0.00976804	0.0112098	-0.00801403	-0.0395556	-0.0145721	0.000312677	0.0179465	0.0180364	0.00333939	0.0205973	0.0162034	-0.00890006	-0.0046418	0.00147895	-0.0132151	9.81111e-05	0.0448666	-0.0152093	0.0256222	0.00707067	-0.0423439	-0.0290781	0.0154556
0	0	0	0	0	0	0	0	0	0	0	0	0	0	0	0	0	0	0	0	0	0	0	0	7.33193e-05	0.00311656	0.00747255	-0.0098936	0.0113394	-0.00809218	-0.0398881	-0.0147232	0.000459188	0.017757	0.0181552	0.00346678	0.0207195	0.015984	-0.00922266	-0.00449614	0.00113239	-0.013249	-0.000289921	0.0450433	-0.0150611	0.0257272	0.0079894	-0.0427606	-0.0291322	0.0155081
0	0	0	0	0	0	0	0	0	0	0	0	0	0	0	0	0	0	0	0	0	0	0	0	8.88048e-05	0.00326498	0.00740359	-0.0100188	0.011469	-0.00817002	-0.0402163	-0.0148737	0.000605702	0.0175645	0.0182741	0.00359421	0.0208417	0.0157616	-0.00954566	-0.00435048	0.000784332	-0.0132828	-0.00067983	0.04522	-0.0149129	0.0258322	0.00890871	-0.0431748	-0.0291861	0.0155607
0	0	0	0	0	0	0	0	0	0	0	0	0	0	0	0	0	0	0	0	0	0	0	0	0.000104564	0.0034134	0.00733263	-0.0101436	0.0115986	-0.00824754	-0.0405403	-0.0150235	0.000752218	0.0173691	0.018393	0.00372167	0.0209639	0.0155364	-0.009869	-0.00420482	0.000434815	-0.0133165	-0.00107157	0.0453966	-0.0147647	0.0259372	0.0098285	-0.0435865	-0.0292397	0.0156134
0	0	0	0	0	0	0	0	0	0	0	0	0	0	0	0	0	0	0	0	0	0	0	0	0.000120596	0.00356182	0.00725968	-0.010268	0.0117283	-0.00832475	-0.04086	-0.0151726	0.000898736	0.0171707	0.018512	0.00384916	0.0210861	0.0153082	-0.0101926	-0.00405915	8.3889e-05	-0.01335	-0.0014651	0.0455733	-0.0146165	0.0260423	0.0107486	-0.0439955	-0.0292932	0.015666
0	0	0	0	0	0	0	0	0	0	0	0	0	0	0	0	0	0	0	0	0	0	0	0	0.000136902	0.00371024	0.00718474	-0.010392	0.0118579	-0.00840165	-0.0411754	-0.015321	0.00104526	0.0169694	0.0186309	0.00397668	0.0212084	0.0150771	-0.0105165	-0.00391349	-0.000268398	-0.0133833	-0.00186037	0.0457499	-0.0144683	0.0261474	0.011669	-0.044402	-0.0293464	0.0157187
0	0	0	0	0	0	0	0	0	0	0	0	0	0	0	0	0	0	0	0	0	0	0	0	0.000153481	0.00385867	0.00710782	-0.0105156	0.0119876	-0.00847823	-0.0414865	-0.0154686	0.00119178	0.0167651	0.0187499	0.00410424	0.0213307	0.0148431	-0.0108406	-0.00376782	-0.000621997	-0.0134165	-0.00225734	0.0459266	-0.0143201	0.0262525	0.0125895	-0.0448057	-0.0293995	0.0157715
0	0	0	0	0	0	0	0	0	0	0	0	0	0	0	0	0	0	0	0	0	0	0	0	0.000170334	0.00400709	0.00702891	-0.0106388	0.0121173	-0.0085545	-0.0417932	-0.0156155	0.0013383	0.016558	0.0188689	0.00423182	0.0214529	0.0146062	-0.0111648	-0.00362215	-0.000976859	-0.0134495	-0.00265596	0.0461033	-0.0141718	0.0263577	0.01351	-0.0452068	-0.0294523	0.0158243
0	0	0	0	0	0	0	0	0	0	0	0	0	0	0	0	0	0	0	0	0	0	0	0	0.000187459	0.00415552	0.00694804	-0.0107617	0.012247	-0.00863046	-0.0420955	-0.0157615	0.00148483	0.016348	0.0189879	0.00435944	0.0215752	0.0143664	-0.0114892	-0.00347648	-0.00133294	-0.0134823	-0.00305618	0.0462799	-0.0140236	0.0264629	0.0144303	-0.0456051	-0.0295049	0.0158771
0	0	0	0	0	0	0	0	0	0	0	0	0	0	0	0	0	0	0	0	0	0	0	0	0.000204857	0.00430394	0.00686521	-0.0108841	0.0123767	-0.00870611	-0.0423935	-0.0159068	0.00163136	0.0161351	0.019107	0.00448709	0.0216975	0.0141238	-0.0118135	-0.00333081	-0.00169018	-0.013515	-0.00345795	0.0464566	-0.0138753	0.0265681	0.0153504	-0.0460006	-0.0295572	0.0159299
0	0	0	0	0	0	0	0	0	0	0	0	0	0	0	0	0	0	0	0	0	0	0	0	0.000222528	0.00445237	0.00678042	-0.0110062	0.0125065	-0.00878144	-0.042687	-0.0160512	0.00177789	0.0159193	0.019226	0.00461478	0.0218198	0.0138784	-0.0121379	-0.00318514	-0.00204853	-0.0135476	-0.00386124	0.0466333	-0.0137271	0.0266734	0.0162702	-0.0463933	-0.0296094	0.0159828
0	0	0	0	0	0	0	0	0	0	0	0	0	0	0	0	0	0	0	0	0	0	0	0	0.000240471	0.0046008	0.00669368	-0.0111279	0.0126362	-0.00885647	-0.0429761	-0.0161947	0.00192442	0.0157008	0.0193451	0.00474249	0.0219422	0.0136301	-0.0124622	-0.00303947	-0.00240795	-0.0135799	-0.00426598	0.0468099	-0.0135788	0.0267787	0.0171895	-0.0467831	-0.0296613	0.0160357
0	0	0	0	0	0	0	0	0	0	0	0	0	0	0	0	0	0	0	0	0	0	0	0	0.000258687	0.00474923	0.00660499	-0.0112491	0.012766	-0.00893118	-0.0432608	-0.0163374	0.00207096	0.0154794	0.0194642	0.00487024	0.0220645	0.0133791	-0.0127865	-0.00289379	-0.00276838	-0.0136121	-0.00467213	0.0469866	-0.0134306	0.0268841	0.0181081	-0.0471701	-0.029713	0.0160887
0	0	0	0	0	0	0	0	0	0	0	0	0	0	0	0	0	0	0	0	0	0	0	0	0.000277176	0.00489766	0.00651438	-0.01137	0.0128958	-0.00900558	-0.0435409	-0.0164792	0.00221749	0.0152553	0.0195834	0.00499802	0.0221868	0.0131252	-0.0131105	-0.00274812	-0.00312977	-0.0136442	-0.00507965	0.0471633	-0.0132823	0.0269895	0.019026	-0.0475541	-0.0297645	0.0161417
0	0	0	0	0	0	0	0	0	0	0	0	0	0	0	0	0	0	0	0	0	0.000143713	-0.000258808	4.27754e-06	0.000295936	0.00504609	0.00642185	-0.0114906	0.0130256	-0.00907966	-0.0438166	-0.01662	0.00236403	0.0150284	0.0197025	0.00512583	0.0223092	0.0128686	-0.0134344	-0.00260244	-0.00349207	-0.0136761	-0.00548847	0.0473399	-0.013134	0.0270949	0.0199431	-0.0479352	-0.0298158	0.0161948
0	0	0	0	0	0	0	0	0	0	0	0	0	0	0	0	0	0	0	0	0	0.000287432	-0.000517079	8.71037e-06	0.000314969	0.00519453	0.0063274	-0.0116107	0.0131555	-0.00915344	-0.0440878	-0.0167599	0.00251058	0.0147988	0.0198217	0.00525368	0.0224316	0.0126092	-0.0137581	-0.00245676	-0.00385523	-0.0137078	-0.00589856	0.0475166	-0.0129858	0.0272003	0.0208592	-0.0483133	-0.0298669	0.0162478
0	0	0	0	0	0	0	0	0	0	0	0	0	0	0	0	0	0	0	0	0	0.000431157	-0.000774815	1.32984e-05	0.000334274	0.00534296	0.00623105	-0.0117304	0.0132853	-0.0092269	-0.0443544	-0.0168989	0.00265712	0.0145665	0.0199409	0.00538155	0.022554	0.0123471	-0.0140814	-0.00231108	-0.0042192	-0.0137394	-0.00630986	0.0476933	-0.0128375	0.0273058	0.0217743	-0.0486883	-0.0299177	0.016301
0	0	0	0	0	0	0	0	0	0	0	0	0	0	0	0	0	0	0	0	0	0.000574889	-0.00103202	1.80416e-05	0.000353851	0.0054914	0.0061328	-0.0118498	0.0134152	-0.00930006	-0.0446166	-0.0170369	0.00280366	0.0143315	0.0200601	0.00550946	0.0226764	0.0120823	-0.0144044	-0.0021654	-0.00458392	-0.0137708	-0.00672232	0.0478699	-0.0126892	0.0274113	0.0226881	-0.0490603	-0.0299683	0.0163541
0	0	0	0	0	0	0	0	0	0	0	0	0	0	0	0	0	0	0	0	0	0.000718626	-0.00128868	2.29399e-05	0.000373699	0.00563983	0.00603268	-0.0119687	0.013545	-0.0093729	-0.0448741	-0.0171739	0.00295021	0.0140939	0.0201794	0.0056374	0.0227988	0.0118148	-0.014727	-0.00201972	-0.00494935	-0.0138021	-0.0071359	0.0480466	-0.0125409	0.0275169	0.0236006	-0.0494293	-0.0300188	0.0164073
0	0	0	0	0	0	0	0	0	0	0	0	0	0	0	0	0	0	0	0	0	0.00086237	-0.00154481	2.79932e-05	0.000393819	0.00578827	0.00593068	-0.0120873	0.0136749	-0.00944543	-0.0451272	-0.0173099	0.00309676	0.0138536	0.0202986	0.00576537	0.0229212	0.0115446	-0.0150492	-0.00187403	-0.00531542	-0.0138332	-0.00755053	0.0482233	-0.0123926	0.0276225	0.0245117	-0.0497951	-0.0300689	0.0164605
0	0	0	0	0	0	0	0	0	0	0	0	0	0	0	0	0	0	0	0	0	0.00100612	-0.00180041	3.32015e-05	0.000414211	0.00593671	0.00582682	-0.0122055	0.0138049	-0.00951765	-0.0453756	-0.0174449	0.00324332	0.0136107	0.0204179	0.00589337	0.0230436	0.0112718	-0.0153708	-0.00172835	-0.00568209	-0.0138641	-0.00796617	0.0483999	-0.0122443	0.0277281	0.0254212	-0.0501578	-0.0301189	0.0165138
0	0	0	0	0	0	0	0	0	0	0	0	0	0	0	0	0	0	0	0	0	0.00114988	-0.00205547	3.85646e-05	0.000434874	0.00608515	0.00572112	-0.0123233	0.0139348	-0.00958956	-0.0456195	-0.0175788	0.00338987	0.0133652	0.0205372	0.00602141	0.023166	0.0109963	-0.015692	-0.00158266	-0.0060493	-0.0138949	-0.00838276	0.0485766	-0.0120959	0.0278338	0.026329	-0.0505174	-0.0301687	0.0165671
0	0	0	0	0	0	0	0	0	0	0	0	0	0	0	0	0	0	0	0	0	0.00129364	-0.00230999	4.40826e-05	0.000455809	0.00623359	0.00561359	-0.0124407	0.0140647	-0.00966116	-0.0458588	-0.0177116	0.00353643	0.0131172	0.0206566	0.00614948	0.0232885	0.0107182	-0.0160125	-0.00143697	-0.006417	-0.0139255	-0.00880026	0.0487533	-0.0119476	0.0279394	0.0272351	-0.0508737	-0.0302182	0.0166204
0	0	0	0	0	0	0	0	0	0	0	0	0	0	0	0	0	0	0	0	0	0.00143741	-0.00256399	4.97553e-05	0.000477015	0.00638203	0.00550423	-0.0125578	0.0141947	-0.00973244	-0.0460935	-0.0178434	0.00368298	0.0128667	0.0207759	0.00627758	0.023411	0.0104376	-0.0163324	-0.00129129	-0.00678514	-0.013956	-0.00921861	0.0489299	-0.0117993	0.0280452	0.0281392	-0.0512268	-0.0302676	0.0166738
0	0	0	0	0	0	0	0	0	0	0	0	0	0	0	0	0	0	0	0	0	0.00158118	-0.00281744	5.55826e-05	0.000498491	0.00653048	0.00539307	-0.0126744	0.0143247	-0.00980342	-0.0463237	-0.0179741	0.00382955	0.0126137	0.0208953	0.00640571	0.0235334	0.0101544	-0.0166517	-0.0011456	-0.00715367	-0.0139863	-0.00963776	0.0491066	-0.0116509	0.0281509	0.0290413	-0.0515767	-0.0303167	0.0167272
0	0	0	0	0	0	0	0	0	0	0	0	0	0	0	0	0	0	0	0	0	0.00172496	-0.00307037	6.15646e-05	0.000520239	0.00667892	0.00528011	-0.0127907	0.0144547	-0.00987409	-0.0465492	-0.0181037	0.00397611	0.0123583	0.0210147	0.00653387	0.0236559	0.00986865	-0.0169702	-0.000999904	-0.00752252	-0.0140164	-0.0100577	0.0492833	-0.0115026	0.0282567	0.0299412	-0.0519233	-0.0303656	0.0167807
0	0	0	0	0	0	0	0	0	0	0	0	0	0	0	0	0	0	0	0	0	0.00186875	-0.00332276	6.77011e-05	0.000542257	0.00682737	0.00516538	-0.0129065	0.0145847	-0.00994445	-0.0467701	-0.0182321	0.00412267	0.0121004	0.0211341	0.00666207	0.0237784	0.00958041	-0.0172879	-0.000854211	-0.00789165	-0.0140464	-0.0104782	0.0494599	-0.0113542	0.0283626	0.0308389	-0.0522667	-0.0304142	0.0168342
0	0	0	0	0	0	0	0	0	0	0	0	0	0	0	0	0	0	0	0	0	0.00201254	-0.00357462	7.39921e-05	0.000564547	0.00697581	0.00504888	-0.013022	0.0147147	-0.0100145	-0.0469864	-0.0183594	0.00426924	0.0118401	0.0212535	0.00679029	0.0239009	0.0092897	-0.0176048	-0.000708517	-0.008261	-0.0140762	-0.0108995	0.0496366	-0.0112059	0.0284684	0.0317342	-0.0526067	-0.0304627	0.0168877
0	0	0	0	0	0	0	0	0	0	0	0	0	0	0	0	0	0	0	0	0	0.00215634	-0.00382594	8.04374e-05	0.000587107	0.00712426	0.00493064	-0.0131371	0.0148448	-0.0100842	-0.0471981	-0.0184856	0.00441581	0.0115774	0.021373	0.00691855	0.0240235	0.00899654	-0.0179208	-0.000562822	-0.00863052	-0.0141059	-0.0113213	0.0498133	-0.0110575	0.0285743	0.032627	-0.0529434	-0.0305109	0.0169413
0	0	0	0	0	0	0	0	0	0	0	0	0	0	0	0	0	0	0	0	0	0.00230015	-0.00407674	8.70371e-05	0.000609937	0.00727271	0.00481066	-0.0132519	0.0149748	-0.0101537	-0.0474051	-0.0186105	0.00456238	0.0113125	0.0214925	0.00704684	0.024146	0.00870096	-0.0182359	-0.000417125	-0.00900015	-0.0141354	-0.0117436	0.0499899	-0.0109091	0.0286803	0.0335172	-0.0532768	-0.030559	0.0169949
0	0	0	0	0	0	0	0	0	0	0	0	0	0	0	0	0	0	0	0	0	0.00244396	-0.004327	9.37911e-05	0.000633037	0.00742116	0.00468896	-0.0133662	0.0151049	-0.0102228	-0.0471476	-0.0187343	0.00470895	0.0110452	0.021612	0.00717516	0.0242686	0.00840298	-0.0185501	-0.000271427	-0.00936985	-0.0141647	-0.0121665	0.0501666	-0.0107607	0.0287862	0.0344047	-0.0536067	-0.0306068	0.0170485
0	0	0	0	0	0	0	0	0	0	0	0	0	0	0	0	0	0	0	0	0.000127869	0.00258778	-0.00457673	0.000100699	0.000656408	0.00756961	0.00456557	-0.0134801	0.015235	-0.0102916	-0.0468901	-0.0188569	0.00485553	0.0107757	0.0217315	0.00730352	0.0243911	0.00810263	-0.0188632	-0.000125728	-0.00973955	-0.0141939	-0.0125897	0.0503433	-0.0106124	0.0288923	0.0352893	-0.0539333	-0.0306544	0.0171022
0	0	0	0	0	0	0	0	0	0	0	0	0	0	0	0	0	0	0	0	0.000255774	0.0027316	-0.00482592	0.000107762	0.000680049	0.00771806	0.00444049	-0.0135937	0.0153651	-0.0103601	-0.0466325	-0.0189782	0.00500211	0.0105039	0.0218511	0.0074319	0.0245137	0.00779995	-0.0191753	1.99725e-05	-0.0101092	-0.014223	-0.0130133	0.0505199	-0.010464	0.0289983	0.036171	-0.0542565	-0.0307018	0.0171559
0	0	0	0	0	0	0	0	0	0	0	0	0	0	0	0	0	0	0	0	0.000383718	0.00287543	-0.00507459	0.000114978	0.00070396	0.00786651	0.00431375	-0.0137069	0.0154952	-0.0104283	-0.046375	-0.0190984	0.00514869	0.01023	0.0219706	0.00756032	0.0246363	0.00749497	-0.0194863	0.000165674	-0.0104788	-0.0142518	-0.0134373	0.0506966	-0.0103156	0.0291044	0.0370497	-0.0545762	-0.0307489	0.0172097
0	0	0	0	0	0	0	0	0	0	0	0	0	0	0	0	0	0	0	0	0.000511698	0.00301927	-0.00532272	0.000122348	0.000728141	0.00801497	0.00418536	-0.0138197	0.0156254	-0.0104962	-0.0461174	-0.0192172	0.00529527	0.00995389	0.0220902	0.00768877	0.0247589	0.00718771	-0.0197961	0.000311377	-0.0108481	-0.0142806	-0.0138615	0.0508733	-0.0101672	0.0292105	0.0379251	-0.0548926	-0.0307959	0.0172635
0	0	0	0	0	0	0	0	0	0	0	0	0	0	0	0	0	0	0	0	0.000639716	0.00316311	-0.00557032	0.000129872	0.000752592	0.00816342	0.00405534	-0.0139321	0.0157555	-0.0105637	-0.0458599	-0.0193349	0.00544185	0.00967568	0.0222099	0.00781725	0.0248815	0.00687821	-0.0201048	0.000457082	-0.0112173	-0.0143091	-0.0142859	0.0510499	-0.0100187	0.0293166	0.0387974	-0.0552054	-0.0308426	0.0173173
0	0	0	0	0	0	0	0	0	0	0	0	0	0	0	0	0	0	0	0	0.00076777	0.00330696	-0.00581739	0.00013755	0.000777312	0.00831188	0.00392372	-0.0140441	0.0158857	-0.010631	-0.0456024	-0.0194512	0.00558844	0.00939538	0.0223295	0.00794576	0.0250041	0.0065665	-0.0204122	0.000602787	-0.0115863	-0.0143375	-0.0147104	0.0512266	-0.00987032	0.0294228	0.0396662	-0.0555148	-0.0308891	0.0173711
0	0	0	0	0	0	0	0	0	0	0	0	0	0	0	0	0	0	0	0	0.000895862	0.00345081	-0.00606393	0.000145382	0.000802301	0.00846033	0.0037905	-0.0141558	0.0160159	-0.010698	-0.0453448	-0.0195663	0.00573503	0.00911304	0.0224491	0.00807431	0.0251267	0.00625261	-0.0207183	0.000748494	-0.0119549	-0.0143658	-0.0151351	0.0514033	-0.00972189	0.029529	0.0405315	-0.0558207	-0.0309354	0.017425
0	0	0	0	0	0	0	0	0	0	0	0	0	0	0	0	0	0	0	0	0.00102399	0.00359468	-0.00630994	0.000153368	0.000827561	0.00860879	0.00365571	-0.014267	0.0161461	-0.0107646	-0.0450873	-0.0196801	0.00588162	0.0088287	0.0225688	0.00820288	0.0252494	0.00593657	-0.0210231	0.000894203	-0.0123231	-0.0143938	-0.0155598	0.0515799	-0.00957346	0.0296353	0.0413932	-0.056123	-0.0309815	0.017479
0	0	0	0	0	0	0	0	0	0	0	0	0	0	0	0	0	0	0	0	0.00115216	0.00373854	-0.00655542	0.000161507	0.000853089	0.00875725	0.00351936	-0.0143779	0.0162763	-0.0108309	-0.0448297	-0.0197925	0.00602821	0.00854239	0.0226885	0.00833149	0.025372	0.00561843	-0.0213266	0.00103991	-0.0126909	-0.0144218	-0.0159845	0.0517566	-0.00942502	0.0297415	0.0422512	-0.0564219	-0.0310274	0.017533
0	0	0	0	0	0	0	0	0	0	0	0	0	0	0	0	0	0	0	0	0.00128036	0.00388242	-0.00680037	0.0001698	0.000878886	0.00890571	0.00338149	-0.0144884	0.0164066	-0.010897	-0.0445722	-0.0199037	0.00617481	0.00825416	0.0228083	0.00846013	0.0254947	0.00529821	-0.0216286	0.00118562	-0.0130582	-0.0144496	-0.0164092	0.0519333	-0.00927657	0.0298479	0.0431054	-0.0567172	-0.0310731	0.017587
0	0	0	0	0	0	0	0	0	0	0	0	0	0	0	0	0	0	0	0	0.0014086	0.0040263	-0.00704479	0.000178246	0.000904953	0.00905417	0.0032421	-0.0145985	0.0165368	-0.0109627	-0.0443146	-0.0200135	0.0063214	0.00796404	0.022928	0.0085888	0.0256174	0.00497594	-0.0219293	0.000967945	-0.013425	-0.0144772	-0.0168337	0.0521099	-0.00912811	0.0299542	0.0439557	-0.0570091	-0.0311185	0.017641
0	0	0	0	0	0	0	0	0	0	0	0	0	0	0	0	0	0	0	0	0.00153688	0.00417018	-0.00728868	0.000186846	0.000931288	0.00920263	0.00310123	-0.0147083	0.0166671	-0.0110281	-0.0440571	-0.020122	0.006468	0.00767207	0.0230478	0.0087175	0.0257401	0.00465167	-0.0222284	0.000746628	-0.0137912	-0.0145046	-0.017258	0.0522866	-0.00897965	0.0300606	0.044802	-0.0572973	-0.0311637	0.0176951
0	0	0	0	0	0	0	0	0	0	0	0	0	0	0	0	0	0	0	0	0.00166519	0.00431407	-0.00753204	0.000195599	0.000957893	0.0093511	0.00295889	-0.0148176	0.0167974	-0.0110932	-0.0437996	-0.0202292	0.0066146	0.0073783	0.0231676	0.00884624	0.0258628	0.00432544	-0.022526	0.000521674	-0.0141568	-0.0145319	-0.0176821	0.0524633	-0.00883119	0.030167	0.0456442	-0.057582	-0.0312087	0.0177492
0	0	0	0	0	0	0	0	0	0	0	0	0	0	0	0	0	0	0	0	0.00179355	0.00445797	-0.00777487	0.000204506	0.000984765	0.00949956	0.0028151	-0.0149266	0.0169277	-0.011158	-0.043542	-0.0203349	0.00676121	0.00708276	0.0232874	0.008975	0.0259855	0.00399727	-0.022822	0.000293084	-0.0145217	-0.0145591	-0.018106	0.05264	-0.00868271	0.0302735	0.0464821	-0.0578631	-0.0312535	0.0178034
0	0	0	0	0	0	0	0	0	0	0	0	0	0	0	0	0	0	0	0	0.00192194	0.00460187	-0.00801717	0.000213565	0.00101191	0.00964803	0.00266989	-0.0150352	0.017058	-0.0112225	-0.0432845	-0.0204394	0.00690781	0.0067855	0.0234072	0.0091038	0.0261082	0.0036672	-0.0231164	6.08594e-05	-0.0148858	-0.014586	-0.0185295	0.0528166	-0.00853423	0.03038	0.0473157	-0.0581407	-0.0312981	0.0178576
0	0	0	0	0	0	0	0	0	0	0	0	0	0	0	0	0	0	0	0	0.00205036	0.00474578	-0.00825894	0.000222778	0.00103932	0.00979649	0.00252327	-0.0151434	0.0171884	-0.0112867	-0.0430269	-0.0205424	0.00705442	0.00648656	0.023527	0.00923263	0.0262309	0.00333528	-0.0234091	-0.000174996	-0.0152492	-0.0146129	-0.0189526	0.0529933	-0.00838574	0.0304865	0.0481449	-0.0584147	-0.0313425	0.0179118
0	0	0	0	0	0	0	0	0	0	0	0	0	0	0	0	0	0.000198747	0.000138268	4.81989e-05	0.00217882	0.0048897	-0.00850019	0.000232144	0.00106699	0.00994496	0.00237528	-0.0152512	0.0173187	-0.0113506	-0.0427694	-0.0206441	0.00720103	0.00618598	0.0236469	0.00936149	0.0263537	0.00300153	-0.0237002	-0.000414478	-0.0156116	-0.0146395	-0.0193753	0.05317	-0.00823725	0.030593	0.0489696	-0.0586851	-0.0313866	0.0179661
0	0	0	0	0	0	0	0	0	0	0	0	0	0	0	0	0	0.000397542	0.000276551	9.65977e-05	0.00230732	0.00503362	-0.0087409	0.000241663	0.00109494	0.0100934	0.00222593	-0.0153586	0.0174491	-0.0114142	-0.0425118	-0.0207443	0.00734764	0.00588381	0.0237668	0.00949038	0.0264764	0.00266601	-0.0239895	-0.000657582	-0.0159732	-0.0146661	-0.0197975	0.0533466	-0.00808875	0.0306996	0.0497896	-0.0589519	-0.0314306	0.0180204
0	0	0	0	0	0	0	0	0	0	0	0	0	0	0	0	0	0.000596386	0.00041485	0.000145196	0.00243586	0.00517755	-0.00898109	0.000251335	0.00112316	0.0102419	0.00207525	-0.0154657	0.0175795	-0.0114774	-0.0422543	-0.0208432	0.00749425	0.00558009	0.0238867	0.0096193	0.0265992	0.00232874	-0.0242771	-0.000904303	-0.0163339	-0.0146924	-0.0202191	0.0535233	-0.00794024	0.0308063	0.050605	-0.0592151	-0.0314743	0.0180747
0	0	0	0	0	0	0	0	0	0	0	0	0	0	0	0	0	0.000795279	0.000553165	0.000193995	0.00256443	0.00532148	-0.00922075	0.00026116	0.00115164	0.0103904	0.00192327	-0.0155723	0.0177099	-0.0115404	-0.0419967	-0.0209406	0.00764087	0.00527486	0.0240067	0.00974826	0.026722	0.00198977	-0.0245629	-0.00115463	-0.0166935	-0.0147186	-0.0206401	0.0537	-0.00779173	0.0309129	0.0514155	-0.0594747	-0.0315178	0.0181291
0	0	0	0	0	0	0	0	0	0	0	0	0	0	0	0	0	0.000994221	0.000691495	0.000242993	0.00269305	0.00546543	-0.00945989	0.000271137	0.00118039	0.0105388	0.00177	-0.0156786	0.0178403	-0.011603	-0.0417392	-0.0210367	0.00778749	0.00496817	0.0241266	0.00987724	0.0268448	0.00164914	-0.0248468	-0.00140857	-0.0170521	-0.0147447	-0.0210605	0.0538766	-0.00764321	0.0310196	0.0522212	-0.0597307	-0.0315611	0.0181835
0	0	0	0	0	0	0	0	0	0	0	0	0	0	0	0	0	0.00119321	0.000829841	0.000292191	0.00282169	0.00560937	-0.00969849	0.000281268	0.00120941	0.0106873	0.00161547	-0.0157845	0.0179708	-0.0116654	-0.0414817	-0.0211313	0.00793411	0.00466006	0.0242466	0.0100063	0.0269676	0.00130689	-0.0251288	-0.0016661	-0.0174096	-0.0147705	-0.0214802	0.0540533	-0.00749468	0.0311263	0.0530218	-0.0599831	-0.0316042	0.018238
0	0	0	0	0	0	0	0	0	0	0	0	0	0	0	0	0	0.00139225	0.000968203	0.000341588	0.00295038	0.00575332	-0.00993657	0.000291551	0.00123869	0.0108358	0.00145971	-0.0158901	0.0181012	-0.0117274	-0.0412241	-0.0212245	0.00808073	0.00435058	0.0243666	0.0101353	0.0270904	0.000963054	-0.025409	-0.00192722	-0.0177659	-0.0147963	-0.0218991	0.05423	-0.00734615	0.0312331	0.0538174	-0.0602319	-0.0316471	0.0182925
0	0	0	0	0	0	0	0	0	0	0	0	0	0	0	0	0	0.00159134	0.00110658	0.000391185	0.0030791	0.00589728	-0.0101741	0.000301986	0.00126824	0.0109843	0.00130274	-0.0159952	0.0182317	-0.0117891	-0.0409666	-0.0213162	0.00822735	0.00403978	0.0244867	0.0102644	0.0272132	0.000617682	-0.0256871	-0.00219192	-0.018121	-0.0148218	-0.0223171	0.0544067	-0.00719761	0.0313399	0.0546079	-0.0604771	-0.0316897	0.018347
0	0	0	0	0	0	0	0	0	0	0	0	0	0	0	0	0	0.00179047	0.00124497	0.000440982	0.00320786	0.00604125	-0.0104112	0.000312575	0.00129806	0.0111327	0.00114459	-0.0161	0.0183622	-0.0118506	-0.040709	-0.0214065	0.00837398	0.00372769	0.0246067	0.0103935	0.0273361	0.000270813	-0.0259633	-0.00246019	-0.0184748	-0.0148473	-0.0227344	0.0545833	-0.00704907	0.0314467	0.055393	-0.0603604	-0.0317322	0.0184016
0	0	0	0	0	0	0	0	0	0	0	0	0	0	0	0	0	0.00198966	0.00138338	0.000490977	0.00333665	0.00618522	-0.0106477	0.000323315	0.00132815	0.0112812	0.000985284	-0.0162044	0.0184927	-0.0119117	-0.0404515	-0.0214954	0.00852061	0.00341437	0.0247268	0.0105226	0.0274589	-7.751e-05	-0.0262375	-0.00273201	-0.0188274	-0.0148725	-0.0231507	0.05476	-0.00690051	0.0315536	0.0561729	-0.0602438	-0.0317744	0.0184562
0	0	0	0	0	0	0	0	0	0	0	0	0	0	0	0	0	0.00218889	0.0015218	0.000541172	0.00346549	0.0063292	-0.0108836	0.000334208	0.00135851	0.0114297	0.000824846	-0.0163084	0.0186232	-0.0119725	-0.0401939	-0.0215828	0.00866724	0.00309987	0.0248469	0.0106518	0.0275818	-0.000427245	-0.0265096	-0.00300738	-0.0191785	-0.0148976	-0.023566	0.0549367	-0.00675195	0.0316605	0.0569473	-0.0601271	-0.0318164	0.0185108
0	0	0	0	0	0	0	0	0	0	0	0	0	0	0	0	0	0.00238817	0.00166024	0.000591565	0.00359436	0.00647318	-0.0111191	0.000345254	0.00138913	0.0115782	0.000663305	-0.016412	0.0187538	-0.012033	-0.0399364	-0.0216687	0.00881387	0.00278422	0.024967	0.010781	0.0277047	-0.000778349	-0.0267797	-0.00328628	-0.0195283	-0.0149226	-0.0239803	0.0551134	-0.00660339	0.0317674	0.0577162	-0.0600104	-0.0318582	0.0185655
0	0	0	0	0	0	0	0	0	0	0	0	0	0	0	0	0	0.0025875	0.0017987	0.000642158	0.00372326	0.00661717	-0.011354	0.000356452	0.00142002	0.0117267	0.000500687	-0.0165153	0.0188843	-0.0120932	-0.0396788	-0.0217532	0.0089605	0.00246749	0.0250871	0.0109103	0.0278276	-0.00113078	-0.0270476	-0.0035687	-0.0198767	-0.0149474	-0.0243936	0.05529	-0.00645482	0.0318744	0.0584795	-0.0598938	-0.0318998	0.0186202
0	0	0	0	0	0	0	0	0	0	0	0	0	0	0	0	0	0.00278688	0.00193717	0.00069295	0.0038522	0.00676116	-0.0115884	0.000367802	0.00145117	0.0118751	0.000337019	-0.0166181	0.0190149	-0.0121531	-0.0394213	-0.0218362	0.00910714	0.0021497	0.0252073	0.0110395	0.0279505	-0.00148449	-0.0273134	-0.00385463	-0.0202235	-0.014972	-0.0248057	0.0554667	-0.00630624	0.0319814	0.0592371	-0.0597771	-0.0319412	0.018675
0	0	0	0	0	0	0	0	0	0	0	0	0	0	0	0	0	0.00298631	0.00207565	0.00074394	0.00398118	0.00690517	-0.0118223	0.000379304	0.00148259	0.0120236	0.000172329	-0.0167206	0.0191455	-0.0122127	-0.0391637	-0.0219177	0.00925378	0.00183092	0.0253274	0.0111688	0.0280734	-0.00183944	-0.027577	-0.00414405	-0.0205688	-0.0149965	-0.0252166	0.0556434	-0.00615765	0.0320884	0.059989	-0.0596605	-0.0319824	0.0187298
0	0	0	0	0	0	0	0	0	0	0	0	0	0	0	0	0	0.00318578	0.00221416	0.000795129	0.0041102	0.00704917	-0.0120556	0.000390958	0.00151428	0.0121721	6.64385e-06	-0.0168227	0.0192761	-0.012272	-0.0389062	-0.0219978	0.00940042	0.00151119	0.0254476	0.0112982	0.0281963	-0.00219557	-0.0278383	-0.00443695	-0.0209124	-0.0150208	-0.0256263	0.05582	-0.00600906	0.0321955	0.0607351	-0.0595438	-0.0320233	0.0187846
0	0	0	0	0	0	0	0	0	0	0	0	0	0	0	0	0	0.00338531	0.00235267	0.000846517	0.00423925	0.00719319	-0.0122884	0.000402764	0.00154624	0.0123206	-0.000160008	-0.0169245	0.0194067	-0.012331	-0.0386486	-0.0220764	0.00954706	0.00119056	0.0255679	0.0114275	0.0283192	-0.00255286	-0.0280975	-0.0047333	-0.0212545	-0.015045	-0.0260348	0.0559967	-0.00586046	0.0323026	0.0614753	-0.0594272	-0.0320641	0.0188394
0	0	0	0	0	0	0	0	0	0	0	0	0	0	0	0	0.000141812	0.00358488	0.0024912	0.000898103	0.00436834	0.00733721	-0.0125207	0.000414722	0.00157846	0.0124691	-0.000327599	-0.0170258	0.0195373	-0.0123897	-0.0383911	-0.0221535	0.00969371	0.000869084	0.0256881	0.0115569	0.0284422	-0.00291125	-0.0283543	-0.00503309	-0.0215948	-0.015069	-0.0264419	0.0561734	-0.00571186	0.0324098	0.0622095	-0.0593105	-0.0321046	0.0188943
0	0	0	0	0	0	0	0	0	0	0	0	0	0	0	0	0.000283673	0.0037845	0.00262975	0.000949888	0.00449747	0.00748123	-0.0127525	0.000426832	0.00161094	0.0126176	-0.0004961	-0.0171268	0.019668	-0.012448	-0.0381335	-0.0220701	0.00984036	0.0005468	0.0258084	0.0116864	0.0285651	-0.0032707	-0.0286089	-0.00533631	-0.0219334	-0.0150928	-0.0268477	0.0563501	-0.00556324	0.0325169	0.0629377	-0.0595325	-0.0321449	0.0189493
0	0	0	0	0	0	0	0	0	0	0	0	0	0	0	0	0.000425582	0.00398417	0.00276832	0.00100187	0.00462663	0.00762526	-0.0129838	0.000439094	0.0016437	0.012766	-0.000665482	-0.0172274	0.0197987	-0.0125061	-0.037876	-0.0219865	0.00998701	0.000223763	0.0259286	0.0118158	0.0286881	-0.00363115	-0.0288611	-0.00564293	-0.0222703	-0.0151165	-0.027252	0.0565267	-0.00541463	0.0326241	0.0636597	-0.0597578	-0.032185	0.0190042
0	0	0	0	0	0	0	0	0	0	0	0	0	0	0	0	0.00056754	0.00418389	0.00290689	0.00105405	0.00475583	0.0077693	-0.0132145	0.000451507	0.00167672	0.0129145	-0.000835718	-0.0173276	0.0199294	-0.0125639	-0.0376185	-0.0219028	0.0101337	-9.99782e-05	0.0260489	0.0119453	0.0288111	-0.00399257	-0.029111	-0.00595293	-0.0226053	-0.0151401	-0.0276548	0.0567034	-0.005266	0.0327314	0.0643756	-0.0599866	-0.0322249	0.0190592
0	0	0	0	0	0	0	0	0	0	0	0	0	0	0	0	0.000709547	0.00438365	0.00304549	0.00110643	0.00488507	0.00791335	-0.0134447	0.000464072	0.00171	0.013063	-0.00100678	-0.0174274	0.0200601	-0.0126213	-0.0373609	-0.021819	0.0102803	-0.000424374	0.0261693	0.0120748	0.0289341	-0.00435491	-0.0293585	-0.0062663	-0.0229384	-0.0151635	-0.0280562	0.0568801	-0.00511737	0.0328386	0.0650852	-0.0602187	-0.0322646	0.0191143
0	0	0	0	0	0	0	0	0	0	0	0	0	0	0	0	0.000851603	0.00458347	0.0031841	0.00115901	0.00501434	0.0080574	-0.0136744	0.000476789	0.00174355	0.0132115	-0.00117863	-0.0175269	0.0201908	-0.0126785	-0.0371034	-0.021735	0.010427	-0.000749376	0.0262896	0.0122044	0.0290571	-0.00471812	-0.0296036	-0.00658301	-0.0232697	-0.0151867	-0.028456	0.0570568	-0.00496873	0.032946	0.0657884	-0.0604542	-0.032304	0.0191694
0	0	0	0	0	0	0	0	0	0	0	0	0	0	0	0	0.000993707	0.00478333	0.00332272	0.00121179	0.00514365	0.00820145	-0.0139035	0.000489657	0.00177737	0.01336	-0.00135125	-0.017626	0.0203215	-0.0127353	-0.0368458	-0.0216509	0.0105736	-0.00107493	0.02641	0.0123339	0.0291801	-0.00508216	-0.0298462	-0.00690304	-0.0235989	-0.0152098	-0.0288541	0.0572334	-0.00482009	0.0330533	0.0664853	-0.060693	-0.0323433	0.0192245
0	0	0	0	0	0	0	0	0	0	0	0	0	0	0	0	0.00113586	0.00498324	0.00346136	0.00126476	0.005273	0.00834551	-0.0141322	0.000502677	0.00181145	0.0135085	-0.00152461	-0.0177247	0.0204523	-0.0127919	-0.0365883	-0.0215666	0.0107203	-0.00140099	0.0265304	0.0124636	0.0293031	-0.00544697	-0.0300864	-0.00722637	-0.0239262	-0.0152327	-0.0292507	0.0574101	-0.00467144	0.0331607	0.0671758	-0.0609353	-0.0323823	0.0192796
0	0	0	0	0	0	0	0	0	0	0	0	0	0	0	0	0.00127806	0.0051832	0.00360002	0.00131793	0.00540238	0.00848958	-0.0143603	0.000515848	0.0018458	0.013657	-0.00169867	-0.017823	0.020583	-0.0128481	-0.0363307	-0.0214822	0.0108669	-0.00172751	0.0266508	0.0125932	0.0294261	-0.00581252	-0.0303241	-0.00755296	-0.0242514	-0.0152555	-0.0296455	0.0575868	-0.00452278	0.0332681	0.0678597	-0.0611808	-0.0324211	0.0193348
0	0	0	0	0	0	0	0	0	0	0	0	0	0	0	0	0.00142031	0.00538321	0.00373869	0.0013713	0.0055318	0.00863366	-0.0145879	0.00052917	0.00188041	0.0138055	-0.00187341	-0.017921	0.0207138	-0.0129041	-0.0360732	-0.0213976	0.0110136	-0.00205443	0.0267712	0.0127229	0.0295492	-0.00617874	-0.0305593	-0.00788281	-0.0245746	-0.0152781	-0.0300385	0.0577635	-0.00437412	0.0333755	0.0685371	-0.0614298	-0.0324598	0.0193901
0	0	0	0	0	0	0	0	0	0	0	0	0	0	0	0	0.00156261	0.00558326	0.00387738	0.00142487	0.00566126	0.00877774	-0.0148149	0.000542644	0.00191529	0.013954	-0.00204879	-0.0180185	0.0208446	-0.0129597	-0.0358156	-0.0213129	0.0111603	-0.00238171	0.0268917	0.0128526	0.0296723	-0.0065456	-0.0307919	-0.00821587	-0.0248956	-0.0153005	-0.0304298	0.0579401	-0.00422545	0.033483	0.0692078	-0.0616821	-0.0324982	0.0194453
0	0	0	0	0	0	0	0	0	0	0	0	0	0	0	0	0.00170496	0.00578336	0.00401608	0.00147863	0.00579075	0.00892182	-0.0150415	0.000556269	0.00195043	0.0141025	-0.00222479	-0.0181157	0.0209754	-0.0130151	-0.0355581	-0.0212281	0.0113069	-0.00270929	0.0270122	0.0129823	0.0297953	-0.00691305	-0.031022	-0.00855214	-0.0252145	-0.0153228	-0.0308193	0.0581168	-0.00407677	0.0335905	0.0698719	-0.0619377	-0.0325363	0.0195006
0	0	0	0	0	0	0	0	0	0	0	0	0	0	0	0	0.00184736	0.00598352	0.0041548	0.00153259	0.00592028	0.00906591	-0.0152675	0.000570044	0.00198583	0.014251	-0.00240138	-0.0182125	0.0211063	-0.0130701	-0.0353005	-0.0211431	0.0114536	-0.00303713	0.0271327	0.0131121	0.0299184	-0.00728104	-0.0312496	-0.00889157	-0.0255312	-0.015345	-0.0312068	0.0582935	-0.00392808	0.0336981	0.0705292	-0.0621967	-0.0325743	0.0195559
0	0	0	0	0	0	0	0	0	0	0	0	0	0	0	0	0.0019898	0.00618372	0.00429353	0.00158675	0.00604985	0.00921001	-0.015493	0.000583971	0.00202151	0.0143995	-0.00257851	-0.018309	0.0212371	-0.0131248	-0.035043	-0.021058	0.0116003	-0.00336516	0.0272532	0.0132419	0.0300415	-0.00764951	-0.0314745	-0.00923414	-0.0258456	-0.015367	-0.0315925	0.0580611	-0.0037794	0.0338057	0.0711797	-0.062459	-0.0326121	0.0196113
0	0	0	0	0	0	0	0	0	0	0	0	0	0	0	0	0.00213229	0.00638396	0.00443228	0.00164111	0.00617945	0.00935412	-0.015718	0.000598049	0.00205744	0.014548	-0.00275618	-0.018405	0.021368	-0.0131792	-0.0347854	-0.0209727	0.011747	-0.00369336	0.0273737	0.0133717	0.0301646	-0.00801843	-0.0316968	-0.00957982	-0.0261577	-0.0153888	-0.0319761	0.0578247	-0.0036307	0.0339133	0.0718234	-0.0627246	-0.0326497	0.0196667
0	0	0	0	0	0	0	0	0	0	0	0	0	0	0	0	0.00227483	0.00658426	0.00457104	0.00169566	0.00630909	0.00949823	-0.0159424	0.000612278	0.00209364	0.0146965	-0.00293433	-0.0185007	0.0214989	-0.0132334	-0.0345278	-0.0208873	0.0118936	-0.00402165	0.0274943	0.0135016	0.0302877	-0.00838775	-0.0319165	-0.00992858	-0.0264675	-0.0154105	-0.0323578	0.0575842	-0.003482	0.0340209	0.0724602	-0.0629935	-0.032687	0.0197222
0	0	0	0	0	0	0	0	0	0	0	0	0	0	0	-0.000405594	0.00241743	0.0067846	0.00470982	0.00175041	0.00643876	0.00964234	-0.0161664	0.000626658	0.00213011	0.014845	-0.00311295	-0.018596	0.0216297	-0.0132872	-0.0342703	-0.0208017	0.0120403	-0.00434999	0.0276149	0.0136315	0.0304109	-0.00875741	-0.0321335	-0.0102804	-0.026775	-0.015432	-0.0327374	0.0573396	-0.00333329	0.0341286	0.07309	-0.0632658	-0.0327241	0.0197777
0	0	0	0	0	0	0	0	0	0	0	0	0	0	0	-0.000810361	0.00256006	0.00698499	0.00484862	0.00180536	0.00656848	0.00978647	-0.0163898	0.000641188	0.00216684	0.0149935	-0.003292	-0.018691	0.0217607	-0.0133407	-0.0340127	-0.020716	0.012187	-0.00467834	0.0277355	0.0137614	0.030534	-0.00912736	-0.0323479	-0.0106352	-0.0270801	-0.0154534	-0.0331149	0.057091	-0.00318457	0.0342363	0.0737128	-0.0635413	-0.0327611	0.0198332
0	0	0	0	0	0	0	0	0	0	0	0	0	0	0	-0.0012143	0.00270275	0.00718543	0.00498743	0.00186051	0.00669822	0.00993059	-0.0166127	0.000655869	0.00220383	0.015142	-0.00347145	-0.0187855	0.0218916	-0.0133939	-0.0337552	-0.0206302	0.0123337	-0.00500664	0.0278561	0.0138914	0.0306572	-0.00949757	-0.0325595	-0.010993	-0.0273828	-0.0154746	-0.0334903	0.0568383	-0.00303585	0.0343441	0.0743286	-0.0638201	-0.0327978	0.0198887
0	0	0	0	0	0	0	0	0	0	0	0	0	0	0	-0.00161742	0.00284549	0.00738592	0.00512625	0.00191585	0.00682801	0.0100747	-0.0168351	0.000670701	0.00224109	0.0152905	-0.00365127	-0.0188797	0.0220225	-0.0134468	-0.0334976	-0.0205442	0.0124804	-0.00533484	0.0279767	0.0140214	0.0307803	-0.00986797	-0.0327685	-0.0113538	-0.0276829	-0.0154957	-0.0338635	0.0565816	-0.00288712	0.0344519	0.0749374	-0.0641022	-0.0328343	0.0199443
0	0	0	0	0	0	0	0	0	0	0	0	0	0	0	-0.0020197	0.00298827	0.00758646	0.00526509	0.00197139	0.00695783	0.0102189	-0.0170569	0.000685683	0.00227861	0.015439	-0.00383143	-0.0189735	0.0221535	-0.0134994	-0.0332401	-0.0204581	0.012627	-0.00566288	0.0280974	0.0141514	0.0309035	-0.0102385	-0.0329747	-0.0117175	-0.0279806	-0.0155166	-0.0342345	0.0563209	-0.00273838	0.0345597	0.075539	-0.0643875	-0.0328706	0.0199999
0	0	0	0	0	0	0	0	0	0	0	0	0	0	0	-0.00242117	0.0031311	0.00778704	0.00540395	0.00202712	0.00708769	0.010363	-0.0172783	0.000700816	0.00231639	0.0155875	-0.00401189	-0.0190669	0.0222845	-0.0135518	-0.0329825	-0.0203718	0.0127737	-0.00599073	0.0282181	0.0142814	0.0310267	-0.0106092	-0.0331781	-0.0120841	-0.0282758	-0.0155373	-0.0346033	0.0560561	-0.00258964	0.0346675	0.0761335	-0.064676	-0.0329066	0.0200556
0	0	0	0	0	0	0	0	0	0	0	0	0	0	0	-0.0028218	0.00327398	0.00798767	0.00554282	0.00208305	0.00721758	0.0105072	-0.0174991	0.000716099	0.00235444	0.015736	-0.00419263	-0.01916	0.0224155	-0.0136038	-0.032725	-0.0202854	0.0129204	-0.00631833	0.0283388	0.0144115	0.0311499	-0.0109799	-0.0333789	-0.0124535	-0.0285684	-0.0155579	-0.0349698	0.0557873	-0.00244089	0.0347754	0.0767207	-0.0649678	-0.0329425	0.0201113
0	0	0	0	0	0	0	0	0	0	0	0	0	0	0	-0.00322162	0.00341691	0.00818835	0.00568171	0.00213918	0.00734751	0.0106513	-0.0177194	0.000731533	0.00239275	0.0158845	-0.00437362	-0.0192527	0.0225465	-0.0136555	-0.0324674	-0.0201988	0.0130671	-0.00664563	0.0284596	0.0145416	0.0312731	-0.0113506	-0.0335768	-0.0128258	-0.0288584	-0.0155784	-0.0353339	0.0555145	-0.00229214	0.0348833	0.0773008	-0.0652628	-0.0329782	0.020167
0	0	0	0	0	0	0	0	0	0	0	0	0	0	0	-0.0036206	0.00355989	0.00838908	0.00582061	0.00219551	0.00747748	0.0107955	-0.0179392	0.000747117	0.00243133	0.016033	-0.00455481	-0.019345	0.0226775	-0.0137069	-0.0322099	-0.0201121	0.0132138	-0.00697257	0.0285803	0.0146717	0.0313963	-0.0117213	-0.033772	-0.0132008	-0.0291458	-0.0155987	-0.0356957	0.0552376	-0.00214338	0.0349913	0.0778735	-0.065561	-0.0330136	0.0202228
0	0	0	0	0	0	0	0	0	0	0	0	0	0	0	-0.00401877	0.00370292	0.00858985	0.00595953	0.00225203	0.00760748	0.0109397	-0.0181585	0.000762851	0.00247017	0.0161815	-0.00473619	-0.0194369	0.0228085	-0.013758	-0.0319523	-0.0200253	0.0133605	-0.00729912	0.0287011	0.0148019	0.0315196	-0.0120918	-0.0339644	-0.0135786	-0.0294305	-0.0156188	-0.0360551	0.0549568	-0.00199461	0.0350993	0.078439	-0.0658623	-0.0330489	0.0202786
0	0	0	0	0	0	0	0	0	0	0	0	0	0	0	-0.00441611	0.00384599	0.00879068	0.00609846	0.00230874	0.00773752	0.0110838	-0.0183772	0.000778735	0.00250927	0.0163301	-0.00491771	-0.0195285	0.0229396	-0.0138088	-0.0316948	-0.0199383	0.0135072	-0.00762521	0.0288219	0.0149321	0.0316428	-0.0124623	-0.0341539	-0.0139591	-0.0297125	-0.0156388	-0.0364121	0.0546719	-0.00184584	0.0352073	0.0789971	-0.0661668	-0.0330839	0.0203345
0	0	0	0	0	0	0	0	0	0	0	0	0	0	0	-0.00481262	0.00398911	0.00899155	0.00623741	0.00236566	0.0078676	0.011228	-0.0185954	0.000794769	0.00254863	0.0164786	-0.00509936	-0.0196197	0.0230707	-0.0138593	-0.0314372	-0.0198512	0.0136539	-0.0079508	0.0289427	0.0150624	0.0317661	-0.0128325	-0.0343407	-0.0143422	-0.0299918	-0.0156586	-0.0367666	0.0543831	-0.00169706	0.0353153	0.0795479	-0.0664745	-0.0331187	0.0203904
0	0	0	0	0	0	0	0	0	0	0	0	0	0	0	-0.00520832	0.00413228	0.00919247	0.00637637	0.00242277	0.00799771	0.0113722	-0.0188131	0.000810953	0.00258826	0.0166271	-0.00528109	-0.0197105	0.0232018	-0.0139095	-0.0311797	-0.0197639	0.0138006	-0.00827585	0.0290635	0.0151926	0.0318893	-0.0132025	-0.0345246	-0.014728	-0.0302683	-0.0156783	-0.0371186	0.0540904	-0.00154827	0.0354234	0.0800913	-0.0667852	-0.0331533	0.0204463
0	0	0	0	0	0	0	0	0	0	0	0	0	0	0	-0.00560319	0.0042755	0.00939343	0.00651535	0.00248007	0.00812786	0.0115164	-0.0190303	0.000827288	0.00262815	0.0167756	-0.00546288	-0.0198009	0.0233329	-0.0139594	-0.0309221	-0.0196765	0.0139473	-0.0086003	0.0291844	0.0153229	0.0320126	-0.0135722	-0.0347056	-0.0151163	-0.0305421	-0.0156978	-0.0374681	0.0537936	-0.00139948	0.0355316	0.0806272	-0.0670991	-0.0331877	0.0205022
0	0	0	0	0	0	0	0	0	0	0	0	0	0	0	-0.00599724	0.00441877	0.00959445	0.00665435	0.00253757	0.00825804	0.0116606	-0.019247	0.000843772	0.0026683	0.0169241	-0.00564469	-0.019891	0.023464	-0.014009	-0.0306646	-0.019589	0.014094	-0.00892409	0.0293053	0.0154532	0.0321359	-0.0139416	-0.0348839	-0.0155072	-0.0308131	-0.0157172	-0.037815	0.053493	-0.00125068	0.0356397	0.0811558	-0.067416	-0.0332219	0.0205582
0	0	0	0	0	0	0	0	0	0	0	0	0	0	0	-0.00639047	0.00456208	0.00979551	0.00679336	0.00259527	0.00838826	0.0118048	-0.0194632	0.000860406	0.00270872	0.0170726	-0.00582649	-0.0199806	0.0235951	-0.0140583	-0.030407	-0.0195013	0.0142407	-0.0092472	0.0294262	0.0155836	0.0322592	-0.0143106	-0.0350592	-0.0159006	-0.0310812	-0.0157364	-0.0381593	0.0531884	-0.00110187	0.0357479	0.0816768	-0.067736	-0.0332559	0.0206142
0	0	0	0	0	0	0	0	0	0	0	0	0	0	0	-0.00678287	0.00470544	0.00999662	0.00693238	0.00265316	0.00851852	0.011949	-0.0196788	0.000877189	0.0027494	0.0172212	-0.00600825	-0.02007	0.0237263	-0.0141073	-0.0301494	-0.0194135	0.0143875	-0.00956955	0.0295471	0.015714	0.0323825	-0.0146792	-0.0352317	-0.0162965	-0.0313465	-0.0157554	-0.038501	0.0528799	-0.000953057	0.0358561	0.0821904	-0.068059	-0.0332897	0.0206703
0	0	0	0	0	0	0	0	0	0	0	0	0	0	0	-0.00717446	0.00484886	0.0101978	0.00707142	0.00271125	0.00864881	0.0120932	-0.0198939	0.000894123	0.00277079	0.0173697	-0.00618995	-0.0201589	0.0238575	-0.014156	-0.0298919	-0.0193255	0.0145342	-0.00989112	0.029668	0.0158444	0.0325058	-0.0150473	-0.0354013	-0.0166947	-0.0316089	-0.0157743	-0.03884	0.0525675	-0.000804237	0.0359644	0.0826965	-0.0683851	-0.0333232	0.0207264
0	0	0	0	0	0	0	0	0	0	0	0	0	0	0	-0.00756522	0.00499231	0.010399	0.00721047	0.00276953	0.00877914	0.0122375	-0.0201085	0.000911206	0.00279187	0.0175182	-0.00637154	-0.0202475	0.0239886	-0.0142044	-0.0296343	-0.0192374	0.0146809	-0.0102118	0.029789	0.0159749	0.0326292	-0.0154148	-0.0355681	-0.0170954	-0.0318684	-0.0157931	-0.0391764	0.0522513	-0.000655412	0.0360727	0.083195	-0.0687141	-0.0333566	0.0207825
0	0	0	0	0	0	0	0	0	0	0	0	0	0	0	-0.00795517	0.00513582	0.0106002	0.00734955	0.00282801	0.00890951	0.0123817	-0.0203226	0.000928438	0.00281262	0.0176667	-0.006553	-0.0203357	0.0241198	-0.0142525	-0.0293768	-0.0191491	0.0148276	-0.0105317	0.02991	0.0161053	0.0327525	-0.0157818	-0.0357319	-0.0174984	-0.0321249	-0.0158117	-0.03951	0.0519312	-0.00050658	0.036181	0.083686	-0.0690461	-0.0333897	0.0208387
0	0	0	0	0	0	0	0	0	0	0	0	0	0	0	-0.00834429	0.00527938	0.0108015	0.00748863	0.00288669	0.00903991	0.0125259	-0.0205362	0.00094582	0.00283304	0.0178152	-0.0067343	-0.0204235	0.0242511	-0.0143003	-0.0291192	-0.0190607	0.0149743	-0.0108506	0.030031	0.0162359	0.0328759	-0.0161482	-0.0358928	-0.0179036	-0.0323785	-0.0158301	-0.0398409	0.0516072	-0.000357741	0.0362893	0.0841695	-0.069381	-0.0334226	0.0208949
0	0	0	0	0	0	0	0	0	0	0	0	0	0	0	-0.00873259	0.00542298	0.0110029	0.00762773	0.00294556	0.00917034	0.0126702	-0.0207493	0.000963351	0.00285313	0.0179638	-0.0069154	-0.0205109	0.0243823	-0.0143478	-0.0288617	-0.0189722	0.015121	-0.0111685	0.030152	0.0163664	0.0329992	-0.0165138	-0.0360509	-0.0183111	-0.0326291	-0.0158484	-0.040169	0.0512795	-0.000208896	0.0363977	0.0846454	-0.0697188	-0.0334554	0.0209512
0	0	0	0	0	0	0	0	0	0	0	0	0	0	0	-0.00912008	0.00556663	0.0112043	0.00776685	0.00300462	0.00930082	0.0124714	-0.0209618	0.000981032	0.00287288	0.0181123	-0.00709628	-0.020598	0.0245136	-0.014395	-0.0286041	-0.0188835	0.0152678	-0.0114854	0.0302731	0.016497	0.0331226	-0.0168788	-0.036206	-0.0187208	-0.0328768	-0.0158666	-0.0404943	0.050948	-6.00446e-05	0.0365062	0.0851137	-0.0700595	-0.0334879	0.0210074
0	0	0	0	0	0	0	0	0	0	0	0	0	0	0	-0.00950675	0.00571033	0.0114057	0.00790598	0.00306388	0.00943133	0.0122694	-0.0211739	0.000998862	0.0028923	0.0182608	-0.0072769	-0.0206847	0.0246448	-0.0144419	-0.0283466	-0.0187947	0.0154145	-0.0118012	0.0303942	0.0166276	0.033246	-0.017243	-0.0363583	-0.0191326	-0.0331214	-0.0158845	-0.0408168	0.0506127	8.88133e-05	0.0366146	0.0855745	-0.0704031	-0.0335202	0.0210638
0	0	0	0	0	0	0	0	0	0	0	0	0	0	0	-0.00989259	0.00585408	0.0116072	0.00804513	0.00312334	0.00956187	0.0120639	-0.0213854	0.00101684	0.00291137	0.0184093	-0.00745724	-0.020771	0.0247761	-0.0144885	-0.028089	-0.0187058	0.0155612	-0.0121159	0.0305152	0.0167582	0.0333694	-0.0176064	-0.0365076	-0.0195465	-0.0333629	-0.0159024	-0.0411364	0.0502736	0.000237678	0.0367231	0.0860276	-0.0707494	-0.0335523	0.0211201
0	0	0	0	0	0	0	0	0	0	0	0	0	0	0	-0.0102776	0.00599787	0.0118087	0.00818429	0.00318299	0.00969246	0.0118551	-0.0215964	0.00103497	0.00293009	0.0185579	-0.00763725	-0.020857	0.0249074	-0.0145348	-0.0278314	-0.0186167	0.0157079	-0.0124294	0.0306364	0.0168889	0.0334928	-0.0179689	-0.036654	-0.0199625	-0.0336014	-0.0159201	-0.0414532	0.0499309	0.000386548	0.0368316	0.0864732	-0.0710986	-0.0335842	0.0211765
0	0	0	0	0	0	0	0	0	0	0	0	0	0	0	-0.0106618	0.00614172	0.0120103	0.00832346	0.00324283	0.00982307	0.0116429	-0.0218069	0.00105325	0.00294847	0.0187064	-0.00781692	-0.0209426	0.0250387	-0.0145808	-0.0275739	-0.0185274	0.0158547	-0.0127417	0.0307575	0.0170196	0.0336163	-0.0183306	-0.0367975	-0.0203804	-0.0338368	-0.0159376	-0.0417671	0.0495844	0.000535425	0.0369402	0.0869111	-0.0714506	-0.0336158	0.0212329
0	0	0	0	0	0	0	0	0	0	0	0	0	0	0	-0.0110452	0.00628561	0.012212	0.00846266	0.00330287	0.00995373	0.0114274	-0.0220168	0.00107167	0.00296649	0.0188549	-0.00799622	-0.0210278	0.02517	-0.0146265	-0.0273163	-0.018438	0.0160014	-0.0130527	0.0308787	0.0171503	0.0337397	-0.0186912	-0.0366397	-0.0208004	-0.0340692	-0.015955	-0.042078	0.0492343	0.000684309	0.0370488	0.0873415	-0.0718053	-0.0336473	0.0212894
0	0	0	0	0	0	0	0	0	0	0	0	0	0	0	-0.0114278	0.00642955	0.0124136	0.00860186	0.0033631	0.0100844	0.0112085	-0.0222263	0.00109025	0.00298415	0.0190035	-0.0081751	-0.0211126	0.0253014	-0.0146719	-0.0270588	-0.0183485	0.0161481	-0.0133624	0.0309998	0.0172811	0.0338632	-0.0190509	-0.036482	-0.0212222	-0.0342984	-0.0159722	-0.042386	0.0488806	0.000833199	0.0371574	0.0877642	-0.0721626	-0.0336786	0.0213459
0	0	0	0	0	0	0	0	0	0	0	0	0	0	0	-0.0118096	0.00657353	0.0126154	0.00874109	0.00342353	0.0102151	0.0109862	-0.0224352	0.00110897	0.00300145	0.019152	-0.00835355	-0.0211971	0.0254328	-0.014717	-0.0268012	-0.0182589	0.0162949	-0.0136708	0.031121	0.0174119	0.0339866	-0.0194096	-0.0363242	-0.0216458	-0.0345244	-0.0159892	-0.042691	0.0485232	0.000982095	0.0372661	0.0881793	-0.0725227	-0.0337096	0.0214024
0	0	0	0	0	0	0	0	0	0	0	0	0	0	0	-0.0121905	0.00671757	0.0128171	0.00888032	0.00348415	0.0103459	0.0107607	-0.0226437	0.00112784	0.00301839	0.0193005	-0.00853153	-0.0212812	0.0255641	-0.0147618	-0.0265437	-0.0181691	0.0164416	-0.0139778	0.0312422	0.0175427	0.0341101	-0.0197671	-0.0361664	-0.0220713	-0.0347474	-0.0160062	-0.0429931	0.0481623	0.001131	0.0373748	0.0885868	-0.0728854	-0.0337405	0.021459
0	0	0	0	0	0	0	0	0	0	0	0	0	0	0	-0.0125706	0.00686165	0.013019	0.00901958	0.00354497	0.0104767	0.0105318	-0.0228516	0.00114687	0.00303496	0.0194491	-0.00870901	-0.0213649	0.0256955	-0.0148063	-0.0262861	-0.0180791	0.0165884	-0.0142834	0.0313635	0.0176735	0.0342336	-0.0201236	-0.0360085	-0.0224985	-0.0349671	-0.0160229	-0.0432921	0.0477978	0.00127991	0.0374835	0.0889867	-0.0732507	-0.0337711	0.0215156
0	0	0	0	0	0	0	0	0	0	0	0	0	0	0	-0.01295	0.00700578	0.0132208	0.00915884	0.00360598	0.0106075	0.0102995	-0.023059	0.00116604	0.00305116	0.0195976	-0.00888596	-0.0214483	0.0258269	-0.0148505	-0.0260285	-0.017989	0.0167351	-0.0145875	0.0314847	0.0178044	0.0343571	-0.0204788	-0.0358506	-0.0229274	-0.0351837	-0.0160395	-0.0435881	0.0474297	0.00142882	0.0375922	0.089379	-0.0736186	-0.0338015	0.0215722
0	0	0	0	0	0	0	0	0	0	0	0	0	0	0	-0.0133285	0.00714996	0.0134228	0.00929813	0.00366719	0.0107384	0.010064	-0.0232659	0.00118535	0.00306698	0.0197461	-0.00906236	-0.0215313	0.0259584	-0.0148944	-0.025771	-0.0178988	0.0168819	-0.01489	0.031606	0.0179353	0.0344806	-0.0208329	-0.0356927	-0.023358	-0.0353971	-0.016056	-0.0438811	0.0470582	0.00157774	0.037701	0.0897637	-0.073989	-0.0338317	0.0216289
0	0	0	0	0	0	0	0	0	0	0	0	0	0	-0.000311108	-0.0137061	0.00729418	0.0136247	0.00943743	0.00372859	0.0108693	0.00982511	-0.0234723	0.00120482	0.00308243	0.0198947	-0.00923818	-0.0216139	0.0260898	-0.014938	-0.0255134	-0.0178084	0.0170286	-0.015191	0.0317273	0.0180663	0.0346041	-0.0211857	-0.0355348	-0.0237901	-0.0356073	-0.0160723	-0.044171	0.0466833	0.00172667	0.0378099	0.0894197	-0.0743619	-0.0338618	0.0216856
0	0	0	0	0	0	0	0	0	0	0	0	0	0	-0.000621129	-0.014083	0.00743846	0.0138267	0.00957674	0.00379018	0.0110003	0.00958294	-0.0236781	0.00122444	0.0030975	0.0200432	-0.00941338	-0.0216962	0.0262213	-0.0149813	-0.0252559	-0.0177179	0.0171754	-0.0154904	0.0318487	0.0181972	0.0347276	-0.0215372	-0.0353769	-0.0242238	-0.0358143	-0.0160885	-0.0444578	0.0463049	0.00187561	0.0379187	0.0890762	-0.0747373	-0.0338916	0.0217423
0	0	0	0	0	0	0	0	0	0	0	0	0	0	-0.000930063	-0.0144591	0.00758278	0.0140288	0.00971607	0.00385197	0.0111312	0.00933748	-0.0238835	0.0012442	0.00311218	0.0201918	-0.00958794	-0.021778	0.0263527	-0.0150244	-0.0249983	-0.0176273	0.0173221	-0.0157882	0.03197	0.0183282	0.0348512	-0.0218873	-0.0352189	-0.0246589	-0.0360181	-0.0161045	-0.0447416	0.0459231	0.00202455	0.0380276	0.0887331	-0.0751151	-0.0339212	0.0217991
0	0	0	0	0	0	0	0	0	0	0	0	0	0	-0.00123791	-0.0148343	0.00772715	0.0142309	0.00985541	0.00391395	0.0112622	0.00908875	-0.0240883	0.00126411	0.00312647	0.0203403	-0.00976183	-0.0218595	0.0264842	-0.0150671	-0.0247407	-0.0175365	0.0174689	-0.0160842	0.0320914	0.0184593	0.0349747	-0.022236	-0.0350609	-0.0250955	-0.0362186	-0.0161203	-0.0450222	0.045538	0.0021735	0.0381365	0.0883905	-0.0754953	-0.0339505	0.0218559
0	0	0	0	0	0	0	0	0	0	0	0	0	0	-0.00154467	-0.0152087	0.00787156	0.014433	0.00999477	0.00397612	0.0113933	0.00883674	-0.0242927	0.00128417	0.00314038	0.0204888	-0.00993502	-0.0219407	0.0266157	-0.0151095	-0.0244832	-0.0174456	0.0176156	-0.0163785	0.0322127	0.0185903	0.0350983	-0.0225834	-0.0349029	-0.0255335	-0.0364159	-0.016136	-0.0452997	0.0451496	0.00232245	0.0382455	0.0880485	-0.0758778	-0.0339797	0.0219128
0	0	0	0	0	0	0	0	0	0	0	0	0	0	-0.00185035	-0.0155824	0.00801603	0.0146353	0.0101341	0.00403849	0.0115244	0.00858147	-0.0244965	0.00130438	0.00315389	0.0206374	-0.0101075	-0.0220214	0.0267473	-0.0151516	-0.0242256	-0.0173545	0.0177624	-0.0166711	0.0323342	0.0187214	0.0352219	-0.0229292	-0.0347448	-0.0259727	-0.0366099	-0.0161515	-0.0455741	0.0447579	0.00247141	0.0383545	0.0877068	-0.0762627	-0.0340087	0.0219697
0	0	0	0	0	0	0	0	0	0	0	0	0	0	-0.00215494	-0.0159552	0.00816054	0.0148375	0.0102735	0.00410105	0.0116555	0.00832297	-0.0246998	0.00132474	0.00316701	0.0207859	-0.0102792	-0.0221018	0.0268788	-0.0151935	-0.0239681	-0.0172633	0.0179091	-0.0169619	0.0324556	0.0188525	0.0353454	-0.0232736	-0.0345867	-0.0264133	-0.0368007	-0.0161669	-0.0458453	0.0443629	0.00262038	0.0384635	0.0873657	-0.0766498	-0.0340375	0.0220266
0	0	0	0	0	0	0	0	0	0	0	0	0	0	-0.00213275	-0.0163272	0.0083051	0.0150398	0.0104129	0.00416381	0.0117867	0.00806123	-0.0249026	0.00134524	0.00317973	0.0209345	-0.0104501	-0.0221819	0.0270103	-0.015235	-0.0237105	-0.017172	0.0180559	-0.0172508	0.032577	0.0189837	0.035469	-0.0236163	-0.0344286	-0.026855	-0.0369882	-0.0161822	-0.0461133	0.0439647	0.00276935	0.0385726	0.087025	-0.0770391	-0.034066	0.0220836
0	0	0	0	0	0	0	0	0	0	0	0	0	0	-0.00210719	-0.0166983	0.0084497	0.0152421	0.0105524	0.00422676	0.0119179	0.00779628	-0.0251049	0.0013659	0.00319205	0.021083	-0.0106202	-0.0222615	0.0271419	-0.0152762	-0.0234529	-0.0170805	0.0182027	-0.0175378	0.0326985	0.0191149	0.0355926	-0.0239575	-0.0342705	-0.0272979	-0.0371724	-0.0161973	-0.0463781	0.0435634	0.00291833	0.0386817	0.0866848	-0.0774307	-0.0340944	0.0221406
0	0	0	0	0	0	0	0	0	0	0	0	0	0	-0.00207828	-0.0170687	0.00859436	0.0154445	0.0106918	0.0042899	0.0120491	0.00752813	-0.0253067	0.0013867	0.00320396	0.0212316	-0.0107895	-0.0223408	0.0272735	-0.0153172	-0.0231954	-0.0169889	0.0183494	-0.0178229	0.03282	0.0192461	0.0357163	-0.0242971	-0.0341123	-0.0277419	-0.0373534	-0.0162122	-0.0466398	0.043159	0.00306731	0.0387908	0.0863451	-0.0778244	-0.0341225	0.0221976
0	0	0	0	0	0	0	0	0	0	0	0	0	0	-0.00204603	-0.0174383	0.00873906	0.015647	0.0108312	0.00435323	0.0121803	0.00725679	-0.0255079	0.00140765	0.00321547	0.0213801	-0.010958	-0.0224197	0.0274051	-0.0153578	-0.0229378	-0.0168971	0.0184962	-0.0181061	0.0329415	0.0193774	0.0358399	-0.024635	-0.0339541	-0.0281869	-0.037531	-0.016227	-0.0468983	0.0427515	0.00321631	0.0388999	0.0860059	-0.0782202	-0.0341504	0.0222547
0	0	0	0	0	0	0	0	0	0	0	0	0	0	-0.00201045	-0.017807	0.00888381	0.0158494	0.0109707	0.00441676	0.0123116	0.00698229	-0.0257087	0.00142874	0.00322657	0.0215287	-0.0111255	-0.0224983	0.0275367	-0.0153981	-0.0226803	-0.0168052	0.018643	-0.0183873	0.033063	0.0195086	0.0359635	-0.0249712	-0.0337959	-0.0286329	-0.0377054	-0.0162416	-0.0471535	0.0423409	0.0033653	0.0390091	0.0856671	-0.0786181	-0.0341782	0.0223118
0	0	0	0	0	0	0	0	0	0	0	0	0	0	-0.00197156	-0.018175	0.0090286	0.016052	0.0111102	0.00448048	0.012443	0.00670465	-0.0259089	0.00144999	0.00323726	0.0216772	-0.0112921	-0.0225765	0.0276684	-0.0154382	-0.0224227	-0.0167132	0.0187897	-0.0186664	0.0331846	0.0196399	0.0360872	-0.0253056	-0.0336377	-0.0290799	-0.0378764	-0.0162561	-0.0474056	0.0419274	0.00351431	0.0391183	0.0853289	-0.079018	-0.0342057	0.0223689
0	0	0	0	0	0	0	0	0	0	0	0	0	0	-0.00192936	-0.0185421	0.00917345	0.0162546	0.0112497	0.0045444	0.0125743	0.00642387	-0.0261087	0.00147138	0.00324753	0.0218258	-0.0114578	-0.0226543	0.0278	-0.015478	-0.0221651	-0.016621	0.0189365	-0.0189435	0.0333062	0.0197713	0.0362109	-0.0256383	-0.0334794	-0.0295276	-0.0380442	-0.0162704	-0.0476544	0.0415109	0.00366332	0.0392276	0.0849911	-0.0794198	-0.034233	0.0224261
0	0	0	0	0	0	0	0	0	0	0	0	0	0	-0.00188387	-0.0189084	0.00931834	0.0164572	0.0113892	0.0046085	0.0127058	0.00613998	-0.0263079	0.00149292	0.00325739	0.0219743	-0.0116225	-0.0227317	0.0279317	-0.0155174	-0.0219076	-0.0165287	0.0190833	-0.0192184	0.0334278	0.0199026	0.0363345	-0.0259691	-0.0333211	-0.0299762	-0.0382086	-0.0162846	-0.0479	0.0410915	0.00381234	0.0393369	0.0846537	-0.0798236	-0.0342601	0.0224833
0	0	0	0	0	0	0	0	0	0	0	0	0	0	-0.00183511	-0.0192739	0.00946328	0.0161757	0.0115287	0.0046728	0.0128372	0.00585301	-0.0265066	0.0015146	0.00326684	0.0221229	-0.0117862	-0.0228088	0.0280634	-0.0155566	-0.02165	-0.0164362	0.0192301	-0.0194913	0.0335494	0.020034	0.0364582	-0.0262981	-0.0331628	-0.0304256	-0.0383698	-0.0162986	-0.0481423	0.0406692	0.00396136	0.0394462	0.0843169	-0.0802293	-0.034287	0.0225405
0	0	0	0	0	0	0	0	0	0	0	0	0	0	-0.00178309	-0.0196386	0.00960827	0.0158896	0.0116683	0.0047373	0.0129687	0.00556296	-0.0267048	0.00153644	0.00327586	0.0222714	-0.011949	-0.0228855	0.028195	-0.0155954	-0.0213924	-0.0163436	0.0193769	-0.019762	0.033671	0.0201655	0.0365819	-0.0266251	-0.0330044	-0.0308756	-0.0385276	-0.0163125	-0.0483814	0.0402442	0.00411039	0.0395556	0.0839805	-0.0806368	-0.0343137	0.0225978
0	0	0	0	0	0	0	0	0	0	0	0	0	-9.51929e-05	-0.00172783	-0.0200025	0.0097533	0.0155988	0.0118078	0.00480198	0.0131002	0.00526987	-0.0269025	0.00155842	0.00328446	0.02242	-0.0121106	-0.0229619	0.0283268	-0.015634	-0.0211349	-0.0162509	0.0195236	-0.0200304	0.0337927	0.0202969	0.0367056	-0.0269503	-0.0328461	-0.0313263	-0.0386821	-0.0163262	-0.0486173	0.0398163	0.00425943	0.039665	0.0836446	-0.0810462	-0.0343402	0.0226551
0	0	0	0	0	0	0	0	0	0	0	0	0	-0.000190102	-0.00166935	-0.0203656	0.00989838	0.0153033	0.0119474	0.00486686	0.0132317	0.00497375	-0.0270997	0.00158055	0.00329263	0.0225685	-0.0122712	-0.0230379	0.0284585	-0.0156723	-0.0208773	-0.016158	0.0196704	-0.0202967	0.0339144	0.0204284	0.0368294	-0.0272735	-0.0326877	-0.0317775	-0.0385071	-0.0163398	-0.0488498	0.0393858	0.00440847	0.0397744	0.0833092	-0.0814573	-0.0343665	0.0227125
0	0	0	0	0	0	0	0	0	0	0	0	0	-0.000284729	-0.00160766	-0.0207279	0.0100435	0.0150032	0.012087	0.00493193	0.0133633	0.00467463	-0.0272964	0.00160282	0.00330038	0.0227171	-0.0124308	-0.0231135	0.0285902	-0.0157103	-0.0206198	-0.016065	0.0198172	-0.0205607	0.0340361	0.0205599	0.0369531	-0.0275947	-0.0325292	-0.0322293	-0.0383322	-0.0163532	-0.0490792	0.0389526	0.00455752	0.0398838	0.0829742	-0.08187	-0.0343926	0.0227699
0	0	0	0	0	0	0	0	0	0	0	0	0	-0.000379072	-0.00154278	-0.0210893	0.0101887	0.0146985	0.0122266	0.00499719	0.0134949	0.00437253	-0.0274926	0.00162525	0.0033077	0.0228656	-0.0125892	-0.0231887	0.028722	-0.0157479	-0.0203622	-0.0159718	0.019964	-0.0208224	0.0341578	0.0206915	0.0370768	-0.0279138	-0.0323708	-0.0326815	-0.0381572	-0.0163665	-0.0493052	0.0385167	0.00470658	0.0399933	0.0826397	-0.0822845	-0.0344185	0.0228273
0	0	0	0	0	0	0	0	0	0	0	0	0	-0.000473133	-0.00147473	-0.02145	0.0103339	0.0143891	0.0123662	0.00506264	0.0136266	0.00406748	-0.0276883	0.00164782	0.00331459	0.0230142	-0.0127465	-0.0232636	0.0288538	-0.0157853	-0.0201046	-0.0158785	0.0201108	-0.0210817	0.0342795	0.0208231	0.0372006	-0.0282309	-0.0322123	-0.0331341	-0.0379822	-0.0163796	-0.049528	0.0380783	0.00485564	0.0401028	0.0823057	-0.0827005	-0.0344441	0.0228848
0	0	0	0	0	0	0	0	0	0	0	0	0	-0.00056691	-0.00140354	-0.0218099	0.0104792	0.0140751	0.0125058	0.00512829	0.0137583	0.0037595	-0.0278834	0.00167053	0.00332105	0.0231628	-0.0129026	-0.0233381	0.0289856	-0.0158224	-0.0198471	-0.0157851	0.0202576	-0.0213388	0.0344013	0.0209547	0.0373244	-0.0285459	-0.0320538	-0.0335871	-0.0378072	-0.0163926	-0.0497475	0.0376374	0.00500471	0.0402124	0.0819722	-0.0831181	-0.0344696	0.0229423
0	0	0	0	0	0	0	0	0	0	0	0	0	-0.000660405	-0.00132921	-0.0221689	0.0106245	0.0137565	0.0126455	0.00519413	0.01389	0.00344862	-0.0280781	0.0016934	0.00332707	0.0233113	-0.0130575	-0.0234123	0.0291174	-0.0158592	-0.0195895	-0.0156915	0.0204044	-0.0215934	0.0345231	0.0210863	0.0374481	-0.0288588	-0.0318953	-0.0340403	-0.0376322	-0.0164054	-0.0499638	0.037194	0.00515378	0.040322	0.0816392	-0.0835372	-0.0344948	0.0229998
0	0	0	0	0	0	0	0	0	0	0	0	0	-0.000753618	-0.00125178	-0.0225272	0.0107699	0.0134333	0.0127851	0.00526016	0.0140218	0.00313487	-0.0282722	0.00171641	0.00333266	0.0234599	-0.0132113	-0.023486	0.0292492	-0.0158957	-0.0193319	-0.0155978	0.0205512	-0.0218456	0.0346449	0.021218	0.0375719	-0.0291695	-0.0317367	-0.0344937	-0.0374572	-0.0164181	-0.0498486	0.0367482	0.00530286	0.0404316	0.0813066	-0.0839578	-0.0345199	0.0230574
0	0	0	0	0	0	0	0	0	0	0	0	0	-0.000846548	-0.00117127	-0.0228846	0.0109153	0.0131054	0.0129248	0.00532638	0.0141536	0.00281827	-0.0284659	0.00173956	0.00333782	0.0236084	-0.0133638	-0.0235594	0.029381	-0.0159319	-0.0190744	-0.015504	0.020698	-0.0220954	0.0347667	0.0213497	0.0376957	-0.029478	-0.0315782	-0.0349473	-0.0372822	-0.0164306	-0.0497334	0.0363001	0.00545195	0.0405413	0.0809745	-0.0843798	-0.0345447	0.023115
0	0	0	0	0	0	0	0	0	0	0	0	0	-0.000939196	-0.00108769	-0.0232412	0.0110607	0.012773	0.0130645	0.00539279	0.0142854	0.00249885	-0.028659	0.00176287	0.00334253	0.023757	-0.0135151	-0.0236325	0.0295129	-0.0159679	-0.0188168	-0.01541	0.0208448	-0.0223428	0.0348885	0.0214814	0.0378195	-0.0297843	-0.0314195	-0.035401	-0.0371072	-0.016443	-0.0496182	0.0358496	0.00560104	0.0406509	0.0806428	-0.0848031	-0.0345694	0.0231726
0	0	0	0	0	0	0	0	0	0	0	0	0	-0.00103156	-0.00100107	-0.0235971	0.0112062	0.012436	0.0132042	0.0054594	0.0144173	0.00217664	-0.0288517	0.00178632	0.00334681	0.0239056	-0.0136651	-0.0237052	0.0296448	-0.0160035	-0.0185592	-0.0153159	0.0209916	-0.0225876	0.0350104	0.0216132	0.0379434	-0.0300883	-0.0312609	-0.0358547	-0.0369322	-0.0164552	-0.049503	0.0353969	0.00575014	0.0407607	0.0803117	-0.0852278	-0.0345938	0.0232303
0	0	0	0	0	0	0	0	0	0	0	0	0	-0.00112365	-0.000911441	-0.0239521	0.0113518	0.0120945	0.0133439	0.0055262	0.0145492	0.00185168	-0.0290438	0.00180992	0.00335065	0.0240541	-0.0138138	-0.0237775	0.0297766	-0.0160388	-0.0183017	-0.0152216	0.0211384	-0.0228299	0.0351323	0.021745	0.0380672	-0.0303901	-0.0311023	-0.0363085	-0.0367572	-0.0164673	-0.0493878	0.034942	0.00589925	0.0408704	0.079981	-0.0856537	-0.034618	0.023288
0	0	0	0	0	0	0	0	0	0	0	0	0	-0.00121545	-0.000818818	-0.0243063	0.0114974	0.0117484	0.0134836	0.00559318	0.0146811	0.00152399	-0.0292354	0.00183366	0.00335404	0.0242027	-0.0139612	-0.0238494	0.0299085	-0.0160738	-0.0180441	-0.0151272	0.0212852	-0.0230697	0.0352542	0.0218768	0.038191	-0.0306895	-0.0309436	-0.0367621	-0.0365822	-0.0164792	-0.0492727	0.0344849	0.00604836	0.0409802	0.0796508	-0.0860808	-0.0346421	0.0233457
0	0	0	0	0	0	0	0	0	0	0	0	0	-0.00130697	-0.000723229	-0.0246597	0.011643	0.0113977	0.0136234	0.00566036	0.0148131	0.0011936	-0.0294265	0.00185755	0.00335699	0.0243513	-0.0141073	-0.023921	0.0300405	-0.0161086	-0.0177866	-0.0150327	0.021432	-0.0233069	0.0353761	0.0220087	0.0383149	-0.0309866	-0.0307849	-0.0372156	-0.0364072	-0.016491	-0.0491575	0.0340258	0.00619748	0.04109	0.079321	-0.0865091	-0.0346659	0.0234035
0	0	0	0	0	0	0	0	0	0	0	0	0	-0.00139821	-0.000624702	-0.0250123	0.0117887	0.0110426	0.0137632	0.00572773	0.0149451	0.000860543	-0.0296171	0.00188159	0.0033595	0.0244998	-0.0142521	-0.0239922	0.0301724	-0.016143	-0.017529	-0.014938	0.0215788	-0.0235416	0.0354981	0.0221406	0.0384388	-0.0312814	-0.0306261	-0.0376689	-0.0362321	-0.0165026	-0.0490423	0.0335646	0.0063466	0.0411999	0.0789917	-0.0869385	-0.0346895	0.0234613
0	0	0	0	0	0	0	0	0	0	0	0	0	-0.00148916	-0.000523262	-0.0253642	0.0119345	0.010683	0.0139029	0.0057953	0.0150772	0.000524858	-0.0298072	0.00190577	0.00336157	0.0246484	-0.0143955	-0.0240631	0.0303043	-0.0161772	-0.0172714	-0.0148432	0.0217256	-0.0237736	0.03562	0.0222725	0.0385626	-0.0315737	-0.0304674	-0.0381219	-0.0360571	-0.016514	-0.0489271	0.0331015	0.00649574	0.0413098	0.0786629	-0.0873689	-0.0347129	0.0235192
0	0	0	0	0	0	0	0	0	0	0	-0.000478204	0.00010092	-0.00157984	-0.000418937	-0.0257152	0.0120803	0.0103188	0.0140427	0.00586305	0.0152092	0.000186576	-0.0299968	0.0019301	0.00336318	0.024797	-0.0145375	-0.0241336	0.0304363	-0.016211	-0.0170139	-0.0147482	0.0218724	-0.024003	0.035742	0.0224044	0.0386865	-0.0318637	-0.0303086	-0.0385746	-0.0358821	-0.0165254	-0.0488119	0.0326365	0.00664487	0.0414197	0.0783346	-0.0878003	-0.0347361	0.023577
0	0	0	0	0	0	0	0	0	0	0	-0.000951481	0.000202014	-0.00167023	-0.000311755	-0.0260654	0.0122261	0.00995027	0.0141825	0.00593099	0.0153414	-0.000154269	-0.0301859	0.00195458	0.00336436	0.0249456	-0.0146781	-0.0242037	0.0305683	-0.0162446	-0.0167563	-0.0146531	0.0220193	-0.0242297	0.035864	0.0225364	0.0388104	-0.0321512	-0.0301498	-0.039027	-0.0357071	-0.0165365	-0.0486967	0.0321696	0.00679402	0.0415296	0.0780067	-0.0882327	-0.0347591	0.023635
0	0	0	0	0	0	0	0	0	0	0	-0.00141981	0.00030328	-0.00176035	-0.000201745	-0.0264148	0.012372	0.00957726	0.0143224	0.00599913	0.0154735	-0.000497642	-0.0303745	0.0019792	0.00336508	0.0250941	-0.0148173	-0.0242734	0.0307003	-0.0162779	-0.0164987	-0.0145579	0.0221661	-0.0244538	0.0359861	0.0226684	0.0389343	-0.0324362	-0.0299909	-0.0394789	-0.035532	-0.0165475	-0.0485815	0.0317009	0.00694317	0.0416396	0.0776794	-0.088666	-0.0347819	0.0236929
0	0	0	0	0	0	0	0	0	0	0	-0.00188318	0.000404719	-0.00185018	-8.89359e-05	-0.0267634	0.0125179	0.00919984	0.0144622	0.00606746	0.0156057	-0.000843507	-0.0305626	0.00200397	0.00336536	0.0252427	-0.0149551	-0.0243428	0.0308323	-0.0163109	-0.0162412	-0.0144625	0.0223129	-0.0246751	0.0361081	0.0228004	0.0390583	-0.0327188	-0.029832	-0.0399303	-0.035357	-0.0165584	-0.0484663	0.0312304	0.00709232	0.0417496	0.0773524	-0.0891001	-0.0348045	0.0237509
0	0	0	0	0	0	0	0	0	0	0	-0.00234158	0.000506331	-0.00193973	2.66413e-05	-0.0271112	0.0126639	0.00881803	0.0146021	0.00613597	0.0157379	-0.00119183	-0.0307502	0.00202888	0.00336519	0.0253913	-0.0150914	-0.0244119	0.0309643	-0.0163436	-0.0159836	-0.014367	0.0224597	-0.0248938	0.0362302	0.0229325	0.0391822	-0.0329988	-0.0296732	-0.0403811	-0.035182	-0.0165691	-0.0483511	0.0307583	0.00724149	0.0418597	0.077026	-0.089535	-0.0348269	0.0238089
0	0	0	0	0	0	0	0	0	0	0	-0.00279499	0.000608115	-0.002029	0.000144956	-0.0274582	0.0128099	0.00843186	0.0147419	0.00620468	0.0158702	-0.00154257	-0.0309373	0.00205394	0.00336457	0.0255399	-0.0152262	-0.0244805	0.0310964	-0.016376	-0.015726	-0.0142714	0.0226066	-0.0251097	0.0363523	0.0230646	0.0393061	-0.0332763	-0.0295142	-0.0408314	-0.0350069	-0.0165797	-0.0482359	0.0302846	0.00739065	0.0419697	0.0767	-0.0899706	-0.0348491	0.023867
0	0	0	0	0	0	0	0	0	0	0	-0.00324339	0.000710071	-0.00211799	0.000265977	-0.0278044	0.012956	0.00804135	0.0148818	0.00627358	0.0160025	-0.00189569	-0.0311238	0.00207914	0.0033635	0.0256884	-0.0153596	-0.0245488	0.0312284	-0.0164081	-0.0154685	-0.0141756	0.0227534	-0.0253229	0.0364744	0.0231967	0.0394301	-0.0335513	-0.0293553	-0.0412809	-0.0348319	-0.0165901	-0.0481207	0.0298094	0.00753983	0.0420799	0.0763745	-0.0904069	-0.034871	0.0239251
0	0	0	0	0	0	0	0	0	0	0	-0.00368679	0.0008122	-0.0022067	0.000389672	-0.0281498	0.0131021	0.00764653	0.0150217	0.00634267	0.0161348	-0.00225115	-0.0313099	0.0021045	0.00336198	0.025837	-0.0154914	-0.0246168	0.0313605	-0.0164399	-0.0152109	-0.0140797	0.0229002	-0.0255332	0.0365965	0.0233289	0.0395541	-0.0338237	-0.0291963	-0.0417298	-0.0346568	-0.0166004	-0.0480054	0.0293326	0.00768901	0.04219	0.0760495	-0.0908438	-0.0348928	0.0239832
0	0	0	0	0	0	0	0	0	0	0	-0.00412516	0.000914502	-0.00229514	0.000516008	-0.0284944	0.0132483	0.00724742	0.0151616	0.00641195	0.0162672	-0.00260891	-0.0314955	0.00212999	0.00336001	0.0259856	-0.0156217	-0.0246844	0.0314926	-0.0164714	-0.0149533	-0.0139836	0.023047	-0.0257409	0.0367187	0.023461	0.039678	-0.0340935	-0.0290373	-0.0421778	-0.0344818	-0.0166105	-0.0478902	0.0288544	0.0078382	0.0423002	0.0757249	-0.0912813	-0.0349144	0.0240414
0	0	0	0	0	0	0	0	0	0	0	-0.0045585	0.00101698	-0.00238328	0.000644952	-0.0288382	0.0133945	0.00684406	0.0153015	0.00648142	0.0163996	-0.00296894	-0.0316805	0.00215563	0.00335759	0.0261342	-0.0157505	-0.0247516	0.0316247	-0.0165026	-0.0146958	-0.0138874	0.0231939	-0.0259457	0.0368409	0.0235933	0.039802	-0.0343606	-0.0288783	-0.042625	-0.0343067	-0.0166205	-0.047775	0.0283749	0.00798739	0.0424104	0.0754008	-0.0917193	-0.0349357	0.0240996
0	0	0	0	0	0	0	0	0	0	0	-0.00498681	0.00111962	-0.00247115	0.000776469	-0.0291812	0.0135407	0.00643647	0.0154415	0.00655107	0.016532	-0.00333119	-0.0318651	0.00218142	0.00335473	0.0262827	-0.0158778	-0.0248184	0.0317568	-0.0165335	-0.0144382	-0.0137911	0.0233407	-0.0261476	0.0369631	0.0237255	0.039926	-0.0346252	-0.0287193	-0.0430713	-0.0341317	-0.0166303	-0.0476598	0.027894	0.00813659	0.0425206	0.0750772	-0.0921577	-0.0349569	0.0241578
0	0	0	0	0	0	0	0	0	0	0	-0.00541007	0.00122244	-0.00255874	0.000910525	-0.0295235	0.013687	0.00602469	0.0155814	0.00662092	0.0166645	-0.00369562	-0.0320492	0.00220736	0.00335141	0.0264313	-0.0160035	-0.0248849	0.0318889	-0.0165642	-0.0141806	-0.0136946	0.0234875	-0.0263468	0.0370853	0.0238578	0.04005	-0.0348871	-0.0285602	-0.0435167	-0.0339566	-0.01664	-0.0475446	0.0274119	0.0082858	0.0426309	0.074754	-0.0925966	-0.0349779	0.0242161
0	0	0	0	0	0	0	0	0	0	0	-0.00582828	0.00132543	-0.00264606	0.00104709	-0.0298649	0.0138334	0.00560874	0.0157214	0.00669096	0.016797	-0.00406219	-0.0322327	0.00223343	0.00334764	0.0265799	-0.0161276	-0.024951	0.0320211	-0.0165945	-0.013923	-0.013598	0.0236344	-0.0265431	0.0372075	0.0239901	0.0401741	-0.0351463	-0.0284011	-0.043961	-0.0337816	-0.0166495	-0.0474294	0.0269287	0.00843501	0.0427412	0.0744313	-0.0930358	-0.0349986	0.0242744
0	0	0	0	0	0	0	0	0	0	0	-0.00624143	0.00142859	-0.00273309	0.00118611	-0.0302055	0.0139798	0.00518867	0.0158614	0.00676119	0.0169295	-0.00443085	-0.0324158	0.00225966	0.00334343	0.0267285	-0.0162502	-0.0250168	0.0321533	-0.0166246	-0.0136655	-0.0135012	0.0237812	-0.0267366	0.0373298	0.0241224	0.0402981	-0.0354028	-0.028242	-0.0444042	-0.0336065	-0.0166588	-0.0473142	0.0264443	0.00858423	0.0428516	0.0741091	-0.0934753	-0.0350192	0.0243327
0	0	0	0	0	0	0	0	0	0	0	-0.00664952	0.00153192	-0.00281984	0.00132757	-0.0305453	0.0141262	0.0047645	0.0160014	0.00683161	0.0170621	-0.00480157	-0.0325983	0.00228603	0.00333876	0.0268771	-0.0163711	-0.0250822	0.0322854	-0.0166544	-0.0134079	-0.0134044	0.0239281	-0.0269271	0.0374521	0.0242548	0.0404221	-0.0356566	-0.0280828	-0.0448464	-0.0334314	-0.0166681	-0.0471989	0.0259589	0.00873346	0.0429619	0.0737874	-0.093915	-0.0350395	0.0243911
0	0	0	0	0	0	0	0	0	0	0	-0.00705255	0.00163543	-0.00290631	0.00147142	-0.0308843	0.0142727	0.00433627	0.0161414	0.00690222	0.0171947	-0.00517431	-0.0327804	0.00231254	0.00333365	0.0270257	-0.0164904	-0.0251472	0.0324176	-0.0166838	-0.0131503	-0.0133073	0.0240749	-0.0271148	0.0375744	0.0243872	0.0405462	-0.0359077	-0.0279236	-0.0452873	-0.0332564	-0.0166771	-0.0470837	0.0254725	0.00888269	0.0430723	0.0734661	-0.0943549	-0.0350596	0.0244495
0	0	0	0	0	0	0	0	0	0	0	-0.00745052	0.00173911	-0.0029925	0.00161763	-0.0312226	0.0144192	0.00390402	0.0162815	0.00697302	0.0173273	-0.005549	-0.0329619	0.0023392	0.00332809	0.0271743	-0.0166081	-0.0252119	0.0325499	-0.016713	-0.0128928	-0.0132102	0.0242218	-0.0272996	0.0376967	0.0245196	0.0406703	-0.036156	-0.0277644	-0.045727	-0.0330813	-0.0166861	-0.0469685	0.0249852	0.00903193	0.0431828	0.0731453	-0.094795	-0.0350796	0.024508
0	0	0	0	0	0	0	0	-0.000326236	-0.00020219	-0.000111183	-0.00784342	0.00184295	-0.00307842	0.00176615	-0.03156	0.0145658	0.00346778	0.0164215	0.00704401	0.01746	-0.00592562	-0.033143	0.00236601	0.00332208	0.0273228	-0.0167242	-0.0252762	0.0326821	-0.0167419	-0.0126352	-0.0131129	0.0243686	-0.0274815	0.037819	0.0246521	0.0407943	-0.0364016	-0.0276052	-0.0461654	-0.0329062	-0.0166948	-0.0468533	0.024497	0.00918117	0.0432933	0.0728249	-0.0952351	-0.0350993	0.0245665
0	0	0	0	0	0	0	0	-0.000657386	-0.000403789	-0.000223352	-0.00773732	0.00194697	-0.00316405	0.00191695	-0.0318966	0.0147125	0.0030276	0.0165616	0.00711519	0.0175927	-0.00630412	-0.0333236	0.00239296	0.00331562	0.0274714	-0.0168386	-0.0253401	0.0328143	-0.0167705	-0.0123776	-0.0130155	0.0245155	-0.0276605	0.0379414	0.0247845	0.0409184	-0.0366445	-0.0274459	-0.0466024	-0.0327311	-0.0167035	-0.046738	0.024008	0.00933042	0.0434038	0.072505	-0.0956752	-0.0351189	0.024625
0	0	0	0	0	0	0	0	-0.000993429	-0.000604795	-0.000336493	-0.0076312	0.00205117	-0.00324941	0.00206999	-0.0322325	0.0148591	0.00258351	0.0167016	0.00718655	0.0177255	-0.00668445	-0.0335036	0.00242005	0.00330871	0.02762	-0.0169514	-0.0254037	0.0329466	-0.0167988	-0.0121201	-0.0129179	0.0246623	-0.0278366	0.0380638	0.0249171	0.0410425	-0.0368846	-0.0272867	-0.047038	-0.0325561	-0.016712	-0.0466228	0.0235184	0.00947968	0.0435143	0.0721856	-0.0961153	-0.0351382	0.0246835
0	0	0	0	0	0	0	0	-0.00133434	-0.00080521	-0.000450591	-0.00752508	0.00215553	-0.00333448	0.00222523	-0.0325675	0.0150059	0.00213555	0.0168417	0.00725811	0.0178583	-0.00706656	-0.0336832	0.00244729	0.00330136	0.0277686	-0.0170625	-0.025467	0.0330789	-0.0168268	-0.0118625	-0.0128202	0.0248092	-0.0280097	0.0381862	0.0250496	0.0411666	-0.0371218	-0.0271274	-0.0474722	-0.032381	-0.0167203	-0.0465076	0.023028	0.00962894	0.0436249	0.0718667	-0.0965553	-0.0351573	0.0247421
0	0	0	0	0	0	0	0	-0.00168011	-0.00100503	-0.000565633	-0.00741894	0.00226006	-0.00341928	0.00238262	-0.0329018	0.0151526	0.00168377	0.0169818	0.00732986	0.0179911	-0.0074504	-0.0338622	0.00247468	0.00329357	0.0279172	-0.0171719	-0.0255298	0.0332112	-0.0168546	-0.0116049	-0.0127224	0.024956	-0.0281799	0.0383086	0.0251822	0.0412908	-0.0373563	-0.026968	-0.0479049	-0.0322059	-0.0167285	-0.0463924	0.0225371	0.00977821	0.0437355	0.0715482	-0.0969951	-0.0351762	0.0248007
0	0	0	0	0	0	0	0	-0.0020307	-0.00120427	-0.000681604	-0.00731279	0.00236477	-0.0035038	0.00254213	-0.0332352	0.0152995	0.0012282	0.017122	0.00740179	0.018124	-0.00783594	-0.0340408	0.00250221	0.00328533	0.0280658	-0.0172796	-0.0255923	0.0333435	-0.016882	-0.0113474	-0.0126244	0.0251029	-0.0283471	0.038431	0.0253148	0.0414149	-0.037588	-0.0268087	-0.048336	-0.0320308	-0.0167365	-0.0462771	0.0220457	0.00992749	0.0438461	0.0712302	-0.0974347	-0.035195	0.0248594
0	0	0	0	0	0	0	0	-0.00238609	-0.00140291	-0.00079849	-0.00720663	0.00246965	-0.00358804	0.00270371	-0.0335679	0.0154463	0.000768901	0.0172621	0.00747392	0.0182568	-0.00822312	-0.0342188	0.00252988	0.00327665	0.0282144	-0.0173857	-0.0256545	0.0334758	-0.0169092	-0.0110898	-0.0125263	0.0252498	-0.0285114	0.0385535	0.0254474	0.041539	-0.0378168	-0.0266493	-0.0487654	-0.0318557	-0.0167444	-0.0461619	0.0215538	0.0100768	0.0439568	0.0709126	-0.0978741	-0.0352135	0.0249181
0	0	0	0	0	0	0	0	-0.00274626	-0.00160096	-0.000916275	-0.00710046	0.00257469	-0.00367201	0.00286732	-0.0338997	0.0155932	0.000305907	0.0174022	0.00754623	0.0183898	-0.00861189	-0.0343964	0.0025577	0.00326753	0.028363	-0.01749	-0.0257163	0.0336081	-0.016936	-0.0108322	-0.012428	0.0253966	-0.0286727	0.038676	0.0255801	0.0416632	-0.0380428	-0.0264899	-0.0491932	-0.0316806	-0.0167521	-0.0460467	0.0210615	0.0102261	0.0440675	0.0705956	-0.0983131	-0.0352318	0.0249768
0	0	0	0	0	0	0	0	-0.00311118	-0.00179842	-0.00103495	-0.00699427	0.00267991	-0.00375569	0.00303292	-0.0342308	0.0157402	-0.000160734	0.0175424	0.00761873	0.0185227	-0.00900221	-0.0345734	0.00258566	0.00325796	0.0285116	-0.0175926	-0.0257777	0.0337405	-0.0169626	-0.0105746	-0.0123296	0.0255435	-0.0288311	0.0387985	0.0257128	0.0417874	-0.038266	-0.0263305	-0.0496193	-0.0315055	-0.0167597	-0.0459314	0.0205689	0.0103753	0.0441782	0.070279	-0.0987518	-0.0352499	0.0250356
0	0	0	0	0	0	0	0	-0.00348082	-0.00199529	-0.00115449	-0.00688808	0.0027853	-0.0038391	0.00320046	-0.0345611	0.0158872	-0.000630976	0.0176826	0.00769142	0.0186557	-0.00939402	-0.03475	0.00261377	0.00324796	0.0286602	-0.0176935	-0.0258387	0.0338729	-0.0169889	-0.0103171	-0.0122311	0.0256904	-0.0289865	0.038921	0.0258455	0.0419115	-0.0384863	-0.026171	-0.0500436	-0.0313304	-0.0167671	-0.0458162	0.020076	0.0105246	0.044289	0.0699628	-0.09919	-0.0352678	0.0250944
0	0	0	0	0	0	0	0	-0.00385515	-0.00219158	-0.00127488	-0.00678188	0.00289086	-0.00392223	0.00336991	-0.0348906	0.0160342	-0.00110477	0.0178228	0.0077643	0.0187888	-0.00978728	-0.034926	0.00264202	0.00323752	0.0288088	-0.0177927	-0.0258994	0.0340052	-0.0170149	-0.0100595	-0.0121324	0.0258372	-0.0291389	0.0390435	0.0259782	0.0420357	-0.0387038	-0.0260115	-0.0504661	-0.0311553	-0.0167744	-0.0457009	0.019583	0.010674	0.0443998	0.0696471	-0.0996278	-0.0352855	0.0251532
0	0	0	0	0	0	0	0	-0.00423414	-0.00238727	-0.00139612	-0.00667566	0.00299659	-0.00400508	0.00354121	-0.0352193	0.0161813	-0.00158207	0.017963	0.00783737	0.0189218	-0.0101819	-0.0351016	0.00267042	0.00322664	0.0289574	-0.0178901	-0.0259598	0.0341376	-0.0170406	-0.00980192	-0.0120336	0.0259841	-0.0292883	0.0391661	0.026111	0.0421599	-0.0389184	-0.025852	-0.0508867	-0.0309802	-0.0167816	-0.0455857	0.0190898	0.0108233	0.0445106	0.0693319	-0.100065	-0.035303	0.0252121
0	0	0	0	0	0	0	0	-0.00461775	-0.00258237	-0.00151818	-0.00656943	0.00310249	-0.00408766	0.00371431	-0.0355472	0.0163285	-0.00206282	0.0181032	0.00791063	0.0190549	-0.0105779	-0.0352767	0.00269896	0.00321533	0.029106	-0.0179858	-0.0260198	0.0342701	-0.017066	-0.00954435	-0.0119347	0.026131	-0.0294348	0.0392887	0.0262438	0.0422841	-0.0391301	-0.0256925	-0.0513053	-0.0308051	-0.0167886	-0.0454705	0.0185966	0.0109726	0.0446215	0.0690172	-0.100502	-0.0353204	0.025271
0	0	0	0	0	0	0	0	-0.00500597	-0.00277689	-0.00164105	-0.00646319	0.00320856	-0.00416996	0.00388919	-0.0358743	0.0164757	-0.00254697	0.0182435	0.00798407	0.0191881	-0.0109752	-0.0354512	0.00272764	0.00320358	0.0292546	-0.0180797	-0.0260794	0.0344025	-0.0170911	-0.00928678	-0.0118356	0.0262778	-0.0295783	0.0394113	0.0261218	0.0424084	-0.0393389	-0.0255329	-0.051722	-0.03063	-0.0167954	-0.0453552	0.0181034	0.0111219	0.0447323	0.0687029	-0.100938	-0.0353375	0.0253299
0	0	0	0	0	0	0	0	-0.00539875	-0.00297082	-0.00176472	-0.00635695	0.00331481	-0.00425198	0.00406578	-0.0362007	0.0166229	-0.00303447	0.0183837	0.0080577	0.0193212	-0.0113737	-0.0356253	0.00275647	0.0031914	0.0294032	-0.0181719	-0.0261387	0.0345349	-0.0171159	-0.00902921	-0.0117364	0.0264247	-0.0294137	0.0395339	0.0259972	0.0425326	-0.0395449	-0.0253733	-0.0521367	-0.0304548	-0.0168021	-0.04524	0.0176103	0.0112712	0.0448433	0.0683891	-0.101373	-0.0353544	0.0253889
0	0	0	0	0	0	0	0	-0.00579605	-0.00316415	-0.00188916	-0.00625068	0.00342122	-0.00433372	0.00424404	-0.0365262	0.0167702	-0.00352527	0.018524	0.00813153	0.0194544	-0.0117735	-0.0357989	0.00278544	0.0031788	0.0295518	-0.0182624	-0.0261976	0.0346674	-0.0171405	-0.00877163	-0.0116371	0.0265716	-0.0292491	0.0396566	0.0258699	0.0426568	-0.0397479	-0.0252137	-0.0525493	-0.0302797	-0.0168087	-0.0451247	0.0171173	0.0114206	0.0449542	0.0680757	-0.101807	-0.0353711	0.0254479
0	0	0	0	0	0	0	0	-0.00619784	-0.0033569	-0.00201437	-0.00614441	0.0035278	-0.00441519	0.00442392	-0.0368509	0.0169175	-0.00401931	0.0186643	0.00820554	0.0195877	-0.0121743	-0.035972	0.00281456	0.00316576	0.0297004	-0.018351	-0.0262561	0.0347999	-0.0171647	-0.00851406	-0.0115376	0.0267185	-0.0290844	0.0397792	0.02574	0.0427811	-0.0399481	-0.0250541	-0.0529598	-0.0301046	-0.0168151	-0.0450095	0.0166245	0.0115699	0.0450652	0.0677628	-0.102241	-0.0353876	0.0255069
0	0	0	0	0	0	0	0.0001032	-0.00660409	-0.00354907	-0.00214032	-0.00603813	0.00363456	-0.00449638	0.00460538	-0.0371749	0.0170649	-0.00451654	0.0188046	0.00827973	0.0197209	-0.0125763	-0.0361445	0.00284382	0.0031523	0.029849	-0.0184379	-0.0263143	0.0349324	-0.0171887	-0.00825649	-0.011438	0.0268654	-0.0289197	0.0399019	0.0256075	0.0429054	-0.0401454	-0.0248944	-0.0533681	-0.0299295	-0.0168213	-0.0448942	0.016132	0.0117193	0.0451762	0.0674504	-0.102674	-0.0354039	0.025566
0	0	0	0	0	0	0	0.000206415	-0.00701476	-0.00374064	-0.00226701	-0.00593184	0.00374148	-0.00457729	0.00478837	-0.0374981	0.0172123	-0.00501691	0.0189449	0.00835412	0.0198542	-0.0129793	-0.0363166	0.00287323	0.00313841	0.0299976	-0.0185231	-0.0263721	0.0350649	-0.0172124	-0.00799892	-0.0113383	0.0270122	-0.028755	0.0400246	0.0254723	0.0430296	-0.0403398	-0.0247347	-0.0537742	-0.0297543	-0.0168274	-0.044779	0.0156399	0.0118686	0.0452873	0.0671384	-0.103106	-0.03542	0.0256251
0	0	0	0	0	0	0	0.000309645	-0.00742979	-0.00393163	-0.00239441	-0.00582553	0.00384857	-0.00465792	0.00497284	-0.0378205	0.0173598	-0.00552035	0.0190852	0.00842869	0.0199876	-0.0133832	-0.0364882	0.00290277	0.0031241	0.0301462	-0.0186064	-0.0264296	0.0351974	-0.0172358	-0.00774134	-0.0112384	0.0271591	-0.0285903	0.0401474	0.0253345	0.0431539	-0.0405313	-0.024575	-0.054178	-0.0295792	-0.0168334	-0.0446637	0.0151482	0.012018	0.0453984	0.0668269	-0.103537	-0.0354359	0.0256843
0	0	0	0	0	0	0	0.00041289	-0.00784917	-0.00412204	-0.00252251	-0.00571922	0.00395584	-0.00473828	0.00515874	-0.038142	0.0175073	-0.00602681	0.0192255	0.00850345	0.020121	-0.0137881	-0.0366593	0.00293247	0.00310937	0.0302948	-0.018688	-0.0264867	0.0353299	-0.0172589	-0.00748377	-0.0111383	0.027306	-0.0284256	0.0402701	0.0251941	0.0432782	-0.0407199	-0.0244153	-0.0545796	-0.0294041	-0.0168392	-0.0445484	0.014657	0.0121674	0.0455095	0.0665159	-0.103967	-0.0354516	0.0257434
0	0	0	0	0	0	0	0.000516149	-0.00827283	-0.00431185	-0.00265129	-0.00561289	0.00406327	-0.00481837	0.00534602	-0.0384629	0.0176548	-0.00653623	0.0193659	0.0085784	0.0202544	-0.0141938	-0.0368299	0.0029623	0.00309422	0.0304434	-0.0187678	-0.0265434	0.0354625	-0.0172817	-0.00722619	-0.0110382	0.0274529	-0.0282608	0.0403929	0.0250511	0.0434025	-0.0406109	-0.0242555	-0.0549788	-0.0292289	-0.0168449	-0.0444332	0.0141663	0.0123167	0.0456207	0.0662053	-0.104396	-0.035467	0.0258027
0	0	0	0	0	0	0	0.000619423	-0.00870075	-0.00450108	-0.00278074	-0.00550655	0.00417087	-0.00489817	0.00553464	-0.0387829	0.0178024	-0.00704855	0.0195063	0.00865354	0.0203878	-0.0146004	-0.037	0.00299228	0.00307866	0.030592	-0.018656	-0.0265998	0.0355951	-0.0173042	-0.00696862	-0.0109379	0.0275998	-0.028096	0.0405157	0.0249054	0.0435268	-0.040502	-0.0240957	-0.0553756	-0.0290538	-0.0168504	-0.0443179	0.0136762	0.0124661	0.0457318	0.0658952	-0.104823	-0.0354823	0.0258619
0	0	0	0	0	0	0	0.000722712	-0.00913287	-0.00468972	-0.00291084	-0.0054002	0.00427865	-0.00497771	0.00572453	-0.0391021	0.0179501	-0.00756371	0.0196467	0.00872886	0.0205213	-0.0150077	-0.0371696	0.0030224	0.00306268	0.0307406	-0.0185442	-0.0266559	0.0357277	-0.0173264	-0.00671105	-0.0108375	0.0277467	-0.0279312	0.0406385	0.0247571	0.0436512	-0.040393	-0.0239359	-0.05577	-0.0288787	-0.0168558	-0.0442027	0.0131868	0.0126155	0.0458431	0.0655855	-0.10525	-0.0354974	0.0259212
0	0	0	0	0	0	0	0.000826015	-0.00956915	-0.00487778	-0.00304158	-0.00529384	0.00438659	-0.00505696	0.00591566	-0.0394205	0.0180978	-0.00808166	0.0197871	0.00880438	0.0206548	-0.0154158	-0.0373387	0.00305267	0.00304629	0.0308893	-0.0184322	-0.0267115	0.0358603	-0.0173484	-0.00645347	-0.0107369	0.0278936	-0.0277663	0.0407613	0.0246063	0.0437755	-0.040284	-0.023776	-0.0561619	-0.0287035	-0.016861	-0.0440874	0.0126982	0.0127649	0.0459543	0.0652764	-0.105675	-0.0355123	0.0259805
0	0	0	0	0	0	0	0.000929333	-0.0100095	-0.00506525	-0.00317294	-0.00518747	0.0044947	-0.00513594	0.00610797	-0.0397382	0.0182455	-0.00860232	0.0199275	0.00888007	0.0207884	-0.0158245	-0.0375073	0.00308308	0.00302949	0.0310379	-0.01832	-0.0267669	0.0359929	-0.0173701	-0.0061959	-0.0106362	0.0280405	-0.0276014	0.0408842	0.0244528	0.0438999	-0.040175	-0.0236162	-0.0565512	-0.0285284	-0.0168661	-0.0439721	0.0122103	0.0129143	0.0460656	0.0649676	-0.106099	-0.035527	0.0260399
0	0	0	0	0	0	0	0.00103267	-0.010454	-0.00525214	-0.0033049	-0.00508109	0.00460298	-0.00521464	0.00630141	-0.0400551	0.0183933	-0.00912563	0.0200679	0.00895596	0.020922	-0.0162338	-0.0376754	0.00311363	0.00301229	0.0311865	-0.0182078	-0.0268218	0.0361255	-0.0173914	-0.00593832	-0.0105354	0.0281874	-0.0274365	0.041007	0.0242967	0.0440242	-0.040066	-0.0234563	-0.0569381	-0.0283532	-0.016871	-0.0438569	0.0117234	0.0130637	0.0461769	0.0646594	-0.106522	-0.0355415	0.0260993
0	0	0	0	0	0	0	0.00113601	-0.0109025	-0.00543845	-0.00343744	-0.0049747	0.00471143	-0.00529307	0.00649593	-0.0403712	0.0185412	-0.00965154	0.0202083	0.00903203	0.0210556	-0.0166436	-0.037843	0.00314433	0.00299468	0.0313351	-0.0180954	-0.0268764	0.0362582	-0.0174125	-0.00568075	-0.0104344	0.0283343	-0.0272716	0.0411299	0.024138	0.0441486	-0.039957	-0.0232964	-0.0573223	-0.028178	-0.0168758	-0.0437416	0.0112374	0.0132131	0.0462883	0.0643516	-0.106943	-0.0355558	0.0261587
0	0	0	0	0	0	0	0.00123938	-0.0113549	-0.00562416	-0.00357056	-0.00486829	0.00482005	-0.00537123	0.00669147	-0.0406865	0.018689	-0.01018	0.0203488	0.00910829	0.0211892	-0.0170539	-0.0380102	0.00317517	0.00297667	0.0314837	-0.0179829	-0.0269307	0.0363908	-0.0174333	-0.00542317	-0.0103333	0.0284812	-0.0271066	0.0412528	0.0239767	0.044273	-0.039848	-0.0231364	-0.0577039	-0.0280029	-0.0168804	-0.0436263	0.0107524	0.0133625	0.0463996	0.0640442	-0.107363	-0.0355699	0.0262181
0	0	0	0	0	0	0	0.00134275	-0.0118113	-0.0058093	-0.00370422	-0.00476188	0.00492884	-0.0054491	0.00688799	-0.041001	0.018837	-0.0107109	0.0204893	0.00918474	0.0213229	-0.0174647	-0.0381768	0.00320615	0.00295827	0.0316323	-0.0178703	-0.0269846	0.0365235	-0.0174538	-0.0051656	-0.0102321	0.0286281	-0.0269416	0.0413758	0.0238129	0.0443974	-0.039739	-0.0229764	-0.0580828	-0.0278277	-0.0168849	-0.0435111	0.0102684	0.013512	0.046511	0.0637374	-0.107782	-0.0355838	0.0262776
0	0	0	0	0	0	0	0.00144614	-0.0122715	-0.00599385	-0.00383843	-0.00465545	0.0050378	-0.00552671	0.00708543	-0.0413147	0.0189849	-0.0112442	0.0206298	0.00926138	0.0214567	-0.0178758	-0.0383429	0.00323727	0.00293947	0.031781	-0.0177575	-0.0270381	0.0366562	-0.0174741	-0.00490802	-0.0101307	0.028775	-0.0267766	0.0414987	0.0236465	0.0445218	-0.0396299	-0.0228164	-0.0584591	-0.0276526	-0.015245	-0.0433958	0.00978566	0.0136614	0.0466225	0.0634309	-0.108199	-0.0355974	0.0263372
0	0	0	0	0	0	0	0.00154955	-0.0127356	-0.00617781	-0.00397315	-0.00454901	0.00514693	-0.00560403	0.00728374	-0.0416276	0.019133	-0.0117798	0.0207703	0.0093382	0.0215904	-0.0182873	-0.0385086	0.00326854	0.00292027	0.0319296	-0.0176446	-0.0270913	0.0367889	-0.017494	-0.00465045	-0.0100292	0.0289219	-0.0266116	0.0416217	0.0234775	0.0446462	-0.0395209	-0.0226564	-0.0588325	-0.0274774	-0.0135904	-0.0432805	0.00930407	0.0138108	0.046734	0.063125	-0.108614	-0.0356109	0.0263967
0	0	0	0	0	0	0	0.00165297	-0.0132034	-0.0063612	-0.00410838	-0.00444256	0.00525623	-0.00568109	0.00748287	-0.0419398	0.019281	-0.0123177	0.0209108	0.00941521	0.0217242	-0.018699	-0.0386738	0.00329995	0.00290069	0.0320782	-0.0175316	-0.0271441	0.0369216	-0.0175137	-0.00439287	-0.00992754	0.0290688	-0.0264465	0.0417447	0.0233059	0.0447707	-0.0394118	-0.0224964	-0.0592032	-0.0273022	-0.0119214	-0.0431652	0.00882375	0.0139603	0.0468455	0.0628195	-0.109028	-0.0356242	0.0264563
0	0	0	0	0	0	0	0.00175641	-0.0136749	-0.006544	-0.0042441	-0.0043361	0.00536569	-0.00575786	0.00768276	-0.0422512	0.0194291	-0.0128578	0.0210513	0.0094924	0.021858	-0.0191109	-0.0388384	0.00333151	0.00288072	0.0322268	-0.0174184	-0.0271966	0.0370544	-0.017533	-0.00413529	-0.00982576	0.0292158	-0.0268562	0.0418677	0.0231318	0.0448951	-0.0393028	-0.0223363	-0.0595711	-0.027127	-0.0102381	-0.04305	0.00834476	0.0141097	0.046957	0.0625145	-0.10944	-0.0356373	0.0265159
0	0	0	0	0	0	0	0.00185986	-0.01415	-0.00672621	-0.00438028	-0.00422963	0.00547533	-0.00583437	0.00788336	-0.0425618	0.0195773	-0.0134	0.0211919	0.00956978	0.0219919	-0.019523	-0.0390026	0.0033632	0.00286037	0.0323754	-0.0173052	-0.0272487	0.0371871	-0.0175521	-0.00387772	-0.00972385	0.0293627	-0.0272716	0.0419907	0.0229552	0.0450195	-0.0391937	-0.0221762	-0.0599361	-0.0269519	-0.00854076	-0.0429347	0.00786716	0.0142592	0.0470686	0.0622099	-0.10985	-0.0356502	0.0265756
0	0	0	0	0	0	0	0.00196332	-0.0146288	-0.00690785	-0.00451693	-0.00412315	0.00558513	-0.0059106	0.00808462	-0.0428716	0.0197255	-0.0139443	0.0213324	0.00964735	0.0221258	-0.0199352	-0.0391663	0.00339504	0.00283964	0.0325241	-0.0171918	-0.0273004	0.0373199	-0.0175709	-0.00362014	-0.0096218	0.0295096	-0.0276925	0.0421138	0.022776	0.045144	-0.0390846	-0.0220161	-0.0602982	-0.0267767	-0.00682965	-0.0428194	0.00739102	0.0144086	0.0471802	0.0619058	-0.110258	-0.0356629	0.0266353
0	0	0	0	0	0	0	0.0020668	-0.015111	-0.0070889	-0.004654	-0.00401666	0.0056951	-0.00598655	0.00828648	-0.0431806	0.0198737	-0.0144905	0.021473	0.0097251	0.0222597	-0.0203474	-0.0393294	0.00342703	0.00281853	0.0326727	-0.0170782	-0.0273518	0.0374527	-0.0175894	-0.00336256	-0.00951961	0.0296565	-0.028119	0.0422368	0.0225944	0.0452685	-0.0389755	-0.0218559	-0.0606574	-0.0266015	-0.00510497	-0.0427041	0.00691639	0.0145581	0.0472918	0.0616021	-0.110665	-0.0356754	0.026695
0	0	0	0	0	0	0	0.0021703	-0.0155968	-0.00726937	-0.0047915	-0.00391016	0.00580524	-0.00606223	0.0084889	-0.0434889	0.020022	-0.0150387	0.0216136	0.00980304	0.0223937	-0.0207596	-0.0394921	0.00345915	0.00279705	0.0328213	-0.0169646	-0.0274028	0.0375855	-0.0176076	-0.00310499	-0.0094173	0.0298034	-0.0285511	0.0423599	0.0224102	0.045393	-0.0388664	-0.0216958	-0.0610136	-0.0264263	-0.00336696	-0.0425888	0.00644334	0.0147076	0.0474035	0.0612989	-0.11107	-0.0356877	0.0267548
0	0	0	0	0	0	0	0.00227381	-0.0160859	-0.00744926	-0.0049294	-0.00380364	0.00591555	-0.00613764	0.00869181	-0.0437963	0.0201704	-0.0155887	0.0217542	0.00988117	0.0225277	-0.0211717	-0.0396543	0.00349142	0.0027752	0.0329699	-0.0168508	-0.0274535	0.0377183	-0.0176256	-0.00284741	-0.00931484	0.0299504	-0.0289887	0.042483	0.0222235	0.0455175	-0.0387573	-0.0215356	-0.0613669	-0.0262511	-0.00161586	-0.0424736	0.00597192	0.014857	0.0475152	0.0609962	-0.111473	-0.0356998	0.0268146
0	0	0	0	0	0	0	0.00237733	-0.0165785	-0.00762857	-0.0050677	-0.00369712	0.00602603	-0.00621277	0.00889516	-0.044103	0.0203188	-0.0161405	0.0218948	0.00995948	0.0226617	-0.0215838	-0.0398161	0.00352383	0.00275298	0.0331186	-0.0167368	-0.0275039	0.0378511	-0.0176432	-0.00258983	-0.00921226	0.0300973	-0.0294319	0.0426062	0.0220344	0.045642	-0.0386482	-0.0213753	-0.0617171	-0.0260759	0.000148106	-0.0423583	0.00550221	0.0150065	0.0476269	0.0606939	-0.111874	-0.0357116	0.0268744
0	0	0	0	0	0	0	0.00248087	-0.0170743	-0.00780729	-0.00520636	-0.00359058	0.00613667	-0.00628763	0.00909889	-0.0444089	0.0204672	-0.016694	0.0220354	0.010038	0.0227958	-0.0219956	-0.0399773	0.00355638	0.00273039	0.0332672	-0.0166228	-0.0275538	0.037984	-0.0176606	-0.00233225	-0.00910953	0.0302442	-0.0298806	0.0427293	0.0218428	0.0457665	-0.0385391	-0.0212151	-0.0620643	-0.0259007	0.00192467	-0.042243	0.00464598	0.015156	0.0477387	0.0603921	-0.112273	-0.0357233	0.0269343
0	0	0	0	0	0	0	0.00258442	-0.0175733	-0.00798544	-0.00534537	-0.00348403	0.00624749	-0.00636221	0.00930296	-0.0447141	0.0206157	-0.0172491	0.0221761	0.0101167	0.0229299	-0.0224071	-0.040138	0.00358907	0.00270745	0.0334158	-0.0165086	-0.0276035	0.0381168	-0.0176777	-0.00207467	-0.00900668	0.0303911	-0.0303349	0.0428525	0.0216487	0.045891	-0.03843	-0.0210548	-0.0624084	-0.0257255	0.0037136	-0.0421277	0.00378771	0.0153055	0.0478505	0.0600907	-0.11267	-0.0357348	0.0269942
0	0	0	0	0	0	0	0.00268799	-0.0180755	-0.008163	-0.00548473	-0.00337748	0.00635847	-0.00643653	0.00950731	-0.0450184	0.0207642	-0.0178058	0.0223167	0.0101955	0.0230641	-0.0228184	-0.0402982	0.00362191	0.00268415	0.0335644	-0.0163943	-0.0276527	0.0382497	-0.0176944	-0.0018171	-0.00890369	0.0305381	-0.0307947	0.0429757	0.0214522	0.0460155	-0.0383208	-0.0208945	-0.0627494	-0.0255503	0.00551463	-0.0420124	0.00292744	0.015455	0.0479623	0.0597898	-0.113065	-0.0357461	0.0270542
0	0	0	0	0	0	0	0.00279157	-0.0185808	-0.00833999	-0.00562441	-0.00327091	0.00646962	-0.00651056	0.00971188	-0.045322	0.0209128	-0.018364	0.0224574	0.0102746	0.0231982	-0.0232294	-0.040458	0.00365489	0.0026605	0.0337131	-0.0162799	-0.0277016	0.0383826	-0.017711	-0.00155952	-0.00880056	0.0316912	-0.03126	0.0430989	0.0212533	0.0461401	-0.0382117	-0.0207342	-0.0630872	-0.0253751	0.0073275	-0.0418971	0.00206524	0.0156045	0.0480741	0.0594894	-0.113458	-0.0357572	0.0271141
0	0	0	0	0	0	0	0.00289516	-0.0190892	-0.00851639	-0.00576439	-0.00316433	0.00658094	-0.00658433	0.00991662	-0.0456247	0.0210614	-0.0189235	0.0225981	0.0103538	0.0233324	-0.0236399	-0.0406172	0.00368801	0.0026365	0.0338617	-0.0161653	-0.0277502	0.0385155	-0.0177272	-0.00130194	-0.00869731	0.0328444	-0.0317308	0.0432221	0.021052	0.0462647	-0.0381025	-0.0205739	-0.063422	-0.0251999	0.00915195	-0.0417818	0.00120117	0.015754	0.048186	0.0591894	-0.113848	-0.0357681	0.0271741
0	0	0	0	0	0	0	0.00299878	-0.0196005	-0.00869222	-0.00590466	-0.00305774	0.00669242	-0.00665782	0.0101215	-0.0459268	0.02121	-0.0194844	0.0227388	0.0104333	0.0234667	-0.0240499	-0.040776	0.00372127	0.00261215	0.0340103	-0.0160506	-0.0277984	0.0386484	-0.0177431	-0.00104436	-0.00859391	0.0339974	-0.0322071	0.0433454	0.0208483	0.0463892	-0.0379934	-0.0204135	-0.0637535	-0.0250247	0.0109877	-0.0416665	0.000335287	0.0159036	0.048298	0.0588899	-0.114237	-0.0357788	0.0272342
0	0	0	0	0	0	0	0.0031024	-0.0201147	-0.00886746	-0.0060452	-0.00295113	0.00680408	-0.00673104	0.0103264	-0.046228	0.0213587	-0.0200466	0.0228795	0.0105129	0.023601	-0.0244595	-0.0409343	0.00375467	0.00258746	0.034159	-0.0159358	-0.0278462	0.0387814	-0.0177588	-0.000786782	-0.00849039	0.0351501	-0.0326889	0.0434687	0.0206422	0.0465138	-0.0378842	-0.0202531	-0.0640818	-0.0248495	0.0128345	-0.0415512	-0.00053234	0.0160531	0.0484099	0.0585908	-0.114623	-0.0357893	0.0272942
0	0	0	0	0	0	0	0.00320604	-0.0206317	-0.00904213	-0.006186	-0.00284452	0.0069159	-0.00680398	0.0105313	-0.0465284	0.0215075	-0.0206099	0.0230203	0.0105927	0.0237353	-0.0248684	-0.0410921	0.00378822	0.00256244	0.0343076	-0.0158209	-0.0278937	0.0389143	-0.0177741	-0.000529203	-0.00838673	0.0363024	-0.0331761	0.0435919	0.0204338	0.0466384	-0.037775	-0.0200927	-0.0644069	-0.0246743	0.0146921	-0.0414359	-0.00140165	0.0162026	0.0485219	0.0582922	-0.115006	-0.0357996	0.0273544
0	0	0	0	0	0	0	0.0033097	-0.0211516	-0.00921622	-0.00632704	-0.0027379	0.00702789	-0.00687666	0.0107362	-0.0468281	0.0216563	-0.0211744	0.023161	0.0106727	0.0238696	-0.0252767	-0.0412494	0.00382191	0.00253708	0.0344562	-0.0157058	-0.0279409	0.0390473	-0.0177892	-0.000271624	-0.00828293	0.0374541	-0.0336688	0.0437153	0.020223	0.046763	-0.0376658	-0.0199322	-0.0647287	-0.0244991	0.0165601	-0.0413206	-0.00227259	0.0163522	0.0486339	0.0579941	-0.115388	-0.0358097	0.0274145
0	0	0	0	0	0	0	0.00341337	-0.0216741	-0.00938972	-0.0064683	-0.00263126	0.00714005	-0.00694906	0.0109409	-0.047127	0.0218051	-0.0217399	0.0233018	0.0107528	0.024004	-0.0256844	-0.0414062	0.00385574	0.00251139	0.0346049	-0.0155906	-0.0279877	0.0391803	-0.017804	-1.4044e-05	-0.008179	0.038605	-0.0341668	0.0438386	0.02001	0.0468876	-0.0375566	-0.0197717	-0.0650472	-0.0243239	0.0184384	-0.0412053	-0.00314509	0.0165017	0.048746	0.0576964	-0.115767	-0.0358196	0.0274747
0	0	0	0	0	0	0	0.00351705	-0.0221992	-0.00956265	-0.00660977	-0.00252462	0.00725237	-0.00702119	0.0111455	-0.0474251	0.021954	-0.0223063	0.0234426	0.0108332	0.0241384	-0.0260913	-0.0415625	0.00388971	0.00248537	0.0347535	-0.0154753	-0.0280341	0.0393133	-0.0178185	0.000243536	-0.00807494	0.0397549	-0.0346703	0.0439619	0.0197946	0.0470122	-0.0374474	-0.0196112	-0.0653624	-0.0241486	0.0203266	-0.04109	-0.0040191	0.0166513	0.048858	0.0573991	-0.116144	-0.0358293	0.0275349
0	0	0	0	0	0	0	0.00362075	-0.0227269	-0.00973501	-0.00675143	-0.00241796	0.00736487	-0.00709304	0.0113499	-0.0477225	0.0221029	-0.0228736	0.0235834	0.0109137	0.0242728	-0.0264974	-0.0417183	0.00392382	0.00245904	0.0349022	-0.0153598	-0.0280802	0.0394463	-0.0178328	0.000501116	-0.00797074	0.0409037	-0.0351791	0.0440853	0.0195769	0.0471369	-0.0373382	-0.0194507	-0.0656743	-0.0239734	0.0222244	-0.0409747	-0.00489454	0.0168008	0.0489702	0.0571023	-0.116518	-0.0358388	0.0275951
0	0	0	0	0	0	0	0.00372446	-0.0232571	-0.00990678	-0.00689327	-0.00231129	0.00747752	-0.00716462	0.0115541	-0.048019	0.0222519	-0.0234417	0.0237242	0.0109944	0.0244073	-0.0269026	-0.0418737	0.00395808	0.00243238	0.0350508	-0.0152442	-0.0281259	0.0395793	-0.0178467	0.000758696	-0.00786641	0.0420512	-0.0356933	0.0442087	0.019357	0.0472615	-0.037229	-0.0192902	-0.0659829	-0.0237982	0.0241315	-0.0408594	-0.00577136	0.0169504	0.0490823	0.056806	-0.11689	-0.0358481	0.0276554
0	0	0	0	0	0	0	0.00382819	-0.0237897	-0.010078	-0.00703526	-0.00220462	0.00759035	-0.00723593	0.0117579	-0.0483148	0.0224009	-0.0240105	0.023865	0.0110753	0.0245418	-0.027307	-0.0420285	0.00399247	0.00240541	0.0351994	-0.0151285	-0.0281713	0.0397124	-0.0178604	0.00101628	-0.00776195	0.0431973	-0.0362128	0.0443321	0.0191349	0.0473862	-0.0371198	-0.0191296	-0.0662881	-0.0236229	0.0260477	-0.0407441	-0.00664949	0.0171	0.0491945	0.0565102	-0.117259	-0.0358572	0.0277157
0	0	0	0	0	0	0	0.00393193	-0.0243246	-0.0102486	-0.0071774	-0.00209793	0.00770335	-0.00730697	0.0119613	-0.0486098	0.02255	-0.0245799	0.0240058	0.0111564	0.0246764	-0.0277103	-0.0421829	0.00402701	0.00237813	0.0353481	-0.0150127	-0.0282163	0.0398454	-0.0178738	0.00127386	-0.00765735	0.0443418	-0.0367376	0.0444556	0.0189105	0.0475109	-0.0370105	-0.018969	-0.0665899	-0.0234477	0.0279726	-0.0406288	-0.00752887	0.0172495	0.0493067	0.0562147	-0.117626	-0.0358661	0.0277761
0	0	0	0	0	0	0	0.00403569	-0.0248618	-0.0104186	-0.00731967	-0.00199123	0.00781651	-0.00737774	0.0121643	-0.0489041	0.0226991	-0.02515	0.0241467	0.0112377	0.024811	-0.0281127	-0.0423368	0.00406169	0.00235055	0.0354967	-0.0148967	-0.028261	0.0399785	-0.0178869	0.00153144	-0.00755262	0.0454845	-0.0372676	0.044579	0.018684	0.0476355	-0.0369013	-0.0188084	-0.0668883	-0.0232725	0.0299059	-0.0405135	-0.00840945	0.0173991	0.0494189	0.0559198	-0.11799	-0.0358748	0.0278365
0	0	0	0	0	0	0	0.00413946	-0.0254012	-0.0105881	-0.00746204	-0.00188452	0.00792984	-0.00744824	0.0123668	-0.0491975	0.0228483	-0.0257205	0.0242875	0.0113192	0.0249456	-0.028514	-0.0424902	0.00409651	0.00232266	0.0356454	-0.0147806	-0.0283053	0.0401116	-0.0178997	0.00178902	-0.00744776	0.0466252	-0.0378029	0.0447025	0.0184552	0.0477602	-0.036792	-0.0186477	-0.0671833	-0.0230972	0.0318473	-0.0403982	-0.00929115	0.0175487	0.0495312	0.0556253	-0.118352	-0.0358833	0.0278969
0	0	0	0	0	0	0	0.00424324	-0.0259427	-0.010757	-0.00760452	-0.00177779	0.00804333	-0.00751846	0.0125687	-0.0494902	0.0229975	-0.0262914	0.0244284	0.0114008	0.0250803	-0.0289142	-0.0426431	0.00413147	0.00229448	0.035794	-0.0146644	-0.0283492	0.0402447	-0.0179122	0.0020466	-0.00734276	0.0477639	-0.0383434	0.044826	0.0182244	0.0478849	-0.0366827	-0.018487	-0.0674748	-0.022922	0.0337966	-0.0402828	-0.0101739	0.0176983	0.0496435	0.0553312	-0.118711	-0.0358917	0.0279573
0	0	0	0	0	0	0	0.00434704	-0.0264862	-0.0109253	-0.00774707	-0.00167106	0.00815699	-0.00758841	0.0127701	-0.0497821	0.0231467	-0.0268626	0.0245693	0.0114827	0.0252149	-0.0293132	-0.0427955	0.00416657	0.002266	0.0359427	-0.0145481	-0.0283928	0.0403778	-0.0179245	0.00230418	-0.00723763	0.0489003	-0.0388891	0.0449495	0.0179914	0.0480096	-0.0365735	-0.0183263	-0.0677629	-0.0227467	0.0357533	-0.0401675	-0.0110577	0.0178479	0.0497558	0.0550376	-0.119067	-0.0358998	0.0280178
0	0	0	0	0	0	0	0.00445086	-0.0270317	-0.011093	-0.00788969	-0.00156432	0.00827082	-0.0076581	0.0129708	-0.0500733	0.023296	-0.0274341	0.0247102	0.0115647	0.0253497	-0.029711	-0.0429474	0.00420181	0.00223724	0.0360913	-0.0144316	-0.0284361	0.0405109	-0.0179364	0.00256176	-0.00713237	0.0500342	-0.0394399	0.045073	0.0177563	0.0481344	-0.0364642	-0.0181656	-0.0680476	-0.0225715	0.0377172	-0.0400522	-0.0119424	0.0179975	0.0498682	0.0547445	-0.118347	-0.0359077	0.0280784
0	0	0	0	0	0	0	0.00455468	-0.0275791	-0.0112602	-0.00803236	-0.00145756	0.00838482	-0.00772751	0.0131708	-0.0503636	0.0234454	-0.0280058	0.0248511	0.0116469	0.0254844	-0.0301075	-0.0430988	0.0042372	0.00220819	0.03624	-0.014315	-0.028479	0.0406441	-0.0179481	0.00281934	-0.00702697	0.0511655	-0.0399959	0.0451966	0.0175191	0.0482591	-0.0363549	-0.0180048	-0.0683287	-0.0223962	0.039688	-0.0399369	-0.0128279	0.0181471	0.0499806	0.0544518	-0.117602	-0.0359154	0.0281389
0	0	0	0	0	0	0	0.00465853	-0.0281283	-0.0114268	-0.00817506	-0.0013508	0.00849898	-0.00752006	0.0133701	-0.0506532	0.0235948	-0.0285775	0.0249921	0.0117293	0.0256192	-0.0305026	-0.0432498	0.00427272	0.00217886	0.0363886	-0.0141983	-0.0285216	0.0407773	-0.0179595	0.00307693	-0.00692144	0.0522941	-0.0405569	0.0453202	0.0172799	0.0483838	-0.0362456	-0.0178441	-0.0686064	-0.022221	0.0416653	-0.0398216	-0.0137143	0.0182968	0.050093	0.0541596	-0.116833	-0.035923	0.0281995
0	0	0	0	0	0	0	0.00476238	-0.0286792	-0.0115928	-0.00831778	-0.00124402	0.00861331	-0.00731025	0.0135685	-0.0509421	0.0237442	-0.0291493	0.025133	0.0118118	0.025754	-0.0308964	-0.0434003	0.00430839	0.00214926	0.0365372	-0.0140814	-0.0285638	0.0409104	-0.0179706	0.00333451	-0.00681578	0.0534198	-0.0411229	0.0454437	0.0170387	0.0485086	-0.0361363	-0.0176833	-0.0688806	-0.0220457	0.0436487	-0.0397062	-0.0146015	0.0184464	0.0502055	0.0538678	-0.11604	-0.0359303	0.0282601
0	0	0	0	0	0	0	0.00486626	-0.0292318	-0.0117582	-0.0084605	-0.00113724	0.0087278	-0.00709809	0.0137661	-0.0512301	0.0238937	-0.0297209	0.025274	0.0118946	0.0258889	-0.0312888	-0.0435503	0.00434419	0.00211938	0.0366859	-0.0139645	-0.0286056	0.0410436	-0.0179815	0.00359209	-0.00670998	0.0545423	-0.0416939	0.0455674	0.0167955	0.0486333	-0.036027	-0.0175224	-0.0691512	-0.0218704	0.0456381	-0.0395909	-0.0154893	0.018596	0.050318	0.0535765	-0.115222	-0.0359374	0.0283208
0	0	0	0	0	0	0	0.00497014	-0.0297859	-0.0119231	-0.00860321	-0.00103044	0.00884247	-0.00688358	0.0139628	-0.0515174	0.0240432	-0.0302925	0.025415	0.0119775	0.0260238	-0.0316796	-0.0436998	0.00438014	0.00208924	0.0368346	-0.0138474	-0.0286471	0.0411768	-0.017992	0.00384967	-0.00660406	0.0556616	-0.0422699	0.045691	0.0165503	0.0487581	-0.0359176	-0.0173616	-0.0694183	-0.0216952	0.047633	-0.0394756	-0.0163777	0.0187456	0.0504305	0.0532856	-0.114379	-0.0359444	0.0283815
0	0	0	0	0	0	0	0.00507404	-0.0303415	-0.0120874	-0.0087459	-0.000923629	0.00895729	-0.00666674	0.0141585	-0.0518039	0.0241928	-0.0308638	0.025556	0.0120606	0.0261587	-0.032069	-0.0438488	0.00441623	0.00205884	0.0369832	-0.0137301	-0.0286883	0.0413101	-0.0180023	0.00410726	-0.00649799	0.0567775	-0.0428509	0.0458146	0.0163031	0.0488829	-0.0358083	-0.0172007	-0.0696819	-0.0215199	0.0496331	-0.0393603	-0.0172667	0.0188953	0.0505431	0.0529952	-0.113512	-0.0355798	0.0284422
0	0	0	0	0	0	0	0.00517796	-0.0308986	-0.0122511	-0.00888854	-0.00081681	0.00907229	-0.00644758	0.0143532	-0.0520896	0.0243424	-0.0314348	0.025697	0.0121439	0.0262937	-0.0324567	-0.0439973	0.00445246	0.00202818	0.0371319	-0.0136128	-0.0287291	0.0414433	-0.0180123	0.00436484	-0.0063918	0.0578897	-0.0434367	0.0459383	0.0160541	0.0490077	-0.035699	-0.0170398	-0.0699419	-0.0213446	0.0516381	-0.0392449	-0.0181562	0.0190449	0.0506556	0.0527053	-0.11262	-0.0352118	0.0285029
0	0	0	0	0	0	0.000123426	0.00528189	-0.031457	-0.0124142	-0.00903113	-0.00070998	0.00918745	-0.0062261	0.0145468	-0.0523746	0.024492	-0.0320054	0.025838	0.0122274	0.0264287	-0.0328428	-0.0441453	0.00448883	0.00199727	0.0372805	-0.0134953	-0.0287695	0.0415766	-0.018022	0.00462242	-0.00628547	0.0589983	-0.0440273	0.046062	0.0158032	0.0491325	-0.0355896	-0.0168789	-0.0701984	-0.0211694	0.0536476	-0.0391296	-0.0190461	0.0191946	0.0507683	0.0524157	-0.111704	-0.0348405	0.0285637
0	0	0	0	0	0	0.000247025	0.00538583	-0.0320166	-0.0125768	-0.00917365	-0.000603139	0.00930278	-0.00600231	0.0147393	-0.0526588	0.0246417	-0.0325755	0.025979	0.0123111	0.0265637	-0.0332273	-0.0442929	0.00452533	0.00196611	0.0374292	-0.0133777	-0.0288096	0.0417098	-0.0180314	0.00488001	-0.00617901	0.0601029	-0.0446227	0.0461857	0.0155504	0.0492573	-0.0354803	-0.0167179	-0.0704514	-0.0209941	0.0556612	-0.0390143	-0.0199364	0.0193443	0.0508809	0.0521267	-0.110762	-0.0344658	0.0286246
0	0	0	0	0	0	0.000370797	0.00548979	-0.0325774	-0.0127388	-0.00931608	-0.000496287	0.00941827	-0.00577623	0.0149307	-0.0529422	0.0247915	-0.0331451	0.0261201	0.0123949	0.0266987	-0.03361	-0.04444	0.00456198	0.0019347	0.0375778	-0.0132599	-0.0288494	0.0418431	-0.0180405	0.00513759	-0.00607242	0.0612035	-0.0452229	0.0463094	0.0152958	0.0493822	-0.0353709	-0.016557	-0.0707007	-0.0208188	0.0576787	-0.0388989	-0.0208269	0.0194939	0.0509936	0.0518381	-0.109795	-0.0340877	0.0286854
0	0	0	0	0	0	0.000494743	0.00559376	-0.0331393	-0.0129002	-0.00945841	-0.000389424	0.00953393	-0.00554786	0.0151208	-0.0532249	0.0249413	-0.0337141	0.0262611	0.012479	0.0268338	-0.0339909	-0.0445866	0.00459877	0.00190306	0.0377265	-0.0131421	-0.0288888	0.0419764	-0.0180494	0.00539517	-0.0059657	0.0622998	-0.0458278	0.0464332	0.0150394	0.049507	-0.0352615	-0.016396	-0.0709465	-0.0206435	0.0596997	-0.0387836	-0.0217178	0.0196436	0.0511063	0.0515499	-0.108803	-0.0337064	0.0287463
0	0	0	0	0	0	0.000618861	0.00569775	-0.0337022	-0.0130611	-0.00960063	-0.000282551	0.00964975	-0.00531723	0.0153096	-0.0535067	0.0250911	-0.0342824	0.0264022	0.0124936	0.026969	-0.03437	-0.0447327	0.0046357	0.00187118	0.0378751	-0.0130241	-0.0289278	0.0421097	-0.018058	0.00565276	-0.00585884	0.0623189	-0.0464373	0.046557	0.0147812	0.0496319	-0.0351521	-0.0162349	-0.0711887	-0.0204682	0.0617238	-0.0386683	-0.0226087	0.0197933	0.051219	0.0512622	-0.107785	-0.0333216	0.0288072
0	0	0	0	0	0	0.000743152	0.00580175	-0.034266	-0.0132214	-0.00974273	-0.000175666	0.00976574	-0.00508434	0.0154971	-0.0537879	0.025241	-0.0348499	0.0265433	0.0125074	0.0271041	-0.0347472	-0.0448783	0.00467277	0.00183907	0.0380238	-0.012906	-0.0289665	0.0422431	-0.0180663	0.00591034	-0.00575185	0.0623336	-0.0470514	0.0466808	0.0145213	0.0497567	-0.0350427	-0.0160739	-0.0714273	-0.0202929	0.0637507	-0.0385529	-0.0234998	0.019943	0.0513318	0.050975	-0.106743	-0.0329336	0.0288682
0	0	0	0	0	0	0.000867616	0.00590577	-0.0348307	-0.0133811	-0.00988468	-6.87712e-05	0.0098819	-0.0048492	0.0156832	-0.0540682	0.0253909	-0.0354165	0.0266844	0.0125203	0.0272393	-0.0351225	-0.0450234	0.00470998	0.00180674	0.0381725	-0.0127877	-0.0290049	0.0423764	-0.0180743	0.00616793	-0.00564473	0.0623438	-0.0476701	0.0468046	0.0142597	0.0498816	-0.0349333	-0.0159128	-0.0716624	-0.0201177	0.0657801	-0.0384376	-0.024391	0.0200927	0.0514446	0.0506882	-0.105674	-0.0325423	0.0289292
0	0	0	0	0	0	0.000992253	0.0060098	-0.0353961	-0.0135402	-0.0100265	3.81346e-05	0.00999822	-0.00461183	0.0158679	-0.0543478	0.0255409	-0.0359822	0.0268256	0.0125324	0.0273746	-0.0354958	-0.0451681	0.00474733	0.00177419	0.0383211	-0.0126694	-0.0290429	0.0425098	-0.018082	0.00642551	-0.00553748	0.0623494	-0.0482932	0.0469284	0.0139964	0.0500065	-0.0348239	-0.0157517	-0.0718938	-0.0199424	0.0678115	-0.0383223	-0.0252821	0.0202424	0.0515575	0.0504019	-0.104581	-0.0321476	0.0289902
0	0	0	0	0	0	0.00111706	0.00611385	-0.0359622	-0.0136988	-0.0101681	0.000145051	0.0101147	-0.00437224	0.0160512	-0.0546266	0.0256909	-0.0365469	0.0269667	0.0125437	0.0275098	-0.0358672	-0.0453123	0.00478482	0.00174142	0.0384698	-0.0125509	-0.0290806	0.0426432	-0.0180895	0.0066831	-0.00543009	0.0623504	-0.0489208	0.0470523	0.0137315	0.0501314	-0.0347145	-0.0155906	-0.0721217	-0.0197671	0.0698446	-0.0382069	-0.0261731	0.0203921	0.0516703	0.050116	-0.103462	-0.0317497	0.0290513
0	0	0	0	0	0	0.00124205	0.0062179	-0.0365289	-0.0138568	-0.0103095	0.000251979	0.0102314	-0.00413046	0.0162329	-0.0549047	0.025841	-0.0371105	0.0271078	0.0125541	0.0276451	-0.0362364	-0.045456	0.00482245	0.00170844	0.0386184	-0.0124323	-0.0291179	0.0427766	-0.0180967	0.00694068	-0.00532257	0.0623468	-0.0495528	0.0471761	0.013465	0.0502563	-0.0346051	-0.0154294	-0.072346	-0.0195918	0.0718791	-0.0380916	-0.027064	0.0205418	0.0517832	0.0498305	-0.102317	-0.0313485	0.0291124
0	0	0	0	0	0	0.0013672	0.00632198	-0.0370961	-0.0140142	-0.0104508	0.000358917	0.0103482	-0.00388648	0.016413	-0.0551819	0.0259911	-0.0376729	0.027249	0.0125637	0.0277804	-0.0366036	-0.0455992	0.00486022	0.00167526	0.0387671	-0.0123135	-0.0291548	0.04291	-0.0181036	0.00719827	-0.00521492	0.0623385	-0.0501891	0.0473	0.0131969	0.0503812	-0.0344956	-0.0152683	-0.0722069	-0.0194165	0.0739145	-0.0379762	-0.0279547	0.0206915	0.0518962	0.0495455	-0.101147	-0.0309441	0.0291735
0	0	0	0	0	0	0.00149253	0.00642607	-0.0376638	-0.014171	-0.0105918	0.000465866	0.0104652	-0.00364034	0.0165916	-0.0554584	0.0261413	-0.038234	0.0273902	0.0125725	0.0279158	-0.0369686	-0.0457419	0.00489813	0.00164187	0.0389158	-0.0121947	-0.0291914	0.0430434	-0.0181102	0.00745585	-0.00510714	0.0623254	-0.0508297	0.0474239	0.0129272	0.0505061	-0.0343862	-0.0151071	-0.0720678	-0.0192412	0.0759506	-0.0378609	-0.0288451	0.0208412	0.0520091	0.049261	-0.0999516	-0.0305364	0.0292347
0	0	0	0	0	0	0.00161803	0.00653017	-0.0382318	-0.0143273	-0.0107326	0.000572825	0.0105823	-0.00339205	0.0167684	-0.0557342	0.0262915	-0.0387939	0.0275314	0.0125804	0.0280512	-0.0373315	-0.0458841	0.00493618	0.00160829	0.0390644	-0.0120757	-0.0292277	0.0431768	-0.0181165	0.00771344	-0.00499923	0.0623076	-0.0514746	0.0475479	0.0126561	0.050631	-0.0342767	-0.0149458	-0.0719287	-0.0190658	0.077987	-0.0377455	-0.0297352	0.0209909	0.0521221	0.0489769	-0.0987303	-0.0301255	0.0292959
0	0	0	0	0	0	0.0017437	0.00663428	-0.0388	-0.014483	-0.0108732	0.000679796	0.0106996	-0.00314162	0.0169436	-0.0560092	0.0264417	-0.0393523	0.0276726	0.0125875	0.0281866	-0.0376921	-0.0460259	0.00497437	0.00157452	0.0392131	-0.0119565	-0.0292636	0.0433103	-0.0181226	0.00797102	-0.00489118	0.0622848	-0.0521236	0.0476718	0.0123835	0.050756	-0.0341673	-0.0147846	-0.0717896	-0.0188905	0.0800233	-0.0376302	-0.0306249	0.0211407	0.0522352	0.0486933	-0.0974833	-0.0297113	0.0293571
0	0	0	0	0	0	0.00186954	0.00673842	-0.0393684	-0.0146382	-0.0110135	0.000786777	0.0108171	-0.00288907	0.017117	-0.0562834	0.026592	-0.0399092	0.0278138	0.0125937	0.0283221	-0.0380504	-0.0461672	0.0050127	0.00154055	0.0393618	-0.0118373	-0.0292992	0.0434437	-0.0181284	0.00822861	-0.004783	0.0622572	-0.0527766	0.0477958	0.0121094	0.0508809	-0.034521	-0.0146233	-0.0716505	-0.0187152	0.0820591	-0.0375148	-0.0315141	0.0212904	0.0523482	0.0484101	-0.0962107	-0.029294	0.0294184
0	0	0	0	0	0	0.00199556	0.00684256	-0.0399369	-0.0147927	-0.0111536	0.000893769	0.0109347	-0.00263442	0.0172886	-0.0565568	0.0267423	-0.0404646	0.027955	0.0125991	0.0284576	-0.0384064	-0.046308	0.00505117	0.00150641	0.0395104	-0.0117179	-0.0293344	0.0435772	-0.0181339	0.0084862	-0.00467469	0.0622247	-0.0534338	0.0479198	0.011834	0.0510059	-0.0348792	-0.014462	-0.0715114	-0.0185399	0.084094	-0.0373995	-0.0324028	0.0214402	0.0524613	0.0481273	-0.0949124	-0.0288735	0.0294797
0	0	0	0	0	0	0.00212175	0.00694672	-0.0405055	-0.0149467	-0.0112414	0.00100077	0.0110526	-0.0023777	0.0174584	-0.0568295	0.0268927	-0.0410184	0.0280963	0.0126036	0.0285931	-0.0387601	-0.0464483	0.00508977	0.00147209	0.0396591	-0.0115984	-0.0293692	0.0437107	-0.0181391	0.00874378	-0.00456625	0.0621871	-0.0540949	0.0480438	0.0115572	0.0511309	-0.035242	-0.0143007	-0.0713723	-0.0183646	0.0861278	-0.0372841	-0.0332909	0.0215899	0.0525744	0.0478451	-0.0935885	-0.0284498	0.029541
0	0	0	0	0	0	0.00224811	0.00705089	-0.0410739	-0.0151002	-0.0113289	0.00110778	0.0111705	-0.00211891	0.0176262	-0.0571014	0.0270431	-0.0415704	0.0282376	0.0126072	0.0287287	-0.0391113	-0.0465881	0.00512852	0.0014376	0.0398078	-0.0114788	-0.0294038	0.0438442	-0.018144	0.00900137	-0.00445768	0.0621445	-0.0547599	0.0481678	0.0112791	0.0512559	-0.0356093	-0.0141393	-0.0712332	-0.0181893	0.0881599	-0.0371688	-0.0341784	0.0217397	0.0526876	0.0475632	-0.0922389	-0.028023	0.0296024
0	0	0	0	0	0	0.00237464	0.00715508	-0.0416422	-0.015253	-0.0114164	0.00121481	0.0112887	-0.00185809	0.0177921	-0.0573726	0.0271936	-0.0421207	0.0283788	0.01261	0.0288643	-0.0394602	-0.0467275	0.00516741	0.00140293	0.0399565	-0.011359	-0.0294379	0.0439778	-0.0181487	0.00925896	-0.00434898	0.0620969	-0.0554287	0.0482918	0.0109996	0.0513809	-0.0359811	-0.013978	-0.0710941	-0.0180139	0.0901902	-0.0370534	-0.0350651	0.0218894	0.0528008	0.0472818	-0.0908636	-0.0275931	0.0296638
0	0	0	0	0	0	0.00250134	0.00725928	-0.0422102	-0.0154053	-0.0115037	0.00132184	0.011407	-0.00159525	0.0179561	-0.057643	0.0273441	-0.0426691	0.0285201	0.012612	0.029	-0.0398065	-0.0468664	0.00520643	0.00136811	0.0401051	-0.0112392	-0.0294718	0.0441113	-0.018153	0.00951654	-0.00424014	0.0620441	-0.0561014	0.0484159	0.0107189	0.0515059	-0.0363574	-0.0138166	-0.070955	-0.0178386	0.0922181	-0.036938	-0.0359511	0.0220392	0.052914	0.0470009	-0.0894628	-0.0271601	0.0297252
0	0	0	0	0	0	0.00262822	0.0073635	-0.042778	-0.015557	-0.0115908	0.00142889	0.0115254	-0.00133041	0.018118	-0.0579126	0.0274947	-0.0432156	0.0286614	0.0126131	0.0291356	-0.0401504	-0.0470048	0.0052456	0.00133313	0.0402538	-0.0111192	-0.0295052	0.0442449	-0.0181571	0.00977413	-0.00413117	0.0619861	-0.0567777	0.04854	0.010437	0.0516309	-0.0367383	-0.0136552	-0.0708159	-0.0176633	0.0942433	-0.0368227	-0.0368362	0.022189	0.0530272	0.0467204	-0.0880364	-0.026724	0.0297867
0	0	0	0	0	0	0.00275526	0.00746773	-0.0433453	-0.0157082	-0.0116777	0.00153595	0.0116441	-0.0010636	0.0182779	-0.0581815	0.0276453	-0.0437601	0.0288028	0.0126133	0.0292713	-0.0404917	-0.0471427	0.0052849	0.00129799	0.0404025	-0.0109991	-0.0295384	0.0443784	-0.018161	0.0100317	-0.00402208	0.061923	-0.0574577	0.0486641	0.010154	0.0517559	-0.0371236	-0.0134937	-0.0706767	-0.0174879	0.0962655	-0.0367073	-0.0377204	0.0223388	0.0531405	0.0464403	-0.0865844	-0.0262849	0.0298482
0	0	0	0	0	0	0.00288248	0.00757198	-0.0439121	-0.0158588	-0.0117644	0.00164301	0.0117629	-0.000794832	0.0184357	-0.0584496	0.0277959	-0.0443025	0.0289441	0.0126127	0.0294071	-0.0408304	-0.0472801	0.00532434	0.00126271	0.0405512	-0.0108788	-0.0295712	0.044512	-0.0181645	0.0102893	-0.00391285	0.0618546	-0.0581413	0.0487882	0.00986972	0.051881	-0.0375135	-0.0133322	-0.0705376	-0.0173126	0.0982842	-0.036592	-0.0386036	0.0224885	0.0532538	0.0461607	-0.0851069	-0.0258428	0.0299097
0	0	0	0	0	0	0.00300987	0.00767624	-0.0444784	-0.0160088	-0.011851	0.00175009	0.0118818	-0.000524139	0.0185913	-0.0587169	0.0279466	-0.0448427	0.0290855	0.0126112	0.0295428	-0.0411665	-0.0474171	0.00536392	0.00122728	0.0406998	-0.0107584	-0.0296036	0.0446456	-0.0181678	0.0105469	-0.00380349	0.0617809	-0.0588284	0.0489124	0.00958439	0.052006	-0.0379078	-0.0131707	-0.0703985	-0.0171373	0.100299	-0.0364766	-0.0394858	0.0223538	0.0533672	0.0458816	-0.0836039	-0.0253976	0.0299713
0	0	0	0	0	0	0.00313743	0.00778051	-0.0450439	-0.0161583	-0.0119373	0.00185718	0.0120009	-0.000251542	0.0187447	-0.0589835	0.0280973	-0.0453808	0.0292268	0.0126089	0.0296786	-0.0415	-0.0475536	0.00540364	0.00119171	0.0408485	-0.0106379	-0.0296357	0.0447792	-0.0181708	0.0108045	-0.00369399	0.0617019	-0.0595189	0.0490365	0.00929798	0.0521311	-0.0383066	-0.0130092	-0.0702594	-0.0169619	0.102064	-0.0363612	-0.040367	0.0222163	0.0534805	0.0456029	-0.0820755	-0.0249495	0.0300329
0	0	0	0	0	0	0.00326517	0.0078848	-0.0456088	-0.0163072	-0.0120234	0.00196428	0.0121202	2.2935e-05	0.0188959	-0.0592493	0.0282481	-0.0459165	0.0293682	0.0126057	0.0298145	-0.0418307	-0.0476896	0.0054435	0.00115601	0.0409972	-0.0105173	-0.0296674	0.0449129	-0.0181735	0.0110621	-0.00358437	0.0616175	-0.0602128	0.0491607	0.00901055	0.0522562	-0.0387099	-0.0128477	-0.0701203	-0.0167866	0.103825	-0.0362459	-0.0412469	0.0220761	0.0535939	0.0453246	-0.0805218	-0.0244984	0.0300945
0	0	0	0	0	0	0.00339307	0.0079891	-0.0461728	-0.0164555	-0.0121094	0.00207139	0.0122397	0.000299267	0.0190449	-0.0595144	0.0283989	-0.0464499	0.0295096	0.0126016	0.0299503	-0.0421588	-0.0478251	0.0054835	0.00112017	0.0411459	-0.0103966	-0.0296988	0.0450465	-0.0181759	0.0113197	-0.00347462	0.0615278	-0.0609099	0.0492849	0.00872213	0.0523813	-0.0391177	-0.0126861	-0.0699812	-0.0166112	0.10558	-0.0361305	-0.0421257	0.021933	0.0537074	0.0450468	-0.0789428	-0.0240444	0.0301562
0	0	0	0	0	0	0.00352114	0.00809342	-0.0467359	-0.0166033	-0.012195	0.00217851	0.0123593	0.000577427	0.0191915	-0.0597787	0.0285498	-0.0469809	0.029651	0.0125967	0.0300862	-0.042484	-0.0479601	0.00552363	0.00108422	0.0412945	-0.0102757	-0.0297299	0.0451802	-0.018178	0.0115772	-0.00336473	0.0614326	-0.0616103	0.0494092	0.00843275	0.0525064	-0.0395298	-0.0125245	-0.0698421	-0.0164359	0.107331	-0.0360151	-0.0430031	0.0217871	0.0538208	0.0447695	-0.0773387	-0.0235875	0.0302179
0	0	0	0	0	0	0.00364939	0.00819775	-0.0472981	-0.0167505	-0.0122805	0.00228564	0.0124791	0.000857391	0.0193358	-0.0600422	0.0287007	-0.0475094	0.0297924	0.012591	0.0302222	-0.0428065	-0.0480947	0.00556391	0.00104814	0.0414432	-0.0101547	-0.0297606	0.0453138	-0.0181799	0.0118348	-0.00325472	0.0613319	-0.0623138	0.0495334	0.00814247	0.0526315	-0.0399465	-0.0123629	-0.069703	-0.0162605	0.109076	-0.0358997	-0.0438793	0.0216385	0.0539343	0.0444926	-0.0757094	-0.0231277	0.0302796
0	0	0	0	0	0	0.00377781	0.00830209	-0.0478591	-0.0168971	-0.0123657	0.00239278	0.012599	0.00113913	0.0194777	-0.060305	0.0288517	-0.0480353	0.0299339	0.0125843	0.0303582	-0.0431262	-0.0482288	0.00560432	0.00101195	0.0415919	-0.0100336	-0.0297909	0.0454475	-0.0181815	0.0120924	-0.00314457	0.0612257	-0.0630204	0.0496577	0.00785131	0.0527566	-0.0403675	-0.0122012	-0.0695638	-0.0160852	0.110815	-0.0357844	-0.044754	0.021487	0.0540479	0.0442161	-0.074055	-0.0226652	0.0303414
0	0	0	0	0	0	0.00390639	0.00840645	-0.048419	-0.0170431	-0.0124506	0.00249993	0.0127191	0.00142262	0.0196172	-0.060567	0.0290027	-0.0485585	0.0300753	0.0125768	0.0304942	-0.043443	-0.0483624	0.00564487	0.000975647	0.0417406	-0.00991232	-0.029821	0.0455812	-0.0181828	0.01235	-0.00303429	0.061114	-0.06373	0.0497819	0.00755932	0.0528817	-0.0407929	-0.0120396	-0.0694247	-0.0159098	0.112547	-0.035669	-0.0456273	0.0213328	0.0541614	0.0439401	-0.0723758	-0.0221998	0.0304032
0	0	0	0	0	0	0.00403515	0.00851082	-0.0489777	-0.0171886	-0.0125353	0.0026071	0.0128394	0.00170783	0.0197542	-0.0608283	0.0291537	-0.0490791	0.0302168	0.0125685	0.0306302	-0.043757	-0.0484955	0.00568556	0.000939239	0.0418893	-0.00979095	-0.0298506	0.045715	-0.0181839	0.0126076	-0.00292388	0.0609968	-0.0644425	0.0499063	0.00726653	0.0530068	-0.0412227	-0.0118779	-0.0692856	-0.0157344	0.114273	-0.0355536	-0.046499	0.0211759	0.054275	0.0436645	-0.0706718	-0.0217316	0.030465
0	0	0	0	0	0	0.00416408	0.00861521	-0.0495351	-0.0173336	-0.0126198	0.00271427	0.0129598	0.00199473	0.0198888	-0.0610888	0.0293048	-0.0495969	0.0303582	0.0125593	0.0307663	-0.044068	-0.0486282	0.00572639	0.00090273	0.042038	-0.00966946	-0.02988	0.0458487	-0.0181846	0.0128652	-0.00281335	0.0608739	-0.0651578	0.0500306	0.006973	0.053132	-0.0416569	-0.0117162	-0.0691465	-0.0155591	0.115992	-0.0354382	-0.0473692	0.0210161	0.0543886	0.0433894	-0.068943	-0.0212607	0.0305269
0	0	0	0	0	0	0.00429318	0.00871961	-0.050091	-0.0174779	-0.0127039	0.00282145	0.0130804	0.00228329	0.0200208	-0.0613486	0.029456	-0.0501119	0.0304997	0.0125493	0.0309024	-0.0443761	-0.0487603	0.00576735	0.000866124	0.0421866	-0.00954784	-0.0299089	0.0459824	-0.0181851	0.0131228	-0.00270268	0.0607454	-0.0658759	0.0501549	0.00667875	0.0532572	-0.0420954	-0.0115544	-0.0690073	-0.0153837	0.117704	-0.0353228	-0.0482377	0.0208536	0.0545023	0.0431147	-0.0671897	-0.020787	0.0305888
0	0	0	0	0	0	0.00442245	0.00882403	-0.0506455	-0.0176218	-0.0127878	0.00292865	0.0132012	0.00257349	0.0201503	-0.0616075	0.0296071	-0.0506239	0.0306412	0.0125384	0.0310385	-0.0446812	-0.048892	0.00580846	0.000829426	0.0423353	-0.00942609	-0.0299376	0.0461162	-0.0181853	0.0133804	-0.00259188	0.0606113	-0.0665966	0.0502793	0.00638382	0.0531024	-0.0425383	-0.0113927	-0.0688682	-0.0152083	0.119408	-0.0352075	-0.0491046	0.0206884	0.054616	0.0428405	-0.0650766	-0.0203107	0.0306507
0	0	0	0	0	0	0.00455189	0.00892846	-0.0511985	-0.017765	-0.0128714	0.00303586	0.0133221	0.00286529	0.0202772	-0.0618658	0.0297584	-0.0511331	0.0307828	0.0125266	0.0311747	-0.0449833	-0.0490233	0.0058497	0.000792642	0.042484	-0.00930422	-0.0299659	0.04625	-0.0181852	0.013638	-0.00248095	0.0604715	-0.0673199	0.0504037	0.00608827	0.0529447	-0.0429854	-0.0112309	-0.0687291	-0.0150329	0.121104	-0.0350921	-0.0499696	0.0205204	0.0547297	0.0425667	-0.0629425	-0.0198318	0.0306028
0	0	0	0	0	0	0.0046815	0.0090329	-0.0517498	-0.0179077	-0.0129547	0.00314307	0.0134432	0.00315866	0.0204015	-0.0621232	0.0299096	-0.0516392	0.0309243	0.012514	0.0313109	-0.0452825	-0.049154	0.00589108	0.000755774	0.0426327	-0.00918223	-0.0299938	0.0463838	-0.0180058	0.0138956	-0.00236989	0.060326	-0.0680457	0.0505281	0.00579213	0.0527843	-0.0434368	-0.0110691	-0.06859	-0.0148576	0.122792	-0.0349767	-0.0508328	0.0203496	0.0546951	0.0422933	-0.0607877	-0.0193502	0.0305536
0	0	0	0	0	0	0.00481128	0.00913736	-0.0522994	-0.0180498	-0.0130377	0.0032503	0.0135645	0.00345358	0.0205231	-0.06238	0.0300609	-0.0521422	0.0310658	0.0125006	0.0314471	-0.0455785	-0.0492843	0.0059326	0.000718829	0.0427814	-0.00906011	-0.0300214	0.0465176	-0.0178247	0.0141531	-0.0022587	0.0601748	-0.068774	0.0506525	0.00549544	0.0526209	-0.0438925	-0.0109072	-0.0684508	-0.0146822	0.124471	-0.0348613	-0.0516942	0.0201762	0.054659	0.0420204	-0.0586121	-0.0188661	0.0305033
0	0	0	0	0	0	0.00494123	0.00924183	-0.0528472	-0.0181913	-0.0131203	0.00335754	0.0136859	0.00375	0.0206421	-0.0626359	0.0302123	-0.052642	0.0312074	0.0124863	0.0315834	-0.0458715	-0.0494141	0.00597426	0.000681811	0.0429301	-0.00893787	-0.0300487	0.0466514	-0.017642	0.0144107	-0.00214737	0.0600178	-0.0695046	0.0507769	0.00519824	0.0524547	-0.0443525	-0.0107453	-0.0683117	-0.0145068	0.12614	-0.0347459	-0.0525536	0.02	0.0546213	0.041748	-0.0564161	-0.0183795	0.0304517
0	0	0	0	0	0	0.00507135	0.00934632	-0.0533931	-0.0183323	-0.0132027	0.00346478	0.0138075	0.0040479	0.0207583	-0.0628911	0.0303637	-0.0531387	0.031349	0.0124712	0.0317197	-0.0461614	-0.0495434	0.00601605	0.000644724	0.0430788	-0.00881551	-0.0300756	0.0467852	-0.0174577	0.0146683	-0.00203592	0.0598551	-0.0702374	0.0509014	0.00490057	0.0522857	-0.0448166	-0.0105835	-0.0681726	-0.0143314	0.127555	-0.0346305	-0.053411	0.0198211	0.0545821	0.0414759	-0.0541997	-0.0178903	0.0303989
0	0	0	0	0	0	0.00520164	0.00945082	-0.0539371	-0.0184728	-0.0132848	0.00357204	0.0139292	0.00434725	0.0208718	-0.0631456	0.0305151	-0.0536321	0.0314906	0.0124552	0.031856	-0.0464482	-0.0496722	0.00605798	0.000607574	0.0432275	-0.00869302	-0.0301022	0.0469191	-0.0172719	0.0149259	-0.00192434	0.0596865	-0.0709724	0.0510259	0.00460248	0.0521138	-0.0452849	-0.0104215	-0.0680335	-0.014156	0.12896	-0.0345151	-0.0542663	0.0196395	0.0545414	0.0412044	-0.051963	-0.0173987	0.0303449
0	0	0	0	0	0	0.0053321	0.00955533	-0.0544791	-0.0186126	-0.0133665	0.00367931	0.0140511	0.00464801	0.0209825	-0.0633993	0.0306666	-0.0541221	0.0316322	0.0124384	0.0319924	-0.0467318	-0.0498006	0.00610005	0.000570363	0.0433762	-0.00857041	-0.0301284	0.047053	-0.0170845	0.0151835	-0.00181263	0.0595122	-0.0717095	0.0511504	0.00430401	0.0519391	-0.0457574	-0.0102596	-0.0678943	-0.0139806	0.130356	-0.0343997	-0.0551196	0.0194552	0.0544991	0.0409333	-0.0497064	-0.0169047	0.0302896
0	0	0	0	0	0	0.00546273	0.00965986	-0.055019	-0.0187519	-0.0134478	0.00378659	0.0141732	0.00495015	0.0210904	-0.0636522	0.0308182	-0.0546088	0.0317738	0.0124208	0.0321288	-0.0470123	-0.0499285	0.00614226	0.000533098	0.0435249	-0.00844767	-0.0301543	0.0471869	-0.0168955	0.0154411	-0.00170079	0.0593321	-0.0724486	0.0512749	0.00400519	0.0517616	-0.046234	-0.0100976	-0.0677552	-0.0138052	0.13174	-0.0342843	-0.0559706	0.0192682	0.0544553	0.0406626	-0.0474299	-0.0164082	0.0302331
0	0	0	0	0	0	0.00559353	0.00976441	-0.0555567	-0.0188907	-0.0135289	0.00389388	0.0142954	0.00525362	0.0211955	-0.0639044	0.0309698	-0.055092	0.0319154	0.0124024	0.0322653	-0.0472896	-0.0500559	0.0061846	0.000495782	0.0436736	-0.00832481	-0.0301798	0.0473207	-0.0167049	0.0156987	-0.00158882	0.0591461	-0.0731896	0.0513994	0.00370607	0.0515812	-0.0467147	-0.00993566	-0.0676161	-0.0136298	0.133115	-0.0341689	-0.0568194	0.0190786	0.0544099	0.0403923	-0.0451337	-0.0159095	0.0301755
0	0	0	0	0	0	0.0057245	0.00986896	-0.0560922	-0.0190288	-0.0136096	0.00400118	0.0144178	0.00555841	0.0212978	-0.0641558	0.0311214	-0.0555718	0.0320571	0.0123831	0.0324017	-0.0475637	-0.0501829	0.00622709	0.00045842	0.0438223	-0.00820182	-0.030205	0.0474547	-0.0165128	0.0159563	-0.00147672	0.0589542	-0.0739324	0.051524	0.0034067	0.051398	-0.0471995	-0.00977365	-0.0674769	-0.0134544	0.134478	-0.0340536	-0.0576659	0.0188863	0.054363	0.0401225	-0.0428181	-0.0154084	0.0301166
0	0	0	0	0	0	0.00585564	0.00997353	-0.0566253	-0.0191665	-0.0136899	0.0041085	0.0145403	0.00586447	0.0213971	-0.0644065	0.031273	-0.056048	0.0321987	0.012363	0.0325382	-0.0478346	-0.0503093	0.0062697	0.000421016	0.043971	-0.00807872	-0.0302299	0.0475886	-0.0163192	0.0162139	-0.00152512	0.0587565	-0.074677	0.0516485	0.0031071	0.0512119	-0.0476883	-0.00961161	-0.0673378	-0.013279	0.13583	-0.0339382	-0.0585101	0.0186914	0.0543146	0.0398532	-0.0404832	-0.0149051	0.0300564
0	0	0	0	0	0	0.00598695	0.0100781	-0.0571561	-0.0193035	-0.0137698	0.00421582	0.0146631	0.00617177	0.0214936	-0.0646564	0.0314248	-0.0565206	0.0323404	0.012342	0.0326748	-0.0481022	-0.0504353	0.00631246	0.000383576	0.0441197	-0.00795549	-0.0302544	0.0477225	-0.016124	0.0164715	-0.00157525	0.0585529	-0.0754232	0.0517731	0.00280734	0.0510231	-0.0481811	-0.00944955	-0.0671986	-0.0131036	0.13717	-0.0338228	-0.0589469	0.0184938	0.0542646	0.0395843	-0.0381293	-0.0143996	0.0299951
0	0	0	0	0	0	0.00611843	0.0101827	-0.0576844	-0.01944	-0.0138494	0.00432315	0.0147859	0.00648027	0.0215871	-0.0649056	0.0315765	-0.0569895	0.0324821	0.0123203	0.0328113	-0.0483666	-0.0505608	0.00635536	0.000346102	0.0442684	-0.00783213	-0.0302786	0.0478565	-0.0159272	0.0167291	-0.00162711	0.0583435	-0.076171	0.0518977	0.00250743	0.0508314	-0.0486779	-0.00928747	-0.0670595	-0.0129282	0.138499	-0.0337073	-0.0593853	0.0182937	0.0542131	0.0393158	-0.0357565	-0.0138919	0.0299325
0	0	0	0	0	0	0.00625008	0.0102873	-0.0582101	-0.019576	-0.0139287	0.00443049	0.014909	0.00678994	0.0216777	-0.065154	0.0317283	-0.0574547	0.0326238	0.0122977	0.0329479	-0.0486277	-0.0506859	0.00639839	0.0003086	0.0444171	-0.00770865	-0.0303024	0.0479905	-0.015729	0.0169867	-0.00168069	0.0581281	-0.0769202	0.0520224	0.00220744	0.050637	-0.0491786	-0.00912536	-0.0669204	-0.0127528	0.139815	-0.0335919	-0.0598252	0.0180909	0.0541601	0.0390478	-0.033365	-0.0133821	0.0298688
0	0	0	0	0	0	0.0063819	0.010392	-0.0587332	-0.0197113	-0.0140075	0.00453785	0.014881	0.00710073	0.0217654	-0.0654016	0.0318802	-0.0579162	0.0327655	0.0122744	0.0330846	-0.0488855	-0.0508105	0.00644156	0.000271074	0.0445658	-0.00758505	-0.0303259	0.0481244	-0.0155292	0.0172442	-0.00173601	0.0579069	-0.0776708	0.052147	0.00190739	0.0504397	-0.0496832	-0.00896323	-0.0667812	-0.0125774	0.141119	-0.0334765	-0.0602667	0.0178856	0.0541055	0.0387802	-0.0309552	-0.0128702	0.0298038
0	0	0	0	0.000106288	-9.50762e-05	0.00651388	0.0104966	-0.0592537	-0.0198462	-0.0140859	0.00464521	0.0148514	0.00741261	0.02185	-0.0656486	0.032032	-0.0583738	0.0329072	0.0122502	0.0332213	-0.04914	-0.0509346	0.00648486	0.000233529	0.0447145	-0.00746133	-0.030349	0.0482584	-0.015328	0.0175018	-0.00179306	0.0576797	-0.0784227	0.0522717	0.00160734	0.0502397	-0.0501917	-0.00880107	-0.0666421	-0.012402	0.14241	-0.0333611	-0.0607096	0.0176777	0.0540494	0.0385131	-0.0285271	-0.0123562	0.0297376
0	0	0	0	0.000212822	-0.000189455	0.00664604	0.0106013	-0.0597714	-0.0199804	-0.014164	0.00475259	0.0148201	0.00772555	0.0219316	-0.0658947	0.032184	-0.0588276	0.033049	0.0122253	0.033358	-0.0493911	-0.0510582	0.0065283	0.000195968	0.0448632	-0.00733748	-0.0303718	0.0483925	-0.0151252	0.0177594	-0.00185185	0.0574466	-0.0791758	0.0523964	0.00130732	0.0500368	-0.050704	-0.00863889	-0.0665029	-0.0122266	0.143688	-0.0332457	-0.0611538	0.0174672	0.0539918	0.0382464	-0.0260811	-0.0118403	0.0296702
0	0	0	0	0.000319603	-0.000283136	0.00677836	0.0107059	-0.0602863	-0.0201141	-0.0142417	0.00485997	0.0147872	0.0080395	0.0220102	-0.0661401	0.032336	-0.0592775	0.0331907	0.0121995	0.0334947	-0.049639	-0.0511814	0.00657188	0.000158395	0.0450119	-0.00721351	-0.0303943	0.0485265	-0.014921	0.018017	-0.00191237	0.0572077	-0.0799299	0.0525211	0.00100738	0.0498313	-0.0512201	-0.00847668	-0.0663638	-0.0120511	0.144953	-0.0331303	-0.0615994	0.0172542	0.0539327	0.0379801	-0.0236175	-0.0113224	0.0296016
0	0	0	0	0.00042663	-0.000376121	0.00691085	0.0108106	-0.0607983	-0.0202473	-0.0143189	0.00496737	0.0147526	0.00835442	0.0220857	-0.0663848	0.032488	-0.0597234	0.0333325	0.012173	0.0336315	-0.0498834	-0.051304	0.0066156	0.000120816	0.0451606	-0.00708941	-0.0304164	0.0486605	-0.0147153	0.0182746	-0.00197462	0.0569628	-0.0806851	0.0526458	0.000707554	0.0496229	-0.05174	-0.00831445	-0.0662247	-0.0118757	0.146204	-0.0330149	-0.0620463	0.0170388	0.053872	0.0377143	-0.0211363	-0.0108026	0.0295317
0	0	0	0	0.000533903	-0.000468409	0.00704351	0.0109153	-0.0613074	-0.0203798	-0.0143958	0.00507478	0.0147163	0.00867028	0.0221581	-0.0666287	0.03264	-0.0601653	0.0334743	0.0121456	0.0337683	-0.0501246	-0.0514263	0.00665945	8.32335e-05	0.0453093	-0.00696519	-0.0304382	0.0487946	-0.0145081	0.0185322	-0.00203861	0.056712	-0.0814413	0.0527706	0.000407887	0.0494118	-0.0522635	-0.0081522	-0.0660855	-0.0117003	0.147196	-0.0328995	-0.0624943	0.0168208	0.0538099	0.0374489	-0.018638	-0.010281	0.0294607
0	0	0	0	0.000641422	-0.000560001	0.00717635	0.01102	-0.0618134	-0.0205119	-0.0144722	0.00518219	0.0146783	0.00898704	0.0222275	-0.0668719	0.0327921	-0.0606032	0.0336161	0.0121175	0.0339051	-0.0503623	-0.051548	0.00670344	4.56525e-05	0.045458	-0.00684085	-0.0304596	0.0489287	-0.0142995	0.0187898	-0.00210433	0.0564553	-0.0821982	0.0528954	0.000108419	0.049198	-0.0527908	-0.00798992	-0.0659464	-0.0115248	0.148173	-0.0327841	-0.0629435	0.0166003	0.0537462	0.037184	-0.0161227	-0.00975752	0.0293885
0	0	0	0	0.000749187	-0.000650897	0.00730934	0.0111247	-0.0623164	-0.0206433	-0.0145482	0.00528962	0.0146387	0.00930465	0.0222938	-0.0671143	0.0329443	-0.061037	0.0337579	0.0120887	0.034042	-0.0505967	-0.0516693	0.00674757	8.07704e-06	0.0456067	-0.00671639	-0.0304807	0.0490628	-0.0140894	0.0190474	-0.00217179	0.0561927	-0.0829559	0.0530201	-0.000190808	0.0489814	-0.0533216	-0.00782762	-0.0658072	-0.0116118	0.149136	-0.0326687	-0.0633938	0.0163774	0.0536811	0.0369195	-0.0135908	-0.00923233	0.0293151
0	0	0	0	0.000857198	-0.000741097	0.00744251	0.0112295	-0.0628162	-0.0207742	-0.0146238	0.00539706	0.0145974	0.00962308	0.0223569	-0.0673559	0.0330965	-0.0614666	0.0338997	0.012059	0.0341789	-0.0508277	-0.0517901	0.00679183	-2.94889e-05	0.0457554	-0.0065918	-0.0305015	0.0491969	-0.013878	0.019305	-0.00224097	0.0559242	-0.0837142	0.053145	-0.000489751	0.0487622	-0.053856	-0.00766529	-0.0656681	-0.0117015	0.150085	-0.0325532	-0.0638451	0.0161521	0.0536144	0.0366555	-0.0110425	-0.00870544	0.0292405
0	0	0	0	0.000965454	-0.000830603	0.00757585	0.0113342	-0.0633128	-0.0209046	-0.014699	0.00550451	0.0145545	0.00994229	0.0224169	-0.0675968	0.0332487	-0.0618921	0.0340416	0.0120286	0.0343158	-0.0510552	-0.0519104	0.00683623	-6.70413e-05	0.0459041	-0.00646709	-0.0305219	0.049331	-0.0136651	0.0195626	-0.00231189	0.0556498	-0.084473	0.0532698	-0.000788371	0.0485402	-0.054394	-0.00750294	-0.0655289	-0.0117938	0.151018	-0.0324378	-0.0642973	0.0159244	0.0535463	0.0363918	-0.00847803	-0.00817689	0.0291647
0	0	0	0	0.00107396	-0.000919413	0.00770935	0.011439	-0.0638061	-0.0210344	-0.0147737	0.00561197	0.0145098	0.0102622	0.0224737	-0.067837	0.033401	-0.0623133	0.0341834	0.0119975	0.0344528	-0.0512794	-0.0520302	0.00688077	-0.000104576	0.0460528	-0.00634226	-0.030542	0.0494651	-0.0134508	0.0198202	-0.00238453	0.0553695	-0.0852324	0.0533946	-0.00108663	0.0483155	-0.0549354	-0.00734056	-0.0653898	-0.0118887	0.151937	-0.0323224	-0.0647505	0.0156943	0.0534767	0.0361287	-0.00589777	-0.00764674	0.0290877
0	0	0	0	0.0011827	-0.00100753	0.00784302	0.0115438	-0.0642961	-0.0211636	-0.014848	0.00571944	0.0144635	0.0105829	0.0225274	-0.0680764	0.0335533	-0.0627303	0.0343253	0.0119656	0.0345898	-0.0515001	-0.0521496	0.00692544	-0.000142089	0.0462015	-0.00621731	-0.0305617	0.0495993	-0.0132351	0.0200778	-0.0024589	0.0550834	-0.085992	0.0535195	-0.00138447	0.0480882	-0.0554803	-0.00717816	-0.0652506	-0.0119862	0.15284	-0.032207	-0.0652044	0.0154618	0.0534056	0.0358659	-0.00330196	-0.00711504	0.0290095
0	0	0	0	0.0012917	-0.00109495	0.00797687	0.0116486	-0.0647827	-0.0212923	-0.0149218	0.00582692	0.0144155	0.0109041	0.0225779	-0.0683151	0.0337057	-0.063143	0.0344672	0.0119329	0.0347268	-0.0517174	-0.0522685	0.00697025	-0.000179577	0.0463502	-0.00609223	-0.0305811	0.0497334	-0.0130181	0.0203354	-0.00253499	0.0547914	-0.086752	0.0536444	-0.00168188	0.0478583	-0.0560286	-0.00701574	-0.0651114	-0.0120864	0.153727	-0.0320916	-0.0656592	0.015227	0.0533331	0.0356036	-0.000690919	-0.00658184	0.0289302
0	0	0	0	0.00140093	-0.00118168	0.00811087	0.0117534	-0.0652658	-0.0214204	-0.0149952	0.00593441	0.0143659	0.011226	0.0226252	-0.068553	0.0338581	-0.0635513	0.0346091	0.0118995	0.0348639	-0.0519313	-0.052387	0.00701519	-0.000217035	0.046499	-0.00596703	-0.0304413	0.0498676	-0.0127997	0.020593	-0.0026128	0.0544935	-0.0875121	0.0537693	-0.00197879	0.0476257	-0.0565802	-0.00685329	-0.0649723	-0.0121892	0.154598	-0.0319761	-0.0661147	0.0147054	0.0532591	0.0353418	0.00193506	-0.00604719	0.0288497
0	0	0	0	0.00151042	-0.00126771	0.00824505	0.0118582	-0.0657455	-0.021548	-0.0150681	0.00604191	0.0143146	0.0115485	0.0226694	-0.0687902	0.0340106	-0.0639553	0.034751	0.0118654	0.035001	-0.0521417	-0.052505	0.00706027	-0.00025446	0.0466477	-0.00584171	-0.0302999	0.0500018	-0.0125799	0.0208506	-0.00269233	0.0541898	-0.0882722	0.0538942	-0.00227518	0.0473905	-0.0571352	-0.00669082	-0.0648331	-0.0122946	0.155454	-0.0318607	-0.0665708	0.0141786	0.0531836	0.0350804	0.00457567	-0.00551114	0.028768
0	0	0	0	0.00162014	-0.00135306	0.0083794	0.0119631	-0.0662215	-0.021675	-0.0151406	0.00614942	0.0142616	0.0118715	0.0227103	-0.0690266	0.0341631	-0.0643549	0.0348929	0.0118306	0.0351381	-0.0523487	-0.0526225	0.00710549	-0.000291848	0.0467964	-0.00571626	-0.0301569	0.050136	-0.0123589	0.0211082	-0.00277357	0.0538803	-0.0890324	0.0540191	-0.002571	0.0471526	-0.0576933	-0.00652832	-0.064694	-0.0124026	0.156293	-0.0317453	-0.0670275	0.0136469	0.0531067	0.0348194	0.00723059	-0.00497376	0.0286852
0	0	0	0	0.00173012	-0.00143771	0.00851391	0.0120679	-0.0666939	-0.0218015	-0.0152126	0.00625695	0.0142069	0.0121949	0.0227479	-0.0692623	0.0343156	-0.06475	0.0350349	0.011795	0.0352753	-0.0525522	-0.0527395	0.00715084	-0.000329195	0.0469451	-0.0055907	-0.0300123	0.0502702	-0.0121365	0.0213658	-0.00285651	0.053565	-0.0897924	0.0541441	-0.00286621	0.0469122	-0.0582547	-0.0063658	-0.0645548	-0.0125133	0.157115	-0.0316298	-0.0674847	0.0131101	0.0530284	0.0345589	0.00989951	-0.00443509	0.0286012
0	0	0	0	0.00184033	-0.00152166	0.00864859	0.0121728	-0.0671626	-0.0219274	-0.0152842	0.00636448	0.0141506	0.0125189	0.0227824	-0.0694972	0.0344682	-0.0651407	0.0351768	0.0117587	0.0354125	-0.0527523	-0.0528561	0.00719633	-0.000347146	0.0470938	-0.00546501	-0.0298662	0.0504044	-0.0119128	0.0216234	-0.00294116	0.053244	-0.0905523	0.0542691	-0.00316077	0.0466693	-0.0588192	-0.00620325	-0.0644157	-0.0126266	0.157921	-0.0315144	-0.0679423	0.0125683	0.0529486	0.0342988	0.0125821	-0.00389519	0.0285161
0	0	0	0	0.0019508	-0.00160493	0.00878344	0.0122777	-0.0676276	-0.0220527	-0.0153553	0.00647202	0.0140926	0.0128431	0.0228136	-0.0697314	0.0346209	-0.0655268	0.0353188	0.0117218	0.0355497	-0.052949	-0.0529722	0.00724195	-0.000364859	0.0472425	-0.00533919	-0.0297184	0.0505387	-0.0116879	0.021881	-0.00302751	0.0529172	-0.0913118	0.0543941	-0.00345465	0.0464237	-0.0593868	-0.00604069	-0.0642765	-0.0127425	0.15871	-0.031399	-0.0684004	0.0120215	0.0528674	0.0340391	0.015278	-0.00335411	0.0284298
0	0	0	0	0.0020615	-0.0016875	0.00891845	0.0123825	-0.0680888	-0.0221775	-0.0154259	0.00657958	0.014033	0.0131678	0.0228416	-0.0699648	0.0347735	-0.0659084	0.0354608	0.0116841	0.035687	-0.0531421	-0.0530878	0.00728772	-0.000382334	0.0473913	-0.00521326	-0.0295692	0.050673	-0.0114617	0.0221386	-0.00311556	0.0525846	-0.092071	0.0545191	-0.0037478	0.0461757	-0.0599575	-0.00587809	-0.0641373	-0.0128609	0.159481	-0.0312835	-0.0688588	0.0114698	0.0527848	0.0337799	0.0179869	-0.00281191	0.0283424
0	0	0	0	0.00217245	-0.00176938	0.00905364	0.0124875	-0.0685462	-0.0223018	-0.015496	0.00668714	0.0139717	0.0134928	0.0228663	-0.0701975	0.0349263	-0.0662855	0.0356028	0.0116458	0.0358243	-0.0533319	-0.0532029	0.00733361	-0.000399572	0.04754	-0.0050872	-0.0294183	0.0508072	-0.0112342	0.0223961	-0.00320529	0.0522464	-0.0928296	0.0546442	-0.00404018	0.0459251	-0.0605311	-0.00571548	-0.0639982	-0.012982	0.15999	-0.0311681	-0.0693175	0.0109131	0.0527008	0.0335211	0.0207085	-0.00226865	0.0282539
0	0	0	0	0.00228365	-0.00185057	0.00918899	0.0125924	-0.0689996	-0.0224254	-0.0155656	0.00679471	0.0139087	0.013818	0.0228877	-0.0704295	0.035079	-0.0666579	0.0357448	0.0116067	0.0359616	-0.0535181	-0.0533176	0.00737964	-0.000416571	0.0476887	-0.00496103	-0.0292659	0.0509415	-0.0110055	0.0226537	-0.0032967	0.0519025	-0.0935877	0.0547692	-0.00433176	0.0456721	-0.0611076	-0.00555283	-0.063859	-0.0131057	0.160481	-0.0310527	-0.0697764	0.0107187	0.0526154	0.0332628	0.0234424	-0.00172437	0.0281642
0	0	0	0	0.00239508	-0.00193107	0.00932451	0.0126973	-0.0694491	-0.0225486	-0.0155827	0.0069023	0.0138441	0.0141434	0.0229059	-0.0706607	0.0352318	-0.0670257	0.0358868	0.011567	0.036099	-0.0533614	-0.0534319	0.00742581	-0.000433333	0.0478374	-0.00483473	-0.0291119	0.0510758	-0.0107756	0.0229113	-0.00338979	0.0515529	-0.0943451	0.0548943	-0.00462249	0.0454166	-0.061687	-0.00539017	-0.0637198	-0.0132319	0.160954	-0.0309372	-0.0702354	0.0105268	0.0525287	0.0330049	0.0261883	-0.00117914	0.0280735
0	0	0	0	0.00250677	-0.00201088	0.00946019	0.0128023	-0.0698946	-0.0226712	-0.0155995	0.0070099	0.0137779	0.014469	0.0229208	-0.0708912	0.0353847	-0.0673889	0.0360288	0.0115267	0.0362364	-0.0532046	-0.0535456	0.00747211	-0.000449857	0.0479861	-0.0047083	-0.0289564	0.0512102	-0.0105445	0.0231689	-0.00348455	0.0511977	-0.0951017	0.0550194	-0.00491235	0.0451587	-0.0622693	-0.00522748	-0.0635807	-0.0133607	0.16141	-0.0308218	-0.0706945	0.0103374	0.0524406	0.0327474	0.0289457	-0.00063302	0.0279816
0	0	0	0	0.00261869	-0.00209	0.00959604	0.0129072	-0.070336	-0.0227932	-0.0156159	0.0071175	0.01371	0.0147948	0.0229325	-0.0711209	0.0355376	-0.0677474	0.0361709	0.0114856	0.0363738	-0.0530478	-0.0536589	0.00751855	-0.000466144	0.0481349	-0.00458176	-0.0287994	0.0513445	-0.0103123	0.0234265	-0.00358096	0.0508369	-0.0958575	0.0551445	-0.00520128	0.0448983	-0.0628543	-0.00506477	-0.0634415	-0.0134921	0.161847	-0.0307064	-0.0711536	0.0101506	0.0523511	0.0324903	0.0317144	-8.60561e-05	0.0278886
0	0	0	0	0.00273086	-0.00216843	0.00973206	0.0130122	-0.0707733	-0.0229146	-0.0156319	0.00722512	0.0136405	0.0151206	0.0229409	-0.0713499	0.0356905	-0.0681012	0.0363129	0.011444	0.0365112	-0.052891	-0.0537717	0.00756513	-0.000482194	0.0482836	-0.00445509	-0.0286409	0.0514789	-0.0100789	0.0236841	-0.00367903	0.0504706	-0.0966123	0.0552696	-0.00548926	0.0446356	-0.0634419	-0.00490203	-0.0633023	-0.013626	0.162266	-0.0305909	-0.0716126	0.00996642	0.0522602	0.0322337	0.034494	0.000461688	0.0277945
0	0	0	0	0.00284328	-0.00224618	0.00986825	0.0131172	-0.0712065	-0.0230356	-0.0156476	0.00733274	0.0135693	0.0154465	0.022946	-0.0715781	0.0358435	-0.0684502	0.036455	0.0114017	0.0366487	-0.0527343	-0.0538841	0.00761184	-0.000498006	0.0484323	-0.00432831	-0.0284808	0.0516132	-0.00984431	0.0239417	-0.00377875	0.0500987	-0.0973661	0.0553948	-0.00577624	0.0443704	-0.0640323	-0.00473927	-0.0631632	-0.0137624	0.162667	-0.0304755	-0.0720715	0.00978503	0.0521681	0.0319776	0.0372841	0.00101016	0.0276994
0	0	0	0	0.00295593	-0.00232323	0.0100046	0.0132222	-0.0716355	-0.0231559	-0.0156629	0.00744038	0.0134966	0.0157723	0.0229478	-0.0718056	0.0359965	-0.0687945	0.0365971	0.0113587	0.0367863	-0.0525775	-0.053996	0.00765868	-0.000513581	0.048581	-0.0042014	-0.0283192	0.0517476	-0.00960865	0.0241993	-0.00388011	0.0497214	-0.0981187	0.05552	-0.00606219	0.044103	-0.0646251	-0.00457648	-0.063024	-0.0139014	0.163049	-0.03036	-0.0725303	0.00960645	0.0520746	0.0317219	0.0400843	0.00155929	0.0276031
0	0	0	0	0.00306883	-0.00239959	0.0101411	0.0133272	-0.0720603	-0.0232758	-0.0156779	0.00754803	0.0134222	0.0160981	0.0229463	-0.0720323	0.0361496	-0.0691341	0.0367392	0.0113152	0.0369238	-0.0524207	-0.0541074	0.00770566	-0.00052892	0.0487298	-0.00407436	-0.0281561	0.051882	-0.00937188	0.0244569	-0.00398309	0.0493386	-0.09887	0.0556452	-0.00634707	0.0438332	-0.0652206	-0.00441367	-0.0628848	-0.0140429	0.163413	-0.0302446	-0.0729888	0.00943076	0.0519798	0.0314666	0.0428943	0.00210903	0.0275058
0	0	0	0	0.00318198	-0.00247527	0.0102778	0.0134322	-0.0724808	-0.023395	-0.0156926	0.00765569	0.0133462	0.0164238	0.0229416	-0.0722584	0.0363027	-0.0694688	0.0368813	0.011271	0.0370614	-0.0522639	-0.0542183	0.00775278	-0.000544021	0.0488785	-0.00394721	-0.0279915	0.0520164	-0.00913404	0.0242499	-0.00408769	0.0489504	-0.0996201	0.0557704	-0.00663084	0.0435611	-0.0658184	-0.00425084	-0.0627456	-0.0141869	0.163758	-0.0301291	-0.073447	0.00925801	0.0518837	0.0312117	0.0457136	0.00265931	0.0274075
0	0	0	0	0.00329536	-0.00255026	0.0104147	0.0135373	-0.072897	-0.0235137	-0.0157069	0.00776336	0.0132686	0.0167494	0.0229336	-0.0724836	0.0361894	-0.0697987	0.0370235	0.0112262	0.037199	-0.0521071	-0.0543288	0.00780003	-0.000558886	0.0490272	-0.00381994	-0.0278254	0.0521508	-0.00889514	0.0240382	-0.00419391	0.0485569	-0.100369	0.0558956	-0.00691348	0.0432868	-0.0664187	-0.00408798	-0.0626065	-0.0143334	0.164084	-0.0300137	-0.0739049	0.00908828	0.0517863	0.0309573	0.0485419	0.00321008	0.0273081
0	0	0	0	0.00340899	-0.00262456	0.0105517	0.0136424	-0.0733088	-0.0236319	-0.0157208	0.00787103	0.0131894	0.0170748	0.0229223	-0.0727082	0.0360732	-0.0701238	0.0371656	0.0111808	0.0373367	-0.0519503	-0.0544388	0.00784741	-0.000573514	0.049176	-0.00369254	-0.0276579	0.0522853	-0.00865521	0.023822	-0.00430172	0.048158	-0.100166	0.0560208	-0.00719493	0.0430102	-0.0670212	-0.0039251	-0.0624673	-0.0144824	0.16439	-0.0298982	-0.0743623	0.00892164	0.0516877	0.0307033	0.0513788	0.00376128	0.0272077
0	0	0	0	0.00352286	-0.00269817	0.0106889	0.0137474	-0.0737162	-0.0237495	-0.0157344	0.00797872	0.0131086	0.0173999	0.0229078	-0.072932	0.0359544	-0.0704441	0.0373078	0.0111349	0.0374744	-0.0517935	-0.0545484	0.00789493	-0.000587906	0.0493247	-0.00356502	-0.0274889	0.0524197	-0.00841426	0.023601	-0.00441112	0.0477539	-0.0999426	0.0561461	-0.00747518	0.0427314	-0.0676261	-0.00376219	-0.0623281	-0.0146339	0.164678	-0.0297828	-0.0748192	0.00875814	0.0515878	0.0304498	0.0542239	0.00431285	0.0271062
0	0	0	0	0.00363698	-0.0027711	0.0108262	0.0138525	-0.0741192	-0.0238666	-0.0157477	0.00808642	0.0130262	0.0177248	0.02289	-0.073155	0.0358327	-0.0707595	0.0374499	0.0110883	0.0376121	-0.0516366	-0.0546575	0.00794259	-0.000602061	0.0494734	-0.00343739	-0.0273184	0.0525542	-0.00817232	0.0233755	-0.00452211	0.0473445	-0.0996986	0.0562714	-0.00775417	0.0424504	-0.0682331	-0.00359926	-0.0621889	-0.0147878	0.164701	-0.0296673	-0.0752756	0.00859786	0.0514867	0.0301966	0.0570768	0.00486473	0.0270037
0	0	0	0	0.00375133	-0.00284334	0.0109637	0.0139576	-0.0745177	-0.0239831	-0.0157606	0.00819413	0.0129423	0.0180493	0.0228689	-0.0733773	0.0357083	-0.07107	0.0375921	0.0110412	0.0377499	-0.0514798	-0.0547661	0.00799038	-0.000615981	0.0496222	-0.00330963	-0.0271465	0.0526887	-0.00792941	0.0231453	-0.00463466	0.0469299	-0.0994338	0.0563967	-0.00803189	0.0421673	-0.0688422	-0.00343631	-0.0620498	-0.0149442	0.164704	-0.0295519	-0.0757313	0.00844087	0.0513843	0.029944	0.059937	0.00541685	0.0269002
0	0	0	0	0.00386593	-0.00291489	0.0111014	0.0140627	-0.0749117	-0.024099	-0.0157732	0.00830185	0.0128568	0.0183735	0.0228446	-0.0735989	0.0355811	-0.0713757	0.0377343	0.0109936	0.0378877	-0.051323	-0.0548743	0.0080383	-0.000629664	0.0497709	-0.00318174	-0.0269731	0.0528232	-0.00768555	0.0229106	-0.00474877	0.0465102	-0.099148	0.056522	-0.00830829	0.041882	-0.0694535	-0.00327333	-0.0619106	-0.0151029	0.164688	-0.0294364	-0.0761864	0.00828721	0.0512807	0.0296917	0.0628042	0.00596917	0.0267957
0	0	0	0	0.00398078	-0.00298576	0.0112393	0.0141679	-0.0753011	-0.0242144	-0.0157854	0.00840959	0.0127697	0.0186973	0.022817	-0.0738197	0.0354511	-0.0716764	0.0378766	0.0109454	0.0380255	-0.0511661	-0.054982	0.00808636	-0.000643111	0.0499196	-0.00305374	-0.0267983	0.0529577	-0.00744076	0.0226712	-0.00486442	0.0460854	-0.0988409	0.0566474	-0.00858334	0.0415947	-0.0700667	-0.00311033	-0.0617714	-0.0152641	0.164652	-0.0293209	-0.0766407	0.00813697	0.0511759	0.0294399	0.065678	0.00652161	0.0266902
0	0	0	0	0.00409586	-0.00305594	0.0113773	0.014273	-0.075686	-0.0243293	-0.0157973	0.00851733	0.0126811	0.0190206	0.0227861	-0.0740398	0.0353184	-0.0719722	0.0380188	0.0108966	0.0381633	-0.0510093	-0.0550892	0.00813455	-0.000656322	0.0500684	-0.00292562	-0.0266221	0.0530922	-0.00719507	0.0224272	-0.00498161	0.0456556	-0.0985125	0.0567727	-0.00885701	0.0413052	-0.0706819	-0.00294731	-0.0616322	-0.0154277	0.164596	-0.0292055	-0.0770942	0.0079902	0.05107	0.0291885	0.0685579	0.00707411	0.0265838
0	0	0	0	0.00421119	-0.00312544	0.0115155	0.0143782	-0.0760662	-0.0244436	-0.0158088	0.00862508	0.0125909	0.0193433	0.0227521	-0.0742592	0.0351829	-0.0722631	0.038161	0.0108474	0.0383012	-0.0508525	-0.055196	0.00818288	-0.000669298	0.0502171	-0.00279738	-0.0264445	0.0532267	-0.0069485	0.0221786	-0.00510032	0.0452208	-0.0981626	0.0568981	-0.00912926	0.0410138	-0.0712989	-0.00278426	-0.061493	-0.0155936	0.164521	-0.02909	-0.0775468	0.00784696	0.0509628	0.0289376	0.0714435	0.00762662	0.0264764
0	0	0	0	0.00432675	-0.00319426	0.0116538	0.0144833	-0.0764418	-0.0245574	-0.01582	0.00873284	0.0124993	0.0196656	0.0227147	-0.0744778	0.0350447	-0.0725491	0.0383033	0.0107976	0.0384391	-0.0506956	-0.0553023	0.00823134	-0.000682037	0.0503658	-0.00266901	-0.0262655	0.0533613	-0.00670108	0.0219254	-0.00522054	0.0447811	-0.097791	0.0570235	-0.00940006	0.0407203	-0.0719177	-0.00262119	-0.0613538	-0.0157619	0.164426	-0.0289746	-0.0779985	0.00770732	0.0508545	0.0286871	0.0743345	0.00817908	0.026368
0	0	0	0	0.00444256	-0.00326239	0.0117924	0.0145885	-0.0768127	-0.0246706	-0.0158308	0.00884061	0.0124061	0.0199872	0.0226742	-0.0746957	0.0349037	-0.0728301	0.0384455	0.0107473	0.0385771	-0.0505387	-0.0554081	0.00827994	-0.000694542	0.0505146	-0.00254052	-0.0260851	0.0534959	-0.00645282	0.0216677	-0.00534225	0.0443365	-0.0973976	0.0571489	-0.00966938	0.0404249	-0.0725382	-0.00245809	-0.0612147	-0.0159326	0.164312	-0.0292623	-0.0784492	0.00757133	0.0507451	0.028437	0.0772303	0.00873142	0.0262587
0	0	0	0	0.00455862	-0.00332983	0.011931	0.0146937	-0.077179	-0.0247832	-0.0158413	0.00894839	0.0123114	0.0203082	0.022308	-0.0749128	0.0347599	-0.0731062	0.0385878	0.0106965	0.0387151	-0.0503819	-0.0555135	0.00832867	-0.000706811	0.0506633	-0.00241192	-0.0259034	0.0536304	-0.00620375	0.0214054	-0.00546545	0.0438871	-0.0969823	0.0572744	-0.00993719	0.0401276	-0.0731604	-0.00229497	-0.0610755	-0.0161055	0.164177	-0.0295541	-0.0788989	0.00743906	0.0506346	0.0281874	0.0801305	0.00928358	0.0261484
0	0	0	0	0.00467491	-0.00339659	0.0120699	0.0147989	-0.0775405	-0.0248954	-0.0158514	0.00905619	0.0122152	0.0206284	0.0219428	-0.0751292	0.0346134	-0.0733773	0.0387301	0.0106452	0.0388531	-0.050225	-0.0556184	0.00837754	-0.000718845	0.0508121	-0.00228319	-0.0257203	0.053765	-0.0059539	0.0211385	-0.00559011	0.0434329	-0.0965448	0.0573998	-0.0102035	0.0398283	-0.0737842	-0.00213183	-0.0609363	-0.0165432	0.164022	-0.0298499	-0.0793474	0.00731056	0.0505229	0.0279382	0.0830348	0.00983551	0.0260373
0	0	0	0	0.00479144	-0.00346267	0.0122089	0.0149042	-0.0778972	-0.0250069	-0.0158612	0.00916399	0.0121175	0.020948	0.0215785	-0.0753449	0.0344642	-0.0736435	0.0388724	0.0105934	0.0389911	-0.0500681	-0.0557228	0.00842654	-0.000730643	0.0509608	-0.00215434	-0.025377	0.0538997	-0.00570328	0.0208671	-0.00571623	0.042974	-0.0960852	0.0575253	-0.0104681	0.0395272	-0.0744095	-0.00196866	-0.0607971	-0.0169859	0.163848	-0.0301496	-0.0797948	0.00718589	0.0504102	0.0276894	0.0859426	0.0103871	0.0259252
0	0	0	0	0.00490822	-0.00352807	0.0123481	0.0150094	-0.0782491	-0.0251179	-0.0158707	0.0092718	0.0120183	0.0212667	0.0212152	-0.0755598	0.0343122	-0.0739047	0.0390148	0.0105412	0.0391292	-0.0499113	-0.0558268	0.00847567	-0.000742207	0.0511095	-0.00202537	-0.0250311	0.0540343	-0.00545193	0.0205912	-0.00584378	0.0425106	-0.0956032	0.0576508	-0.0107312	0.0392242	-0.0750362	-0.00180547	-0.0606579	-0.0174334	0.163653	-0.0304533	-0.0802409	0.00706511	0.0502964	0.027441	0.0888535	0.0109384	0.0258122
0	0	0	0	0.00502524	-0.00359278	0.0124874	0.0151146	-0.0785962	-0.0252284	-0.0158798	0.00937963	0.0119177	0.0215847	0.020853	-0.075774	0.0341575	-0.0741609	0.0391571	0.0104885	0.0392673	-0.0497544	-0.0559303	0.00852494	-0.000753535	0.0512583	-0.00189628	-0.0246827	0.0541689	-0.00519987	0.0203108	-0.00597276	0.0420425	-0.0950988	0.0577763	-0.0109927	0.0389195	-0.0756643	-0.00164225	-0.0605187	-0.0178857	0.163438	-0.030761	-0.0806858	0.00694827	0.0501815	0.0271931	0.0917672	0.0114892	0.0256984
0	0	0	0	0.00514249	-0.00365681	0.0126269	0.0152199	-0.0789385	-0.0253383	-0.0158885	0.00948746	0.0118157	0.0219017	0.0204917	-0.0759875	0.034	-0.0744121	0.0392995	0.0104354	0.0394055	-0.0495975	-0.0560334	0.00857434	-0.000764629	0.051407	-0.00176707	-0.0243317	0.0543036	-0.00494713	0.0200258	-0.00610315	0.04157	-0.0945717	0.0579019	-0.0112525	0.0386129	-0.0762938	-0.00147901	-0.0603795	-0.018343	0.163204	-0.0310727	-0.0811293	0.00683544	0.0500657	0.0269456	0.0946831	0.0120396	0.0255836
0	0	0	0	0.00525999	-0.00372016	0.0127666	0.0153252	-0.079276	-0.0254477	-0.0158969	0.00959531	0.0117122	0.0222178	0.0201313	-0.0762002	0.0338399	-0.0746584	0.0390784	0.0103818	0.0391338	-0.0494406	-0.056136	0.00862388	-0.000775489	0.0515558	-0.00163774	-0.0239782	0.0544382	-0.00469373	0.0197364	-0.00623493	0.041093	-0.094022	0.0580274	-0.0115106	0.0383047	-0.0769244	-0.00131575	-0.0602403	-0.018805	0.162949	-0.0313883	-0.0815713	0.00672665	0.0499488	0.0266986	0.0976008	0.0125894	0.0254681
0	0	0	0	0.00537773	-0.00378283	0.0129064	0.0154305	-0.0796085	-0.0255566	-0.015905	0.00970316	0.0116073	0.022533	0.019772	-0.0764122	0.0336771	-0.0748997	0.0388538	0.0103278	0.0388581	-0.0492837	-0.0562381	0.00867355	-0.000786113	0.0517045	-0.00150829	-0.0236222	0.0545729	-0.00443969	0.0194426	-0.00636808	0.0406116	-0.0934495	0.058153	-0.011767	0.0379947	-0.0775562	-0.00115246	-0.0601011	-0.0192719	0.162674	-0.0317078	-0.0820119	0.00662198	0.0498309	0.026452	0.10052	0.0131386	0.0253517
0	0	0	0	0.00549571	-0.00384481	0.0130464	0.0155358	-0.0799362	-0.0256648	-0.0159127	0.00981103	0.0115009	0.0228472	0.0194136	-0.0766235	0.0335115	-0.0746567	0.0386257	0.0102734	0.0385786	-0.0491268	-0.0563398	0.00872335	-0.000796503	0.0518533	-0.00137872	-0.0232637	0.0547076	-0.00418504	0.0191443	-0.0065026	0.040126	-0.0928541	0.0582786	-0.0120216	0.0376831	-0.0781891	-0.000989149	-0.0599619	-0.0197435	0.162379	-0.0320313	-0.082451	0.00652146	0.049712	0.0262058	0.10344	0.0136872	0.0252344
0	0	0	-0.000222301	0.00561394	-0.00390612	0.0131866	0.0156411	-0.0802589	-0.0257726	-0.0159201	0.0099189	0.0113932	0.0231603	0.0190562	-0.076834	0.0333433	-0.0744137	0.038394	0.0102186	0.038295	-0.0489699	-0.056441	0.00877329	-0.000806659	0.052002	-0.00124902	-0.0229028	0.0548423	-0.00392982	0.0188416	-0.00663846	0.0396361	-0.0922358	0.0584042	-0.0122744	0.0373699	-0.078823	-0.000825815	-0.0598227	-0.0202199	0.162064	-0.0323588	-0.0828884	0.00642514	0.0495922	0.02596	0.10636	0.014235	0.0251164
0	0	0	-0.000445984	0.0057324	-0.00396674	0.013327	0.0157465	-0.0805767	-0.0258798	-0.0159271	0.0100268	0.0112841	0.0234722	0.0186998	-0.0770438	0.0331724	-0.0741706	0.0381588	0.0101634	0.0380076	-0.048813	-0.0565418	0.00882336	-0.000816581	0.0521508	-0.00111921	-0.0225394	0.0549771	-0.00367404	0.0185344	-0.00677565	0.039142	-0.0915943	0.0585298	-0.0125255	0.0370551	-0.0794578	-0.000662457	-0.0596835	-0.020701	0.161728	-0.0326902	-0.0833243	0.00633309	0.0494714	0.0257147	0.109281	0.014782	0.0249975
0	0	0	-0.000671015	0.0058511	-0.00402669	0.0134675	0.0158518	-0.0808895	-0.0259864	-0.0159338	0.0101347	0.0111737	0.0237831	0.0183444	-0.0772529	0.0329988	-0.0739275	0.0379201	0.0101079	0.0377162	-0.048656	-0.0566421	0.00887356	-0.000826269	0.0518664	-0.000989279	-0.0221737	0.0551118	-0.00341773	0.0182229	-0.00691414	0.0386439	-0.0909297	0.0586555	-0.0127747	0.0367388	-0.0800935	-0.000499075	-0.0595443	-0.0211868	0.161373	-0.0330255	-0.0837584	0.00624533	0.0493497	0.0254698	0.112201	0.0153282	0.0248779
0	0	0	-0.000897364	0.00597004	-0.00408595	0.0136081	0.0159572	-0.0811974	-0.0260925	-0.0159401	0.0102426	0.0110619	0.0240928	0.01799	-0.0774612	0.0328226	-0.0736843	0.0376778	0.0100519	0.0374209	-0.0484991	-0.0567419	0.0089239	-0.000835723	0.0515777	-0.000859227	-0.0218055	0.0552466	-0.00316092	0.0179071	-0.00705393	0.0381418	-0.0902419	0.0587811	-0.0130221	0.0364209	-0.08073	-0.000335669	-0.0594051	-0.0216772	0.160997	-0.0333647	-0.0841908	0.00616193	0.0492271	0.0252254	0.11512	0.0158734	0.0247574
0	0	0	-0.001125	0.00608922	-0.00414454	0.0137489	0.0160625	-0.0815003	-0.0261981	-0.0159461	0.0103505	0.0109487	0.0244012	0.0176365	-0.0776688	0.0326437	-0.0734411	0.0374321	0.00999562	0.0371217	-0.0483422	-0.0568413	0.00897437	-0.000844943	0.0512847	-0.000729054	-0.021435	0.0553813	-0.00290363	0.0175869	-0.007195	0.0376357	-0.0895309	0.0589068	-0.0132676	0.0361016	-0.0813672	-0.00017224	-0.0592659	-0.0221722	0.160602	-0.0337078	-0.0846213	0.00608293	0.0491036	0.0249813	0.118038	0.0164177	0.0246363
0	0	0	-0.00135388	0.00620865	-0.00420245	0.0138899	0.0161679	-0.0817982	-0.0263031	-0.0159518	0.0104584	0.0108343	0.0247083	0.017284	-0.0778757	0.0324622	-0.0731978	0.0371828	0.00993897	0.0368185	-0.0481852	-0.0569402	0.00902497	-0.000853929	0.0509874	-0.000598762	-0.0210621	0.0555161	-0.00264591	0.0172625	-0.00733731	0.0371257	-0.0887964	0.0590325	-0.0135111	0.0357809	-0.082005	-8.78689e-06	-0.0591267	-0.0226719	0.160186	-0.0340548	-0.08505	0.00600837	0.0489793	0.0247377	0.120953	0.016961	0.0245143
0	0	0	-0.00158399	0.00632831	-0.00425967	0.0140311	0.0162733	-0.082091	-0.0264076	-0.0159571	0.0105664	0.0107185	0.0250141	0.0169325	-0.0780819	0.032278	-0.0729545	0.03693	0.00988199	0.0365115	-0.0480283	-0.0570386	0.00907571	-0.000862682	0.0506859	-0.000468349	-0.0206869	0.0556509	-0.00238776	0.0169337	-0.00748087	0.036612	-0.0880386	0.0591582	-0.0137528	0.0354588	-0.0826434	0.00015469	-0.0589875	-0.0231761	0.15975	-0.0344056	-0.0854768	0.00593829	0.0488541	0.0244946	0.123867	0.0175031	0.0243917
0	0	0	-0.00181528	0.00644821	-0.00431622	0.0141724	0.0163788	-0.0823789	-0.0265115	-0.0159621	0.0106743	0.0106014	0.0253186	0.0165819	-0.0782873	0.0320913	-0.0727112	0.0366737	0.00982469	0.0362005	-0.0478713	-0.0571366	0.00912658	-0.000871201	0.0503801	-0.000337817	-0.0203094	0.0557857	-0.00212922	0.0166007	-0.00762564	0.0360946	-0.0872573	0.059284	-0.0139925	0.0351353	-0.0832822	0.00031819	-0.0588483	-0.0236848	0.159295	-0.0347603	-0.0859016	0.00587274	0.0487281	0.0242518	0.126778	0.0180442	0.0242683
0	0	0	-0.00204772	0.00656835	-0.00437209	0.0143139	0.0164842	-0.0826617	-0.0266149	-0.0159667	0.0107823	0.0104831	0.0256216	0.0162324	-0.0784919	0.031902	-0.0724678	0.036414	0.00976707	0.0358857	-0.0477144	-0.0572341	0.00917759	-0.000879487	0.05007	-0.000207165	-0.0199296	0.0559206	-0.00187032	0.0162635	-0.00777161	0.0355735	-0.0864525	0.0594097	-0.0142302	0.0348106	-0.0839215	0.000481714	-0.0587091	-0.024198	0.158819	-0.0351189	-0.0863243	0.00581176	0.0486013	0.0240095	0.129686	0.018584	0.0241443
0	0	0	-0.00228128	0.00668873	-0.00442729	0.0144556	0.0165896	-0.0829395	-0.0267177	-0.015971	0.0108902	0.0103635	0.0259232	0.0158838	-0.0786959	0.0317101	-0.0722244	0.0361507	0.00970915	0.035567	-0.0475574	-0.0573312	0.00922872	-0.000887539	0.0497556	-7.63927e-05	-0.0195477	0.0560554	-0.00161108	0.0168501	-0.00791876	0.0350489	-0.0856241	0.0595355	-0.014466	0.0344845	-0.0845611	0.000645261	-0.0585699	-0.0247156	0.158323	-0.0354813	-0.086745	0.00575538	0.0484737	0.0237676	0.13259	0.0191225	0.0240195
0	0	0	-0.00251592	0.00680935	-0.0044818	0.0145974	0.0166951	-0.0832123	-0.02682	-0.0159749	0.0109982	0.0102427	0.0262234	0.0155362	-0.0788991	0.0315157	-0.0719809	0.035884	0.00965095	0.0352444	-0.0474005	-0.0574278	0.00927999	-0.000895359	0.049437	5.44989e-05	-0.0191634	0.0561903	-0.00135154	0.0174439	-0.00806707	0.0345208	-0.0847722	0.0596613	-0.0146997	0.0341573	-0.085201	0.000808832	-0.0584307	-0.0252376	0.157808	-0.0358474	-0.0871635	0.00607073	0.0483454	0.0235262	0.135489	0.0196597	0.0238941
0	0	0	-0.00275162	0.00693021	-0.00453564	0.0147393	0.0168006	-0.0834799	-0.0269218	-0.0159785	0.0111062	0.0101207	0.0265219	0.0151895	-0.0791016	0.0313187	-0.0717374	0.0356138	0.00959246	0.034918	-0.0472435	-0.057524	0.0093314	-0.000902946	0.0491142	0.00018551	-0.0187771	0.0563251	-0.00109172	0.0180448	-0.00821651	0.0339893	-0.0838967	0.0597871	-0.0149313	0.0338289	-0.0858411	0.000972427	-0.0582915	-0.025764	0.157273	-0.0362174	-0.0875799	0.00639806	0.0482163	0.0232851	0.138385	0.0201955	0.0237681
0	0	0	-0.00298833	0.00705131	-0.00458881	0.0148815	0.0169061	-0.0837426	-0.027023	-0.0159818	0.0112142	0.00999743	0.0268189	0.0148438	-0.0793034	0.0311192	-0.0714939	0.0353402	0.00953371	0.0345877	-0.0470865	-0.0576197	0.00938293	-0.000910299	0.0487871	0.000316641	-0.0183885	0.05646	-0.000831651	0.0186528	-0.00836708	0.0334545	-0.0829976	0.059913	-0.0151609	0.0334993	-0.0864813	0.00113605	-0.0581523	-0.0262947	0.156718	-0.0365912	-0.087994	0.00673744	0.0480866	0.0230445	0.141275	0.0207299	0.0236414
0	0	0	-0.00322602	0.00717265	-0.00464129	0.0150238	0.0170116	-0.0840001	-0.0271237	-0.0159847	0.0113222	0.009873	0.0271143	0.0144991	-0.0795044	0.0309172	-0.0712503	0.0350632	0.00947471	0.0342536	-0.0469295	-0.0577149	0.0094346	-0.00091742	0.0484558	0.000447891	-0.0179979	0.0565949	-0.000571362	0.0192676	-0.00851875	0.0329165	-0.0820749	0.0600388	-0.0153885	0.0331686	-0.0871215	0.00129969	-0.0580131	-0.0268297	0.156143	-0.0369687	-0.0884058	0.00708894	0.0479561	0.0228044	0.14416	0.0212628	0.0235141
0	0	0	-0.00346465	0.00729422	-0.0046931	0.0151663	0.0171171	-0.0842526	-0.0272238	-0.0159873	0.0114302	0.00974741	0.027408	0.0141554	-0.0797047	0.0307126	-0.0710066	0.0347827	0.00941546	0.0339158	-0.0467726	-0.0578097	0.0094864	-0.000924309	0.0481202	0.000579261	-0.0176051	0.0567298	-0.000310881	0.0198894	-0.00867149	0.0323754	-0.0811286	0.0601647	-0.0156139	0.0328369	-0.0877617	0.00146335	-0.0578738	-0.027369	0.155549	-0.0373499	-0.0888152	0.00745262	0.047825	0.0225646	0.147038	0.0217941	0.0233861
0	0	0	-0.0037042	0.00741604	-0.00474424	0.0153089	0.0172226	-0.0845	-0.0273234	-0.0159895	0.0115383	0.00962067	0.0277	0.0138127	-0.0799043	0.0305057	-0.070763	0.0344988	0.00935599	0.0335741	-0.0466156	-0.057904	0.00953834	-0.000930965	0.0477805	0.00071075	-0.0172103	0.0568647	-5.02377e-05	0.0205178	-0.00882528	0.0318312	-0.0801586	0.0602906	-0.0158372	0.0325042	-0.0884017	0.00162704	-0.0577346	-0.0279124	0.154935	-0.0377348	-0.0892223	0.00782854	0.0476932	0.0223253	0.149911	0.0223238	0.0232576
0	0	0	-0.00394462	0.00753809	-0.00469083	0.0154517	0.017023	-0.0847424	-0.0274224	-0.0159914	0.0116463	0.00949281	0.0279903	0.0134709	-0.0801031	0.0302962	-0.0705192	0.0342116	0.00929629	0.0332286	-0.0464586	-0.0579979	0.00959041	-0.000937388	0.0474365	0.000842358	-0.0168134	0.0569997	0.000210539	0.0211529	-0.00898011	0.0312841	-0.079165	0.0604165	-0.0160583	0.0321705	-0.0890416	0.00179075	-0.0575954	-0.02846	0.154302	-0.0381234	-0.089627	0.00821676	0.0475607	0.0220864	0.152776	0.0228518	0.0231286
0	0	0	-0.00418587	0.00766038	-0.00463643	0.0155947	0.0168202	-0.0844742	-0.0275209	-0.0159929	0.0117544	0.00936383	0.0282787	0.0131301	-0.0803012	0.0300844	-0.0702755	0.033921	0.00923639	0.0328794	-0.0463016	-0.0580913	0.0096426	-0.000943579	0.0470884	0.000974086	-0.0164146	0.0571346	0.000471419	0.0217945	-0.00913596	0.0307341	-0.0781479	0.0605424	-0.0162773	0.0313717	-0.0896811	0.00195449	-0.0574562	-0.0290116	0.15365	-0.0385157	-0.0900291	0.00861733	0.0474277	0.021848	0.155634	0.023378	0.0229989
0	0	0	-0.00442793	0.00778291	-0.00458103	0.0157378	0.0166143	-0.084206	-0.0276189	-0.0159941	0.0118624	0.00923376	0.0285654	0.0127902	-0.0797125	0.0298701	-0.0700317	0.033627	0.00917628	0.0325265	-0.0461446	-0.0581842	0.00969494	-0.000949538	0.0467361	0.00110593	-0.0160138	0.0572696	0.000732375	0.0224426	-0.00929279	0.0301813	-0.0771071	0.0606684	-0.0164942	0.0305676	-0.0903204	0.00211825	-0.057317	-0.0295673	0.152978	-0.0389117	-0.0904288	0.00903029	0.0472941	0.0216099	0.158484	0.0239025	0.0228688
0	0	0	-0.00467076	0.00790568	-0.00452464	0.0158811	0.0164053	-0.0839378	-0.0277163	-0.015995	0.0119705	0.00910262	0.0288502	0.0124513	-0.0791163	0.0296534	-0.0697878	0.0333296	0.009116	0.0321698	-0.0459876	-0.0582767	0.0097474	-0.000955265	0.0463797	0.0012379	-0.015611	0.0574046	0.000993375	0.0230969	-0.00945059	0.0296258	-0.0760429	0.0607944	-0.0167088	0.029758	-0.0909592	0.00228203	-0.0571778	-0.0301271	0.152287	-0.0393112	-0.0908258	0.00945571	0.04716	0.0213723	0.161326	0.0244251	0.0227381
0	0	0	-0.00491431	0.00802869	-0.00446727	0.0160245	0.0161931	-0.0836697	-0.0278132	-0.0159955	0.0120786	0.00897044	0.0291331	0.0121134	-0.0785127	0.0294344	-0.0695439	0.033029	0.00905554	0.0318095	-0.0458305	-0.0583687	0.0098	-0.000960761	0.0460191	0.00136998	-0.0152064	0.0575396	0.00125439	0.0237575	-0.00960934	0.0290677	-0.0749551	0.0609203	-0.0169212	0.0289432	-0.0915975	0.00244584	-0.0570385	-0.0306907	0.151577	-0.0397143	-0.0912203	0.00989362	0.0470253	0.0211351	0.164159	0.0249459	0.0226069
0	0	0	-0.00515856	0.00815194	-0.00440893	0.0161681	0.0159778	-0.0834015	-0.0279096	-0.0159957	0.0121867	0.00883722	0.029414	0.0117765	-0.0779016	0.029213	-0.0693	0.032725	0.00899492	0.0314454	-0.0456735	-0.0584603	0.00985273	-0.000966024	0.0456544	0.00150219	-0.0147999	0.0576746	0.00151539	0.0244241	-0.00976901	0.0285071	-0.0738438	0.0610463	-0.0171314	0.028123	-0.0922352	0.00260967	-0.0568993	-0.0312583	0.150848	-0.040121	-0.091612	0.0103441	0.0468901	0.0208984	0.166982	0.0254646	0.0224752
0	0	0	-0.00540347	0.00827542	-0.00434964	0.0163119	0.0157594	-0.0831333	-0.0280054	-0.0159955	0.0122948	0.00870298	0.029693	0.0114405	-0.077283	0.0289893	-0.069056	0.0324178	0.00893415	0.0310777	-0.0455165	-0.0585514	0.00990559	-0.000971056	0.0452856	0.00163451	-0.0143915	0.0578096	0.00177635	0.0250967	-0.00992958	0.0279441	-0.0727092	0.0611724	-0.0173394	0.0272977	-0.0928723	0.00277352	-0.0567601	-0.0318297	0.1501	-0.0405312	-0.0920011	0.0108071	0.0467544	0.0206621	0.169796	0.0259814	0.022343
0	0	0	-0.00564899	0.00839914	-0.00428938	0.0164559	0.0155379	-0.0828651	-0.0281006	-0.015995	0.0124029	0.00856776	0.02997	0.0111055	-0.0766571	0.0287633	-0.068812	0.0321073	0.00887325	0.0307064	-0.0453594	-0.0586421	0.00995858	-0.000975856	0.0449127	0.00176695	-0.0139814	0.0579447	0.00203724	0.0257752	-0.010091	0.0273787	-0.0715512	0.0612984	-0.0175451	0.0264671	-0.0935087	0.0029374	-0.0566209	-0.032405	0.149334	-0.0409449	-0.0923873	0.0112827	0.0466182	0.0204262	0.1726	0.0264961	0.0222104
0	0	0	-0.0058951	0.0085231	-0.00422819	0.0166	0.0153133	-0.0819644	-0.0281953	-0.0159942	0.012511	0.00843158	0.0302449	0.0107715	-0.0760237	0.0285351	-0.068568	0.0317935	0.00881222	0.0303315	-0.0452024	-0.0587323	0.0100117	-0.000980425	0.0445358	0.00189951	-0.0135695	0.0580797	0.00229802	0.0264594	-0.0102533	0.0268111	-0.0703699	0.0614245	-0.0177485	0.0256314	-0.0941443	0.0031013	-0.0564816	-0.0329839	0.148549	-0.0413621	-0.0927708	0.0117709	0.0464816	0.0201907	0.175394	0.0270087	0.0220774
0	0	0	-0.00614175	0.00864729	-0.00416606	0.0167442	0.0150856	-0.0810478	-0.0282895	-0.015993	0.0126191	0.00829444	0.0305177	0.0104384	-0.075383	0.0283045	-0.0683239	0.0314766	0.00875107	0.029953	-0.0450454	-0.0588221	0.010065	-0.000984762	0.0441548	0.00203219	-0.0131558	0.0582148	0.00255867	0.0271491	-0.0104165	0.0262413	-0.0691654	0.0615506	-0.0179497	0.0247907	-0.094779	0.00326522	-0.0563424	-0.0335666	0.147746	-0.0417827	-0.0931515	0.0122718	0.0463446	0.0199556	0.178176	0.0275191	0.0219439
0	0	0	-0.00638892	0.00877172	-0.004103	0.0168887	0.0148547	-0.0801154	-0.0283832	-0.0159915	0.0127273	0.00815637	0.0307884	0.0101063	-0.0747349	0.0280718	-0.0680797	0.0311564	0.00868982	0.029571	-0.0448883	-0.0589114	0.0101184	-0.000988868	0.0437698	0.00216499	-0.0127405	0.0583499	0.00281916	0.0278444	-0.0105804	0.0256695	-0.0679378	0.0616766	-0.0181486	0.0239449	-0.0954127	0.00342917	-0.0562032	-0.0341529	0.146924	-0.0422068	-0.0935293	0.0127854	0.0462072	0.019721	0.180947	0.0280272	0.0218101
0	0	0	-0.00663655	0.00889639	-0.00403903	0.0170333	0.0146208	-0.0791671	-0.0284763	-0.0159896	0.0128354	0.0080174	0.0310569	0.00977522	-0.0740794	0.0278369	-0.0678355	0.0308331	0.00862848	0.0291854	-0.0447313	-0.0590002	0.0101719	-0.000992744	0.0433808	0.00229791	-0.0123236	0.058485	0.00307945	0.0285449	-0.0107451	0.0250957	-0.0666871	0.0618028	-0.0183451	0.0230941	-0.0960454	0.00359314	-0.056064	-0.0347427	0.146085	-0.0426342	-0.0939041	0.0133116	0.0460694	0.0194868	0.183705	0.0285331	0.0216758
0	0	0	-0.00688462	0.0090213	-0.00397415	0.017178	0.0143837	-0.0782028	-0.0285689	-0.0159874	0.0129436	0.00787755	0.0313233	0.00944505	-0.0734167	0.0275997	-0.0675913	0.0305066	0.00856706	0.0287963	-0.0445742	-0.0590886	0.0102255	-0.000996388	0.0429879	0.00243094	-0.011905	0.0586201	0.00333952	0.0292507	-0.0109106	0.02452	-0.0654134	0.0619289	-0.0185393	0.0222385	-0.0966771	0.00375714	-0.0559247	-0.0353361	0.145227	-0.0430649	-0.094276	0.0138506	0.0459313	0.0192531	0.186452	0.0290367	0.0215412
0	0	0	-0.00713309	0.00914645	-0.00390837	0.0173229	0.0141436	-0.0772225	-0.0286609	-0.0159849	0.0130517	0.00773684	0.0315874	0.00911584	-0.0727467	0.0273605	-0.067347	0.030177	0.00850558	0.0284038	-0.0444171	-0.0591765	0.0102793	-0.000999802	0.042591	0.0025641	-0.0114849	0.0587552	0.00359934	0.0299615	-0.0110768	0.0239426	-0.0641169	0.0620551	-0.0187313	0.0213779	-0.0973075	0.00392115	-0.0557855	-0.035933	0.144351	-0.043499	-0.0946449	0.0144023	0.0457928	0.0190197	0.189185	0.0295379	0.0214062
0	0	0	-0.00738191	0.00927183	-0.00384171	0.017468	0.0139004	-0.0762262	-0.0287524	-0.015982	0.0131599	0.00759528	0.0318492	0.00878761	-0.0720694	0.0271191	-0.0671027	0.0298443	0.00844403	0.0280078	-0.0442601	-0.059264	0.0103332	-0.00100298	0.0421901	0.00269737	-0.0110632	0.0588903	0.00385888	0.0306773	-0.0112437	0.0233635	-0.0627977	0.0621812	-0.0189208	0.0205126	-0.0979367	0.00408519	-0.0556463	-0.0365332	0.143458	-0.0439363	-0.0950107	0.0149667	0.0456541	0.0187868	0.191905	0.0300366	0.021271
0	0	0	-0.00763106	0.00939745	-0.00377418	0.0176132	0.0136541	-0.0752138	-0.0288433	-0.0159788	0.0132681	0.00745291	0.0321088	0.00846033	-0.071385	0.0268756	-0.0668584	0.0295086	0.00838245	0.0276084	-0.044103	-0.059351	0.0103873	-0.00100594	0.0417854	0.00283076	-0.01064	0.0590255	0.00411811	0.0313978	-0.0114113	0.0227828	-0.0614558	0.0623074	-0.019108	0.0196426	-0.0985646	0.00424926	-0.055507	-0.0371368	0.142547	-0.0443769	-0.0953735	0.0155439	0.045515	0.0185543	0.194612	0.0305329	0.0211354
0	0	0	-0.00788049	0.0095233	-0.00370577	0.0177587	0.0134048	-0.0741853	-0.0289338	-0.0159752	0.0133763	0.00730975	0.032366	0.00813402	-0.0706933	0.0266301	-0.066614	0.0291698	0.00832083	0.0272057	-0.0439459	-0.0594376	0.0104415	-0.00100866	0.0413769	0.00296427	-0.0102154	0.0591607	0.00437699	0.032123	-0.0115796	0.0222006	-0.0600913	0.0624336	-0.0192929	0.0187678	-0.0991911	0.00441335	-0.0553678	-0.0377437	0.141619	-0.0448207	-0.0957332	0.0161338	0.0453758	0.0183222	0.197304	0.0310266	0.0209995
0	0	0	-0.00813017	0.00964939	-0.00363652	0.0179042	0.0131524	-0.0731406	-0.0290237	-0.0159713	0.0134845	0.00716581	0.0326208	0.00780867	-0.0699945	0.0263825	-0.0663696	0.028828	0.00825918	0.0267996	-0.0437888	-0.0595237	0.0104958	-0.00101115	0.0409644	0.0030979	-0.00978939	0.0592958	0.0046355	0.0328527	-0.0117485	0.021617	-0.0587045	0.0625599	-0.0194754	0.0178885	-0.0998161	0.00457746	-0.0552286	-0.0383537	0.140673	-0.0452676	-0.0960897	0.0167365	0.0452363	0.0180906	0.199982	0.0315178	0.0208633
0	0	-0.000242874	-0.00838006	0.00977572	-0.00356642	0.0180499	0.012897	-0.0720798	-0.029113	-0.0159671	0.0135928	0.00702112	0.0328732	0.00748428	-0.0692886	0.0261329	-0.0661251	0.0284832	0.00819753	0.0263902	-0.0436317	-0.0596094	0.0105502	-0.00101341	0.0405482	0.00323164	-0.009362	0.059431	0.00489361	0.0335867	-0.011918	0.0210321	-0.0572954	0.0626861	-0.0196555	0.0170046	-0.10044	0.00474159	-0.0550893	-0.038967	0.139711	-0.0457177	-0.096443	0.0173518	0.0450966	0.0178593	0.202644	0.0320063	0.0207268
0	0	-0.000484956	-0.00863013	0.00990228	-0.00349549	0.0181958	0.0126385	-0.0710029	-0.0292018	-0.0159625	0.013701	0.00687571	0.0331233	0.00716086	-0.0685756	0.0258814	-0.0658806	0.0281355	0.00813588	0.0259775	-0.0434746	-0.0596946	0.0106048	-0.00101544	0.0401283	0.0033655	-0.00893328	0.0595663	0.00515129	0.0343249	-0.0120881	0.020446	-0.0558642	0.0628124	-0.0198332	0.0161162	-0.101062	0.00490575	-0.0549501	-0.0395833	0.138732	-0.0461709	-0.0967931	0.0179799	0.0449567	0.0176285	0.205291	0.0324922	0.0205902
0	0	-0.000726247	-0.00888032	0.0100291	-0.00342374	0.0183419	0.012377	-0.0699097	-0.0292901	-0.0159576	0.0138092	0.00672959	0.0333708	0.00683839	-0.0678556	0.0256279	-0.065636	0.0277848	0.00807424	0.0255616	-0.0433175	-0.0597794	0.0106595	-0.00101724	0.0397045	0.00349949	-0.00850327	0.0597015	0.00540851	0.0350671	-0.0122587	0.0198588	-0.0544111	0.0629387	-0.0200085	0.0152234	-0.101682	0.00506993	-0.0536387	-0.0402026	0.137736	-0.0466271	-0.09714	0.0186207	0.0448166	0.0173981	0.207922	0.0329753	0.0204533
0	0	-0.000966747	-0.00913062	0.0101561	-0.00335117	0.0184881	0.0121125	-0.0688004	-0.0293778	-0.0159524	0.0139175	0.00658279	0.0336159	0.00651689	-0.0671286	0.0253725	-0.0653914	0.0274312	0.00801262	0.0251424	-0.0431604	-0.0598637	0.0107143	-0.00101881	0.0392771	0.00363359	-0.00807203	0.0598367	0.00566524	0.0358133	-0.0124299	0.0192706	-0.0529361	0.063065	-0.0201814	0.0143263	-0.1023	0.00523413	-0.0523218	-0.0408249	0.136723	-0.0470863	-0.0974836	0.0192742	0.0446765	0.0171682	0.210537	0.0334557	0.0203162
0	0	-0.00120646	-0.00938097	0.0102834	-0.00327782	0.0186345	0.0118451	-0.0676749	-0.029465	-0.0159468	0.0140258	0.00643534	0.0338584	0.00619634	-0.0663946	0.0251152	-0.0651468	0.0270748	0.00795104	0.0247202	-0.0430033	-0.0599475	0.0107693	-0.00102016	0.038846	0.0037678	-0.00763958	0.059972	0.00592145	0.0365632	-0.0126016	0.0186815	-0.0514395	0.0631913	-0.0203519	0.0134249	-0.102917	0.00539836	-0.0509993	-0.0414501	0.135695	-0.0475485	-0.0978239	0.0199403	0.0445362	0.0169387	0.213135	0.0339333	0.0201789
0	0	-0.00144538	-0.00963134	0.0104109	-0.00320368	0.018781	0.0115746	-0.0665332	-0.0295517	-0.0159408	0.014134	0.00628726	0.0340984	0.00587676	-0.0656538	0.0248561	-0.0649021	0.0267156	0.0078895	0.0242947	-0.0428462	-0.0600309	0.0108244	-0.00102127	0.0384112	0.00390214	-0.00720598	0.0601072	0.00617711	0.0373166	-0.0127738	0.0180916	-0.0499214	0.0633176	-0.02052	0.0125192	-0.103532	0.00556261	-0.0496717	-0.0420782	0.13465	-0.0480136	-0.0981608	0.020619	0.0443958	0.0167095	0.215716	0.034408	0.0200414
0	0	-0.00168351	-0.0098817	0.0105386	-0.00312876	0.0189277	0.0113012	-0.0653753	-0.0296378	-0.0159346	0.0142423	0.00613856	0.0343358	0.00555814	-0.0649061	0.0245951	-0.0646573	0.0263536	0.00782802	0.0238662	-0.0426891	-0.0601139	0.0108796	-0.00102215	0.0379729	0.00403659	-0.00677127	0.0602425	0.00643219	0.0380734	-0.0129464	0.0175009	-0.0483819	0.063444	-0.0206857	0.0116094	-0.104144	0.00572688	-0.048339	-0.0427089	0.133589	-0.0484815	-0.0984944	0.0213104	0.0442554	0.0164808	0.218279	0.0348798	0.0199038
0	0	-0.00192085	-0.010132	0.0106666	-0.00305308	0.0190746	0.0110248	-0.0642012	-0.0297234	-0.015928	0.0143506	0.00598928	0.0345706	0.00524047	-0.0641516	0.0243324	-0.0644126	0.0259889	0.00776661	0.0234347	-0.042532	-0.0601964	0.010935	-0.0010228	0.037531	0.00417116	-0.00633549	0.0603778	0.00668666	0.0388335	-0.0131195	0.0169096	-0.0468214	0.0635703	-0.020849	0.0106955	-0.104755	0.00589118	-0.0470014	-0.0433424	0.132513	-0.0489523	-0.0988246	0.0220143	0.044115	0.0162526	0.220824	0.0353487	0.019766
0	0	-0.0021574	-0.0103822	0.0107948	-0.00297666	0.0192216	0.0107455	-0.063011	-0.0298085	-0.015921	0.0144589	0.00583944	0.0348028	0.00492376	-0.0633903	0.0240679	-0.0644025	0.0256214	0.00770527	0.0230001	-0.0423748	-0.0602784	0.0109905	-0.00102323	0.0370855	0.00430585	-0.00589869	0.0605131	0.00694049	0.0395967	-0.0132929	0.0163178	-0.0452399	0.0636967	-0.0210098	0.00977759	-0.105364	0.0060555	-0.0456593	-0.0439785	0.131421	-0.0494259	-0.0991513	0.0227307	0.0439745	0.0160247	0.223351	0.0358145	0.0196282
0	0	-0.00239316	-0.0106323	0.0109233	-0.0028995	0.0193688	0.0104633	-0.0618047	-0.029893	-0.0159138	0.0145672	0.00568907	0.0350323	0.00460801	-0.0626223	0.0238018	-0.0643948	0.0252512	0.00764403	0.0225626	-0.0422177	-0.06036	0.0110461	-0.00102342	0.0366366	0.0036613	-0.00546092	0.0606484	0.00719366	0.0403628	-0.0134668	0.0157256	-0.0436377	0.0638232	-0.0211682	0.00885575	-0.10597	0.00621985	-0.0443127	-0.0449466	0.130314	-0.0499022	-0.0994746	0.0234596	0.0438341	0.0157973	0.225859	0.0362774	0.0194902
0	0	-0.00262814	-0.0108822	0.011052	-0.00282163	0.0195161	0.0101782	-0.0605822	-0.029977	-0.0159062	0.0146755	0.00553818	0.0352591	0.00429322	-0.0618477	0.0235339	-0.0643896	0.0248784	0.00758288	0.0221222	-0.0420605	-0.0604412	0.0111018	-0.00102339	0.0361842	0.00300937	-0.00502221	0.0607838	0.00744614	0.0411316	-0.013641	0.015133	-0.042015	0.0639496	-0.0213242	0.00793005	-0.106575	0.00638421	-0.0429619	-0.0459204	0.129192	-0.0503813	-0.0997944	0.024201	0.0436937	0.0155703	0.228347	0.0367372	0.0193522
0	0	-0.00286233	-0.011132	0.0111809	-0.00274304	0.0196636	0.00989015	-0.0593436	-0.0300605	-0.0158982	0.0147839	0.0053868	0.0354832	0.00397938	-0.0610665	0.0232644	-0.0643867	0.024503	0.00752185	0.0216788	-0.0419034	-0.0605219	0.0111577	-0.00102312	0.0357284	0.00235006	-0.00458262	0.0609191	0.00769789	0.041903	-0.0138155	0.0145402	-0.0403719	0.064076	-0.0214778	0.00700055	-0.107177	0.0065486	-0.0416072	-0.0468999	0.128055	-0.0508629	-0.100111	0.0249547	0.0435533	0.0153437	0.230816	0.0371939	0.0192141
0	0	-0.00309573	-0.0113815	0.01131	-0.00266375	0.0198113	0.00959928	-0.0580891	-0.0301434	-0.0158899	0.0148922	0.00523496	0.0357046	0.0036665	-0.0602787	0.0229933	-0.0643862	0.0241251	0.00746094	0.0212327	-0.0417462	-0.0606021	0.0112137	-0.00102263	0.0352692	0.00168336	-0.00414219	0.0610545	0.00794888	0.0426768	-0.0139903	0.0139473	-0.0387087	0.0642025	-0.0216289	0.00606734	-0.107776	0.00671301	-0.0402486	-0.047885	0.126903	-0.0513472	-0.100423	0.0257207	0.0434131	0.0151176	0.233265	0.0376474	0.019076
0	0	-0.00332834	-0.0116307	0.0114394	-0.00258379	0.0199591	0.00930556	-0.0568185	-0.0302258	-0.0158813	0.0150006	0.00508268	0.0359232	0.00335458	-0.0594845	0.0227206	-0.0643882	0.0237446	0.00740016	0.0207837	-0.0415891	-0.0606819	0.0112699	-0.00102191	0.0348067	0.00100931	-0.00370097	0.0611899	0.0081991	0.0434528	-0.0141654	0.0133543	-0.0370257	0.064329	-0.0215252	0.00513049	-0.108374	0.00631387	-0.0388865	-0.0488756	0.125737	-0.051834	-0.100733	0.0264991	0.043273	0.0148918	0.235694	0.0380977	0.0189378
0	0	-0.00356017	-0.0118796	0.0115691	-0.00250316	0.0201071	0.00900903	-0.0555319	-0.0303077	-0.0158724	0.0151089	0.00492998	0.036139	0.00304361	-0.0586838	0.0224463	-0.0643925	0.0233616	0.00733952	0.020332	-0.0414319	-0.0607612	0.0113261	-0.00102096	0.034341	0.000327893	-0.003259	0.0613253	0.00844851	0.0442309	-0.0143407	0.0127613	-0.035323	0.0642054	-0.0214215	0.00419007	-0.108968	0.00590924	-0.037521	-0.0498716	0.124557	-0.0523233	-0.101038	0.0272896	0.043133	0.0146665	0.238101	0.0385448	0.0187996
0	0	-0.00379122	-0.0121281	0.0116989	-0.00242187	0.0202553	0.00870968	-0.0542294	-0.0303891	-0.0158631	0.0152173	0.00477689	0.036352	0.00273359	-0.0578768	0.0221706	-0.0643993	0.0229762	0.00727904	0.0198776	-0.0412747	-0.0608401	0.0113825	-0.00101979	0.0338719	-0.000360868	-0.00281633	0.0614607	0.00869708	0.0450108	-0.0145163	0.0121685	-0.0336008	0.0640792	-0.0213178	0.00324617	-0.109561	0.00549914	-0.0361524	-0.050873	0.123363	-0.0528151	-0.10134	0.0280923	0.0429931	0.0144416	0.240488	0.0389887	0.0186615
0	0	-0.00402147	-0.0123763	0.011829	-0.00233995	0.0204036	0.00840756	-0.0529111	-0.0304699	-0.0158534	0.0153257	0.00462344	0.0365622	0.00242453	-0.0570635	0.0218934	-0.0644084	0.0225883	0.00721872	0.0194206	-0.0411176	-0.0609186	0.0114391	-0.00101838	0.0333997	-0.00105696	-0.00237302	0.0615961	0.00894478	0.0457924	-0.0146921	0.011576	-0.0318595	0.0639505	-0.0212141	0.00229885	-0.11015	0.00508357	-0.0347809	-0.0518796	0.122156	-0.0533092	-0.101639	0.028907	0.0428535	0.0142171	0.242853	0.0394293	0.0185233
0	0	-0.00425094	-0.012624	0.0119593	-0.0022574	0.0205521	0.00810268	-0.0515769	-0.0305501	-0.0158435	0.0154341	0.00446964	0.0367695	0.00211643	-0.0562439	0.0216148	-0.06442	0.0221982	0.00715857	0.0189609	-0.0409604	-0.0609966	0.0114957	-0.00101675	0.0329244	-0.00176038	-0.0019291	0.0617315	0.00919159	0.0465756	-0.0143023	0.0109838	-0.0300993	0.0638192	-0.0211103	0.00134821	-0.110737	0.00466253	-0.0334067	-0.0528914	0.120934	-0.0538057	-0.101934	0.0297337	0.042714	0.0139931	0.245196	0.0398665	0.0183852
0	0	-0.00447963	-0.0128713	0.0119443	-0.00217424	0.0207007	0.00779506	-0.0502271	-0.0306299	-0.0158332	0.0155425	0.00431553	0.036974	0.00180927	-0.0554183	0.0213348	-0.0644339	0.0218057	0.00709861	0.0184987	-0.0408032	-0.0610741	0.0115525	-0.00101488	0.0324459	-0.00247109	-0.00148463	0.061867	0.00943749	0.04736	-0.0138978	0.010392	-0.0283204	0.0636853	-0.0210065	0.000394323	-0.111321	0.00423604	-0.0320301	-0.0539084	0.1197	-0.0543045	-0.102225	0.0305724	0.0425748	0.0137694	0.247516	0.0403003	0.0182472
0	0	-0.00470754	-0.0131181	0.0119276	-0.00209048	0.0208495	0.00748473	-0.0488615	-0.0307091	-0.0158225	0.0156509	0.00416113	0.0371755	0.00150307	-0.0545865	0.0210534	-0.0644502	0.0214109	0.00703884	0.018034	-0.040646	-0.0611512	0.0116095	-0.00101279	0.0319644	-0.00318909	-0.00103966	0.0620024	0.00968243	0.0481456	-0.0134785	0.00980069	-0.0265231	0.0635488	-0.0209027	-0.000562736	-0.111903	0.00380409	-0.0306511	-0.0549303	0.118453	-0.0548056	-0.102512	0.0314228	0.0424359	0.0135462	0.249814	0.0407308	0.0181093
0	0	-0.00493466	-0.0133644	0.0119093	-0.00200614	0.0209984	0.00717171	-0.0474804	-0.0307878	-0.0158116	0.0157593	0.00400646	0.0373741	0.00119782	-0.0537487	0.0207708	-0.0644689	0.0210139	0.00697927	0.0175668	-0.0404888	-0.0612278	0.0116665	-0.00101048	0.0314799	-0.00391436	-0.000594225	0.0621379	0.0099264	0.0489321	-0.0130444	0.00921003	-0.0247076	0.0634098	-0.0207989	-0.00152288	-0.112481	0.00336671	-0.0292702	-0.0559572	0.117193	-0.0553088	-0.102796	0.032285	0.0422972	0.0133234	0.252089	0.0411578	0.0179714
0	0	-0.00516099	-0.0136101	0.0118894	-0.00192124	0.0211476	0.00685602	-0.0460837	-0.0308659	-0.0158003	0.0158678	0.00385155	0.0375698	0.000893527	-0.0529049	0.0204868	-0.06449	0.0206147	0.00691992	0.0170972	-0.0403316	-0.061304	0.0117237	-0.00100793	0.0309924	-0.00483851	-0.000148387	0.0622734	0.0101694	0.0497194	-0.0125954	0.00862008	-0.0228743	0.0632682	-0.020695	-0.00248603	-0.113057	0.00292388	-0.0278875	-0.056989	0.11592	-0.0558142	-0.103076	0.0331588	0.0421588	0.013101	0.254341	0.0415814	0.0178337
0	0	-0.00538655	-0.0138552	0.0118679	-0.00183579	0.0212968	0.0065377	-0.0446716	-0.0309435	-0.0157886	0.0159762	0.00369642	0.0377626	0.000590181	-0.0520553	0.0202017	-0.0645135	0.0202134	0.00686079	0.0166253	-0.0401744	-0.0613798	0.011781	-0.00100516	0.030502	-0.00577204	0.00029781	0.0624089	0.0104113	0.0505073	-0.0121315	0.00803093	-0.0210233	0.0631241	-0.0205911	-0.0034521	-0.113629	0.00247564	-0.0265032	-0.0580255	0.114636	-0.0563216	-0.103352	0.0340442	0.0420208	0.012879	0.256569	0.0420014	0.0176961
0	0	-0.00561132	-0.0140997	0.0118448	-0.0017498	0.0214463	0.00621677	-0.0432442	-0.0310206	-0.0157766	0.0160847	0.0035411	0.0379523	0.000287785	-0.0511999	0.0199153	-0.0645393	0.01981	0.00680189	0.0161511	-0.0400172	-0.0614551	0.0118385	-0.00100216	0.0300088	-0.00671493	0.000744315	0.0625444	0.0106522	0.0512956	-0.0116526	0.00744267	-0.0191551	0.0629774	-0.0204872	-0.00442101	-0.114199	0.00202198	-0.0251175	-0.0590667	0.113339	-0.0568311	-0.103625	0.0349411	0.0418831	0.0126575	0.258773	0.0424179	0.0175587
0	0	-0.0058353	-0.0143435	0.01182	-0.00166329	0.0215959	0.00589325	-0.0418015	-0.0310972	-0.0157643	0.0161931	0.00338562	0.0381391	-1.36602e-05	-0.0503387	0.0196278	-0.0645675	0.0194045	0.00674324	0.0156746	-0.03986	-0.0615299	0.011896	-0.000998928	0.0295127	-0.00766714	0.00119108	0.06268	0.010892	0.052084	-0.0111589	0.0068554	-0.0172699	0.0628281	-0.0203833	-0.00539267	-0.114765	0.00156293	-0.0237308	-0.0601125	0.112022	-0.0573425	-0.103894	0.0358493	0.0417458	0.0124364	0.260952	0.0428309	0.0174214
0	0	-0.00605851	-0.0145866	0.0117936	-0.00157627	0.0217456	0.00556717	-0.0403437	-0.0311732	-0.0157517	0.0163016	0.00322999	0.0383229	-0.000314156	-0.049472	0.0193391	-0.064598	0.018997	0.00668483	0.0151959	-0.0397028	-0.0616043	0.0119537	-0.000995473	0.029014	-0.00862866	0.00163805	0.0628155	0.0111307	0.0528725	-0.0106502	0.0062692	-0.0153679	0.0626763	-0.0202793	-0.006367	-0.115329	0.0010985	-0.0223432	-0.0611628	0.110694	-0.0578558	-0.104159	0.0367687	0.0416089	0.0122157	0.263107	0.0432403	0.0172843
0	0	-0.00628094	-0.014829	0.0117655	-0.00148877	0.0218955	0.00523856	-0.0388708	-0.0312487	-0.0157387	0.0164101	0.00307424	0.0385036	-0.000613702	-0.0485996	0.0190494	-0.0646309	0.0185876	0.00662669	0.0147151	-0.0395455	-0.0616783	0.0120116	-0.00099179	0.0285125	-0.00959946	0.00208518	0.0629511	0.0113682	0.0536607	-0.0101265	0.00568417	-0.0134495	0.0625219	-0.0201753	-0.00734391	-0.115889	0.000628696	-0.0209549	-0.0622175	0.109354	-0.058371	-0.10442	0.0376992	0.0414723	0.0119954	0.265237	0.0436461	0.0171475
0	0	-0.00650258	-0.0150706	0.0117359	-0.0014008	0.0220456	0.00490745	-0.037383	-0.0313237	-0.0157254	0.0165186	0.0029184	0.0386813	-0.0009123	-0.0477218	0.0187587	-0.0646661	0.0181763	0.00656882	0.0142322	-0.0393883	-0.0617518	0.0120695	-0.000987881	0.0280083	-0.0105795	0.00253242	0.0630866	0.0116046	0.0544486	-0.00958782	0.00510039	-0.0115151	0.062365	-0.0200713	-0.00832332	-0.116446	0.000153546	-0.0195662	-0.0632766	0.108003	-0.058888	-0.104678	0.0386408	0.0416015	0.0117755	0.267341	0.0440482	0.0170108
0	0	-0.00672345	-0.0153114	0.0117046	-0.00131237	0.0221958	0.00457387	-0.0358803	-0.0313981	-0.0157118	0.0166271	0.00276249	0.038856	-0.00120995	-0.0468386	0.018467	-0.0647037	0.0177632	0.00651122	0.0137473	-0.0392311	-0.0618249	0.0121276	-0.000983745	0.0275016	-0.0115688	0.00297972	0.0632222	0.0118399	0.0552359	-0.00903419	0.00451795	-0.00956482	0.0622056	-0.0199672	-0.00930513	-0.116999	-0.000326935	-0.0181773	-0.0643398	0.106641	-0.0594067	-0.104932	0.0395932	0.0417279	0.011556	0.26942	0.0444466	0.0168744
0	0	-0.00694353	-0.0155514	0.0116716	-0.0012235	0.0223462	0.00423785	-0.034363	-0.031472	-0.0156978	0.0167356	0.00260654	0.0390276	-0.00150665	-0.0459501	0.0181743	-0.0647435	0.0173482	0.00645392	0.0132604	-0.0390738	-0.0618975	0.0121858	-0.000979382	0.0269924	-0.0125672	0.00342703	0.0633578	0.0120739	0.0560224	-0.00846559	0.00393694	-0.00759909	0.0620436	-0.0198631	-0.0102893	-0.11755	-0.000812727	-0.0167885	-0.0654072	0.105268	-0.0599271	-0.105182	0.0405564	0.0418513	0.011337	0.271472	0.0448414	0.0167382
0	0	-0.00716284	-0.0157905	0.011637	-0.0011342	0.0224968	0.00389942	-0.032831	-0.0315454	-0.0156835	0.0168441	0.00245057	0.0391961	-0.00180241	-0.0450563	0.0178807	-0.0647857	0.0169315	0.00639691	0.0127715	-0.0389166	-0.0619697	0.0122442	-0.000974793	0.0264806	-0.0135748	0.00387429	0.0629986	0.0123067	0.0568079	-0.00788203	0.00335746	-0.00561823	0.0618791	-0.019759	-0.0112756	-0.118096	-0.00130381	-0.0153999	-0.0664787	0.102257	-0.0604491	-0.105428	0.0415303	0.0419718	0.0111184	0.273499	0.0452325	0.0166023
0	0	-0.00738136	-0.0160287	0.0116008	-0.0010445	0.0226475	0.00355861	-0.0312847	-0.0316183	-0.0156688	0.0169526	0.00229461	0.0393615	-0.00209722	-0.0441575	0.0175862	-0.0648302	0.0165131	0.0063402	0.0122809	-0.0387593	-0.0620414	0.0123027	-0.000969977	0.0259665	-0.0145914	0.00432147	0.0626346	0.0125382	0.0575923	-0.00728351	0.00277957	-0.00362254	0.0617121	-0.0196549	-0.0122641	-0.11864	-0.00180016	-0.0140119	-0.067554	0.0992546	-0.0609726	-0.10567	0.0425146	0.0420893	0.0109002	0.275499	0.0456198	0.0164667
0	0	-0.00759911	-0.0162659	0.0115629	-0.00095441	0.0227984	0.00321545	-0.029724	-0.0316906	-0.0156539	0.0170612	0.00213868	0.0395239	-0.00239108	-0.0432535	0.0172909	-0.0648769	0.016093	0.00628381	0.0117884	-0.0386021	-0.0621127	0.0123613	-0.000964935	0.02545	-0.0156171	0.00476849	0.0622658	0.0127684	0.0583753	-0.00667006	0.00220338	-0.00161239	0.0615426	-0.0195507	-0.0132547	-0.11918	-0.00230176	-0.0126246	-0.0686333	0.0962605	-0.0614977	-0.105909	0.0435093	0.0422037	0.0106824	0.277472	0.0460033	0.0163314
0	0	-0.00781608	-0.0165022	0.0115234	-0.000863946	0.0229494	0.00286998	-0.0281491	-0.0317624	-0.0156385	0.0171697	0.0019828	0.0396831	-0.00268399	-0.0423447	0.0169949	-0.064926	0.0156714	0.00622774	0.0112942	-0.0384448	-0.0621835	0.01242	-0.000959666	0.0249312	-0.0166519	0.00521533	0.0618922	0.0129973	0.0591567	-0.00604169	0.00162897	0.000981047	0.0613706	-0.0194465	-0.0142472	-0.119716	-0.00280858	-0.0112383	-0.0697162	0.0932753	-0.0620241	-0.106143	0.0445143	0.0423151	0.010465	0.279417	0.046383	0.0161965
0	0	-0.00803227	-0.0167375	0.0114823	-0.000773126	0.0231006	0.00252223	-0.0265602	-0.0318337	-0.0156229	0.0172783	0.00182701	0.0398391	-0.00297597	-0.0414309	0.0166981	-0.0649773	0.0152482	0.006172	0.0107983	-0.0382875	-0.0622539	0.0124789	-0.000954172	0.0244101	-0.0176956	0.00566191	0.0615137	0.0132249	0.0599363	-0.00539844	0.00105641	0.00358244	0.0611961	-0.0193423	-0.0152416	-0.120249	-0.00332059	-0.00985326	-0.0708028	0.0902996	-0.062552	-0.106374	0.0455293	0.0424233	0.010248	0.281336	0.046759	0.0160618
0	0	-0.00824768	-0.0169718	0.0114395	-0.000681966	0.0232519	0.00217223	-0.0249574	-0.0319045	-0.0156069	0.0173869	0.00167131	0.0399921	-0.00326699	-0.0405124	0.0164006	-0.0650309	0.0148235	0.0061166	0.0103008	-0.0381303	-0.0623239	0.0125379	-0.000948451	0.0238869	-0.0187482	0.0061082	0.0611305	0.0134512	0.0607139	-0.00474033	0.000485797	0.00619145	0.0610191	-0.0192381	-0.0162378	-0.119672	-0.00383777	-0.00846967	-0.071893	0.0873338	-0.0630812	-0.106601	0.0465543	0.0425284	0.0100315	0.283226	0.0471311	0.0159275
0	0	-0.00846231	-0.017205	0.0113951	-0.000590484	0.0234034	0.00182002	-0.0233409	-0.0319747	-0.0155906	0.0174955	0.00151575	0.0401419	-0.00355708	-0.0395892	0.0161024	-0.0650866	0.0143973	0.00606155	0.00980167	-0.037973	-0.0623934	0.012597	-0.000942505	0.0233615	-0.0198097	0.00655414	0.0607424	0.0136761	0.0614894	-0.0040674	-8.27907e-05	0.00880772	0.0608397	-0.0191338	-0.0172356	-0.119069	-0.0043601	-0.00708777	-0.0729865	0.0843782	-0.0636116	-0.106824	0.047589	0.0420241	0.00981538	0.285089	0.0474994	0.0157936
0	0	-0.00867617	-0.0174371	0.0113491	-0.000498698	0.0235551	0.00146564	-0.0217108	-0.0320444	-0.015574	0.0176041	0.00136034	0.0402885	-0.00384622	-0.0386615	0.0158036	-0.0651447	0.0139698	0.00600685	0.00930108	-0.0378157	-0.0624624	0.0126563	-0.000936332	0.0228341	-0.02088	0.00699969	0.0603496	0.0138996	0.0622624	-0.0033797	-0.000649272	0.0114309	0.0606578	-0.0190295	-0.0182351	-0.11844	-0.00488753	-0.00570782	-0.0740835	0.0814332	-0.0641432	-0.107043	0.0486334	0.0415165	0.00959967	0.286924	0.0478638	0.0156601
0	0	-0.00888926	-0.0176681	0.0113014	-0.000406624	0.0237069	0.00110911	-0.0200673	-0.0321136	-0.015557	0.0177127	0.0012051	0.040432	-0.00413441	-0.0377293	0.0155043	-0.0652049	0.013541	0.00595251	0.00879906	-0.0376584	-0.062531	0.0127157	-0.000929934	0.0223047	-0.0219591	0.00744478	0.059952	0.0141216	0.0630329	-0.00267726	-0.00121357	0.0140606	0.0604734	-0.0189252	-0.0192361	-0.117786	-0.00542004	-0.00433004	-0.0751836	0.0784994	-0.0646759	-0.107259	0.0496872	0.0410058	0.00938437	0.28873	0.0482243	0.0155269
0	0	-0.00910156	-0.017898	0.0112521	-0.00031428	0.0238589	0.000750472	-0.0184106	-0.0321822	-0.0155397	0.0178213	0.00105007	0.0405723	-0.00442166	-0.0367927	0.0152044	-0.0652673	0.0131108	0.00589855	0.00829565	-0.0375011	-0.0625992	0.0127752	-0.000923311	0.0217733	-0.0230468	0.00788938	0.0595496	0.0143422	0.0638006	-0.00196014	-0.00177559	0.0166965	0.0602867	-0.0188209	-0.0202384	-0.117105	-0.0059576	-0.00295468	-0.0762869	0.075577	-0.0652097	-0.10747	0.0507504	0.0404919	0.00916949	0.290507	0.0485809	0.0153942
0	0	-0.00931309	-0.0181266	0.0112012	-0.000221684	0.0240111	0.000389769	-0.0167408	-0.0322503	-0.0155221	0.0179299	0.000895261	0.0407094	-0.00470798	-0.0358518	0.0149041	-0.0653319	0.0126795	0.00584496	0.00779093	-0.0373438	-0.0626669	0.0128348	-0.000916462	0.02124	-0.0241432	0.00833342	0.0591424	0.0145614	0.0645653	-0.00122839	-0.00233528	0.0193383	0.0600975	-0.0187165	-0.0212421	-0.116398	-0.00650017	-0.00158198	-0.0773933	0.0726665	-0.0657445	-0.107293	0.0518227	0.0399749	0.00895503	0.292255	0.0489336	0.0152619
0	0	-0.00952385	-0.0183541	0.0111487	-0.000128854	0.0241634	2.70343e-05	-0.0150582	-0.0323179	-0.0155041	0.0180385	0.000740701	0.0408434	-0.00499335	-0.0349068	0.0146033	-0.0653987	0.012247	0.00579176	0.00728496	-0.0371865	-0.0627342	0.0128946	-0.000909388	0.020705	-0.0252482	0.00877686	0.0587305	0.0147791	0.0653268	-0.000482083	-0.00289254	0.0219855	0.0599059	-0.0186121	-0.022247	-0.115664	-0.00704772	-0.000212173	-0.0779826	0.0697682	-0.0662802	-0.107117	0.0529039	0.0394548	0.00874098	0.293974	0.0492824	0.0151301
0	0	-0.00973383	-0.0185803	0.0110945	-3.58079e-05	0.0243158	-0.000337693	-0.0133628	-0.032385	-0.0154858	0.0181472	0.000586412	0.0409742	-0.00527777	-0.0339577	0.0143021	-0.0654677	0.0118134	0.00573895	0.0067778	-0.0370292	-0.0622217	0.0129545	-0.000902088	0.0201682	-0.0263617	0.00921964	0.0583139	0.0149952	0.0660849	0.000278726	-0.0034473	0.0246378	0.0597119	-0.0185077	-0.0232531	-0.114905	-0.00760021	0.0011545	-0.0785644	0.0668826	-0.0668168	-0.10694	0.053994	0.0389315	0.00852734	0.295664	0.0496272	0.0149987
0	0	-0.00994304	-0.0188053	0.0110387	5.74372e-05	0.0244684	-0.000704376	-0.011655	-0.0324516	-0.0154672	0.0182558	0.000432419	0.0411017	-0.00556126	-0.0330046	0.0140005	-0.0655387	0.0113787	0.00568653	0.0062695	-0.0368719	-0.0617038	0.0130145	-0.000894564	0.0196297	-0.0274837	0.00966173	0.0578925	0.0152099	0.0668393	0.00105396	-0.00499565	0.0272947	0.0595156	-0.0184032	-0.0242601	-0.114118	-0.00815761	0.0025178	-0.0791385	0.0640101	-0.0673542	-0.106763	0.0550927	0.0384052	0.00831412	0.297324	0.0499681	0.0148678
0	0	-0.0101515	-0.0190289	0.0109814	0.000150863	0.0246212	-0.00107297	-0.00993483	-0.0325176	-0.0154482	0.0183645	0.000278745	0.0412261	-0.00584381	-0.0320477	0.0136987	-0.0656119	0.010943	0.00563453	0.00576015	-0.0367146	-0.0611806	0.0130747	-0.000886815	0.0190896	-0.028614	0.0101031	0.0574664	0.015423	0.06759	0.00184355	-0.00652147	0.0299561	0.0593169	-0.0182987	-0.0252682	-0.113305	-0.00871988	0.0038775	-0.0797048	0.0611509	-0.0678924	-0.106587	0.0561998	0.0378758	0.00810131	0.298954	0.0503049	0.0147374
0	0	-0.0103591	-0.0192513	0.0109224	0.000244451	0.0247742	-0.00144345	-0.00820255	-0.0325831	-0.0154289	0.0184732	0.000125413	0.0413473	-0.00612542	-0.031087	0.0133966	-0.0656872	0.0105064	0.00558294	0.00524979	-0.0365572	-0.0606519	0.0131349	-0.000878841	0.0185479	-0.0297527	0.0105436	0.0570357	0.0156345	0.0683367	0.00264741	-0.00802473	0.0326213	0.0591158	-0.0181942	-0.026277	-0.112465	-0.00928697	0.00523334	-0.080263	0.0583056	-0.0684312	-0.10641	0.0573152	0.0373434	0.00788891	0.300554	0.0506379	0.0146074
0	0	-0.010566	-0.0194723	0.0108618	0.000338184	0.0249273	-0.00181576	-0.00645836	-0.0326481	-0.0154093	0.0185818	-2.75545e-05	0.0414652	-0.00640609	-0.0301227	0.0130942	-0.0657645	0.0100689	0.00553176	0.0047385	-0.0363999	-0.060118	0.0131953	-0.000870642	0.0180048	-0.0308996	0.0109832	0.0566002	0.0158445	0.0690791	0.00346546	-0.00950539	0.0352902	0.0584132	-0.0180897	-0.0272866	-0.111598	-0.00985885	0.00658509	-0.0808132	0.0554744	-0.0689706	-0.106233	0.0584387	0.036808	0.00767693	0.302124	0.0509668	0.0144781
0	0	-0.0107721	-0.0196919	0.0107996	0.000432042	0.0250805	-0.00218987	-0.00470247	-0.0327125	-0.0153894	0.0186905	-0.000180134	0.04158	-0.00668582	-0.0291548	0.0127917	-0.065844	0.00963062	0.00548102	0.00422634	-0.0362426	-0.0595787	0.0132559	-0.000862218	0.0174602	-0.0320547	0.011422	0.0561601	0.0160528	0.0698171	0.0042976	-0.0109634	0.0379622	0.0577035	-0.0179851	-0.0282969	-0.110704	-0.0104355	0.00793251	-0.0813551	0.0526577	-0.0695106	-0.106056	0.05957	0.0362696	0.00746536	0.303664	0.0512917	0.0143492
0	0	-0.0109775	-0.0199101	0.0107358	0.000526009	0.0252339	-0.00256573	-0.0029351	-0.0327764	-0.0153691	0.0187992	-0.000332302	0.0416916	-0.00696461	-0.0281835	0.012489	-0.0659254	0.00919154	0.0054307	0.00371338	-0.0360852	-0.0590341	0.0133165	-0.00085357	0.0169143	-0.0332179	0.0118598	0.0557154	0.0162596	0.0705505	0.00514374	-0.0123989	0.040637	0.0569866	-0.0178805	-0.0293077	-0.109783	-0.0110168	0.00927537	-0.0818885	0.0498558	-0.070051	-0.10588	0.060709	0.0357282	0.00725421	0.305173	0.0516126	0.0142209
0	0	-0.011182	-0.0201269	0.0106705	0.000620065	0.0253875	-0.00294331	-0.00115646	-0.0328399	-0.0153485	0.0189079	-0.000484037	0.0417999	-0.00724247	-0.027209	0.0121863	-0.0660089	0.00875174	0.00538083	0.00319967	-0.0359279	-0.0584842	0.0133773	-0.000844698	0.0163671	-0.034389	0.0122966	0.0552661	0.0164647	0.071279	0.00600378	-0.0138116	0.0433142	0.0562626	-0.0177759	-0.030319	-0.108834	-0.0116028	0.0106134	-0.0824133	0.0470692	-0.0705919	-0.105703	0.0618555	0.0351839	0.00704347	0.306651	0.0519295	0.0140931
0	0	-0.0113858	-0.0203422	0.0106036	0.000714191	0.0255412	-0.00332255	0.000633236	-0.0329027	-0.0153275	0.0190167	-0.000635317	0.0419051	-0.00751939	-0.0262312	0.0118835	-0.0660944	0.0083113	0.0053314	0.0026853	-0.0357706	-0.0579291	0.0134383	-0.000835602	0.0158186	-0.0355681	0.0127324	0.0548121	0.0166681	0.0720025	0.00687761	-0.0152018	0.0459935	0.0555314	-0.0176713	-0.0313307	-0.107859	-0.0121934	0.0119464	-0.0829295	0.0442982	-0.0711331	-0.105526	0.0630094	0.0346367	0.00683314	0.308098	0.0522424	0.0139659
0	0	-0.0115889	-0.020556	0.0105351	0.000808371	0.0256951	-0.00370343	0.00243375	-0.0329651	-0.0153063	0.0191254	-0.000786118	0.042007	-0.00779537	-0.0252503	0.0115807	-0.0661818	0.00787026	0.00528242	0.00217031	-0.0356132	-0.0573686	0.0134993	-0.000826281	0.015269	-0.0367551	0.013167	0.0543536	0.0168699	0.0727208	0.00776512	-0.0165693	0.0486743	0.0547932	-0.0175666	-0.0323426	-0.106856	-0.0127885	0.0132742	-0.0834368	0.041543	-0.0716745	-0.105349	0.0641703	0.0340866	0.00662322	0.309513	0.0525512	0.0138394
0	0	-0.0117911	-0.0207684	0.010465	0.000902584	0.0258491	-0.00408589	0.00424485	-0.033027	-0.0152847	0.0192341	-0.00093642	0.0421058	-0.00807041	-0.0242665	0.011278	-0.0662713	0.00742868	0.0052339	0.00165478	-0.0354558	-0.056803	0.0135605	-0.000816737	0.0147184	-0.0379498	0.0136005	0.0538905	0.0170699	0.0734336	0.0086662	-0.0179142	0.0513564	0.0540479	-0.0174619	-0.0333547	-0.105826	-0.0133882	0.0145964	-0.083935	0.0388041	-0.0722162	-0.105173	0.0653381	0.0335336	0.00641371	0.310898	0.052856	0.0137134
0	0	-0.0119926	-0.0209792	0.0103934	0.000996813	0.025821	-0.0044699	0.00606631	-0.0330883	-0.0152628	0.0193429	-0.0010862	0.0422013	-0.00834452	-0.0232799	0.0109753	-0.0663626	0.00698663	0.00518584	0.00113877	-0.0352985	-0.0562321	0.0136218	-0.000806969	0.0141667	-0.0391522	0.0140328	0.0534229	0.0172683	0.0741408	0.00958072	-0.0192364	0.0540393	0.0532956	-0.0173572	-0.0343669	-0.104769	-0.0139923	0.0159129	-0.0844242	0.0360818	-0.0727581	-0.104996	0.0665125	0.0329778	0.00620462	0.312251	0.0531567	0.013588
0	0	-0.0121933	-0.0211885	0.0103202	0.00109104	0.0257908	-0.0048554	0.00789788	-0.0331491	-0.0152405	0.0194517	-0.00123544	0.0422936	-0.0086177	-0.0222905	0.0106727	-0.0664559	0.00654417	0.00513825	0.00062236	-0.0351411	-0.055656	0.0136832	-0.000796977	0.013614	-0.0403622	0.0144638	0.0529509	0.0174649	0.0748421	0.0105086	-0.0205361	0.0567227	0.0525362	-0.0172525	-0.035379	-0.103684	-0.0146009	0.0172234	-0.084904	0.0333763	-0.0733	-0.104819	0.0676934	0.0324191	0.00599594	0.313573	0.0534534	0.0134632
0	0	-0.0123933	-0.0213962	0.0102455	0.00118524	0.0257587	-0.00524236	0.00973931	-0.0332094	-0.0152179	0.0195604	-0.00138411	0.0423828	-0.00888994	-0.0212985	0.0103704	-0.0665511	0.00610134	0.00509113	0.000105603	-0.0349837	-0.0550747	0.0137448	-0.000786761	0.0130605	-0.0415797	0.0148935	0.0524743	0.0176598	0.0755374	0.0114496	-0.0218132	0.0594061	0.0517699	-0.0171477	-0.0363911	-0.102571	-0.0152138	0.0185276	-0.0853745	0.030688	-0.073842	-0.104643	0.0688806	0.0318577	0.00578767	0.314862	0.0537461	0.0133391
0	0	-0.0125925	-0.0216023	0.0101693	0.00127941	0.0257246	-0.00563073	0.0115904	-0.0332691	-0.015195	0.0196692	-0.0015322	0.0424687	-0.00916124	-0.020304	0.0100682	-0.0666481	0.00565821	0.00504449	-0.00041143	-0.0348263	-0.0544883	0.0138065	-0.000776322	0.0125062	-0.0428046	0.0153219	0.0519933	0.017853	0.0762264	0.0124037	-0.0230677	0.0620891	0.0509967	-0.0170429	-0.0374029	-0.101431	-0.015831	0.0198255	-0.0858354	0.0280171	-0.0743839	-0.104466	0.0700738	0.0312936	0.00557981	0.31612	0.0540347	0.0132157
0	0	-0.0127909	-0.0218067	0.0100915	0.00137351	0.0256885	-0.00602047	0.0134508	-0.0333283	-0.0151718	0.019778	-0.00167968	0.0425514	-0.00943162	-0.0193071	0.00976631	-0.066747	0.00521485	0.00499834	-0.000928672	-0.034669	-0.0538968	0.0138683	-0.000765659	0.0119511	-0.0440368	0.0157489	0.0515079	0.0180444	0.076909	0.0133707	-0.0242998	0.0647713	0.0502166	-0.0169381	-0.0384144	-0.100264	-0.0164525	0.0211166	-0.0862866	0.0253641	-0.0749257	-0.104289	0.0712728	0.0307267	0.00537236	0.317346	0.0543192	0.0130929
0	0	-0.0129885	-0.0220096	0.0100122	0.00146754	0.0256504	-0.00641153	0.0153203	-0.0333871	-0.0151482	0.0198868	-0.00182653	0.042631	-0.00970106	-0.018308	0.00946471	-0.0668477	0.0047713	0.00495267	-0.00144606	-0.0345116	-0.0533001	0.0139302	-0.000754774	0.0113954	-0.0452762	0.0161744	0.0510181	0.018234	0.0775849	0.0143504	-0.0255094	0.0674523	0.0494296	-0.0168333	-0.0394256	-0.0990688	-0.0170781	0.0224008	-0.0867281	0.0227292	-0.0754673	-0.104112	0.0724774	0.0301571	0.00516532	0.31854	0.0545997	0.0129708
0	0	-0.0131854	-0.0222108	0.00993145	0.00156147	0.0256103	-0.00680386	0.0171987	-0.0334453	-0.0151243	0.0199956	-0.00197274	0.0427074	-0.00996956	-0.0173067	0.00916345	-0.0669502	0.00432764	0.0049075	-0.00196351	-0.0343542	-0.0526984	0.0139923	-0.000743665	0.0108391	-0.0465227	0.0165984	0.0505239	0.0184218	0.078254	0.0153428	-0.0266965	0.0701318	0.0486357	-0.0167284	-0.0404362	-0.0978462	-0.0177079	0.0236779	-0.0871596	0.0201126	-0.0760087	-0.103936	0.0734867	0.0295849	0.0049587	0.317574	0.0548761	0.0128493
0	0	-0.0133815	-0.0224103	0.00984918	0.00165528	0.0255682	-0.00719742	0.0190857	-0.0335029	-0.0151001	0.0201044	-0.00211828	0.0427806	-0.0102371	-0.0163034	0.00886258	-0.0670544	0.00388391	0.00486283	-0.00248098	-0.0341968	-0.0520917	0.0140545	-0.000732333	0.0102822	-0.0477762	0.0170209	0.0500255	0.0186077	0.0789161	0.0163476	-0.0278614	0.0728092	0.0478351	-0.0166235	-0.0414462	-0.0965961	-0.0183418	0.0249476	-0.0875811	0.0175147	-0.0765497	-0.103759	0.0744991	0.02901	0.00475248	0.316577	0.0551485	0.0127286
0	0	-0.0135768	-0.0226081	0.00976542	0.00174896	0.0255242	-0.00759217	0.020981	-0.0335601	-0.0150755	0.0202133	-0.00226313	0.0425767	-0.0105038	-0.0152983	0.00856214	-0.0671604	0.00344018	0.00481866	-0.00299839	-0.0340394	-0.0514799	0.0141168	-0.000720778	0.00972489	-0.0490367	0.0174418	0.0495227	0.0187919	0.0795709	0.0173647	-0.0290039	0.0754843	0.0470277	-0.0165186	-0.0424555	-0.0953185	-0.0189797	0.0262096	-0.0879924	0.0149358	-0.0770904	-0.103582	0.0755144	0.0284325	0.00454667	0.315547	0.0554168	0.0126086
0	0	-0.0137714	-0.0228041	0.00968019	0.00184249	0.0254781	-0.00798805	0.0228843	-0.0336167	-0.0150506	0.0203221	-0.00240727	0.0423732	-0.0107695	-0.0142913	0.00826216	-0.0672682	0.00299651	0.004775	-0.00351567	-0.033882	-0.0508632	0.0141793	-0.000709001	0.00916719	-0.0503039	0.0178611	0.0490157	0.0189742	0.0802183	0.018394	-0.0301242	0.0781565	0.0462136	-0.0164136	-0.0434641	-0.0940134	-0.0196216	0.0274639	-0.0883935	0.012376	-0.0776306	-0.103405	0.0765323	0.0278525	0.00434128	0.314486	0.0556811	0.0124893
0	0	-0.0139652	-0.0229985	0.0095935	0.00193584	0.02543	-0.00838502	0.0247954	-0.0336729	-0.0150254	0.0204309	-0.00255068	0.0421699	-0.0110343	-0.0132828	0.0079627	-0.0673776	0.00255296	0.00473185	-0.00403276	-0.0337245	-0.0502415	0.0142419	-0.000697001	0.00860917	-0.0515778	0.0182787	0.0485045	0.0191547	0.080858	0.0194352	-0.0304899	0.0808255	0.0453928	-0.0163086	-0.0444717	-0.0926807	-0.0202674	0.0287101	-0.0887842	0.00983572	-0.0781703	-0.103229	0.0775527	0.0272699	0.00413629	0.313393	0.0559413	0.0123707
0	0	-0.0141583	-0.023191	0.00950536	0.00202901	0.02538	-0.00878303	0.026714	-0.0337285	-0.0149999	0.0205398	-0.00269335	0.0419668	-0.0112981	-0.0122727	0.0076638	-0.0674887	0.00210958	0.00468921	-0.00454958	-0.0335671	-0.049615	0.0143046	-0.000684778	0.0080509	-0.0518428	0.0186946	0.0477063	0.0193333	0.08149	0.0204882	-0.030837	0.0834909	0.0445655	-0.0162036	-0.0454784	-0.0913206	-0.020917	0.0299479	-0.0891643	0.00731514	-0.0787095	-0.103052	0.0785752	0.0266848	0.00393171	0.312268	0.0561975	0.0122529
0	0	-0.0143505	-0.0233818	0.00941578	0.00212197	0.0253279	-0.00918204	0.0286397	-0.0337836	-0.014974	0.0206487	-0.00283525	0.0417639	-0.011561	-0.0112612	0.00736549	-0.0676014	0.00166644	0.0046471	-0.00506608	-0.0334097	-0.0489835	0.0143674	-0.000672333	0.00749246	-0.052094	0.0191086	0.0469011	0.0195101	0.0821139	0.0215528	-0.0311656	0.0861523	0.0437315	-0.0160986	-0.046484	-0.089933	-0.0215704	0.0301444	-0.0895339	0.00481453	-0.079248	-0.102875	0.0795996	0.0260972	0.00372754	0.311112	0.056082	0.0121358
0	0	-0.0145421	-0.0235708	0.00932477	0.0022147	0.0252739	-0.00958199	0.0305724	-0.0338381	-0.0149478	0.0207576	-0.00297637	0.0415614	-0.011823	-0.0102485	0.00706783	-0.0677157	0.0012236	0.00460551	-0.00558218	-0.0332523	-0.0483472	0.0144304	-0.000659665	0.00693392	-0.0523313	0.0195209	0.0460888	0.0196849	0.0827296	0.0226288	-0.0314759	0.0888091	0.0428911	-0.0159935	-0.0474884	-0.0885181	-0.0222275	0.0303322	-0.0898928	0.00233413	-0.0797858	-0.102699	0.0806257	0.0255072	0.00352379	0.309925	0.0559667	0.0120195
0	0.000250008	-0.0147328	-0.023758	0.00923234	0.00230718	0.0252178	-0.00998285	0.0325117	-0.0338922	-0.0149213	0.0208664	-0.00311669	0.041359	-0.0120841	-0.00923465	0.00677084	-0.0678316	0.000781112	0.00456444	-0.00609782	-0.0330948	-0.0477062	0.0144935	-0.000646776	0.00637535	-0.0525544	0.0199313	0.0452696	0.0198579	0.0833369	0.0237161	-0.0317681	0.0914612	0.0420441	-0.0158885	-0.0484916	-0.0870758	-0.0228883	0.0305113	-0.0902408	-0.00012582	-0.0803228	-0.102522	0.0816533	0.0249149	0.00332043	0.308706	0.0558515	0.0119039
0	0.000500026	-0.0149228	-0.0239434	0.00913852	0.0023994	0.0251598	-0.0103845	0.0344574	-0.0339457	-0.0148945	0.0209753	-0.00325618	0.0411569	-0.0123442	-0.00821977	0.00647458	-0.0679491	0.000339039	0.00452391	-0.00661293	-0.0329374	-0.0470603	0.0145567	-0.000633664	0.00581681	-0.0527632	0.0203398	0.0444435	0.020029	0.0839357	0.0248144	-0.0320424	0.0941079	0.0411908	-0.0157833	-0.0494934	-0.0856063	-0.0235526	0.0306815	-0.090578	-0.0025651	-0.080859	-0.102345	0.0826821	0.0243201	0.00311749	0.307456	0.0557366	0.0117892
0	0.000750054	-0.015112	-0.0241269	0.0090433	0.00249134	0.0250998	-0.0107871	0.036409	-0.0339987	-0.0148673	0.0210843	-0.00339483	0.040955	-0.0126035	-0.00720402	0.00617908	-0.0683028	-0.000102558	0.00448391	-0.00712744	-0.0327799	-0.0464098	0.01462	-0.000620331	0.00525838	-0.0529574	0.0207464	0.0436105	0.0201981	0.0845257	0.0259236	-0.0322991	0.096749	0.040331	-0.0156782	-0.0504937	-0.0841095	-0.0242205	0.0308427	-0.0909041	-0.00498349	-0.0813942	-0.102168	0.0837119	0.023723	0.00291496	0.306176	0.0556218	0.0116752
0	0.00100009	-0.0153005	-0.0243085	0.00894671	0.00258297	0.0250379	-0.0111903	0.0383664	-0.0340512	-0.0148398	0.0211932	-0.00353263	0.0407534	-0.0128617	-0.00618752	0.00588439	-0.0686604	-0.000543623	0.00444445	-0.00764129	-0.0326225	-0.0457546	0.0146835	-0.000606776	0.00470013	-0.0531369	0.021151	0.0427707	0.0203653	0.0851067	0.0270434	-0.0325383	0.0993839	0.039465	-0.015573	-0.0514925	-0.0825856	-0.0248918	0.0309949	-0.0912191	-0.00738076	-0.0819286	-0.101992	0.0847424	0.0231236	0.00271283	0.304865	0.0555072	0.011562
0	0.00125014	-0.0154882	-0.0244883	0.00884875	0.00267429	0.0249739	-0.0115943	0.0403292	-0.0341032	-0.014812	0.0213021	-0.00366956	0.0405521	-0.0131191	-0.00517038	0.00559054	-0.069022	-0.000984094	0.00447446	-0.00815441	-0.032465	-0.0450948	0.0147471	-0.000592999	0.00414214	-0.0533014	0.0215535	0.0419241	0.0205306	0.0856786	0.0281736	-0.0316982	0.102012	0.0385927	-0.0154679	-0.0524897	-0.0810346	-0.0255664	0.0311378	-0.091523	-0.00975672	-0.0824618	-0.101815	0.0855727	0.0223737	0.00251112	0.303523	0.0553928	0.0114497
0	0.0015002	-0.0156751	-0.0246661	0.00874944	0.00276527	0.024908	-0.0119989	0.0422971	-0.0341547	-0.0147838	0.021411	-0.00380559	0.0403509	-0.0133755	-0.00415276	0.00529757	-0.0693874	-0.00142391	0.00450463	-0.00866674	-0.0323076	-0.0444303	0.0148108	-0.000579	0.00358447	-0.0534509	0.021954	0.0410708	0.020694	0.0862412	0.0293141	-0.0319353	0.104634	0.0377142	-0.0153626	-0.0534851	-0.0794567	-0.0262444	0.0312714	-0.0918155	-0.0121111	-0.082994	-0.101638	0.0864012	0.02162	0.00230981	0.302152	0.0552785	0.0113381
0	0.00175027	-0.0158613	-0.0248421	0.0086488	0.00285589	0.0248401	-0.0124041	0.0442698	-0.0342056	-0.0147553	0.02152	-0.00394072	0.04015	-0.013631	-0.00313476	0.00500553	-0.0697567	-0.00186302	0.00453496	-0.0091782	-0.0321501	-0.0437614	0.0148746	-0.00056478	0.00302719	-0.053585	0.0223523	0.0402108	0.0208554	0.0867943	0.0304645	-0.0321768	0.107248	0.0368296	-0.0152574	-0.0544786	-0.0778519	-0.0269256	0.0313956	-0.0920967	-0.0144439	-0.0835251	-0.101461	0.0872277	0.0208625	0.0021089	0.30075	0.0551644	0.0112274
0	0.00200035	-0.0160467	-0.0250161	0.00854684	0.00294613	0.0247702	-0.0128099	0.046247	-0.0342561	-0.0147265	0.0216289	-0.00407492	0.0399494	-0.0138856	-0.00211652	0.00471445	-0.0701297	-0.00230137	0.00456546	-0.00968874	-0.0319926	-0.0430879	0.0149386	-0.000550339	0.00247037	-0.0537036	0.0227485	0.0393441	0.0210148	0.0873378	0.0316247	-0.0324226	0.109855	0.0359389	-0.0151521	-0.0554703	-0.0762204	-0.0276099	0.0315102	-0.0923665	-0.0167547	-0.0840549	-0.101285	0.0880518	0.0201013	0.00190841	0.299318	0.0550505	0.0111175
0	0.00225044	-0.0162313	-0.0251883	0.00844358	0.00303598	0.0246984	-0.0132162	0.0482284	-0.034306	-0.0146974	0.0217379	-0.00420818	0.039749	-0.0141393	-0.00109818	0.00442438	-0.0705066	-0.00273888	0.00459612	-0.0101983	-0.0318351	-0.0424101	0.0150027	-0.000535676	0.00191409	-0.0538065	0.0231424	0.0384709	0.0211723	0.0878714	0.0327945	-0.0326729	0.112453	0.0350422	-0.0150468	-0.0564599	-0.0745621	-0.0282973	0.0316152	-0.0926247	-0.0190434	-0.0845834	-0.101108	0.0888734	0.0193364	0.00170832	0.297857	0.0549368	0.0110085
0	0.00250054	-0.0164152	-0.0253584	0.00833902	0.00312542	0.0246246	-0.0136229	0.0502136	-0.0343554	-0.014668	0.0218469	-0.00434049	0.0395488	-0.014392	-7.98557e-05	0.00413535	-0.0708872	-0.00317551	0.00462695	-0.0107068	-0.0316777	-0.0417278	0.0150669	-0.000520792	0.00135842	-0.0538935	0.0235342	0.0375911	0.0213278	0.0883949	0.0339737	-0.0329276	0.115043	0.0341396	-0.0149415	-0.0574475	-0.0728774	-0.0289878	0.0317104	-0.0923514	-0.0213099	-0.0851106	-0.100931	0.0896922	0.018568	0.00150864	0.296366	0.0548233	0.0109003
0	0.00275065	-0.0165983	-0.0255266	0.00823319	0.00321443	0.0245489	-0.0140301	0.0522023	-0.0344043	-0.0146382	0.0219559	-0.00447182	0.0393489	-0.0146438	0.000938319	0.00384739	-0.0712716	-0.00361119	0.00465795	-0.0112141	-0.0315202	-0.0410412	0.0151313	-0.000505688	0.000803416	-0.0539646	0.0239236	0.0367049	0.0214814	0.0889083	0.0351619	-0.0331867	0.117624	0.033231	-0.0148362	-0.0584328	-0.0711663	-0.0296812	0.0317959	-0.092056	-0.0235539	-0.0856364	-0.100755	0.090508	0.0177959	0.00130937	0.294846	0.0547099	0.010793
0	0.00300077	-0.0167807	-0.0256929	0.0081261	0.003303	0.0244712	-0.0144376	0.0541943	-0.0344526	-0.0146081	0.0220649	-0.00460216	0.0391492	-0.0148947	0.00195621	0.00356056	-0.0716596	-0.00404588	0.0046891	-0.0117203	-0.0313627	-0.0403503	0.0151958	-0.000490362	0.000249161	-0.0540194	0.0243107	0.0358123	0.0216329	0.0894113	0.036359	-0.0334503	0.120195	0.0323167	-0.0147308	-0.0594158	-0.0694288	-0.0303774	0.0318713	-0.0917386	-0.0257754	-0.0861607	-0.100578	0.0913205	0.0170202	0.0011105	0.293297	0.0545967	0.0106865
0	0.0032509	-0.0169623	-0.0258571	0.00801777	0.0033911	0.0243916	-0.0148454	0.0561891	-0.0345005	-0.0145777	0.0221739	-0.00473151	0.0389498	-0.0151446	0.0029737	0.00327489	-0.0720512	-0.00447951	0.00472043	-0.0122252	-0.0312052	-0.0396552	0.0152604	-0.000474816	-0.000304278	-0.0540578	0.0246955	0.0349134	0.0217825	0.0899038	0.0375647	-0.0337183	0.122757	0.0313966	-0.0146254	-0.0603965	-0.0676653	-0.0310764	0.0319368	-0.0913989	-0.0279741	-0.0866835	-0.100401	0.0921294	0.0162411	0.000912035	0.29172	0.0544837	0.0105809
0	0.00350104	-0.0171432	-0.0260194	0.00790822	0.00347871	0.0243101	-0.0152535	0.0581865	-0.0345479	-0.0145469	0.0222829	-0.00485983	0.0387506	-0.0153937	0.00399064	0.00299041	-0.0724465	-0.00491202	0.00475191	-0.0127288	-0.0310477	-0.0389559	0.0153251	-0.00045905	-0.000856833	-0.0540797	0.0250779	0.0340081	0.0219301	0.0903856	0.0387788	-0.0339907	0.125308	0.0304709	-0.01452	-0.0613747	-0.0658758	-0.0317781	0.031992	-0.0910369	-0.03015	-0.0872047	-0.100224	0.0929345	0.0154585	0.000713979	0.290113	0.0543708	0.0104762
0	0.00375119	-0.0173233	-0.0261796	0.00779745	0.00356583	0.0242267	-0.0156618	0.0601861	-0.0345947	-0.0145158	0.0223919	-0.00498713	0.0385517	-0.0156418	0.00500692	0.00270716	-0.0728453	-0.00534336	0.00478357	-0.013231	-0.0308902	-0.0382525	0.0153899	-0.000443062	-0.00140843	-0.0540849	0.0254578	0.0330967	0.0220756	0.0908566	0.040001	-0.0342676	0.127849	0.0295396	-0.0144146	-0.0623503	-0.0636019	-0.0324824	0.0320371	-0.0906524	-0.0323028	-0.0877243	-0.100048	0.0937355	0.0146725	0.000516328	0.288479	0.0542582	0.0103724
0	0.00400135	-0.0175026	-0.0263379	0.00768549	0.00365243	0.0241413	-0.0160703	0.0621875	-0.034641	-0.0144844	0.0225009	-0.00511338	0.038353	-0.015889	0.0060224	0.00242518	-0.0732476	-0.00577347	0.00481538	-0.0137318	-0.0307327	-0.037545	0.0154549	-0.000426855	-0.00195901	-0.0540733	0.0258352	0.0321791	0.0222192	0.0913165	0.0412311	-0.034549	0.13038	0.0286027	-0.0143091	-0.0633233	-0.061307	-0.0331893	0.0320719	-0.0902454	-0.0344324	-0.0882421	-0.0998709	0.0945323	0.0138831	0.000319083	0.286817	0.0541457	0.0102694
0	0.00425152	-0.0176812	-0.0264941	0.00757235	0.00373849	0.0240541	-0.0164788	0.0641905	-0.0346868	-0.0144527	0.02261	-0.00523856	0.0381545	-0.0161353	0.00703695	0.0021445	-0.0736534	-0.0062023	0.00484736	-0.014231	-0.0305752	-0.0368335	0.01552	-0.000410427	-0.0025085	-0.0540446	0.0262102	0.0312554	0.0223608	0.0917652	0.0424687	-0.0348348	0.132898	0.0276604	-0.0142036	-0.0642935	-0.0589913	-0.0338986	0.0320962	-0.0898157	-0.0365388	-0.0887582	-0.0996942	0.0953244	0.0130904	0.000122243	0.285127	0.0540334	0.0101674
0	0.0045017	-0.017859	-0.0266483	0.00745806	0.003824	0.0239649	-0.0168874	0.0661947	-0.0347321	-0.0144207	0.022719	-0.00536268	0.0379563	-0.0163806	0.00805044	0.00186517	-0.0740627	-0.00662979	0.00487951	-0.0147287	-0.0304176	-0.0361181	0.0155853	-0.000393779	-0.00305682	-0.0539987	0.0265826	0.0303257	0.0225004	0.0922026	0.0437138	-0.0351251	0.135405	0.0267127	-0.0140981	-0.065261	-0.056655	-0.0346103	0.03211	-0.0893634	-0.0386218	-0.0892724	-0.0995174	0.0961118	0.0122944	-7.41919e-05	0.28341	0.0539212	0.0100663
0	0.00475189	-0.018036	-0.0268004	0.00734263	0.00390895	0.0238739	-0.0172961	0.0681998	-0.0347769	-0.0143883	0.0228281	-0.00548571	0.0377583	-0.0166251	0.00906275	0.00158721	-0.0744754	-0.00705588	0.00491182	-0.0152248	-0.0302601	-0.0353988	0.0156506	-0.000376911	-0.00360392	-0.0539356	0.0269524	0.0293901	0.0226379	0.0926285	0.0449659	-0.0354198	0.1379	0.0257597	-0.0139925	-0.0662255	-0.0542982	-0.0353244	0.0321133	-0.0888883	-0.0406812	-0.0897848	-0.0993407	0.0968941	0.0114952	-0.000270222	0.281665	0.0538093	0.00996605
0	0.00500209	-0.0182123	-0.0269505	0.00722607	0.0039933	0.023781	-0.0177046	0.0702054	-0.0348212	-0.0143556	0.0229372	-0.00560764	0.0375606	-0.0168686	0.0100737	0.00131066	-0.0748914	-0.00748052	0.00494429	-0.0157191	-0.0301026	-0.0346756	0.0157161	-0.000359823	-0.00414972	-0.053855	0.0273196	0.0284486	0.0227735	0.0930428	0.0462249	-0.035719	0.140382	0.0248016	-0.0138869	-0.067187	-0.0519212	-0.0360406	0.0321059	-0.0883903	-0.042717	-0.0902952	-0.099164	0.0976712	0.0106928	-0.000465847	0.279894	0.0536975	0.00986674
0	0.0052523	-0.0183879	-0.0270986	0.00710842	0.00407705	0.0236863	-0.0181131	0.0722111	-0.0348649	-0.0143226	0.0230463	-0.00572846	0.0373631	-0.0171112	0.0110833	0.00103556	-0.0753107	-0.00790366	0.00497693	-0.0162117	-0.029945	-0.0339487	0.0157817	-0.000342515	-0.00469415	-0.0537569	0.0276841	0.0275013	0.022907	0.0934453	0.0474904	-0.0360227	0.142852	0.0238382	-0.0137813	-0.0681455	-0.0495242	-0.0367589	0.0320878	-0.0878694	-0.0447291	-0.0908036	-0.0989872	0.0984426	0.0098873	-0.000661068	0.278096	0.0535859	0.00976835
0	0.00550253	-0.0185627	-0.0272445	0.00698967	0.00416018	0.0235897	-0.0185215	0.0742168	-0.0349082	-0.0142893	0.0231553	-0.00584816	0.0371658	-0.0173529	0.0120912	0.000761939	-0.0757333	-0.00832524	0.00500973	-0.0167025	-0.0297875	-0.0332181	0.0158474	-0.000324988	-0.00523716	-0.053641	0.028046	0.0265482	0.0230385	0.0938358	0.0487622	-0.0363309	0.145308	0.0228699	-0.0126496	-0.0691007	-0.0471073	-0.0374794	0.0320589	-0.0873255	-0.0467174	-0.09131	-0.0988105	0.0992083	0.0090787	-0.000855885	0.276271	0.0534744	0.00967088
0	0.00575276	-0.0187367	-0.0273885	0.00686986	0.00424268	0.0234912	-0.0189296	0.0762218	-0.0349509	-0.0142556	0.0232645	-0.00596672	0.0369688	-0.0175936	0.0130975	0.00048983	-0.0761592	-0.0087452	0.00504269	-0.0171914	-0.0296299	-0.0324839	0.0159133	-0.000307241	-0.00577866	-0.0535073	0.0284051	0.0255895	0.023168	0.0942143	0.05004	-0.0366435	0.14775	0.0218966	-0.0115154	-0.0700528	-0.0446707	-0.0372586	0.032019	-0.0867587	-0.0486818	-0.0918142	-0.0986338	0.0999679	0.00826708	-0.0010503	0.274421	0.0533632	0.00957435
0	0.006003	-0.01891	-0.0275303	0.00674901	0.00432452	0.0233909	-0.0193375	0.0782261	-0.0349931	-0.0142216	0.0233736	-0.00608414	0.036772	-0.0178335	0.014102	0.000219269	-0.0760164	-0.00916351	0.00507582	-0.0176784	-0.0294724	-0.0317461	0.0159793	-0.000289275	-0.00631861	-0.0533556	0.0287615	0.0246253	0.0232955	0.0945805	0.0513235	-0.0369606	0.150178	0.0209183	-0.0103789	-0.0710015	-0.0422147	-0.037021	0.0319683	-0.0861687	-0.0506222	-0.0923163	-0.098457	0.101003	0.00745248	-0.00124431	0.272545	0.0532521	0.00947875
0	0.00625325	-0.0190825	-0.0276701	0.00662712	0.00440569	0.0232888	-0.0197452	0.0802291	-0.0350348	-0.0141873	0.0234827	-0.00620039	0.0365755	-0.0180724	0.0151044	-4.97131e-05	-0.0758654	-0.00958009	0.00510911	-0.0181634	-0.0293148	-0.0310049	0.0160454	-0.00027109	-0.00685692	-0.0531859	0.0291151	0.0236555	0.0234209	0.0940703	0.0526124	-0.0372821	0.152592	0.0199353	-0.00924042	-0.0719468	-0.0397395	-0.0367663	0.0319065	-0.0855557	-0.0522954	-0.0928161	-0.0982803	0.102028	0.00663497	-0.00143791	0.270644	0.0531412	0.00938408
0	0.00650351	-0.0192543	-0.0278077	0.00650423	0.00448618	0.0231849	-0.0201525	0.0822305	-0.035076	-0.0141527	0.0235918	-0.00631548	0.0363792	-0.0183104	0.0161048	-0.000317083	-0.075706	-0.0099949	0.00514256	-0.0186463	-0.0291573	-0.0302602	0.0161116	-0.000252685	-0.00739354	-0.052998	0.0294659	0.0226804	0.0235444	0.0935478	0.0539065	-0.0376081	0.154991	0.0189476	-0.00810002	-0.0728885	-0.0372454	-0.0364943	0.0318336	-0.0849195	-0.0539493	-0.0933137	-0.0981036	0.103044	0.00581459	-0.00163112	0.268717	0.0530305	0.00929036
0	0.00675378	-0.0194253	-0.0279433	0.00638035	0.00456596	0.0230793	-0.0205593	0.0842301	-0.0351167	-0.0141177	0.023701	-0.00642939	0.0361831	-0.0185475	0.017103	-0.000582809	-0.0755382	-0.0104079	0.00517618	-0.0191271	-0.0289997	-0.0295121	0.016178	-0.000234061	-0.0079284	-0.0527917	0.0298139	0.0216999	0.0236658	0.0930127	0.0552054	-0.0379386	0.157375	0.0179553	-0.00695796	-0.0738268	-0.0347325	-0.036205	0.0317495	-0.0842602	-0.055584	-0.0938089	-0.0979268	0.10405	0.00499139	-0.00182392	0.266766	0.0529199	0.00919758
0	0.00700406	-0.0195956	-0.0280768	0.00625551	0.00464503	0.0229718	-0.0209658	0.0862273	-0.0351569	-0.0140825	0.0238101	-0.00654211	0.0359873	-0.0187837	0.0180989	-0.00084686	-0.0753618	-0.010819	0.00520996	-0.0196057	-0.0288421	-0.0287608	0.0162445	-0.000215219	-0.00846144	-0.0525671	0.030159	0.0207141	0.0237852	0.0924652	0.0565089	-0.0382735	0.159744	0.0169585	-0.00581443	-0.0747613	-0.0322012	-0.0361994	0.0316543	-0.0835777	-0.0571992	-0.0943018	-0.0977501	0.105046	0.00416544	-0.00201631	0.264791	0.0528095	0.00910576
0	0.00725436	-0.0197651	-0.0282082	0.00612971	0.00472336	0.0228626	-0.0213718	0.088222	-0.0351966	-0.0140469	0.0239193	-0.00665363	0.0357918	-0.019019	0.0190923	-0.0011092	-0.0751769	-0.0112282	0.00524391	-0.0200821	-0.0286846	-0.0280062	0.0163111	-0.000196157	-0.00899259	-0.052324	0.0305012	0.0197233	0.0239026	0.0919051	0.0578167	-0.0386128	0.162096	0.0159572	-0.00466964	-0.0756921	-0.0296516	-0.0361792	0.0315477	-0.082872	-0.058795	-0.0947922	-0.0975734	0.106032	0.0033368	-0.00220831	0.262791	0.0526993	0.00901488
0	0.00750466	-0.0199339	-0.028111	0.00600299	0.00480095	0.0227516	-0.0217772	0.0902137	-0.0352357	-0.0140109	0.0240284	-0.00676394	0.0355964	-0.0192533	0.0200831	-0.00136981	-0.0749832	-0.0116354	0.00527801	-0.0205562	-0.028527	-0.0272485	0.0163778	-0.000176877	-0.00952179	-0.0520623	0.0308404	0.0187273	0.024018	0.0913324	0.0591284	-0.0389566	0.164432	0.0149516	-0.00352379	-0.0766191	-0.027084	-0.0361442	0.0314299	-0.0821432	-0.0603712	-0.0952801	-0.0973966	0.107007	0.00250551	-0.0023999	0.260768	0.0525893	0.00892496
0	0.00775497	-0.0201019	-0.0280136	0.00587536	0.00487777	0.0226389	-0.022182	0.092202	-0.0352744	-0.0139747	0.0241376	-0.00687303	0.0354013	-0.0191611	0.0210711	-0.00162866	-0.0747806	-0.0120406	0.00531228	-0.021028	-0.0283694	-0.0264877	0.0164447	-0.000157379	-0.010049	-0.0517819	0.0311767	0.0177263	0.0241313	0.090747	0.0604438	-0.0393048	0.166752	0.0139417	-0.00237708	-0.0775423	-0.0244987	-0.0360943	0.0313007	-0.0813911	-0.0619278	-0.0957655	-0.0972199	0.107971	0.00167163	-0.00259109	0.258721	0.0524794	0.00883599
0	0.00800529	-0.0202691	-0.0279162	0.00574685	0.00495381	0.0225245	-0.0225863	0.0941867	-0.0353125	-0.0139382	0.0242468	-0.0069809	0.0352065	-0.0190656	0.0220564	-0.0018857	-0.0745692	-0.0124437	0.00534672	-0.0214974	-0.0282118	-0.025724	0.0165117	-0.000137662	-0.0105741	-0.0514827	0.0315101	0.0167205	0.0242427	0.0901491	0.0617626	-0.0396574	0.169054	0.0129277	-0.00122972	-0.0784614	-0.021896	-0.0360293	0.03116	-0.0806159	-0.0634648	-0.0962483	-0.0970432	0.108924	0.000835232	-0.00278188	0.256652	0.0523697	0.00874799
0	0.00825562	-0.0204357	-0.0278186	0.00561747	0.00502906	0.0224083	-0.0229898	0.0961673	-0.0353502	-0.0139013	0.024356	-0.00708753	0.0350119	-0.018967	0.0230387	-0.00214093	-0.0743488	-0.0128447	0.00538131	-0.0219643	-0.0280542	-0.0249573	0.0165788	-0.000117726	-0.0110971	-0.0511648	0.0318404	0.0157098	0.024352	0.0895384	0.0630844	-0.0400143	0.171339	0.0119097	-8.19148e-05	-0.0793765	-0.0192761	-0.0359491	0.0310079	-0.0798175	-0.0649821	-0.0967285	-0.0968664	0.109865	-3.63348e-06	-0.00297226	0.254559	0.0522602	0.00866095
0	0.00850597	-0.0206014	-0.0277209	0.00548725	0.00510351	0.0222905	-0.0233926	0.0981435	-0.0353873	-0.0138641	0.0244652	-0.00719291	0.0348175	-0.0188652	0.0240179	-0.0023943	-0.0741193	-0.0132435	0.00541607	-0.0224287	-0.0278966	-0.0241878	0.016646	-9.75726e-05	-0.0116178	-0.0508279	0.0321677	0.0146945	0.0244594	0.088915	0.064409	-0.0403757	0.173607	0.0108876	0.00106613	-0.0802875	-0.0166393	-0.0358536	0.0308442	-0.0789959	-0.0664796	-0.097206	-0.0966897	0.110795	-0.000844904	-0.00316225	0.252445	0.0521509	0.00857488
0	0.00875632	-0.0207664	-0.0276231	0.00535621	0.00517713	0.022171	-0.0237946	0.100115	-0.0354239	-0.0138265	0.0245744	-0.00729704	0.0346234	-0.0187602	0.0249939	-0.00264579	-0.0738806	-0.0136401	0.00545099	-0.0228905	-0.027739	-0.0234155	0.0167133	-7.7201e-05	-0.0121364	-0.050472	0.0324919	0.0136745	0.0245647	0.0882788	0.0657359	-0.0407414	0.175856	0.00986176	0.00221421	-0.0809172	-0.0139859	-0.0357425	0.030669	-0.0781512	-0.0679573	-0.0976807	-0.096513	0.111714	-0.00168852	-0.00335183	0.250308	0.0520417	0.00848977
0	0.00900668	-0.0209307	-0.0275251	0.00522436	0.00524991	0.0220499	-0.0241958	0.102081	-0.03546	-0.0137887	0.0246837	-0.00739991	0.0344295	-0.0186521	0.0259666	-0.00289537	-0.0736327	-0.0140345	0.00548608	-0.0233498	-0.0275814	-0.0226405	0.0167808	-5.66113e-05	-0.0126526	-0.0500971	0.032813	0.01265	0.024668	0.0876299	0.0670651	-0.0411115	0.178087	0.00883212	0.00336211	-0.0815452	-0.0113162	-0.0356158	0.0304822	-0.0772835	-0.0694151	-0.0981527	-0.0963362	0.11262	-0.00253442	-0.00354101	0.24815	0.0519327	0.00851444
0	0.00925705	-0.0210942	-0.0274271	0.00509174	0.00532184	0.0219271	-0.0245961	0.104042	-0.0354956	-0.0137505	0.0247929	-0.00750152	0.0342358	-0.0185409	0.0269359	-0.00314302	-0.0733755	-0.0144265	0.00552132	-0.0238064	-0.0274238	-0.021863	0.0168484	-3.58038e-05	-0.0131664	-0.0497032	0.033131	0.0116211	0.024592	0.0869682	0.068396	-0.041486	0.180299	0.00779884	0.00450963	-0.0821717	-0.00863054	-0.0354733	0.0302838	-0.0763927	-0.0708531	-0.0986218	-0.0961595	0.113514	-0.0032357	-0.00372979	0.245971	0.0518239	0.00853914
0	0.00950743	-0.0212569	-0.0273289	0.00495837	0.0053929	0.0218027	-0.0249955	0.105997	-0.0355307	-0.0137121	0.0249021	-0.00760185	0.0340424	-0.0184265	0.0279015	-0.00338871	-0.0731089	-0.0148162	0.00555673	-0.0242602	-0.0272661	-0.0210829	0.0169162	-1.47786e-05	-0.0136778	-0.04929	0.0334459	0.0105878	0.0245163	0.0862937	0.0697284	-0.0418647	0.182185	0.00676199	0.00565656	-0.0827965	-0.00592914	-0.0353149	0.0300738	-0.0754789	-0.0722712	-0.0990881	-0.0959828	0.114396	-0.00394052	-0.00391817	0.243771	0.0517153	0.00856388
0	0.00975783	-0.0214189	-0.0272306	0.00482426	0.00546309	0.0216767	-0.0253939	0.107946	-0.0355653	-0.0136733	0.0250114	-0.0077009	0.0338492	-0.018309	0.0288636	-0.00363241	-0.0728327	-0.0152034	0.0055923	-0.0247113	-0.0271085	-0.0203003	0.016984	6.46416e-06	-0.0141867	-0.0488578	0.0337577	0.00955029	0.0244408	0.0856063	0.071062	-0.0422478	0.184047	0.0057217	0.00680269	-0.0834195	-0.00321235	-0.0351405	0.029852	-0.0745422	-0.0736694	-0.0995514	-0.095806	0.115265	-0.00464881	-0.00410615	0.24155	0.0516068	0.00858864
0	0.0100082	-0.0215802	-0.0271322	0.00468944	0.00553239	0.0215491	-0.0257914	0.109889	-0.0355994	-0.0136341	0.0251207	-0.00779867	0.0336563	-0.0181885	0.0298218	-0.00387411	-0.0725471	-0.0155883	0.00562804	-0.0251596	-0.0269509	-0.0195154	0.017052	2.79244e-05	-0.014693	-0.0484063	0.0340663	0.00850865	0.0243655	0.0849062	0.0723964	-0.0426351	0.185887	0.00467807	0.00794782	-0.0840406	-0.000480489	-0.0349499	0.0296186	-0.0735826	-0.0748045	-0.100012	-0.0956293	0.116121	-0.00536051	-0.00429373	0.23931	0.0514985	0.00861343
0	0.0102586	-0.0217407	-0.0270336	0.00455393	0.00560078	0.0214199	-0.0261877	0.111824	-0.035633	-0.0135947	0.0252299	-0.00789514	0.0334636	-0.0180649	0.0307761	-0.00411377	-0.0722518	-0.0159706	0.00566393	-0.025605	-0.0267932	-0.0187283	0.0171201	4.96021e-05	-0.0151968	-0.0479355	0.0343716	0.00746298	0.0242905	0.0841932	0.0737314	-0.0430267	0.187703	0.00363119	0.00909172	-0.0846599	0.00226612	-0.0347431	0.0293734	-0.0726002	-0.0759245	-0.100469	-0.0954526	0.116964	-0.00607555	-0.00448091	0.237049	0.0513904	0.00863826
0	0.0105091	-0.0219005	-0.026935	0.00441775	0.00566825	0.0212893	-0.026583	0.113752	-0.035666	-0.0135549	0.0253392	-0.00799031	0.0332711	-0.0179382	0.0317263	-0.00435137	-0.0719468	-0.0163504	0.00569999	-0.0260475	-0.0266356	-0.0179389	0.0171883	7.1497e-05	-0.0156979	-0.0474455	0.0346738	0.00641338	0.0242158	0.0834674	0.0750666	-0.0434226	0.189496	0.00258117	0.0102342	-0.0852772	0.00502714	-0.03452	0.0291165	-0.0715951	-0.0770294	-0.100923	-0.0952758	0.117794	-0.00679387	-0.00466769	0.23477	0.0512825	0.00866311
0	0.0107595	-0.0220595	-0.0268362	0.00428093	0.00573479	0.021157	-0.0269771	0.115673	-0.0356986	-0.0135148	0.0254485	-0.00808418	0.0330789	-0.0178085	0.0326725	-0.00458689	-0.0716321	-0.0167276	0.00573621	-0.0264871	-0.026478	-0.0171474	0.0172567	9.36089e-05	-0.0161963	-0.0469362	0.0349727	0.00535994	0.0241413	0.0827288	0.0764016	-0.0438227	0.191265	0.00152813	0.011375	-0.0858924	0.00780225	-0.0342803	0.0288478	-0.0705674	-0.0781193	-0.101375	-0.0950991	0.11861	-0.0075154	-0.00485408	0.232472	0.0511747	0.00868799
0	0.0110099	-0.0222178	-0.0267374	0.00414349	0.00580039	0.0210233	-0.02737	0.117586	-0.0357306	-0.0134744	0.0255578	-0.00817673	0.0328869	-0.0176758	0.0336144	-0.0048203	-0.0713076	-0.0171022	0.00577259	-0.0269236	-0.0263203	-0.0163539	0.0173251	0.000115938	-0.0166919	-0.0464076	0.0352684	0.00430278	0.024067	0.0819773	0.0777362	-0.044227	0.193011	0.00047217	0.012514	-0.0865056	0.0105911	-0.034024	0.0285673	-0.0695171	-0.079194	-0.101823	-0.0949224	0.119413	-0.00824007	-0.00504006	0.230155	0.0510671	0.00871291
0	0.0112604	-0.0223753	-0.0266384	0.00400546	0.00586503	0.0208881	-0.0277616	0.11949	-0.0357622	-0.0134337	0.0256671	-0.00826798	0.0326952	-0.01754	0.0345519	-0.00505159	-0.0709732	-0.0174742	0.00580913	-0.0273571	-0.0261627	-0.0155584	0.0173937	0.000138484	-0.0171847	-0.0458597	0.0355608	0.003242	0.023993	0.081213	0.0790701	-0.0446354	0.194731	-0.000586604	0.013651	-0.0871165	0.0133933	-0.0337511	0.0282751	-0.0684444	-0.0802535	-0.102268	-0.0947456	0.120202	-0.00896782	-0.00522564	0.22782	0.0509597	0.00873785
0	0.0115109	-0.0225321	-0.0265392	0.00386685	0.00592871	0.0207514	-0.028152	0.121386	-0.0357932	-0.0133927	0.0257764	-0.0083579	0.0325036	-0.0174013	0.0354849	-0.00528073	-0.0706288	-0.0178435	0.00584584	-0.0277875	-0.026005	-0.0147611	0.0174625	0.000161246	-0.0176746	-0.0452925	0.03585	0.0021777	0.0239193	0.0804359	0.0805618	-0.045048	0.196427	-0.00164808	0.0147857	-0.0877252	0.0162086	-0.0334614	0.0279711	-0.0673493	-0.0812979	-0.10271	-0.0945689	0.120976	-0.00969857	-0.00541082	0.225468	0.0508524	0.00876282
0	0.0117613	-0.0226881	-0.02644	0.00372769	0.0059914	0.0206133	-0.0285411	0.123272	-0.0358238	-0.0133513	0.0258858	-0.00844651	0.0323124	-0.0172597	0.0364134	-0.0055077	-0.0702745	-0.01821	0.0058827	-0.0282147	-0.0258473	-0.0139621	0.0175313	0.000184226	-0.0181616	-0.0447059	0.0361358	0.00111	0.0238457	0.079646	0.0820508	-0.0454648	0.198098	-0.00271215	0.0159178	-0.0883317	0.0190366	-0.0331548	0.0276553	-0.066232	-0.0823271	-0.102058	-0.0943921	0.121737	-0.0104323	-0.00559561	0.223098	0.0507453	0.00878782
0	0.0120118	-0.0228434	-0.0263407	0.003588	0.00605311	0.0204737	-0.0289288	0.12515	-0.0358538	-0.0133097	0.0259951	-0.00853378	0.0321213	-0.0171151	0.0373371	-0.00573248	-0.0699101	-0.0185737	0.00591973	-0.0286388	-0.0256897	-0.0131613	0.0176003	0.000207422	-0.0186456	-0.0441001	0.0364183	3.89921e-05	0.0237725	0.0788433	0.0835367	-0.0458856	0.199744	-0.00377869	0.0170474	-0.0889357	0.0218769	-0.0328313	0.0273277	-0.0650925	-0.0833411	-0.101381	-0.0942154	0.122483	-0.0111688	-0.00578	0.220712	0.0506384	0.00881286
0	0.0122623	-0.022998	-0.0262412	0.0034478	0.00611381	0.0203328	-0.029315	0.127017	-0.0358834	-0.0132677	0.0261045	-0.00861973	0.0319305	-0.0169676	0.0382561	-0.00595505	-0.0695356	-0.0189347	0.00595692	-0.0290597	-0.025532	-0.012359	0.0176694	0.000230834	-0.0191266	-0.043475	0.0366975	-0.00103521	0.0236995	0.0780279	0.0850191	-0.0463105	0.201364	-0.00484761	0.018174	-0.0895373	0.0247292	-0.0324907	0.0269884	-0.0639311	-0.08434	-0.10068	-0.0940387	0.123214	-0.0119081	-0.00596398	0.218309	0.0505317	0.00883792
0	0.0125128	-0.0231518	-0.0261416	0.00330713	0.0061735	0.0201904	-0.0296998	0.128875	-0.0359124	-0.0132253	0.0262138	-0.00855469	0.03174	-0.0168172	0.0391702	-0.00617539	-0.069151	-0.0192928	0.00599427	-0.0294772	-0.0253743	-0.0115552	0.0177386	0.000254462	-0.0196045	-0.0428306	0.0369733	-0.00211248	0.0236267	0.0771997	0.0864977	-0.0467395	0.202958	-0.00591879	0.0192975	-0.0901363	0.027593	-0.032133	0.0266372	-0.0627479	-0.0853236	-0.0999529	-0.0938619	0.12393	-0.0126502	-0.00614757	0.21589	0.0504251	0.00886301
0	0.0127633	-0.0233048	-0.0260419	0.003166	0.00623216	0.0200468	-0.0300831	0.130722	-0.0359409	-0.0131827	0.0263232	-0.00848949	0.0315497	-0.0166639	0.0400792	-0.00639349	-0.0687563	-0.019648	0.00603178	-0.0298915	-0.0252166	-0.0107499	0.0178079	0.000278307	-0.0200793	-0.0421671	0.0372458	-0.00319274	0.0235542	0.0763588	0.0879723	-0.0471725	0.204526	-0.0069921	0.0204176	-0.0907328	0.0304681	-0.0317582	0.0262744	-0.0615429	-0.0862921	-0.0992006	-0.0936852	0.124632	-0.0133949	-0.00633077	0.213456	0.0503187	0.00888813
0	0.0130138	-0.0234571	-0.0259421	0.00302443	0.00628979	0.0199017	-0.0304649	0.132559	-0.0359689	-0.0131398	0.0264326	-0.00842416	0.0313596	-0.0165078	0.0409831	-0.00660932	-0.0683512	-0.0200003	0.00606945	-0.0303024	-0.0250589	-0.00994338	0.0178774	0.000302367	-0.0205509	-0.0414843	0.0375149	-0.00427585	0.0234819	0.0755053	0.0894423	-0.0476094	0.206068	-0.00806745	0.0215343	-0.0913267	0.0333539	-0.031366	0.0258997	-0.0603163	-0.0872454	-0.0984229	-0.0935085	0.125318	-0.0141422	-0.00651356	0.211007	0.0502125	0.00891328
0	0.0132644	-0.0236087	-0.0258422	0.00288246	0.00634638	0.0197554	-0.0308451	0.134384	-0.0359965	-0.0130965	0.026542	-0.00835868	0.0311697	-0.0163489	0.0418819	-0.00682287	-0.067936	-0.0203496	0.00610728	-0.0307099	-0.0249012	-0.00913559	0.017947	0.000326644	-0.0210193	-0.0407824	0.0377806	-0.0053617	0.0234099	0.0746391	0.0909076	-0.0480503	0.207583	-0.00914471	0.0226472	-0.0919179	0.0362503	-0.0309566	0.0255134	-0.0590684	-0.0881835	-0.0976195	-0.0933317	0.125989	-0.0148919	-0.00669596	0.208543	0.0501065	0.00893847
0	0.0135149	-0.0237595	-0.0257421	0.0027401	0.00640191	0.0196078	-0.0312237	0.136198	-0.0360235	-0.0130529	0.0266514	-0.00829305	0.0309801	-0.0161871	0.0427753	-0.00703412	-0.0675104	-0.0206959	0.00614528	-0.031114	-0.0247435	-0.00832666	0.0180167	0.000351136	-0.0214845	-0.0400614	0.038043	-0.00645019	0.0233381	0.0737602	0.0923678	-0.0484951	0.209071	-0.0102238	0.0237562	-0.0925063	0.0391566	-0.0305298	0.0251153	-0.0577991	-0.0891065	-0.0967904	-0.093155	0.126644	-0.0156441	-0.00687796	0.206065	0.0500006	0.00896368
0	0.0137655	-0.0239096	-0.0256419	0.00259738	0.00645638	0.0194589	-0.0316006	0.138001	-0.03605	-0.013009	0.0267608	-0.00822727	0.0307907	-0.0160226	0.0436632	-0.00724306	-0.0670745	-0.0210392	0.00618343	-0.0315146	-0.0245858	-0.00751669	0.0180865	0.000375844	-0.0219463	-0.0393213	0.0383019	-0.00754121	0.0232665	0.0728689	0.0938225	-0.0489438	0.210533	-0.0113045	0.024861	-0.0930919	0.0420726	-0.0300856	0.0247056	-0.0565088	-0.0897712	-0.0959355	-0.0929783	0.127283	-0.0163986	-0.00705957	0.203573	0.0498949	0.00898892
0	0.014016	-0.024059	-0.0255417	0.00245432	0.00650977	0.0193087	-0.0319758	0.139791	-0.036076	-0.0129648	0.0268702	-0.00816135	0.0306016	-0.0158554	0.0445457	-0.00744967	-0.0666282	-0.0213795	0.00622175	-0.0319118	-0.0244281	-0.00670576	0.0181565	0.000400768	-0.0224048	-0.0385623	0.0385574	-0.00863463	0.0231953	0.071965	0.0952715	-0.0493963	0.211967	-0.0123868	0.0259614	-0.0936747	0.0449979	-0.0296239	0.0242842	-0.0551976	-0.0904256	-0.0950547	-0.0928015	0.127907	-0.0171554	-0.00724077	0.201068	0.0497894	0.00901419
0	0.0142666	-0.0242076	-0.0254413	0.00231095	0.00656208	0.0191574	-0.0323492	0.141569	-0.0361015	-0.0129203	0.0269796	-0.00809529	0.0304127	-0.0156854	0.0454226	-0.00765393	-0.0661715	-0.0217166	0.00626022	-0.0323054	-0.0242704	-0.00589397	0.0182265	0.000425907	-0.0228599	-0.0377844	0.0388095	-0.00973033	0.0231242	0.0710486	0.0967143	-0.0498527	0.213373	-0.0134706	0.0270573	-0.0942545	0.047932	-0.0291447	0.0238512	-0.0536058	-0.0910699	-0.0941479	-0.0926248	0.128514	-0.0179143	-0.00742159	0.19855	0.049684	0.00903949
0	0.0145172	-0.0243554	-0.0253407	0.00216728	0.0066133	0.0190049	-0.0327209	0.143334	-0.0361265	-0.0128754	0.0270891	-0.00802908	0.030224	-0.0155128	0.0462937	-0.00785582	-0.0657045	-0.0220507	0.00629886	-0.0326954	-0.0241127	-0.00508141	0.0182967	0.000451261	-0.0233116	-0.0369876	0.0390582	-0.0108282	0.0230534	0.0701198	0.0981507	-0.0503128	0.214752	-0.0145557	0.0281484	-0.0948313	0.0508746	-0.0286479	0.0234067	-0.0519961	-0.0917039	-0.0932149	-0.092448	0.129106	-0.0186754	-0.007602	0.19602	0.0495789	0.00906482
0	0.0147678	-0.0245026	-0.0252401	0.00202335	0.00666341	0.0188512	-0.0330907	0.145086	-0.0358668	-0.0128303	0.0271985	-0.00796272	0.0300356	-0.0153375	0.0471591	-0.00805535	-0.065227	-0.0223816	0.00633766	-0.0330818	-0.0239549	-0.00426817	0.0183671	0.000476831	-0.0237597	-0.0361721	0.0393034	-0.0119282	0.0229829	0.0691786	0.0995803	-0.0507766	0.216102	-0.0156421	0.0292345	-0.095405	0.0538251	-0.0281336	0.0229506	-0.0503686	-0.0923278	-0.0922558	-0.0922713	0.129681	-0.0194385	-0.00778202	0.193477	0.0494739	0.00909018
0	0.0150184	-0.024649	-0.0251394	0.00187918	0.00671242	0.0186963	-0.0334587	0.146824	-0.0356043	-0.0127848	0.027308	-0.00789622	0.0298474	-0.0151596	0.0480186	-0.00825249	-0.064739	-0.0227093	0.00637662	-0.0334646	-0.0237972	-0.00345436	0.0184375	0.000502616	-0.0242044	-0.0353379	0.0395452	-0.01303	0.0229126	0.0682252	0.101003	-0.0512441	0.217425	-0.0167295	0.0303154	-0.0959757	0.0567833	-0.0276016	0.0224829	-0.0487235	-0.0929414	-0.0912704	-0.0920946	0.130239	-0.0202035	-0.00796164	0.190924	0.049369	0.00911557
0	0.015269	-0.0247946	-0.0250385	0.00173479	0.00676031	0.0185403	-0.0338249	0.148549	-0.0353392	-0.012739	0.0274174	-0.00782958	0.0296595	-0.0149791	0.0488721	-0.00844723	-0.0642406	-0.0230338	0.00641573	-0.0338437	-0.0236395	-0.00264005	0.0185081	0.000528615	-0.0250259	-0.0344852	0.0397835	-0.0141337	0.0228425	0.0672595	0.102418	-0.0517153	0.218719	-0.0178179	0.0313909	-0.0965432	0.0597487	-0.027052	0.0220039	-0.0470611	-0.0935449	-0.0902587	-0.0919178	0.130781	-0.0209704	-0.00814087	0.188359	0.0492644	0.00914099
0	0.0155196	-0.0249395	-0.0249375	0.00159021	0.00680707	0.0183833	-0.034189	0.15026	-0.0350715	-0.0126929	0.0275269	-0.00776279	0.0294717	-0.014796	0.0497195	-0.00863955	-0.0637317	-0.0233551	0.00645501	-0.0342191	-0.0234817	-0.00182536	0.0185788	0.00055483	-0.0258477	-0.033614	0.0400184	-0.0152392	0.0227727	0.0662816	0.103825	-0.0521901	0.219984	-0.0189072	0.0324608	-0.0971074	0.0627208	-0.0264848	0.0215134	-0.0453815	-0.0941381	-0.0892207	-0.0917411	0.131306	-0.0217391	-0.0083197	0.185783	0.0491599	0.00916643
0	0.0157702	-0.0250837	-0.0248364	0.00144546	0.00685271	0.0182252	-0.0345512	0.151956	-0.0348011	-0.0126464	0.0276364	-0.00769585	0.0292842	-0.0146104	0.0505608	-0.00882946	-0.0632123	-0.0236731	0.00649445	-0.0345908	-0.023324	-0.00101036	0.0186496	0.000581259	-0.0266696	-0.0327244	0.0400925	-0.0163462	0.0227031	0.0652915	0.105224	-0.0526685	0.221221	-0.0199972	0.0335249	-0.0976684	0.0656992	-0.0258999	0.0210116	-0.043685	-0.0947213	-0.0881561	-0.0915644	0.132096	-0.0225095	-0.00849814	0.183197	0.0490555	0.00919191
0	0.0160209	-0.0252271	-0.0247352	0.00130056	0.0068972	0.018066	-0.0349115	0.153638	-0.0345281	-0.0125997	0.0277459	-0.00762877	0.029097	-0.0144222	0.0513958	-0.00901692	-0.0626825	-0.0239878	0.00653405	-0.0349587	-0.0231662	-0.000195162	0.0187205	0.000607903	-0.0274917	-0.0318166	0.040165	-0.0174546	0.0226338	0.0642895	0.106615	-0.0531503	0.222428	-0.0210879	0.0345829	-0.0982261	0.0686836	-0.0252974	0.0204984	-0.0419718	-0.0952942	-0.0870651	-0.0913876	0.132865	-0.0232815	-0.00867618	0.180602	0.0489514	0.00921742
0	0.0162715	-0.0253698	-0.0246339	0.00115554	0.00694054	0.0179058	-0.0352696	0.155305	-0.0342524	-0.0125526	0.0278554	-0.00756155	0.02891	-0.0142316	0.0522245	-0.00920195	-0.0621421	-0.0242993	0.00657381	-0.0353229	-0.0230085	0.000620145	0.0187916	0.000634761	-0.0283139	-0.0308907	0.040236	-0.0185644	0.0225648	0.0632755	0.107997	-0.0536357	0.223607	-0.022179	0.0356348	-0.0987804	0.0716734	-0.0246772	0.0199741	-0.0402421	-0.0958571	-0.0859476	-0.0912109	0.133615	-0.024055	-0.00885383	0.177997	0.0488474	0.00924296
0	0.0165222	-0.0255117	-0.0245324	0.00101042	0.00698274	0.0177447	-0.0356257	0.156956	-0.0339742	-0.0125052	0.0279649	-0.00749418	0.0287232	-0.0140386	0.0530468	-0.00938452	-0.0615912	-0.0246073	0.00661372	-0.0356832	-0.0228507	0.00143547	0.0188627	0.000661833	-0.0291361	-0.0299467	0.0403054	-0.0196755	0.0224959	0.0622495	0.10937	-0.0541245	0.224756	-0.0232706	0.0366802	-0.0993313	0.0746682	-0.0240393	0.0194385	-0.0384961	-0.0964099	-0.0848035	-0.0910341	0.134345	-0.02483	-0.00903108	0.175384	0.0487436	0.00926852
0	0.0167728	-0.025653	-0.0244309	0.000865231	0.00702377	0.0175826	-0.0359797	0.158592	-0.0336933	-0.0124576	0.0280744	-0.00742666	0.0285367	-0.0138432	0.0538627	-0.00956462	-0.0610299	-0.0249121	0.0066538	-0.0360396	-0.022693	0.00225071	0.018934	0.00068912	-0.0299584	-0.0289849	0.0403733	-0.0207876	0.0224273	0.0612118	0.110733	-0.0546167	0.225876	-0.0243624	0.037719	-0.0998787	0.0776677	-0.0233839	0.0188918	-0.0367342	-0.0969526	-0.0836328	-0.0908574	0.135054	-0.0256064	-0.00920794	0.172762	0.04864	0.00929412
0	0.0170235	-0.0257934	-0.0243292	0.000719989	0.00706363	0.0174195	-0.0363316	0.160212	-0.0334099	-0.0124095	0.0281839	-0.007359	0.0283504	-0.0136454	0.0546719	-0.00974226	-0.0604581	-0.0252134	0.00669404	-0.0363923	-0.0225352	0.00306577	0.0190055	0.000716621	-0.0307806	-0.0280054	0.0404395	-0.0219008	0.022359	0.0601624	0.112087	-0.0551122	0.226966	-0.0254544	0.038751	-0.100423	0.0806712	-0.0227107	0.0183341	-0.0349566	-0.0974852	-0.0824355	-0.0906807	0.135743	-0.0263841	-0.00938441	0.170133	0.0485365	0.00931975
0	0.0172742	-0.0259332	-0.0242274	0.00057472	0.00710233	0.0172555	-0.0366813	0.161816	-0.0331239	-0.0123612	0.0282935	-0.0072912	0.0281643	-0.0134452	0.0554745	-0.00991741	-0.0598758	-0.0255113	0.00673444	-0.036741	-0.0223774	0.00388056	0.019077	0.000744336	-0.0316028	-0.0270083	0.0405042	-0.0230148	0.0222909	0.0591013	0.11343	-0.055611	0.228026	-0.0265464	0.0397759	-0.100963	0.0836785	-0.02202	0.0177655	-0.0331634	-0.0980079	-0.0812115	-0.0905039	0.136411	-0.0271629	-0.00956048	0.167496	0.0484332	0.0093454
0	0.0175249	-0.0260722	-0.0241255	0.00042945	0.00713985	0.0170907	-0.0370288	0.163404	-0.0328353	-0.0123126	0.028403	-0.00722325	0.0279784	-0.0132428	0.0562704	-0.0100901	-0.0592831	-0.0258058	0.00677499	-0.0370858	-0.0222196	0.00469498	0.0191487	0.000772265	-0.0324249	-0.0259937	0.0405673	-0.0241295	0.0222231	0.0580287	0.114764	-0.056113	0.229056	-0.0276383	0.0407937	-0.101499	0.0866889	-0.0213117	0.0171859	-0.031355	-0.0982774	-0.0799609	-0.0903272	0.137059	-0.0279429	-0.00973616	0.164852	0.0483301	0.00937109
0	0.0177756	-0.0262105	-0.0240235	0.0002842	0.00717618	0.016925	-0.037374	0.164974	-0.0325442	-0.0122636	0.0285126	-0.00715516	0.0277928	-0.0130381	0.0570595	-0.0102603	-0.05868	-0.0260969	0.00681571	-0.0374266	-0.0220619	0.00550893	0.0192205	0.000800407	-0.0332469	-0.0249619	0.0406288	-0.0252449	0.0221555	0.0569446	0.116086	-0.0566183	0.230057	-0.02873	0.041804	-0.102032	0.0897022	-0.0205859	0.0165955	-0.0295316	-0.0985418	-0.0786837	-0.0901505	0.136959	-0.0287239	-0.00991144	0.162202	0.0482271	0.0093968
0	0.0180263	-0.026348	-0.0239213	0.000138995	0.00721133	0.0167585	-0.037717	0.166528	-0.0322505	-0.0122144	0.0286222	-0.00708693	0.0276075	-0.0128312	0.0578418	-0.0104279	-0.0580664	-0.0263844	0.00685658	-0.0377635	-0.0219041	0.00632233	0.0192924	0.000828764	-0.0340687	-0.023913	0.0406886	-0.0263607	0.0220881	0.0558492	0.117398	-0.0571266	0.231027	-0.0298214	0.0428067	-0.102562	0.0927178	-0.0198426	0.0159943	-0.0276936	-0.0988012	-0.0773798	-0.0899737	0.136838	-0.0295059	-0.0100863	0.159546	0.0481243	0.00942254
0	0.0182771	-0.0264848	-0.0238191	-6.14095e-06	0.00724528	0.0165912	-0.0380578	0.168064	-0.0319544	-0.0121648	0.0287317	-0.00701855	0.0274223	-0.0126221	0.0586171	-0.0105931	-0.0574425	-0.0266685	0.00689762	-0.0380965	-0.0217463	0.00713507	0.0193644	0.000857333	-0.0348904	-0.0228472	0.0407469	-0.027477	0.022021	0.0547425	0.118698	-0.0576381	0.231966	-0.0309124	0.0427218	-0.103087	0.0957352	-0.0190818	0.0153825	-0.0258411	-0.0990555	-0.0760493	-0.089797	0.136697	-0.0302887	-0.0102608	0.156884	0.0480217	0.00944832
0	0.0185278	-0.0266209	-0.0237167	-0.000151185	0.00727804	0.0164232	-0.0383961	0.169583	-0.0316557	-0.0121149	0.0288413	-0.00695002	0.0272374	-0.0124108	0.0593854	-0.0107557	-0.0568082	-0.0269491	0.00693881	-0.0384254	-0.0215885	0.00794706	0.0194366	0.000886116	-0.0357117	-0.0217646	0.0408036	-0.0285935	0.0219541	0.0536248	0.119987	-0.0581526	0.232876	-0.0320028	0.0426291	-0.103609	0.0987541	-0.0183036	0.0147601	-0.0239745	-0.0993049	-0.0746922	-0.0896202	0.136535	-0.0310723	-0.0104349	0.154217	0.0479193	0.00947412
0	0.0187786	-0.0267562	-0.0236142	-0.000296114	0.00730959	0.0162544	-0.0387322	0.171083	-0.0313545	-0.0120647	0.0289509	-0.00688135	0.0270528	-0.0121975	0.0601466	-0.0109159	-0.0561636	-0.0272262	0.00698017	-0.0387503	-0.0214307	0.0087582	0.0195088	0.000915113	-0.0365329	-0.0206654	0.0408586	-0.0297101	0.0218875	0.0524959	0.121263	-0.0586701	0.233754	-0.0330925	0.0425283	-0.104127	0.101774	-0.0175081	0.0141273	-0.022094	-0.0995492	-0.0733085	-0.0894435	0.136351	-0.0318566	-0.0106087	0.151545	0.047817	0.00949995
0	0.0190293	-0.0268908	-0.0235116	-0.000440905	0.00733994	0.0160849	-0.0390658	0.172566	-0.0310509	-0.0120142	0.0290605	-0.00681254	0.0268683	-0.0119821	0.0609007	-0.0110735	-0.0555087	-0.0274998	0.00702168	-0.0390712	-0.0212729	0.00956841	0.0195812	0.000944322	-0.0373537	-0.0195498	0.040912	-0.0308268	0.0218211	0.0513562	0.122528	-0.0591905	0.234602	-0.0341814	0.0424195	-0.104641	0.104794	-0.0166953	0.013484	-0.0201999	-0.0997885	-0.0718983	-0.0892668	0.136148	-0.0326415	-0.010782	0.14887	0.0477149	0.00952581
0	0.0192801	-0.0270247	-0.0234089	-0.000585533	0.00736908	0.0159147	-0.0393971	0.17403	-0.0307448	-0.0119633	0.0291701	-0.00674359	0.0266841	-0.0117646	0.0616476	-0.0112286	-0.0548436	-0.0277697	0.00706335	-0.039388	-0.021115	0.0103776	0.0196538	0.000973745	-0.0381742	-0.0184181	0.0409639	-0.0319433	0.021755	0.0502056	0.123779	-0.0597138	0.23542	-0.0352694	0.0423026	-0.105151	0.107814	-0.0158653	0.0128305	-0.0182926	-0.100023	-0.0704616	-0.08909	0.135923	-0.033427	-0.0109549	0.14619	0.047613	0.0095517
0	0.0195309	-0.0271578	-0.0233061	-0.000729977	0.00739702	0.0157438	-0.0397259	0.175475	-0.0304363	-0.0119122	0.0292798	-0.00667449	0.0265002	-0.0115452	0.0623872	-0.0113812	-0.0541682	-0.0280362	0.00710518	-0.0397007	-0.0209572	0.0111856	0.0197264	0.00100338	-0.0389943	-0.0172704	0.0410141	-0.0330596	0.0216891	0.0490444	0.125018	-0.0602399	0.236206	-0.0363563	0.0421774	-0.105657	0.110834	-0.0150181	0.0121668	-0.0163724	-0.100252	-0.0689984	-0.0889133	0.135677	-0.0342128	-0.0111274	0.143508	0.0475112	0.00957762
0	0.0197817	-0.0272902	-0.0232032	-0.000874212	0.00742373	0.0155724	-0.0400523	0.176901	-0.0301253	-0.0118607	0.0293894	-0.00660524	0.0263164	-0.0113238	0.0631195	-0.0115312	-0.0534827	-0.028299	0.00714716	-0.0400094	-0.0207994	0.0119924	0.0197992	0.00103323	-0.0398139	-0.0161069	0.0410626	-0.0341756	0.0216234	0.0483326	0.126244	-0.0607687	0.236962	-0.0374421	0.0420439	-0.106159	0.113853	-0.0141539	0.0114929	-0.0144394	-0.100477	-0.0675088	-0.0887365	0.135411	-0.034999	-0.0112996	0.140823	0.0474096	0.00960357
0	0.0200325	-0.0274219	-0.0231001	-0.00101822	0.00744923	0.0154003	-0.0403761	0.178308	-0.029812	-0.011809	0.029499	-0.00653586	0.0261329	-0.0111005	0.0638445	-0.0114149	-0.0527871	-0.0285582	0.00718931	-0.0403139	-0.0206416	0.0127979	0.0198721	0.00106329	-0.0406332	-0.0149279	0.0411096	-0.0352911	0.021558	0.0476057	0.127456	-0.0613002	0.237686	-0.0385266	0.041902	-0.106657	0.116871	-0.0132727	0.0108091	-0.0124942	-0.100696	-0.0659928	-0.0885598	0.135124	-0.0357855	-0.0114713	0.138135	0.0473082	0.00962955
0	0.0202833	-0.0275528	-0.0229969	-0.00116197	0.00747351	0.0152277	-0.0406975	0.179696	-0.0294963	-0.0117569	0.0296087	-0.00646633	0.0259497	-0.0108754	0.064562	-0.0112985	-0.0520815	-0.0288139	0.00723162	-0.0406144	-0.0204837	0.013602	0.0199451	0.00109356	-0.0414519	-0.0137335	0.0411549	-0.036406	0.0214929	0.0468639	0.128655	-0.0618344	0.236499	-0.0396097	0.0417517	-0.107151	0.119886	-0.0123746	0.0101155	-0.0105369	-0.100911	-0.0644506	-0.0883831	0.134816	-0.0365721	-0.0116427	0.135446	0.047207	0.00965556
0	0.0205341	-0.027683	-0.0228936	-0.00130544	0.00749657	0.0150546	-0.0410164	0.181064	-0.0291782	-0.0117045	0.0297184	-0.00639665	0.0257666	-0.0106484	0.065272	-0.0111821	-0.0513658	-0.0290659	0.00727408	-0.0409107	-0.0203259	0.0144045	0.0200182	0.00112405	-0.0422702	-0.012524	0.0411986	-0.0375201	0.0214279	0.0461074	0.12984	-0.0623712	0.23528	-0.0406914	0.0415928	-0.107641	0.1229	-0.0114598	0.00941202	-0.00856789	-0.101121	-0.0628822	-0.0882063	0.134487	-0.0373588	-0.0118137	0.132755	0.0471059	0.0096816
0	0.0207849	-0.0278125	-0.0227902	-0.00144862	0.0075184	0.0148809	-0.0413326	0.182412	-0.0288578	-0.0116518	0.029828	-0.00632684	0.0255838	-0.0104197	0.0659744	-0.0110656	-0.0506402	-0.0293143	0.0073167	-0.0412029	-0.0201681	0.0152055	0.0200914	0.00115475	-0.0430878	-0.0112996	0.0412407	-0.0386335	0.0213633	0.0453361	0.13101	-0.0629105	0.234031	-0.0417714	0.0414253	-0.108127	0.12591	-0.0105282	0.00869892	-0.00658753	-0.101082	-0.0612877	-0.0880296	0.134138	-0.0381455	-0.0119843	0.130064	0.047005	0.00970766
0	0.0210357	-0.0279413	-0.0226867	-0.00159148	0.00753901	0.0147068	-0.0416464	0.18374	-0.028535	-0.0115987	0.0299377	-0.00625688	0.0254013	-0.0101892	0.0666693	-0.0109491	-0.0499047	-0.0295591	0.00735948	-0.0414909	-0.0200102	0.0160047	0.0201648	0.00118566	-0.0439049	-0.0100606	0.0412811	-0.0397458	0.0212988	0.0445504	0.132165	-0.0634522	0.232751	-0.0428496	0.0412492	-0.108608	0.128917	-0.00958013	0.00797629	-0.00459612	-0.101044	-0.0596672	-0.0878528	0.133768	-0.0389321	-0.0121545	0.127371	0.0469042	0.00973376
0	0.0212866	-0.0280693	-0.0225831	-0.00173399	0.0075584	0.0145322	-0.0419575	0.185047	-0.02821	-0.0115454	0.0300474	-0.00618678	0.0252189	-0.00995707	0.0673566	-0.0108326	-0.0485876	-0.0298002	0.00740242	-0.0417748	-0.0198524	0.0168022	0.0202383	0.00121678	-0.0447214	-0.00880717	0.0413199	-0.0408571	0.0212346	0.0437502	0.133306	-0.0639963	0.23144	-0.043926	0.0410643	-0.109085	0.131921	-0.00861557	0.00724424	-0.002594	-0.101006	-0.0580207	-0.0876761	0.133377	-0.0398669	-0.0123243	0.124679	0.0468037	0.00975988
0	0.0215374	-0.0281966	-0.0224793	-0.00187614	0.00757655	0.0143572	-0.0422659	0.186333	-0.0278827	-0.0114918	0.0301571	-0.00611653	0.0250368	-0.00972329	0.0680361	-0.010716	-0.0472494	-0.0300376	0.00744551	-0.0420545	-0.0196945	0.0175978	0.0203119	0.00124811	-0.0455372	-0.00753961	0.0413571	-0.0419672	0.0211707	0.0429359	0.134432	-0.0645428	0.2301	-0.0450005	0.0408705	-0.109558	0.13492	-0.00763468	0.0065029	-0.000581512	-0.100968	-0.0563484	-0.0874994	0.132966	-0.0408029	-0.0124937	0.121988	0.0467033	0.0092697
0	0.0217883	-0.0283231	-0.0223755	-0.0020179	0.00759348	0.0141819	-0.0425718	0.187599	-0.0275532	-0.0114378	0.0302668	-0.00604614	0.024855	-0.00948791	0.068708	-0.0105994	-0.0458901	-0.0302714	0.00748877	-0.04233	-0.0195367	0.0183914	0.0203856	0.00127966	-0.0463523	-0.00625816	0.0413927	-0.043076	0.021107	0.0421074	0.135542	-0.0650915	0.228729	-0.0460728	0.0406679	-0.110027	0.137914	-0.00663759	0.00575238	0.001441	-0.100929	-0.0546505	-0.0873226	0.132534	-0.0417402	-0.0126627	0.119297	0.046603	0.00877456
0	0.0220392	-0.028449	-0.0222715	-0.00215926	0.00760918	0.0140061	-0.042875	0.188844	-0.0272214	-0.0113835	0.0303765	-0.00597561	0.0246733	-0.00925099	0.069372	-0.0104828	-0.0445097	-0.0305016	0.00753218	-0.0426014	-0.0193788	0.0191829	0.0204595	0.00131142	-0.0471666	-0.00496307	0.0414266	-0.0441833	0.0210435	0.0412651	0.136636	-0.0656425	0.227327	-0.047143	0.0404563	-0.110492	0.140904	-0.00562441	0.00499282	0.00347318	-0.100891	-0.0529269	-0.0871459	0.132081	-0.0426786	-0.0128313	0.116608	0.046503	0.00827448
0	0.0222901	-0.0285741	-0.0221674	-0.00230018	0.00762365	0.0138301	-0.0431755	0.190067	-0.0268874	-0.011329	0.0304863	-0.00590493	0.0244919	-0.00901256	0.0700282	-0.0103661	-0.0431083	-0.030728	0.00757575	-0.0428685	-0.0192209	0.0199723	0.0205335	0.00134339	-0.0479802	-0.00365462	0.0414589	-0.0452891	0.0209803	0.040409	0.137714	-0.0661956	0.225896	-0.0482108	0.0402357	-0.110952	0.143887	-0.0045953	0.00422434	0.00551468	-0.100853	-0.0511779	-0.0869691	0.131609	-0.0436181	-0.0129996	0.11392	0.0464031	0.00776944
0	0.022541	-0.0286984	-0.0220632	-0.00244065	0.00763689	0.0136537	-0.0434733	0.191269	-0.0265513	-0.0112741	0.030596	-0.00583412	0.0243108	-0.00877269	0.0706766	-0.0102494	-0.0416859	-0.0309508	0.00761948	-0.0431315	-0.019063	0.0207594	0.0206076	0.00137557	-0.0487931	-0.00233307	0.0414896	-0.0463932	0.0209173	0.0395392	0.138776	-0.0667507	0.224436	-0.0492762	0.040006	-0.111407	0.146864	-0.0035504	0.00344708	0.00756515	-0.100815	-0.0490043	-0.0867924	0.131115	-0.0445585	-0.0131674	0.111235	0.0463033	0.00725947
0	0.0227919	-0.0288221	-0.0219589	-0.00258065	0.00764891	0.0134771	-0.0437684	0.192449	-0.026213	-0.0112189	0.0307057	-0.00576316	0.0241298	-0.0085314	0.0713171	-0.0101326	-0.0402425	-0.0311699	0.00766336	-0.0433903	-0.0189052	0.0215442	0.0206818	0.00140796	-0.049605	-0.000998702	0.0415187	-0.0474955	0.0208546	0.0386561	0.139822	-0.0673079	0.222945	-0.0503391	0.0397672	-0.111859	0.149835	-0.00248985	0.00266117	0.00962422	-0.100777	-0.0468096	-0.0866156	0.130602	-0.0454999	-0.0133349	0.108552	0.0462038	0.00674457
0	0.0230428	-0.028945	-0.0218544	-0.00272016	0.0076597	0.0133002	-0.0440607	0.193607	-0.0258726	-0.0111634	0.0308155	-0.00569205	0.0239491	-0.00828876	0.0719497	-0.0100158	-0.0387782	-0.0313853	0.0077074	-0.0436448	-0.0187473	0.0223265	0.0207561	0.00144057	-0.0504161	0.000348203	0.0415462	-0.0485958	0.0207921	0.0377597	0.140851	-0.067867	0.221426	-0.0513994	0.0395192	-0.112306	0.152799	-0.00141382	0.00186674	0.0119514	-0.10074	-0.0445939	-0.0864389	0.130068	-0.046442	-0.013502	0.105873	0.0461044	0.00622474
0	0.0232937	-0.0290672	-0.0217499	-0.00285916	0.00766926	0.0131232	-0.0443503	0.194743	-0.0255301	-0.0111075	0.0309253	-0.00562081	0.0237686	-0.00804481	0.0725743	-0.00989896	-0.0372931	-0.031597	0.0077516	-0.0438952	-0.0185894	0.0231063	0.0208306	0.00147338	-0.0512263	0.00170736	0.0414147	-0.0496942	0.0207298	0.0368502	0.141862	-0.068428	0.219877	-0.0524569	0.039262	-0.112748	0.155755	-0.000322455	0.00106394	0.0142838	-0.100702	-0.0423574	-0.0862622	0.129514	-0.0473848	-0.0136686	0.103197	0.0460052	0.00569999
0	0.0230615	-0.0291887	-0.0216452	-0.00299762	0.00767759	0.012946	-0.0446372	0.195857	-0.0251856	-0.0110514	0.031035	-0.00554942	0.0235884	-0.0077996	0.0731909	-0.00978207	-0.0357872	-0.0318051	0.00779596	-0.0441414	-0.0184315	0.0238836	0.0209052	0.00150641	-0.0520356	0.00307847	0.0412836	-0.0507904	0.0206678	0.0359277	0.142857	-0.0689908	0.2183	-0.0535115	0.0389955	-0.113186	0.158703	0.00078407	0.000252908	0.0166211	-0.100664	-0.0401002	-0.0860854	0.12894	-0.0483282	-0.0138349	0.100525	0.0459061	0.00517033
0	0.0228245	-0.0293094	-0.0215405	-0.00313552	0.0076847	0.0127686	-0.0449212	0.196948	-0.0248389	-0.010995	0.0311448	-0.00547789	0.0234084	-0.00755318	0.0737994	-0.00966515	-0.0342606	-0.0320094	0.00784048	-0.0443833	-0.0182736	0.0246581	0.0209799	0.00153964	-0.0528439	0.00446125	0.0411528	-0.0518843	0.020606	0.0349926	0.143834	-0.0695554	0.216693	-0.0545631	0.0387196	-0.11362	0.161642	0.00190559	-0.000566218	0.018963	-0.100626	-0.0378226	-0.0859087	0.128345	-0.0492721	-0.0140009	0.0978578	0.0458072	0.00463577
0	0.0225825	-0.0294294	-0.0214356	-0.00327285	0.0076906	0.0125911	-0.0452025	0.198016	-0.0244903	-0.0109382	0.0312546	-0.00540622	0.0232286	-0.0073056	0.0743999	-0.0095482	-0.0327133	-0.0322101	0.00788515	-0.0446211	-0.0181157	0.0254298	0.0210547	0.00157309	-0.0536512	0.00585539	0.0410222	-0.0529759	0.0205445	0.0340448	0.144793	-0.0701216	0.215059	-0.0556117	0.0384343	-0.114049	0.164573	0.00304191	-0.00139329	0.0213091	-0.100588	-0.0355246	-0.0857319	0.127731	-0.0502165	-0.0141664	0.0951953	0.0457085	0.00409633
0	0.0223357	-0.0295487	-0.0213306	-0.00340959	0.00769527	0.0124135	-0.0454809	0.199062	-0.0241397	-0.0108811	0.0313644	-0.00533441	0.023049	-0.00705691	0.0749924	-0.0094312	-0.0311455	-0.0320472	0.00792998	-0.0444488	-0.0179578	0.0261987	0.0211296	0.00160675	-0.0544575	0.00726058	0.040892	-0.0540649	0.0204832	0.0330847	0.145734	-0.0706894	0.213396	-0.0566571	0.0381396	-0.114474	0.167493	0.00419287	-0.00222816	0.0236589	-0.10055	-0.0332064	-0.0855552	0.127097	-0.0511612	-0.0143315	0.092538	0.04561	0.00355201
0	0.022084	-0.0296673	-0.0212255	-0.00354571	0.00769872	0.0122359	-0.0457566	0.200084	-0.0237872	-0.0108238	0.0314742	-0.00526245	0.0228697	-0.00680715	0.0755767	-0.00931416	-0.0295572	-0.0318843	0.00797496	-0.0442765	-0.0177999	0.0269646	0.0212047	0.00164062	-0.0552626	0.00867651	0.040762	-0.0551514	0.0204222	0.0321124	0.146657	-0.0712588	0.211705	-0.0576992	0.0378354	-0.114894	0.170404	0.00535827	-0.00307068	0.0260121	-0.100513	-0.0308683	-0.0857875	0.126443	-0.0521062	-0.0144963	0.0898865	0.0455116	0.00300284
0	0.0218274	-0.0297852	-0.0211202	-0.0036812	0.00770096	0.0120582	-0.0460293	0.201083	-0.0234327	-0.0107661	0.031584	-0.00519035	0.0226906	-0.00655639	0.0761529	-0.00919709	-0.0279485	-0.0317214	0.0080201	-0.0441042	-0.0176419	0.0277275	0.0212798	0.0016747	-0.0560667	0.0101029	0.0406324	-0.0562351	0.0203614	0.0311282	0.147561	-0.0718296	0.209986	-0.0587379	0.0375216	-0.115309	0.173305	0.00653791	-0.0039207	0.0283684	-0.100475	-0.0285105	-0.0860239	0.12577	-0.0530514	-0.0146606	0.0872411	0.0454134	0.00244882
0	0.021566	-0.0299023	-0.0210149	-0.00381604	0.00770199	0.0118805	-0.0462993	0.202059	-0.0230764	-0.0107081	0.0316939	-0.00511811	0.0225118	-0.00630466	0.076721	-0.00907997	-0.0263195	-0.0315586	0.0080654	-0.0439319	-0.017484	0.0284872	0.0213551	0.00170898	-0.0568696	0.0115393	0.0405031	-0.057316	0.0203008	0.0301321	0.148447	-0.0724018	0.208239	-0.059773	0.0371983	-0.11572	0.176194	0.00773161	-0.00477807	0.0307272	-0.100437	-0.0261331	-0.0862643	0.125077	-0.0539966	-0.0148246	0.0846023	0.0453154	0.00188997
0.000155454	0.0212997	-0.0300187	-0.0209094	-0.00395021	0.0077018	0.0117029	-0.0465664	0.203012	-0.0227181	-0.0106498	0.0318037	-0.00504573	0.0223332	-0.00605203	0.0772808	-0.00896282	-0.0246704	-0.0313956	0.00811086	-0.0437595	-0.0173261	0.0292438	0.0214306	0.00174348	-0.0576714	0.0129856	0.040374	-0.0583939	0.0202405	0.0291244	0.149314	-0.0729753	0.206466	-0.0608046	0.0368654	-0.116126	0.179073	0.00893915	-0.00564262	0.0330883	-0.1004	-0.0237363	-0.0865088	0.124365	-0.0549419	-0.0149882	0.0819704	0.0452175	0.00132631
0.000310927	0.0210286	-0.0301344	-0.0208039	-0.00408368	0.00770042	0.0115253	-0.0468306	0.203941	-0.0223581	-0.0105912	0.0319136	-0.00497321	0.0221548	-0.00579854	0.0778325	-0.00884563	-0.0230012	-0.0312327	0.00815647	-0.0435871	-0.0171681	0.029997	0.0215061	0.00177819	-0.0580431	0.0144413	0.0402453	-0.0594688	0.0201804	0.0281053	0.150161	-0.0735501	0.204665	-0.0618325	0.0365228	-0.116528	0.181939	0.0101603	-0.00651421	0.0354513	-0.100362	-0.0213204	-0.0867573	0.123633	-0.0558871	-0.0151514	0.0793459	0.0451198	0.000757853
0.000466417	0.0207526	-0.0302493	-0.0206982	-0.00421645	0.00769783	0.0113478	-0.0470919	0.204846	-0.0219963	-0.0105323	0.0320234	-0.00490054	0.0219766	-0.00554425	0.078376	-0.0087284	-0.021312	-0.0310698	0.00820224	-0.0434147	-0.0170102	0.0307469	0.0215818	0.00181311	-0.0584179	0.0159061	0.0401168	-0.0605405	0.0201205	0.027075	0.150989	-0.074126	0.202837	-0.0628565	0.0361706	-0.116925	0.184793	0.0113949	-0.00739267	0.0378157	-0.100324	-0.0188856	-0.0870099	0.122882	-0.0568321	-0.0153142	0.0767292	0.0450222	0.000184627
0.000621924	0.0204717	-0.0303636	-0.0205924	-0.00434849	0.00769404	0.0111705	-0.0473504	0.205727	-0.0216327	-0.010473	0.0321333	-0.00482773	0.0217987	-0.00528921	0.0789113	-0.00861114	-0.019603	-0.0309069	0.00824817	-0.0432423	-0.0168523	0.0314933	0.0216575	0.00184824	-0.0587957	0.0173798	0.0399887	-0.0616089	0.0200609	0.0260337	0.151798	-0.0747031	0.200983	-0.0638767	0.0358087	-0.117317	0.187634	0.0126427	-0.00827785	0.0401812	-0.100287	-0.0164321	-0.0863673	0.122112	-0.0577769	-0.0154766	0.0741207	0.0449249	-0.000393351
0.00077745	0.0201861	-0.0304771	-0.0204865	-0.00447979	0.00768906	0.0109933	-0.047606	0.206584	-0.0212674	-0.0104135	0.0322432	-0.00475478	0.0216209	-0.00503347	0.0794383	-0.00849383	-0.0178743	-0.0307439	0.00829425	-0.0430698	-0.0166943	0.0322361	0.0217334	0.00188358	-0.0591766	0.0188618	0.0398608	-0.062674	0.0200016	0.0249816	0.152587	-0.0752812	0.199103	-0.0648928	0.035437	-0.117705	0.190462	0.0139035	-0.00916958	0.0425473	-0.100249	-0.0139602	-0.0857108	0.121323	-0.0587213	-0.0156387	0.0715208	0.0448277	-0.00097606
0.000932994	0.0198956	-0.0305899	-0.0203804	-0.00461032	0.00768288	0.0108163	-0.0478586	0.207417	-0.0209003	-0.0103537	0.032353	-0.00468169	0.0214435	-0.00477708	0.0799571	-0.00837649	-0.016126	-0.0305809	0.00834049	-0.0428973	-0.0165364	0.0329754	0.0218094	0.00191913	-0.0595604	0.020352	0.0397333	-0.0637355	0.0199425	0.0239189	0.153356	-0.0758602	0.197197	-0.0659048	0.0350556	-0.118088	0.193276	0.015177	-0.0100677	0.0449137	-0.100211	-0.01147	-0.0850404	0.120515	-0.0596652	-0.0158003	0.0689298	0.0447306	-0.00156348
0.00108855	0.0196003	-0.0307019	-0.0202743	-0.00474007	0.00767553	0.0106394	-0.0481084	0.207245	-0.0205317	-0.0102935	0.0324629	-0.00460846	0.0212662	-0.0045201	0.0804677	-0.0082591	-0.0143583	-0.030418	0.00838688	-0.0427247	-0.0163784	0.033711	0.0218856	0.00195489	-0.0599472	0.0218499	0.039606	-0.0647935	0.0198836	0.0228458	0.154105	-0.0764402	0.195265	-0.0669127	0.0346644	-0.118467	0.196076	0.016463	-0.010972	0.04728	-0.100174	-0.0089619	-0.084356	0.119688	-0.0606087	-0.0159616	0.0663483	0.0446338	-0.00215558
0.00124413	0.0193002	-0.0308133	-0.020168	-0.00486903	0.00766699	0.0104629	-0.0483552	0.207049	-0.0201614	-0.0102331	0.0325728	-0.00453509	0.0210892	-0.00426258	0.08097	-0.00814168	-0.0125713	-0.030255	0.00843343	-0.0425522	-0.0164716	0.0344427	0.0219618	0.00199085	-0.0603369	0.0233552	0.0394791	-0.0658477	0.0198249	0.0217626	0.154833	-0.0770209	0.193308	-0.0679162	0.0342634	-0.118841	0.198862	0.0177613	-0.0118824	0.0496457	-0.100136	-0.00643608	-0.0836574	0.118843	-0.0615516	-0.0161225	0.0637764	0.0445371	-0.00275233
0.00139973	0.0189954	-0.0309239	-0.0200617	-0.00499717	0.00765727	0.0102866	-0.0485991	0.206829	-0.0197895	-0.0101723	0.0326827	-0.00446158	0.0209124	-0.00400457	0.081464	-0.00802422	-0.0107652	-0.030092	0.00848014	-0.0423796	-0.0165674	0.0351707	0.0220382	0.00202703	-0.0607295	0.0248676	0.0393524	-0.0668982	0.0197665	0.0197507	0.155541	-0.0776024	0.191326	-0.0689153	0.0338525	-0.11921	0.201632	0.0190716	-0.0127987	0.0520105	-0.100099	-0.0038928	-0.0829447	0.11798	-0.0624937	-0.016283	0.0612147	0.0444405	-0.00335372
0.00155535	0.0186858	-0.0310338	-0.0199552	-0.00512448	0.00764639	0.0101106	-0.0488401	0.206585	-0.0194161	-0.0101112	0.0327927	-0.00438792	0.0207359	-0.00374613	0.0819498	-0.00790673	-0.00894017	-0.029929	0.008527	-0.0422069	-0.0166657	0.0358947	0.0221147	0.00206341	-0.0611249	0.0263866	0.0392261	-0.0679447	0.0197083	0.0177362	0.156228	-0.0781846	0.189319	-0.06991	0.0334319	-0.119574	0.204387	0.0203937	-0.0137207	0.0543739	-0.100061	-0.00133234	-0.0822176	0.116371	-0.0634352	-0.0164431	0.0586635	0.0443442	-0.00395971
0.00171098	0.0183714	-0.031143	-0.0198486	-0.00525095	0.00763434	0.00993486	-0.0490781	0.206316	-0.0190411	-0.0100498	0.0329026	-0.00431413	0.0205595	-0.00348731	0.0824273	-0.00778919	-0.00709632	-0.0297659	0.00857402	-0.0420343	-0.0167666	0.0366147	0.0221913	0.00210001	-0.0615231	0.027912	0.0391	-0.0689872	0.0196504	0.0157194	0.156894	-0.0787673	0.187287	-0.0709001	0.0330014	-0.119934	0.207126	0.0217273	-0.0146483	0.0567356	-0.100023	0.00124504	-0.0814763	0.114745	-0.0643757	-0.0166029	0.0561232	0.044248	-0.00457028
0.00186663	0.0180523	-0.0312515	-0.0197419	-0.00537655	0.00762114	0.00975953	-0.0493132	0.206022	-0.0186647	-0.00998815	0.0330125	-0.00424019	0.0203834	-0.00322816	0.0828965	-0.00767162	-0.00523384	-0.0296029	0.00862119	-0.0418616	-0.01687	0.0373306	0.0222593	0.00213681	-0.061924	0.0294434	0.0389743	-0.0700256	0.0195927	0.0137008	0.15754	-0.0793506	0.185232	-0.0718855	0.032561	-0.120289	0.209849	0.0230722	-0.0155813	0.0590951	-0.0999859	0.00383906	-0.0807205	0.1131	-0.0653153	-0.0167622	0.0535941	0.0441519	-0.00518539
0.00202229	0.0177285	-0.0313593	-0.0196351	-0.00550128	0.00760678	0.00958457	-0.0495454	0.205705	-0.0182869	-0.00992616	0.0331225	-0.00416611	0.0202076	-0.00296875	0.0833575	-0.007554	-0.00335291	-0.0294398	0.00866852	-0.0416889	-0.0169759	0.0380424	0.022327	0.00217382	-0.0623276	0.0309803	0.0388488	-0.0710598	0.0195353	0.0116807	0.158164	-0.0799343	0.183152	-0.0728661	0.0321108	-0.120639	0.212555	0.024428	-0.0165194	0.061452	-0.0999483	0.00644943	-0.0799502	0.111438	-0.0662539	-0.0169212	0.0510766	0.0440561	-0.00580502
0.00217798	0.0174	-0.0314663	-0.0195282	-0.00562511	0.00759127	0.00941003	-0.0497747	0.205363	-0.0179076	-0.00986385	0.0332324	-0.00409189	0.0200319	-0.00270912	0.0838102	-0.00743635	-0.00145371	-0.0292768	0.00871601	-0.0415162	-0.0170843	0.03875	0.0223944	0.00221104	-0.0627339	0.0325225	0.0387236	-0.0720897	0.0194781	0.00965953	0.158766	-0.0805183	0.18105	-0.0738419	0.0316507	-0.120985	0.215243	0.0257946	-0.0174626	0.063806	-0.0999194	0.00907586	-0.0791653	0.109759	-0.0671913	-0.0170798	0.0485711	0.0439604	-0.00642913
0.00233368	0.0170668	-0.0315726	-0.0194211	-0.00574803	0.00757462	0.00923592	-0.050001	0.204997	-0.017527	-0.00980125	0.0333424	-0.00401753	0.0198565	-0.00244932	0.0842546	-0.00731866	0.000463556	-0.0291137	0.00876365	-0.0413434	-0.0171953	0.0394533	0.0224616	0.00224847	-0.0631428	0.0340695	0.0385988	-0.0731152	0.0194211	0.0076376	0.159347	-0.0811027	0.178924	-0.0748128	0.0311808	-0.121326	0.217914	0.0271717	-0.0184106	0.0661566	-0.0998907	0.0117181	-0.0783659	0.108062	-0.0681276	-0.0172379	0.0460779	0.0438648	-0.00705768
0.0024894	0.016729	-0.0316782	-0.019314	-0.00587003	0.00745401	0.00906228	-0.0499222	0.204606	-0.017145	-0.00973833	0.0334524	-0.00394303	0.0196813	-0.00218942	0.0846908	-0.00720094	0.0023987	-0.0289506	0.00881144	-0.0411706	-0.0173087	0.0401522	0.0225284	0.00228611	-0.0635543	0.035621	0.0384742	-0.0741362	0.0193644	0.0056153	0.159907	-0.0816873	0.176775	-0.0757786	0.0307009	-0.121662	0.220567	0.0285589	-0.0193634	0.0685034	-0.0998622	0.0143757	-0.0775517	0.106349	-0.0690626	-0.0173958	0.0435974	0.0437695	-0.00769065
0.00264514	0.0163866	-0.0317831	-0.0192067	-0.00599109	0.007334	0.00888913	-0.0498433	0.204192	-0.0167618	-0.00967511	0.0335624	-0.00386839	0.0195064	-0.00192947	0.0851187	-0.00708317	0.00435152	-0.0287875	0.00885939	-0.0409978	-0.0174247	0.0408467	0.0225949	0.00232396	-0.0639683	0.0371765	0.0383499	-0.0751525	0.0193079	0.003593	0.160444	-0.082272	0.174603	-0.0767394	0.0302112	-0.121534	0.223201	0.0299561	-0.0203206	0.070846	-0.0998339	0.0170486	-0.0767228	0.104619	-0.0699962	-0.0175532	0.0411298	0.0436743	-0.008328
0.0028009	0.0160395	-0.0318873	-0.0190993	-0.00611119	0.0072146	0.0087165	-0.0497645	0.203753	-0.0163774	-0.00961158	0.0336724	-0.00379361	0.0193317	-0.00166952	0.0847602	-0.00696537	0.00632181	-0.0286244	0.0089075	-0.0408249	-0.0175432	0.0415367	0.0226611	0.00236201	-0.0643847	0.0387358	0.0382259	-0.0761642	0.0192516	0.00157108	0.16096	-0.0828568	0.17241	-0.0776949	0.0297117	-0.121406	0.225816	0.0313628	-0.0212822	0.0731839	-0.0998058	0.0197362	-0.0758792	0.102872	-0.0709284	-0.0177102	0.0386756	0.0435792	-0.00896968
0.00295667	0.0156879	-0.0319908	-0.0189918	-0.00623033	0.0070958	0.00854442	-0.0496857	0.20329	-0.0159917	-0.00954775	0.0337824	-0.00371869	0.0191572	-0.00140962	0.0844023	-0.00684753	0.00830936	-0.0284613	0.00895576	-0.040652	-0.0176643	0.0422221	0.022727	0.00240027	-0.0648036	0.0402985	0.0381022	-0.0771711	0.0191956	-0.000450108	0.160437	-0.0834416	0.170195	-0.0786452	0.0292023	-0.121278	0.228412	0.0327789	-0.0222479	0.0755169	-0.0997779	0.0224384	-0.0750207	0.10111	-0.0718591	-0.0178669	0.0362351	0.0434843	-0.00961567
0.00311246	0.0153317	-0.0320935	-0.0188842	-0.00634849	0.00697761	0.00837291	-0.0496068	0.202803	-0.0156048	-0.00948361	0.0338924	-0.00364363	0.0189829	-0.00114984	0.084045	-0.00672965	0.0103139	-0.0282981	0.00900418	-0.0404791	-0.0177878	0.0429029	0.0227926	0.00243874	-0.0652249	0.041864	0.0379788	-0.0781731	0.0191398	-0.00247019	0.159893	-0.0840263	0.167958	-0.0795902	0.028683	-0.121151	0.230987	0.034204	-0.0232176	0.0778444	-0.0997503	0.0251548	-0.0741473	0.0993315	-0.0727882	-0.0180232	0.0338086	0.0433896	-0.0102659
0.00326827	0.014971	-0.0321955	-0.0187765	-0.00646565	0.00686002	0.008202	-0.049528	0.202291	-0.0152169	-0.00941917	0.0340024	-0.00356843	0.0188089	-0.00089022	0.0836884	-0.00661173	0.0123353	-0.028135	0.00905275	-0.0403062	-0.0179138	0.043579	0.0228579	0.00247742	-0.0656486	0.0434322	0.0378558	-0.0791701	0.0190843	-0.0044888	0.159326	-0.0846108	0.165701	-0.0805297	0.0281539	-0.121023	0.233543	0.0356379	-0.0241912	0.0801661	-0.0997228	0.0278851	-0.073259	0.0975376	-0.0737155	-0.0181791	0.0313963	0.0432951	-0.0109204
0.0034241	0.0146058	-0.0322968	-0.0186687	-0.00658181	0.00674303	0.00803172	-0.0494491	0.201756	-0.0148279	-0.00935442	0.0341124	-0.00349309	0.018635	-0.000630822	0.0833324	-0.00649377	0.0143733	-0.0279718	0.00910148	-0.0401332	-0.0180423	0.0442504	0.0229229	0.0025163	-0.0660745	0.0450025	0.037733	-0.0801621	0.019029	-0.00650558	0.158737	-0.0851951	0.163422	-0.0814637	0.0276151	-0.120895	0.236078	0.0370802	-0.0251683	0.0824815	-0.0996956	0.0306289	-0.0723558	0.0957283	-0.0746412	-0.0183346	0.0289987	0.0432007	-0.0115791
0.00357994	0.0142361	-0.0323974	-0.0185608	-0.00669694	0.00662664	0.00786209	-0.0493702	0.201197	-0.0144378	-0.00928936	0.0342225	-0.00341761	0.0184615	-0.0003717	0.0829771	-0.00637578	0.0164276	-0.0278087	0.00915036	-0.0399602	-0.0181733	0.044917	0.0229875	0.00255539	-0.0665027	0.0465746	0.0376105	-0.081149	0.0189739	-0.00852017	0.158126	-0.0857791	0.161124	-0.0823922	0.0270664	-0.120767	0.238592	0.0385306	-0.0261489	0.0847903	-0.0996685	0.0333859	-0.0714376	0.0939039	-0.0755649	-0.0184898	0.0266161	0.0431065	-0.0122419
0.00373581	0.013862	-0.0324973	-0.0184527	-0.00681105	0.00651086	0.00769315	-0.0492913	0.199988	-0.0140467	-0.009224	0.0343325	-0.00334198	0.0182881	-0.000112909	0.0826225	-0.00625774	0.018498	-0.0276455	0.00919939	-0.0397872	-0.0183068	0.0455787	0.0230519	0.00259469	-0.066933	0.0481481	0.0374882	-0.0821306	0.0189191	-0.0105322	0.157492	-0.0863628	0.158805	-0.083315	0.0265079	-0.120639	0.241085	0.0399889	-0.0271327	0.087092	-0.0996417	0.0361558	-0.0705043	0.0920647	-0.0764868	-0.0186445	0.0242486	0.0430125	-0.0129087
0.00389169	0.0134835	-0.0325965	-0.0183445	-0.0069241	0.00639568	0.0075249	-0.0492124	0.198752	-0.0136547	-0.00915834	0.0344426	-0.00326622	0.018115	0.000145498	0.0822684	-0.00613967	0.0205843	-0.0274823	0.00924858	-0.0396141	-0.0184427	0.0462354	0.0231159	0.00261465	-0.0673655	0.0497226	0.0373663	-0.0831069	0.0188645	-0.0125414	0.156837	-0.0869459	0.156467	-0.084232	0.0259397	-0.120511	0.243556	0.0414547	-0.0281196	0.0893862	-0.0996151	0.0389381	-0.069556	0.090211	-0.0774066	-0.0187989	0.0218968	0.0429186	-0.0135797
0.00404758	0.0131006	-0.032695	-0.0182363	-0.00703611	0.0062811	0.00735739	-0.0491335	0.197489	-0.0132618	-0.00909237	0.0345527	-0.00319032	0.0179421	0.000403464	0.0819151	-0.00602157	0.0226862	-0.0273191	0.00929793	-0.039441	-0.0185811	0.0468872	0.0231795	0.00263424	-0.0678001	0.0512977	0.0372447	-0.0840778	0.0188101	-0.0145472	0.156159	-0.0875286	0.15411	-0.0851433	0.0253618	-0.120383	0.246004	0.0429276	-0.0291094	0.0916726	-0.0995887	0.0417326	-0.0685926	0.088343	-0.0783244	-0.0189529	0.0195607	0.0428249	-0.0142546
0.0042035	0.0127133	-0.0327927	-0.0181279	-0.00714704	0.00616713	0.00719064	-0.0490546	0.1962	-0.012868	-0.00902609	0.0346627	-0.00311428	0.0177694	0.000660937	0.0815624	-0.00590342	0.0248034	-0.0271558	0.00934743	-0.0392679	-0.0187219	0.0475339	0.0232429	0.00265345	-0.0682367	0.052873	0.0371234	-0.0850432	0.018756	-0.0165495	0.155459	-0.0881106	0.151734	-0.0860487	0.0247743	-0.120255	0.24843	0.0444075	-0.030102	0.0939506	-0.0995625	0.0445389	-0.0676142	0.0864611	-0.07924	-0.0191065	0.0172408	0.0427314	-0.0149335
0.00435943	0.0123218	-0.0328897	-0.0180194	-0.00725689	0.00605375	0.00702466	-0.0489756	0.194885	-0.0124733	-0.00895952	0.0347728	-0.0030381	0.0175969	0.000917861	0.0812103	-0.00578524	0.0269356	-0.0269926	0.00939708	-0.0390948	-0.0188652	0.0481755	0.0233059	0.00267227	-0.0686753	0.0544481	0.0370024	-0.0860031	0.0187021	-0.0185478	0.154737	-0.0886919	0.149339	-0.0869482	0.024177	-0.120127	0.250833	0.0458939	-0.031097	0.09622	-0.0995365	0.0473565	-0.0666206	0.0845654	-0.0801534	-0.0192597	0.0149372	0.042638	-0.0156163
0.00451538	0.011926	-0.0329861	-0.0179108	-0.00736565	0.00594098	0.00685949	-0.0488967	0.193543	-0.0120779	-0.00889263	0.0348829	-0.00296178	0.0174247	0.00117418	0.0808589	-0.00566701	0.0290827	-0.0268294	0.00944689	-0.0389216	-0.0190109	0.048812	0.0233685	0.00269071	-0.0691159	0.0560227	0.0368816	-0.0869573	0.0186485	-0.0205418	0.153993	-0.0892725	0.146927	-0.0878417	0.0235702	-0.119998	0.253213	0.0473865	-0.0320945	0.0984803	-0.0995107	0.0501852	-0.065612	0.0826564	-0.0810644	-0.0194126	0.0126503	0.0425448	-0.016303
0.00467135	0.0115259	-0.0330817	-0.017802	-0.00747331	0.00582881	0.00669515	-0.0488177	0.192176	-0.0116818	-0.00882545	0.034993	-0.00288532	0.0172527	0.00142985	0.0805081	-0.00554875	0.0312443	-0.0266661	0.00949685	-0.0387484	-0.019159	0.0494432	0.0234309	0.00270875	-0.0695583	0.0575962	0.0367612	-0.0879059	0.0185951	-0.0225312	0.153226	-0.0898523	0.144497	-0.0887291	0.0229537	-0.11987	0.255569	0.0488851	-0.0330941	0.100731	-0.0994851	0.0530246	-0.0645882	0.0807342	-0.0819731	-0.019565	0.0103804	0.0424517	-0.0169935
0.00482733	0.0111217	-0.0331766	-0.0176932	-0.00757986	0.00571723	0.00653167	-0.0487387	0.190783	-0.011285	-0.00875796	0.0351031	-0.00280872	0.017081	0.0016848	0.080158	-0.00543046	0.0334202	-0.0265028	0.00954696	-0.0385752	-0.0193095	0.0500692	0.0234928	0.00272641	-0.0700025	0.0591684	0.036641	-0.0888486	0.0185419	-0.0245156	0.152438	-0.0904312	0.14205	-0.0896105	0.0223278	-0.119742	0.257901	0.0503892	-0.0340957	0.102972	-0.0994597	0.0558743	-0.0635493	0.0787992	-0.0828793	-0.0197171	0.00812762	0.0423589	-0.0176877
0.00498333	0.0107133	-0.0332708	-0.0175843	-0.00768529	0.00560626	0.00636906	-0.0486597	0.189365	-0.0108875	-0.00869016	0.0352132	-0.00273198	0.0169094	0.00193899	0.0798085	-0.00531212	0.03561	-0.0263396	0.00959723	-0.0384019	-0.0194624	0.0506899	0.0235545	0.00274366	-0.0704485	0.0607388	0.0365212	-0.0897855	0.0184889	-0.0264946	0.151627	-0.091009	0.139586	-0.0904856	0.0216923	-0.119614	0.260208	0.0518986	-0.0350991	0.105203	-0.0994345	0.0587338	-0.0624953	0.0768516	-0.083783	-0.0198688	0.00589232	0.0422661	-0.0183857
0.00513935	0.0103008	-0.0333643	-0.0174752	-0.00778958	0.00549589	0.00620735	-0.0485807	0.187922	-0.0104894	-0.00862207	0.0353234	-0.0026551	0.0167381	0.00219235	0.0794596	-0.00519375	0.0378135	-0.0261763	0.00964766	-0.0382286	-0.0196177	0.0513052	0.0236158	0.00276051	-0.0708963	0.062307	0.0364016	-0.0907165	0.0184362	-0.028468	0.150794	-0.0915859	0.137106	-0.0913544	0.0210474	-0.119486	0.262491	0.0534129	-0.0361042	0.107422	-0.0994095	0.0616029	-0.0614262	0.0748918	-0.0846841	-0.0200202	0.00367472	0.0421736	-0.0190873
0.00529539	0.00988421	-0.033457	-0.017366	-0.00789274	0.00538611	0.00604657	-0.0485017	0.186454	-0.0100908	-0.00855367	0.0354335	-0.00257809	0.016567	0.00244485	0.0791114	-0.00507534	0.0400304	-0.026013	0.00969823	-0.0380553	-0.0197754	0.0519151	0.0236767	0.00277696	-0.0713457	0.0638726	0.0362824	-0.0916414	0.0183838	-0.0304354	0.14994	-0.0921616	0.13461	-0.092217	0.0203931	-0.119358	0.264749	0.0549317	-0.0371107	0.109631	-0.0993847	0.0644811	-0.0603419	0.07292	-0.0855824	-0.0201711	0.00147507	0.0420812	-0.0197925
0.00545145	0.00946359	-0.0335491	-0.0172568	-0.00799474	0.00527694	0.00588673	-0.0484227	0.184962	-0.00969163	-0.00848496	0.0355437	-0.00250093	0.0163962	0.00269642	0.0787639	-0.00495689	0.0422604	-0.0258496	0.00974896	-0.037882	-0.0199354	0.0525196	0.0237373	0.00279299	-0.0717967	0.0654353	0.0361634	-0.0925603	0.0183315	-0.0323965	0.149063	-0.0927361	0.132098	-0.0930732	0.0197295	-0.11923	0.266981	0.0564548	-0.0381186	0.111829	-0.0993601	0.0673679	-0.0592426	0.0709366	-0.0864781	-0.0203217	-0.000706409	0.041989	-0.0205012
0.00560752	0.00903898	-0.0336405	-0.0171474	-0.00809558	0.00516836	0.00572786	-0.0483436	0.183445	-0.00929202	-0.00841596	0.0356538	-0.00242364	0.0162255	0.00294701	0.078417	-0.0048384	0.0445031	-0.0256863	0.00979985	-0.0377086	-0.0200977	0.0531185	0.0237975	0.00280862	-0.0722492	0.0669946	0.0360447	-0.0934731	0.0182796	-0.0343509	0.148164	-0.0933094	0.129571	-0.093923	0.0190566	-0.119102	0.269188	0.0579818	-0.0402879	0.114014	-0.0993357	0.0702631	-0.0581283	0.0689418	-0.0873709	-0.0204719	-0.00286947	0.0418969	-0.0212134
0.00576361	0.00861043	-0.0337311	-0.0170379	-0.00819526	0.00506038	0.00556999	-0.0482646	0.181905	-0.00889199	-0.00834665	0.035764	-0.0023462	0.0160551	0.00319657	0.0780707	-0.00471988	0.0467583	-0.025523	0.00985088	-0.0375352	-0.0202624	0.0537119	0.0238573	0.00282383	-0.0727032	0.0685501	0.0359263	-0.0943796	0.0182278	-0.0362983	0.147244	-0.0938813	0.127029	-0.0947663	0.0183745	-0.118974	0.271368	0.0595124	-0.0424406	0.116187	-0.0993115	0.0731662	-0.0569989	0.0669359	-0.0882608	-0.0206217	-0.0050139	0.041805	-0.0219291
0.00591972	0.00817797	-0.0338211	-0.0169283	-0.00829376	0.004953	0.00541313	-0.0481855	0.18034	-0.00849159	-0.00827704	0.0358742	-0.00226863	0.0158849	0.00344504	0.0777251	-0.00460131	0.0490256	-0.0253596	0.00990208	-0.0373618	-0.0204293	0.0542998	0.0239169	0.00283861	-0.0731587	0.0701014	0.0358082	-0.0952799	0.0181763	-0.0382385	0.146302	-0.0944518	0.124474	-0.0956031	0.0176832	-0.118846	0.273522	0.0610461	-0.0445763	0.118348	-0.0992875	0.0760768	-0.0558544	0.0649194	-0.0891478	-0.0207711	-0.00713948	0.0417133	-0.0226481
0.00607584	0.00774166	-0.0339103	-0.0168185	-0.00839108	0.00484621	0.0052573	-0.0481064	0.178753	-0.00809086	-0.00820712	0.0359844	-0.00219092	0.015715	0.00369238	0.0773802	-0.00448271	0.0513048	-0.0251963	0.00995342	-0.0371883	-0.0205986	0.054882	0.023976	0.00285298	-0.0736155	0.0716482	0.0356904	-0.0961738	0.018125	-0.040171	0.145338	-0.0950209	0.121904	-0.0964333	0.0169828	-0.118718	0.275649	0.0625827	-0.0466949	0.120495	-0.0992637	0.0789945	-0.054695	0.0628923	-0.0900317	-0.0209202	-0.00924599	0.0416217	-0.0233704
0.00623198	0.00730155	-0.0339988	-0.0167087	-0.0084872	0.00474002	0.00510253	-0.0480273	0.177142	-0.00768985	-0.00813691	0.0360946	-0.00211307	0.0155452	0.00393853	0.0770358	-0.00436407	0.0535954	-0.0250329	0.0100049	-0.0370149	-0.0207701	0.0554585	0.0240348	0.00286692	-0.0740737	0.07319	0.0355729	-0.0970613	0.0180739	-0.0420956	0.144353	-0.0955884	0.119321	-0.0972569	0.0162734	-0.118589	0.277749	0.0641217	-0.048796	0.12263	-0.0992401	0.0819188	-0.0535207	0.0608552	-0.0909126	-0.0210689	-0.0113332	0.0415303	-0.024096
0.00638814	0.00685767	-0.0340866	-0.0165987	-0.00858213	0.00463443	0.00494884	-0.0479482	0.175509	-0.00728861	-0.00806639	0.0362048	-0.00203508	0.0153757	0.00418343	0.0766921	-0.0042454	0.0558972	-0.0248695	0.0100566	-0.0368413	-0.0209439	0.0560293	0.0240932	0.00288043	-0.0745331	0.0747264	0.0354557	-0.0979424	0.0180231	-0.044012	0.143346	-0.0961543	0.116725	-0.0980738	0.015555	-0.118461	0.279822	0.065663	-0.0508794	0.12475	-0.0992167	0.0848493	-0.0523314	0.0588082	-0.0917902	-0.0212172	-0.013401	0.0414391	-0.0248247
0.00654432	0.00641009	-0.0341737	-0.0164887	-0.00867585	0.00452944	0.00479625	-0.0478691	0.173853	-0.00688718	-0.00799557	0.036315	-0.00195695	0.0152064	0.00442705	0.0763491	-0.00412669	0.0584423	-0.0247061	0.0101084	-0.0366678	-0.0211199	0.0565944	0.0241512	0.00289351	-0.0749937	0.0762571	0.0353388	-0.098817	0.0179725	-0.0459199	0.142318	-0.0967184	0.114117	-0.098884	0.0148277	-0.118333	0.281867	0.067206	-0.052945	0.126856	-0.0991935	0.0877857	-0.0511273	0.0567517	-0.0926647	-0.0213651	-0.0154491	0.041348	-0.0255566
0.00670051	0.00595885	-0.0342602	-0.0163785	-0.00876836	0.00442504	0.00464477	-0.04779	0.172175	-0.00648561	-0.00792445	0.0364252	-0.00187869	0.0150374	0.00466932	0.0760067	-0.00400794	0.0609956	-0.0245427	0.0101603	-0.0364942	-0.0212982	0.0571538	0.0242088	0.00290615	-0.0754555	0.0785532	0.0352222	-0.099685	0.0179222	-0.0478189	0.141268	-0.0972809	0.111496	-0.0996875	0.0140916	-0.118205	0.283884	0.0687504	-0.0549924	0.129274	-0.0991705	0.0907274	-0.0499084	0.0546861	-0.0935358	-0.0215127	-0.0174774	0.0412571	-0.0262916
0.00685673	0.005504	-0.0343459	-0.0162682	-0.00885965	0.00432124	0.00449444	-0.0477109	0.170475	-0.00608395	-0.00785302	0.0365354	-0.00180028	0.0148685	0.00491019	0.0756649	-0.00388915	0.0635569	-0.0243793	0.0102124	-0.0363206	-0.0214786	0.0577073	0.0242661	0.00291835	-0.0759183	0.0808347	0.0351058	-0.100546	0.0178721	-0.0497088	0.140197	-0.0978415	0.108864	-0.100484	0.0133467	-0.118077	0.285873	0.070296	-0.0570216	0.131673	-0.0991476	0.093674	-0.0486748	0.0526115	-0.0944036	-0.0216598	-0.0194856	0.0411664	-0.0270295
0.00701296	0.0050456	-0.0344309	-0.0161579	-0.00894971	0.00421803	0.00434526	-0.0476317	0.168753	-0.00568224	-0.0077813	0.0366457	-0.00172174	0.0146999	0.00514963	0.0753238	-0.00377032	0.0661257	-0.0242158	0.0102647	-0.036147	-0.0216612	0.0582549	0.024323	0.00293011	-0.0763822	0.0831014	0.0349898	-0.101401	0.0178222	-0.0515892	0.139105	-0.0984002	0.106221	-0.101274	0.0125932	-0.117949	0.287833	0.0718422	-0.0590322	0.134054	-0.099125	0.0966252	-0.0474264	0.0505284	-0.0952679	-0.0218066	-0.0218123	0.0410758	-0.0277704
0.0071692	0.0045837	-0.0345152	-0.0160474	-0.00903854	0.00411542	0.00419725	-0.0475526	0.167011	-0.00528054	-0.00770927	0.0367559	-0.00164306	0.0145316	0.00538756	0.0749833	-0.00365146	0.0687018	-0.0240524	0.0103171	-0.0359734	-0.021846	0.0587967	0.0243795	0.00294143	-0.076847	0.0853526	0.034874	-0.102249	0.0177726	-0.05346	0.137992	-0.0989569	0.103567	-0.102057	0.0118311	-0.11782	0.289765	0.0733888	-0.0599808	0.136416	-0.0991026	0.0995805	-0.0461635	0.0484371	-0.0961288	-0.021953	-0.024122	0.0409854	-0.0285141
0.00732547	0.00411835	-0.0345987	-0.0159367	-0.00912614	0.0040134	0.00405045	-0.0474734	0.165247	-0.00487888	-0.00763695	0.0368662	-0.00156424	0.0143634	0.00562395	0.0746435	-0.00353256	0.0712847	-0.0238889	0.0103697	-0.0357997	-0.0220329	0.0593326	0.0244357	0.0029523	-0.0773128	0.0875882	0.0347586	-0.10309	0.0177232	-0.0553207	0.136858	-0.0995117	0.100903	-0.102833	0.0110605	-0.117692	0.291667	0.0754934	-0.0608898	0.138759	-0.0990803	0.102539	-0.0448859	0.0463378	-0.0969861	-0.0220991	-0.0264146	0.0408951	-0.0292606
0.00748175	0.00364961	-0.0346816	-0.015826	-0.0092125	0.00391198	0.00390485	-0.0473942	0.163463	-0.00447732	-0.00756432	0.0369764	-0.00148528	0.0141955	0.00585875	0.0743043	-0.00341362	0.0738742	-0.0237254	0.0104224	-0.035626	-0.0222219	0.0598626	0.0244914	0.00296272	-0.0777793	0.0898077	0.0346434	-0.103925	0.017674	-0.0571711	0.135703	-0.100064	0.0982286	-0.103354	0.0102815	-0.117564	0.29354	0.077592	-0.0617587	0.141082	-0.0990582	0.105501	-0.0435939	0.0442309	-0.0978398	-0.0222447	-0.0286898	0.040805	-0.0300099
0.00763805	0.00317754	-0.0347638	-0.0157152	-0.00929761	0.00381115	0.00376049	-0.047315	0.161659	-0.0040759	-0.00749139	0.0370867	-0.00140619	0.0140278	0.00609191	0.0739658	-0.00329464	0.0764698	-0.023562	0.0104753	-0.0354522	-0.022413	0.0603866	0.0245468	0.00297268	-0.0782467	0.0920108	0.0345285	-0.104752	0.017625	-0.059011	0.134528	-0.100615	0.0955451	-0.103871	0.00949424	-0.117436	0.295384	0.0796841	-0.0625875	0.143385	-0.0990364	0.108466	-0.0422875	0.0421168	-0.0986899	-0.02239	-0.0309476	0.0407151	-0.0307618
0.00779436	0.00270218	-0.0348453	-0.0156042	-0.00938147	0.00371091	0.00361738	-0.0472358	0.159835	-0.00367467	-0.00741816	0.037197	-0.00132696	0.0138603	0.00632337	0.0736278	-0.00317563	0.0790712	-0.0233985	0.0105283	-0.0352785	-0.0226062	0.0609046	0.0246017	0.00298219	-0.0787148	0.094197	0.0344139	-0.105573	0.0175763	-0.0608401	0.133332	-0.101163	0.0928526	-0.104383	0.0086987	-0.117308	0.297198	0.0817694	-0.0633758	0.145668	-0.0990147	0.111433	-0.0409667	0.0399957	-0.0995362	-0.0225349	-0.0331878	0.0406253	-0.0315163
0.0079507	0.00222361	-0.0349261	-0.0154932	-0.00946407	0.00361127	0.00347553	-0.0471566	0.157991	-0.00327367	-0.00734464	0.0373073	-0.00124759	0.013693	0.0065531	0.0732906	-0.00305658	0.0816781	-0.023235	0.0105815	-0.0351047	-0.0228014	0.0614166	0.0246563	0.00299124	-0.0791835	0.096366	0.0342996	-0.106386	0.0175279	-0.062658	0.131555	-0.101709	0.0901517	-0.104891	0.00789504	-0.117179	0.298981	0.0838475	-0.0641233	0.14793	-0.0989932	0.114402	-0.0396318	0.037868	-0.100379	-0.0226795	-0.0354103	0.0405357	-0.0322734
0.00810705	0.00174187	-0.0350061	-0.015382	-0.00940126	0.00351222	0.00333497	-0.0470773	0.156128	-0.00287297	-0.00727081	0.0374176	-0.00116808	0.013526	0.00678103	0.0729539	-0.00293749	0.08429	-0.0230714	0.00985711	-0.0349309	-0.0229987	0.0619226	0.0247105	0.00299983	-0.0796528	0.0985175	0.0341856	-0.107193	0.0174796	-0.0644646	0.129755	-0.102253	0.0874427	-0.105394	0.00708335	-0.117051	0.300735	0.0859182	-0.0648299	0.150171	-0.0989719	0.117372	-0.0382826	0.035734	-0.101217	-0.0228236	-0.0376149	0.0404463	-0.0330328
0.00826342	0.00125703	-0.0350855	-0.0152708	-0.00933824	0.00341376	0.00319571	-0.0469981	0.154246	-0.00247259	-0.00719668	0.0375279	-0.00108843	0.0133592	0.00700714	0.0726179	-0.00281836	0.0869066	-0.0229079	0.00912547	-0.034757	-0.023198	0.0624225	0.0247643	0.00300796	-0.0801227	0.100651	0.0340719	-0.107993	0.0174316	-0.0662595	0.127931	-0.102794	0.0847262	-0.105892	0.00626372	-0.116923	0.302458	0.087981	-0.0654952	0.152391	-0.0989507	0.120344	-0.0369195	0.0335941	-0.102052	-0.0229674	-0.0398015	0.040357	-0.0337947
0.0084198	0.000769153	-0.0351642	-0.0151594	-0.00927501	0.00331589	0.00305776	-0.0469188	0.152346	-0.0020726	-0.00712225	0.0376382	-0.00100865	0.0131926	0.00723136	0.0722826	-0.0026992	0.0890434	-0.0227444	0.00838657	-0.0345831	-0.0233992	0.0629163	0.0248177	0.00301562	-0.080593	0.102766	0.0339584	-0.108785	0.0173838	-0.0680426	0.126084	-0.103333	0.0820025	-0.106385	0.00543626	-0.116795	0.30415	0.0900355	-0.0661191	0.154589	-0.0989298	0.123315	-0.0355423	0.0314485	-0.102883	-0.0231108	-0.04197	0.0402679	-0.0345589
0.0085762	0.000278292	-0.0352422	-0.0150479	-0.00921157	0.00321862	0.00292115	-0.0468396	0.150428	-0.00167303	-0.00704752	0.0377486	-0.00092873	0.0130262	0.00745366	0.0719478	-0.00258	0.0911793	-0.0225808	0.00764042	-0.0344092	-0.0236024	0.0634041	0.0248707	0.00302281	-0.0810637	0.105053	0.0338453	-0.109571	0.0173363	-0.0698135	0.124215	-0.103869	0.0792722	-0.106874	0.00460107	-0.116666	0.305811	0.0920815	-0.0667014	0.156764	-0.098909	0.126287	-0.0341514	0.0292975	-0.10371	-0.0232539	-0.0441203	0.040179	-0.0353253
0.00873262	-0.000215487	-0.0353194	-0.0149363	-0.00914792	0.00312194	0.00278588	-0.0467603	0.148492	-0.00127394	-0.0069725	0.0378589	-0.000848672	0.0128601	0.00767398	0.0716137	-0.00246076	0.0933142	-0.0224172	0.00688702	-0.0342353	-0.0238075	0.0638857	0.0249233	0.00302953	-0.0815348	0.107318	0.0337325	-0.110349	0.017289	-0.0715721	0.122322	-0.104402	0.0765357	-0.107357	0.00375826	-0.116538	0.307441	0.0941186	-0.0672418	0.158918	-0.0988884	0.129258	-0.0327467	0.0271416	-0.104533	-0.0233965	-0.0462523	0.0400902	-0.0360938
0.00888906	-0.00071212	-0.035396	-0.0148246	-0.00908406	0.00302585	0.00265197	-0.046681	0.146538	-0.000875367	-0.00689717	0.0379692	-0.000768477	0.0126941	0.00789229	0.0712803	-0.00234149	0.0954475	-0.0222537	0.00612638	-0.0340613	-0.0240145	0.0643612	0.0249754	0.00303578	-0.0820062	0.109563	0.0336199	-0.11112	0.0172419	-0.073318	0.120408	-0.104933	0.0737934	-0.107836	0.00290795	-0.11641	0.30904	0.0961464	-0.0677403	0.161049	-0.098868	0.132229	-0.0313284	0.024981	-0.105351	-0.0235388	-0.0483658	0.0400015	-0.0368645
0.00904551	-0.00121155	-0.0354719	-0.0147127	-0.00902	0.00293035	0.00251945	-0.0466017	0.144568	-0.000477365	-0.00682155	0.0380796	-0.000688145	0.0125284	0.00810854	0.0709475	-0.00222218	0.0975788	-0.0220901	0.00535851	-0.0338873	-0.0242234	0.0648306	0.0250272	0.00304155	-0.0824778	0.111787	0.0335076	-0.111884	0.0171951	-0.075051	0.118471	-0.105462	0.0710459	-0.10831	0.00205023	-0.116281	0.310607	0.0981645	-0.0681965	0.163157	-0.0988392	0.135198	-0.0298966	0.0228161	-0.106166	-0.0236807	-0.0504608	0.0399131	-0.0376371
0.00920199	-0.0017137	-0.0355471	-0.0146008	-0.00895572	0.00283544	0.00238831	-0.0465224	0.142581	-7.99782e-05	-0.00674562	0.03819	-0.000607676	0.012363	0.00832268	0.0706153	-0.00210283	0.0997079	-0.0219265	0.00458344	-0.0337133	-0.0244341	0.0652938	0.0250786	0.00304684	-0.0829496	0.113988	0.0333956	-0.11264	0.0171485	-0.076771	0.116513	-0.105987	0.0682935	-0.10878	0.00118523	-0.116153	0.312143	0.100173	-0.0686104	0.165241	-0.0988105	0.138165	-0.0284514	0.0206472	-0.106976	-0.0238223	-0.0525372	0.0398248	-0.0384117
0.00935848	-0.00221851	-0.0356215	-0.0144888	-0.00889124	0.00274112	0.00225858	-0.046443	0.140578	0.000316746	-0.0066694	0.0383003	-0.000527069	0.0121977	0.00853467	0.0702838	-0.00198344	0.101834	-0.0217629	0.00380116	-0.0335393	-0.0246467	0.0657508	0.0251296	0.00305166	-0.0834214	0.116168	0.0332839	-0.11339	0.0171021	-0.0784777	0.114534	-0.10651	0.0655368	-0.109244	0.000313053	-0.116025	0.313646	0.102171	-0.0689817	0.167303	-0.098782	0.141129	-0.026993	0.0184746	-0.107782	-0.0239634	-0.0545948	0.0397366	-0.0391881
0.00951498	-0.00272592	-0.0356953	-0.0143766	-0.00882654	0.00264739	0.00213027	-0.0463637	0.138559	0.00071276	-0.00659288	0.0384107	-0.000446326	0.0120327	0.00874447	0.0699529	-0.00186402	0.103958	-0.0215992	0.00301171	-0.0333652	-0.024861	0.0662017	0.0251801	0.00305599	-0.0838933	0.118326	0.0331725	-0.114132	0.017056	-0.0801708	0.112534	-0.107029	0.0627761	-0.109703	-0.000566175	-0.115896	0.315118	0.104158	-0.0693104	0.16934	-0.0987536	0.144091	-0.0255215	0.0162987	-0.108846	-0.0241042	-0.0566337	0.0396487	-0.0399663
0.00967151	-0.00323586	-0.0357684	-0.0142643	-0.00876164	0.00255424	0.00200338	-0.0462843	0.136524	0.00110802	-0.00651606	0.0385211	-0.000365445	0.0118679	0.00895204	0.0696226	-0.00174455	0.106078	-0.0214356	0.0022151	-0.0331911	-0.0250771	0.0666463	0.0252303	0.00305984	-0.0843652	0.12046	0.0330614	-0.114866	0.01701	-0.0818501	0.110513	-0.107546	0.060012	-0.110158	-0.00145234	-0.115768	0.316557	0.106134	-0.0695964	0.171353	-0.0987253	0.14705	-0.024037	0.0141197	-0.109898	-0.0242446	-0.0586537	0.0395609	-0.0407463
0.00982805	-0.00374825	-0.0358408	-0.014152	-0.00869653	0.00246169	0.00187795	-0.046205	0.134474	0.00150247	-0.00643894	0.0386315	-0.000284428	0.0117033	0.00915733	0.0692929	-0.00162506	0.108194	-0.0214931	0.00141134	-0.033017	-0.0252949	0.0670848	0.02528	0.00306321	-0.084837	0.122572	0.0329506	-0.115594	0.0169644	-0.0835155	0.108473	-0.10806	0.0572449	-0.110607	-0.00234531	-0.11564	0.317964	0.108099	-0.0698394	0.173341	-0.0986972	0.150005	-0.0225397	0.0119381	-0.110936	-0.0243847	-0.0606547	0.0394732	-0.0415278
0.0099846	-0.00426304	-0.0359125	-0.0140395	-0.00863122	0.00236973	0.00175396	-0.0461256	0.13241	0.00189608	-0.00636153	0.0387419	-0.000203274	0.0115389	0.0093603	0.0689639	-0.00150552	0.110305	-0.0215528	0.000600465	-0.0328428	-0.0257657	0.067517	0.0253293	0.00306609	-0.0853086	0.124661	0.0328401	-0.115824	0.0169189	-0.0851667	0.106412	-0.108571	0.0544753	-0.111052	-0.00324497	-0.115511	0.319339	0.110052	-0.0700395	0.175305	-0.0986692	0.152956	-0.0210297	0.00975408	-0.111962	-0.0245244	-0.0626368	0.0393857	-0.0423109
0.0101412	-0.00478016	-0.0359835	-0.0139269	-0.00856569	0.00227835	0.00163145	-0.0460462	0.130332	0.00228879	-0.00628381	0.0388523	-0.000121984	0.0113748	0.00956092	0.0686356	-0.00138595	0.112413	-0.0216148	-0.000217507	-0.0326686	-0.0262406	0.067943	0.0253782	0.00306848	-0.08578	0.126726	0.0327298	-0.116052	0.0168737	-0.0868035	0.104332	-0.109078	0.0517035	-0.111492	-0.00415119	-0.115383	0.32068	0.111993	-0.0701964	0.177244	-0.0986414	0.155902	-0.0195071	0.00756806	-0.112974	-0.0246637	-0.0645998	0.0392984	-0.0430954
0.0102978	-0.00529953	-0.0360537	-0.0138142	-0.00849996	0.00218757	0.00151041	-0.0459668	0.128239	0.00268056	-0.0062058	0.0389628	-4.05566e-05	0.0112109	0.00975914	0.0683078	-0.00126634	0.114515	-0.021679	-0.00104255	-0.0324944	-0.0267197	0.0683629	0.0254267	0.00307038	-0.0862512	0.128767	0.0326198	-0.116277	0.0168287	-0.0884257	0.102234	-0.109583	0.0489302	-0.111926	-0.00506385	-0.115255	0.321989	0.113921	-0.0703102	0.179158	-0.0986136	0.158843	-0.0179723	0.00538034	-0.113974	-0.0248026	-0.0665437	0.0392112	-0.0438813
0.0104544	-0.00582108	-0.0361233	-0.0137014	-0.00843402	0.00209737	0.00139087	-0.0458874	0.126133	0.00307135	-0.00612749	0.0390732	4.10069e-05	0.0110472	0.00995493	0.0679807	-0.00114669	0.116611	-0.0217455	-0.00187464	-0.0323202	-0.027203	0.0687764	0.0254748	0.00307179	-0.086722	0.130784	0.0325102	-0.1165	0.016784	-0.0900332	0.100116	-0.110084	0.0461557	-0.112356	-0.00598281	-0.115126	0.323265	0.115837	-0.0703807	0.181046	-0.098586	0.161779	-0.0164252	0.00319125	-0.114961	-0.0249411	-0.0684684	0.0391242	-0.0446686
0.010611	-0.00634475	-0.0361922	-0.0135885	-0.00836787	0.00200775	0.00127283	-0.045808	0.124014	0.0034611	-0.00604889	0.0391836	0.000122707	0.0108837	0.0101482	0.0676542	-0.00102701	0.118702	-0.0218142	-0.00271374	-0.0321459	-0.0276904	0.0691838	0.0255225	0.00307271	-0.0871924	0.132777	0.0324008	-0.11672	0.0167394	-0.0916257	0.0979803	-0.110582	0.0433804	-0.11278	-0.00690795	-0.114998	0.324508	0.11774	-0.0704079	0.182909	-0.0985586	0.164708	-0.014866	0.00100112	-0.115936	-0.0250793	-0.0703739	0.0390374	-0.045457
0.0107677	-0.00687045	-0.0362605	-0.0134754	-0.00830152	0.00191873	0.0011563	-0.0457285	0.121882	0.00384977	-0.00596998	0.0392941	0.000204543	0.0107205	0.010339	0.0673284	-0.000907286	0.120787	-0.0218851	-0.00355983	-0.0319716	-0.0281819	0.0695849	0.0255697	0.00307313	-0.0876623	0.134744	0.0322917	-0.116938	0.0166951	-0.0932031	0.0958267	-0.111077	0.0406049	-0.1132	-0.00783913	-0.114869	0.323527	0.11963	-0.0703918	0.184745	-0.0985313	0.167631	-0.013295	-0.00118973	-0.116897	-0.0252171	-0.0722602	0.0389507	-0.0462466
0.0109243	-0.00739813	-0.036328	-0.0133623	-0.00823496	0.00183029	0.00104128	-0.0456491	0.119738	0.00423732	-0.00589079	0.0394046	0.000286516	0.0105574	0.0105273	0.0670032	-0.000787527	0.122865	-0.0219584	-0.00441288	-0.0317973	-0.0286774	0.0699799	0.0256165	0.00307305	-0.0881318	0.136687	0.0321829	-0.117154	0.0166511	-0.0947652	0.0936555	-0.111568	0.0378296	-0.113614	-0.00877621	-0.114741	0.322514	0.121505	-0.0703323	0.186555	-0.0985041	0.170546	-0.0117123	-0.00338097	-0.117245	-0.0253546	-0.0741272	0.0388642	-0.0470372
0.011081	-0.00792771	-0.0363948	-0.0132491	-0.00816819	0.00174244	0.000927804	-0.0455696	0.117583	0.0046237	-0.00581129	0.039515	0.000368624	0.0103946	0.0107129	0.0666786	-0.000667732	0.124937	-0.0220338	-0.00527284	-0.0316229	-0.0291769	0.0703685	0.0256629	0.00307248	-0.0886006	0.138604	0.0320743	-0.117367	0.0166073	-0.0963117	0.0914672	-0.112056	0.0350549	-0.114023	-0.00971907	-0.114613	0.321467	0.123367	-0.0702294	0.188339	-0.098477	0.173455	-0.0101181	-0.00557228	-0.117593	-0.0254917	-0.0759749	0.0387778	-0.0478289
0.0112377	-0.00845911	-0.0364609	-0.0131357	-0.00810121	0.00165517	0.000815864	-0.0454902	0.115415	0.00500887	-0.0057315	0.0396255	0.000450869	0.0102321	0.010896	0.0663547	-0.0005479	0.127	-0.0221115	-0.00613969	-0.0314485	-0.0296804	0.070751	0.0257089	0.00307142	-0.0890688	0.140496	0.0319661	-0.117578	0.0165637	-0.0978426	0.0892622	-0.112541	0.0322812	-0.114428	-0.0106676	-0.114484	0.320388	0.125215	-0.0700831	0.190095	-0.0984501	0.176355	-0.00851251	-0.00776333	-0.11794	-0.0256284	-0.0778033	0.0386916	-0.0486214
0.0113944	-0.00899226	-0.0365263	-0.0130222	-0.00803403	0.00156849	0.000705471	-0.0454107	0.113237	0.00539279	-0.00565141	0.039736	0.00053325	0.0100697	0.0110764	0.0660314	-0.000428031	0.129057	-0.0221915	-0.00701339	-0.0312741	-0.0301878	0.0711273	0.0257544	0.00306985	-0.0895363	0.142362	0.0318582	-0.117786	0.0165203	-0.0993577	0.0870408	-0.113022	0.0295091	-0.114827	-0.0116215	-0.114356	0.319276	0.127047	-0.0698933	0.191825	-0.0984233	0.179247	-0.00689581	-0.0099538	-0.118286	-0.0257647	-0.0796123	0.0386056	-0.0494147
0.0115511	-0.00952709	-0.0365911	-0.0129087	-0.00796664	0.00148239	0.000596636	-0.0453312	0.111048	0.0057754	-0.00562361	0.0398465	0.000615766	0.00990754	0.011254	0.0657087	-0.000308125	0.131105	-0.0222736	-0.00789389	-0.0310997	-0.0306992	0.0714973	0.0257995	0.00306778	-0.090003	0.144202	0.0317505	-0.117991	0.0164772	-0.100857	0.0848036	-0.113499	0.0267389	-0.115221	-0.0125809	-0.114227	0.318131	0.128865	-0.0696601	0.193528	-0.0983967	0.18213	-0.00526815	-0.0121434	-0.118632	-0.0259006	-0.081402	0.0385197	-0.0502088
0.0117079	-0.0100635	-0.0366551	-0.012795	-0.00789904	0.00139688	0.000489365	-0.0452517	0.108849	0.00615667	-0.00559642	0.039957	0.000698419	0.00974562	0.011429	0.0653866	-0.000188183	0.133144	-0.022358	-0.00878117	-0.0309252	-0.0312144	0.0718611	0.0258442	0.00306522	-0.0904689	0.146016	0.0316431	-0.118194	0.0164343	-0.10234	0.0825508	-0.113973	0.0239712	-0.11561	-0.0135454	-0.114099	0.316954	0.130667	-0.0693836	0.194174	-0.0983702	0.185003	-0.00362974	-0.0143317	-0.118976	-0.0260362	-0.0831723	0.038434	-0.0510035
0.0118646	-0.0106015	-0.0367185	-0.0126812	-0.00783124	0.00131195	0.000383665	-0.0451722	0.10664	0.00653656	-0.00556985	0.0400675	0.000781207	0.00958392	0.0116012	0.0650652	-6.82028e-05	0.135175	-0.0224446	-0.00967516	-0.0307507	-0.0317334	0.0716452	0.0258885	0.00306215	-0.0909339	0.147803	0.031536	-0.118394	0.0163916	-0.103807	0.0802829	-0.114443	0.0212063	-0.115994	-0.014515	-0.11397	0.315745	0.132454	-0.0690636	0.194792	-0.0983438	0.187867	-0.00198077	-0.0165185	-0.11932	-0.0261714	-0.0849233	0.0383484	-0.0517987
0.0120214	-0.0111409	-0.0367811	-0.0125673	-0.00776323	0.00122761	0.000279545	-0.0450926	0.104422	0.00691501	-0.0055439	0.0401781	0.000864131	0.00942244	0.0117706	0.0647444	5.18138e-05	0.137196	-0.0225334	-0.0105758	-0.0305762	-0.0322562	0.0714296	0.0259323	0.00305858	-0.091398	0.149563	0.0314292	-0.118592	0.0163491	-0.105257	0.0780004	-0.11491	0.0184446	-0.116373	-0.0154895	-0.113842	0.314504	0.134225	-0.0687004	0.195383	-0.0983175	0.190721	-0.000321452	-0.0187035	-0.119663	-0.0263063	-0.0866549	0.038263	-0.0525945
0.0121782	-0.0116817	-0.0368431	-0.0124533	-0.00769502	0.00114385	0.000177011	-0.0450131	0.102195	0.00729199	-0.00551858	0.0402886	0.000947191	0.00926118	0.0119372	0.0644242	0.000171867	0.139207	-0.0226245	-0.0114832	-0.0304017	-0.0327827	0.0712145	0.0259758	0.00305451	-0.091861	0.151296	0.0313227	-0.118787	0.0163069	-0.106691	0.0757035	-0.115373	0.0156867	-0.116747	-0.0164688	-0.113714	0.313231	0.13598	-0.068294	0.195946	-0.0982914	0.193563	0.00134801	-0.0208862	-0.120005	-0.0264408	-0.0883671	0.0381778	-0.0533906
0.012335	-0.0122238	-0.0369044	-0.0123392	-0.00762659	0.00106068	7.60687e-05	-0.0449335	0.099959	0.00766745	-0.00549388	0.0403991	0.00103039	0.00910014	0.012101	0.0641047	0.000291958	0.141209	-0.0227177	-0.0123971	-0.0302271	-0.0333129	0.0709997	0.0260187	0.00304993	-0.092323	0.153002	0.0312165	-0.11898	0.0162649	-0.108108	0.0733928	-0.115832	0.0129329	-0.117116	-0.0174527	-0.113585	0.311926	0.137718	-0.0678443	0.196481	-0.0982654	0.196395	0.00302739	-0.0230665	-0.120346	-0.0265749	-0.09006	0.0380927	-0.054187
0.0124919	-0.0127671	-0.036965	-0.012225	-0.00755797	0.000978085	-2.32754e-05	-0.044854	0.0977152	0.00804136	-0.00546981	0.0405097	0.00111372	0.00893932	0.0122618	0.0637858	0.000412085	0.1432	-0.0228132	-0.0133175	-0.0300525	-0.0338468	0.0707854	0.0260613	0.00304485	-0.0927838	0.15468	0.0311105	-0.11917	0.0162232	-0.109508	0.0710686	-0.116287	0.0101837	-0.116985	-0.0184411	-0.113457	0.31059	0.139439	-0.0673516	0.196988	-0.0982396	0.199215	0.00471649	-0.025244	-0.120686	-0.0267086	-0.0917336	0.0380078	-0.0549837
0.0126487	-0.0133115	-0.0370249	-0.0121106	-0.00748913	0.000896075	-0.000121016	-0.0447744	0.0954638	0.00841367	-0.00544638	0.0406202	0.00119718	0.00877871	0.0124198	0.0634675	0.000532249	0.14518	-0.0229108	-0.0142444	-0.0298779	-0.0343842	0.0705714	0.0261034	0.00303927	-0.0932435	0.156331	0.0310049	-0.119357	0.0161816	-0.110891	0.0687314	-0.116739	0.00743952	-0.116855	-0.0194338	-0.113328	0.309222	0.141143	-0.0668159	0.197467	-0.0982139	0.202022	0.00641507	-0.0274183	-0.121025	-0.026842	-0.0933879	0.0379231	-0.0557805
0.0128056	-0.013857	-0.0370841	-0.0119962	-0.00742009	0.000814648	-0.000217147	-0.0446948	0.0932052	0.00878434	-0.00542359	0.0407308	0.00128078	0.00861833	0.0125748	0.0631499	0.000652449	0.147149	-0.0230106	-0.0151778	-0.0297032	-0.0349253	0.0703578	0.0261451	0.00303318	-0.0937019	0.157954	0.0308995	-0.119542	0.0161404	-0.112258	0.0663816	-0.117186	0.00470073	-0.116724	-0.0204307	-0.1132	0.307823	0.14283	-0.0662373	0.197919	-0.0981883	0.204817	0.00812291	-0.0295892	-0.121363	-0.026975	-0.0950228	0.0378385	-0.0565774
0.0129625	-0.0144036	-0.0371426	-0.0118816	-0.00735085	0.000733802	-0.000311665	-0.0446152	0.0909397	0.00915333	-0.00540144	0.0408414	0.00136452	0.00845817	0.0127268	0.0628328	0.000772687	0.149106	-0.0231126	-0.0161175	-0.0295285	-0.0354698	0.0701447	0.0261864	0.00302659	-0.094159	0.159548	0.0307944	-0.119724	0.0160993	-0.113607	0.0640196	-0.11763	0.00196779	-0.116594	-0.0214316	-0.113071	0.306393	0.144499	-0.0656159	0.198342	-0.0981628	0.207599	0.00983979	-0.0317564	-0.121699	-0.0271076	-0.0966386	0.037754	-0.0573742
0.0131194	-0.014951	-0.0372004	-0.011767	-0.0072814	0.000653538	-0.000404565	-0.0445356	0.0886679	0.0095206	-0.00537993	0.040952	0.00144839	0.00829823	0.0128758	0.0625164	0.000892961	0.151052	-0.0232167	-0.0170636	-0.0293538	-0.0360178	0.0699319	0.0262272	0.00301949	-0.0946148	0.161115	0.0306896	-0.119903	0.0160584	-0.114939	0.0616458	-0.11807	-0.000758899	-0.116463	-0.0224364	-0.112942	0.304932	0.146151	-0.0649518	0.198737	-0.0981375	0.210368	0.0115655	-0.0339196	-0.122035	-0.0272399	-0.0982351	0.0376698	-0.0581709
0.0132763	-0.0154992	-0.0372576	-0.0116522	-0.00721174	0.000573856	-0.000495843	-0.044456	0.0863901	0.0098861	-0.00535907	0.0410626	0.0015324	0.00813851	0.0130219	0.0622007	0.00101327	0.152985	-0.023323	-0.018016	-0.0291791	-0.0365692	0.0697195	0.0262677	0.00301189	-0.0950691	0.162653	0.0305851	-0.120079	0.0160178	-0.116254	0.0592607	-0.118505	-0.00347892	-0.116333	-0.0234449	-0.112814	0.303441	0.147783	-0.0642453	0.199104	-0.0981123	0.213122	0.0132997	-0.0360784	-0.122369	-0.0273718	-0.0998124	0.0375857	-0.0589675
0.0134332	-0.0160483	-0.0373141	-0.0115373	-0.00714188	0.000494754	-0.000585494	-0.0443763	0.0841069	0.0102498	-0.00533886	0.0411732	0.00161654	0.00797901	0.0131648	0.0618855	0.00113362	0.154905	-0.0234314	-0.0189745	-0.0290043	-0.037124	0.0695075	0.0263076	0.00300378	-0.0955219	0.164162	0.0304808	-0.120253	0.0159775	-0.117551	0.0568648	-0.118937	-0.00619185	-0.116202	-0.024457	-0.112685	0.30192	0.149398	-0.0634964	0.199443	-0.0980873	0.215862	0.0150423	-0.0382326	-0.122703	-0.0275033	-0.101371	0.0375017	-0.0597637
0.0135902	-0.016598	-0.0373698	-0.0114224	-0.00707181	0.000416234	-0.000492975	-0.0442967	0.0818185	0.0106117	-0.0053193	0.0412838	0.00170081	0.00781973	0.0133047	0.061571	0.001254	0.156812	-0.023542	-0.0199392	-0.0288295	-0.0376821	0.0692959	0.0263472	0.00299517	-0.0959733	0.165642	0.0303769	-0.120425	0.0159373	-0.11883	0.0544584	-0.119365	-0.0088973	-0.116071	-0.0254724	-0.112557	0.300368	0.150993	-0.0627053	0.199753	-0.0980623	0.218588	0.0167929	-0.0403818	-0.123035	-0.0276345	-0.10291	0.0374179	-0.0605596
0.0137471	-0.0171483	-0.0374249	-0.0113073	-0.00700154	0.000338293	-0.000400314	-0.044217	0.0795254	0.0109717	-0.0053004	0.0413944	0.00178522	0.00766067	0.0134415	0.0612571	0.00137442	0.158706	-0.0236547	-0.0209099	-0.0286547	-0.0382434	0.0690847	0.0263863	0.00298605	-0.096423	0.167093	0.0302732	-0.120593	0.0158974	-0.120092	0.0520419	-0.119789	-0.0115949	-0.115941	-0.0264911	-0.112428	0.298787	0.15257	-0.0618721	0.200035	-0.0980375	0.221298	0.0185514	-0.0425257	-0.123365	-0.0277653	-0.10443	0.0373343	-0.061355
0.0139041	-0.0176991	-0.0374793	-0.0111921	-0.00693106	0.000260932	-0.000307513	-0.0441374	0.0772281	0.0113298	-0.00528215	0.041505	0.00186977	0.00750182	0.0135752	0.0609438	0.00149488	0.160585	-0.0237694	-0.0218867	-0.0284798	-0.038808	0.0688739	0.026425	0.00297643	-0.0968711	0.168515	0.0301698	-0.120759	0.0158577	-0.121337	0.0496159	-0.120208	-0.0142841	-0.11581	-0.0275129	-0.1123	0.297176	0.154127	-0.0609972	0.200289	-0.0980128	0.223992	0.0203174	-0.0446642	-0.123695	-0.0278957	-0.105931	0.0372508	-0.0621499
0.0140611	-0.0182504	-0.037533	-0.0110768	-0.00686038	0.000184151	-0.000214572	-0.0440577	0.074927	0.0116859	-0.00526456	0.0416157	0.00195445	0.0073432	0.0137057	0.0606312	0.00161537	0.162451	-0.0238863	-0.0228695	-0.0283049	-0.0393758	0.0686635	0.0264633	0.00296631	-0.0973175	0.169908	0.0300667	-0.120922	0.0158182	-0.122563	0.0471807	-0.120624	-0.0169647	-0.115679	-0.0285376	-0.112171	0.295536	0.155664	-0.0600806	0.200514	-0.0979883	0.22667	0.0220907	-0.0467968	-0.124023	-0.0280258	-0.107413	0.0371675	-0.0629442
0.0142181	-0.018802	-0.037586	-0.0109614	-0.0067895	0.000107949	-0.00012149	-0.043978	0.0726225	0.01204	-0.00524763	0.0417263	0.00203927	0.00718479	0.0138331	0.0603191	0.00173591	0.164302	-0.0240053	-0.0238581	-0.02813	-0.0399466	0.0684534	0.0265011	0.00295568	-0.0977621	0.171271	0.0299639	-0.121083	0.015779	-0.123772	0.0447368	-0.121035	-0.0196362	-0.115549	-0.0295651	-0.112043	0.293867	0.157182	-0.0591226	0.200711	-0.0979638	0.229332	0.0238711	-0.0489233	-0.12435	-0.0281554	-0.108876	0.0370843	-0.0637377
0.0143752	-0.0193539	-0.0376384	-0.0108458	-0.00671841	3.23263e-05	-2.82685e-05	-0.0438983	0.0703151	0.0123921	-0.00523137	0.041837	0.00212421	0.0070266	0.0139573	0.0600077	0.00185647	0.166138	-0.0241264	-0.0248525	-0.0279551	-0.0405205	0.0682438	0.0265385	0.00294455	-0.0982049	0.172605	0.0298614	-0.12124	0.01574	-0.124963	0.0422847	-0.121442	-0.0222983	-0.115418	-0.0305952	-0.111914	0.292169	0.15868	-0.0581233	0.20088	-0.0979395	0.231976	0.0256584	-0.0510433	-0.124675	-0.0282848	-0.110321	0.0370013	-0.0645305
0.0145322	-0.019906	-0.03769	-0.0107302	-0.00664711	-4.27182e-05	6.50936e-05	-0.0438186	0.0680051	0.0127422	-0.00521577	0.0419476	0.0022093	0.00686864	0.0140783	0.059697	0.00197708	0.167959	-0.0242495	-0.0258527	-0.0277801	-0.0410974	0.0680346	0.0265755	0.00293291	-0.0986459	0.173908	0.0297591	-0.121395	0.0157012	-0.126136	0.0398247	-0.121845	-0.0249505	-0.115287	-0.0316278	-0.111785	0.290442	0.160157	-0.0570831	0.20102	-0.0979154	0.234603	0.0274521	-0.0529581	-0.124999	-0.0284137	-0.110694	0.0369185	-0.0653224
0.0146893	-0.0204583	-0.037741	-0.0106145	-0.00657561	-0.000117185	0.000158596	-0.0437388	0.065693	0.0130901	-0.00520084	0.0420583	0.00229452	0.00671088	0.014196	0.0593868	0.00209772	0.169764	-0.0243746	-0.0268585	-0.0276051	-0.0416772	0.0678257	0.026612	0.00292078	-0.0990849	0.175182	0.0296571	-0.121548	0.0156626	-0.127291	0.0373573	-0.122244	-0.0275925	-0.115156	-0.0326626	-0.111657	0.288688	0.161614	-0.0560022	0.201132	-0.0978913	0.237212	0.0292521	-0.0548678	-0.125322	-0.0285423	-0.111069	0.0368358	-0.0661133
0.0148464	-0.0210106	-0.0377913	-0.0104986	-0.00650391	-0.000191073	0.000252238	-0.0436591	0.0633793	0.0134359	-0.00518657	0.042169	0.00237987	0.00655335	0.0143106	0.0590773	0.00221839	0.171553	-0.0245018	-0.0278699	-0.0274301	-0.0422599	0.0676172	0.0266481	0.00290814	-0.099522	0.176426	0.0295555	-0.121697	0.0156243	-0.128428	0.034883	-0.122639	-0.0302238	-0.115026	-0.0336996	-0.111528	0.286905	0.16305	-0.0548807	0.201216	-0.0978674	0.239803	0.0310581	-0.0567722	-0.125643	-0.0286706	-0.111447	0.0367533	-0.0669033
0.0150035	-0.0215628	-0.0378409	-0.0103827	-0.006432	-0.000264384	0.00034602	-0.0435793	0.0610643	0.0137796	-0.00517298	0.0422797	0.00246535	0.00639604	0.0144218	0.0587684	0.00233911	0.173325	-0.024631	-0.0288869	-0.0272551	-0.042246	0.0674092	0.0266838	0.00289501	-0.099957	0.17764	0.0294541	-0.121844	0.0155862	-0.128619	0.0324022	-0.123029	-0.0328443	-0.114895	-0.0347385	-0.111399	0.285095	0.164465	-0.053719	0.201271	-0.0978436	0.242375	0.0328698	-0.0586711	-0.125963	-0.0287984	-0.111827	0.0366709	-0.067692
0.0151606	-0.022115	-0.0378898	-0.0102666	-0.00635989	-0.000337118	0.000439943	-0.0434996	0.0587484	0.014121	-0.00516005	0.0423904	0.00255097	0.00623894	0.0145298	0.0584601	0.00245985	0.175081	-0.0247622	-0.0299093	-0.02708	-0.0422228	0.0672015	0.026719	0.00288138	-0.10039	0.178823	0.0293529	-0.121988	0.0155483	-0.12878	0.0299153	-0.12414	-0.0354533	-0.114764	-0.0357793	-0.111271	0.283257	0.165858	-0.0525174	0.201298	-0.0978199	0.244928	0.0346869	-0.0605641	-0.126281	-0.0289259	-0.11221	0.0365887	-0.0684796
0.0153177	-0.0226669	-0.037938	-0.0101505	-0.00628757	-0.000409275	0.000534004	-0.0434198	0.0564321	0.0144602	-0.0051478	0.0425011	0.00263673	0.00608206	0.0146345	0.0581524	0.00258064	0.17682	-0.0248953	-0.030937	-0.0269049	-0.0421905	0.0669942	0.0267539	0.00286724	-0.100821	0.177965	0.0292521	-0.121849	0.0155107	-0.128912	0.0274228	-0.125229	-0.0380507	-0.114633	-0.0368217	-0.111142	0.281392	0.16723	-0.0512761	0.201297	-0.0977963	0.247462	0.0365092	-0.062451	-0.126597	-0.029053	-0.112595	0.0365067	-0.0692659
0.0154749	-0.0232186	-0.0379856	-0.0100342	-0.00621505	-0.000480856	0.000628206	-0.04334	0.0541159	0.0147972	-0.00513622	0.0426118	0.00272262	0.0059254	0.0147359	0.0578453	0.00270146	0.178542	-0.0250304	-0.03197	-0.0267298	-0.0421487	0.0667873	0.0267883	0.00285262	-0.10125	0.177077	0.0291515	-0.121711	0.0154733	-0.129015	0.0249251	-0.126295	-0.0406361	-0.114503	-0.0378656	-0.111014	0.279501	0.168581	-0.0489728	0.201267	-0.0977729	0.249975	0.0383364	-0.0643316	-0.126912	-0.0291798	-0.112982	0.0364248	-0.0700508
0.0156321	-0.0237699	-0.0380325	-0.00991781	-0.00614233	-0.00055186	0.000722547	-0.0432602	0.0518	0.0151318	-0.00512531	0.0427226	0.00280864	0.00576896	0.0148339	0.0575389	0.00282232	0.180245	-0.0251675	-0.0330082	-0.0265546	-0.0420974	0.0665808	0.0268222	0.00283749	-0.101676	0.176159	0.0290513	-0.121572	0.0154361	-0.129089	0.0224227	-0.12734	-0.043209	-0.114372	-0.0389108	-0.110885	0.277583	0.169909	-0.046651	0.201209	-0.0977495	0.252469	0.0401681	-0.0662054	-0.127226	-0.0293062	-0.113371	0.0363431	-0.0708342
0.0157892	-0.0243209	-0.0380786	-0.00980133	-0.00606941	-0.000622289	0.000817028	-0.0431804	0.049485	0.0154641	-0.00511508	0.0428333	0.00289479	0.00561274	0.0149286	0.0572331	0.00294322	0.181931	-0.0253065	-0.0340515	-0.0263795	-0.0420366	0.0663747	0.0268558	0.00282187	-0.1021	0.17521	0.0289513	-0.121433	0.0153991	-0.129133	0.019916	-0.128363	-0.0457692	-0.114241	-0.0399572	-0.110756	0.275638	0.171215	-0.0443109	0.201123	-0.0977263	0.254941	0.0420042	-0.0680724	-0.127538	-0.0294322	-0.113763	0.0362615	-0.0716162
0.0159464	-0.0248713	-0.0381241	-0.00968473	-0.00599628	-0.000692143	0.000911648	-0.0431006	0.0471713	0.0157941	-0.00510553	0.042944	0.00298108	0.00545673	0.01502	0.0569279	0.00306415	0.183598	-0.0254475	-0.0350999	-0.0262042	-0.041966	0.066169	0.0268889	0.00280576	-0.102522	0.174232	0.0288516	-0.121295	0.0153624	-0.129149	0.0174055	-0.129364	-0.0483163	-0.11411	-0.0410045	-0.110627	0.273669	0.172499	-0.0419526	0.20101	-0.0977032	0.257393	0.0438442	-0.0699322	-0.127848	-0.0295579	-0.114157	0.0361801	-0.0723965
0.0161037	-0.0254211	-0.038169	-0.00956803	-0.00592294	-0.000761421	0.00100641	-0.0430208	0.0448592	0.0161216	-0.00509665	0.0430548	0.00306751	0.00530094	0.015108	0.0566234	0.00318511	0.185479	-0.0255903	-0.0361532	-0.026029	-0.0418856	0.0659636	0.0269216	0.00278916	-0.102942	0.173224	0.0287522	-0.121156	0.0153259	-0.129135	0.0148915	-0.130343	-0.05085	-0.113979	-0.0420528	-0.110499	0.271673	0.173761	-0.0395765	0.200868	-0.0976802	0.259822	0.045688	-0.0717845	-0.128156	-0.0296832	-0.114553	0.0360988	-0.0731751
0.0162609	-0.0259702	-0.0382131	-0.00945123	-0.00584941	-0.000830125	0.00110131	-0.0429409	0.0425492	0.0164468	-0.00508844	0.0431655	0.00315406	0.00514536	0.0151927	0.0563194	0.00330612	0.187338	-0.025735	-0.0372113	-0.0258537	-0.0417953	0.0657587	0.0269539	0.00277206	-0.103359	0.172186	0.028653	-0.121017	0.0152896	-0.129093	0.0123747	-0.1313	-0.0533699	-0.113848	-0.0431017	-0.11037	0.269653	0.175	-0.0371827	0.200698	-0.0976574	0.26223	0.0475351	-0.0736292	-0.128463	-0.0298082	-0.114952	0.0360177	-0.0739519
0.0164182	-0.0265187	-0.0382566	-0.00933431	-0.00577567	-0.000898254	0.00119634	-0.0428611	0.0402417	0.0167695	-0.00508091	0.0432763	0.00324075	0.00499001	0.0152739	0.0560161	0.00342716	0.189176	-0.0258815	-0.0382742	-0.0256785	-0.0416949	0.0655541	0.0269858	0.00275448	-0.103773	0.171119	0.0285542	-0.120878	0.0152535	-0.129023	0.00985525	-0.132236	-0.0558757	-0.113717	-0.0441511	-0.110241	0.267608	0.176215	-0.0347715	0.2005	-0.0976346	0.264616	0.0493854	-0.0752673	-0.128621	-0.0299328	-0.115352	0.0359368	-0.0747269
0.0165754	-0.0270662	-0.0382994	-0.00921729	-0.00570173	-0.00096581	0.00129152	-0.0427812	0.037937	0.0170897	-0.00507406	0.0433871	0.00332758	0.00483487	0.0153518	0.0557134	0.00354823	0.190992	-0.0260299	-0.0393417	-0.0255031	-0.0415845	0.06535	0.0270172	0.00273641	-0.104186	0.170022	0.0284556	-0.12074	0.0152177	-0.128924	0.00733377	-0.132088	-0.0583672	-0.113586	-0.0452009	-0.110113	0.265538	0.177408	-0.0323431	0.200274	-0.097612	0.266979	0.0512385	-0.0768991	-0.128779	-0.030057	-0.115754	0.035856	-0.0754999
0.0167327	-0.0276129	-0.0383415	-0.00910017	-0.00562758	-0.00103279	0.00138684	-0.0427013	0.0356357	0.0174074	-0.00506788	0.0434979	0.00341453	0.00467994	0.0154263	0.0554113	0.00366935	0.192786	-0.0261801	-0.0404138	-0.0253278	-0.0414638	0.0651462	0.0270482	0.00271786	-0.104595	0.168897	0.0283573	-0.120601	0.0151821	-0.128797	0.00481065	-0.131941	-0.0608439	-0.113455	-0.0462509	-0.109984	0.263444	0.178578	-0.0298977	0.200021	-0.0975894	0.269319	0.053094	-0.0785245	-0.128936	-0.0301808	-0.116159	0.0357754	-0.0762709
[truncated: 4,042 more rows]
[truncated: 39 more columns]

## Sheet: fig2c_right_PI
PI_lags	PI	PI_GP_NULL
0.1	-0.398588	-0.299275
0.11	-0.460219	-0.344688
0.12	-0.520483	-0.388884
0.13	-0.578074	-0.430893
[truncated: 107 more rows]

## Sheet: fig_2d
session_id	all_neurons	periodic_neurons	histogram_edges			session_id	all_neurons	periodic_neurons	histogram_edges
[truncated: 65 more rows]

[truncated: 2 more sheets: fig_2e, fig_2f]
