# Supplementary material for: Mental navigation in the primate entorhinal cortex
Source: Nature. 2024 Jun 12;630(8017):704–11. doi: 10.1038/s41586-024-07557-z (PMC11224022; doi:10.1038/s41586-024-07557-z)
Supplement: Supplementary file 9 — Source Data Fig. 3 [file 41586_2024_7557_MOESM9_ESM.xlsx]

## Sheet: fig3b_monk_m
rsqon	rsqoff	rsqon_shuffled	rsqoff_shuffled		posR2_either_onset	posR2_either_offset		posR2_both_onset	posR2_both_offset		posR2_neither_onset	posR2_neither_offset
-0.332063	-0.166451	-0.340192	-0.226013		-0.137048	0.295406		0.285863	0.341992		-0.332063	-0.166451
-0.137048	0.295406	-0.21589	-0.253652		0.0403639	-0.254655		0.118071	0.0471239		-0.16232	-0.34636
-0.16232	-0.34636	-0.297447	-0.255259		0.00462902	-0.261539		0.390113	0.0215638		-0.0355886	-0.325975
-0.0355886	-0.325975	-0.226129	-0.288595		0.124589	-0.359999		0.310741	0.267812		-0.201325	-0.249276
-0.201325	-0.249276	-0.326952	-0.237631		-0.201293	0.0713038		0.469792	0.399317		-0.139672	-0.218912
-0.139672	-0.218912	-0.297044	-0.280754		-0.124922	0.174693		0.144708	0.243035		-0.21534	-0.361757
-0.21534	-0.361757	-0.305869	-0.354968		0.252207	-0.248944		0.103874	0.272943		-0.28396	-0.372175
0.0403639	-0.254655	-0.106822	-0.223148		0.337621	-0.192817		0.182961	0.452281		-0.193105	-0.0520818
0.00462902	-0.261539	-0.219124	-0.351829		0.336544	-0.149738					-0.0217745	-0.0572294
-0.28396	-0.372175	-0.243589	-0.29163		0.342449	-0.384003					-0.41702	-0.42242
-0.193105	-0.0520818	-0.295322	-0.150588		0.285863	0.341992					-0.305854	-0.138245
0.124589	-0.359999	-0.234307	-0.295157		0.0527119	-0.316014					-0.302451	-0.306178
-0.0217745	-0.0572294	-0.305625	-0.297458		0.307826	-0.249632					-0.0775868	-0.316289
-0.41702	-0.42242	-0.310275	-0.325242		0.14226	-0.334557					-0.33578	-0.301824
-0.305854	-0.138245	-0.261747	-0.232777		0.163296	-0.165702					-0.191232	-0.349105
-0.201293	0.0713038	-0.294759	-0.207403		0.0867651	-0.264826					-0.275714	-0.103151
-0.302451	-0.306178	-0.296709	-0.342585		0.199546	-0.269293					-0.142229	-0.147538
-0.0775868	-0.316289	-0.300991	-0.220044		0.118071	0.0471239					-0.171473	-0.295327
-0.33578	-0.301824	-0.285322	-0.29123		0.0469508	-0.157755					-0.0857945	-0.31629
-0.191232	-0.349105	-0.244828	-0.306338		0.017165	-0.231882					-0.401364	-0.293092
-0.275714	-0.103151	-0.198807	-0.319838		0.120991	-0.122752					-0.142189	-0.406073
-0.142229	-0.147538	-0.284352	-0.35466		-0.303734	0.0777865					-0.342225	-0.338506
-0.171473	-0.295327	-0.307675	-0.26323		0.394699	-0.133489					-0.212155	-0.345966
-0.0857945	-0.31629	-0.261511	-0.224912		0.580776	-0.106506					-0.0577089	-0.265675
-0.124922	0.174693	-0.279946	-0.286177		0.390113	0.0215638					-0.325078	-0.212969
-0.401364	-0.293092	-0.245558	-0.21652		0.304704	-0.263251					-0.297109	-0.261224
-0.142189	-0.406073	-0.265645	-0.325928		0.792454	-0.250287					-0.379468	-0.304452
-0.342225	-0.338506	-0.278727	-0.31314		-0.297541	0.0664692					-0.315369	-0.391648
-0.212155	-0.345966	-0.33146	-0.239934		0.12913	-0.0802877					-0.114088	-0.290824
0.252207	-0.248944	-0.198938	-0.302665		0.310741	0.267812					-0.293653	-0.143307
0.337621	-0.192817	-0.22448	-0.270005		0.469792	0.399317					-0.210572	-0.25844
-0.0577089	-0.265675	-0.216931	-0.266264		0.0628025	-0.0815615					-0.0670839	-0.222469
0.336544	-0.149738	-0.230342	-0.186202		0.144708	0.243035					-0.0074349	-0.323929
0.342449	-0.384003	-0.265803	-0.261646		0.371347	-0.11129					-0.18806	-0.327244
-0.325078	-0.212969	-0.266859	-0.231806		0.319471	-0.220843					-0.362758	-0.232407
-0.297109	-0.261224	-0.320092	-0.285668		0.218245	-0.15					-0.212397	-0.236048
-0.379468	-0.304452	-0.306573	-0.252404		0.0967118	-0.195497					-0.123301	-0.290498
0.285863	0.341992	-0.214816	-0.299533		0.0661486	-0.0302064					-0.102262	-0.241247
-0.315369	-0.391648	-0.296516	-0.267147		0.428821	-0.151242					-0.266804	-0.405321
0.0527119	-0.316014	-0.303866	-0.32094		0.0764278	-0.0450855					-0.221623	-0.306351
0.307826	-0.249632	-0.256728	-0.373192		0.103874	0.272943					-0.275983	-0.276014
-0.114088	-0.290824	-0.271086	-0.236323		0.186512	-0.298196					-0.291388	-0.0788173
0.14226	-0.334557	-0.287102	-0.333198		0.18504	-0.349729					-0.226392	-0.0162233
0.163296	-0.165702	-0.26412	-0.210147		-0.122554	0.159901					-0.0772619	-0.0736438
-0.293653	-0.143307	-0.202282	-0.310525		-0.324357	0.219396					-0.183508	-0.163935
-0.210572	-0.25844	-0.233157	-0.306641		-0.301028	0.0293994					-0.167797	-0.262012
-0.0670839	-0.222469	-0.327484	-0.294974		-0.100483	0.36492					-0.364674	-0.208626
-0.0074349	-0.323929	-0.259666	-0.365353		-0.19613	0.163408					-0.360678	-0.212655
0.0867651	-0.264826	-0.247863	-0.247152		-0.231634	0.00192755					-0.204724	-0.133655
0.199546	-0.269293	-0.277356	-0.239982		-0.100288	0.201284					-0.208271	-0.265759
-0.18806	-0.327244	-0.330805	-0.331584		-0.249827	0.0718089					-0.405979	-0.404221
-0.362758	-0.232407	-0.262378	-0.285347		-0.206566	0.102176					-0.248537	-0.257465
-0.212397	-0.236048	-0.242331	-0.276254		-0.279414	0.0850278					-0.333041	-0.39052
-0.123301	-0.290498	-0.250291	-0.302704		-0.292484	0.0405668					-0.161135	-0.278739
-0.102262	-0.241247	-0.323431	-0.251417		-0.242897	0.115281					-0.110905	-0.109025
-0.266804	-0.405321	-0.249413	-0.304865		0.0108642	-0.327649					-0.233825	-0.271033
-0.221623	-0.306351	-0.266547	-0.256835		-0.486042	0.187615					-0.317408	-0.276199
-0.275983	-0.276014	-0.247249	-0.229838		0.182961	0.452281					-0.356569	-0.304375
-0.291388	-0.0788173	-0.263773	-0.328733		-0.158016	0.375276					-0.210658	-0.132627
-0.226392	-0.0162233	-0.245683	-0.341381		-0.126019	0.279956					-0.306413	-0.456199
-0.0772619	-0.0736438	-0.294027	-0.150742		-0.188371	0.125795					-0.202594	-0.179059
0.118071	0.0471239	-0.257338	-0.22665		-0.14925	0.344235					-0.0581537	-0.36241
-0.183508	-0.163935	-0.260369	-0.236291		-0.290492	0.0129623					-0.103557	-0.399901
-0.167797	-0.262012	-0.225205	-0.292014		0.184162	-0.313106					-0.267675	-0.251567
-0.364674	-0.208626	-0.284679	-0.196522		-0.299687	0.0327722					-0.133629	-0.378449
-0.360678	-0.212655	-0.270946	-0.23616								-0.328609	-0.326536
0.0469508	-0.157755	-0.314026	-0.162885								-0.252174	-0.272453
-0.204724	-0.133655	-0.26675	-0.269722								-0.302105	-0.317507
-0.208271	-0.265759	-0.211108	-0.291167								-0.211259	-0.249328
-0.405979	-0.404221	-0.217995	-0.295354								-0.267711	-0.157217
-0.248537	-0.257465	-0.216638	-0.291567								-0.355829	-0.258925
-0.333041	-0.39052	-0.277862	-0.310703								-0.298776	-0.242318
-0.161135	-0.278739	-0.287709	-0.280932								-0.191964	-0.270948
-0.110905	-0.109025	-0.285602	-0.296187								-0.361253	-0.305292
-0.233825	-0.271033	-0.249123	-0.255855								-0.112317	-0.372431
-0.317408	-0.276199	-0.301067	-0.228606								-0.335749	-0.141745
-0.356569	-0.304375	-0.224308	-0.292213								-0.2686	-0.461535
-0.210658	-0.132627	-0.270511	-0.206249								-0.20513	-0.236794
0.017165	-0.231882	-0.338982	-0.311555								-0.169219	-0.148479
-0.306413	-0.456199	-0.254929	-0.2835								-0.395403	-0.163009
-0.202594	-0.179059	-0.220967	-0.212911								-0.279255	-0.309008
-0.0581537	-0.36241	-0.269386	-0.229775								-0.162545	-0.338074
-0.103557	-0.399901	-0.304368	-0.312465								-0.256133	-0.419041
-0.267675	-0.251567	-0.274913	-0.270051								-0.0873115	-0.209125
-0.133629	-0.378449	-0.245576	-0.282812								-0.324347	-0.301912
-0.328609	-0.326536	-0.267274	-0.262239								-0.174944	-0.259341
-0.252174	-0.272453	-0.241944	-0.252193								-0.289398	-0.141534
-0.302105	-0.317507	-0.254848	-0.354639								-0.107242	-0.148361
-0.211259	-0.249328	-0.305007	-0.252175								-0.291829	-0.274291
-0.267711	-0.157217	-0.265944	-0.16861								-0.334952	-0.346427
-0.355829	-0.258925	-0.313827	-0.31026								-0.262672	-0.247641
-0.298776	-0.242318	-0.260973	-0.264388								-0.360602	-0.334748
0.120991	-0.122752	-0.322755	-0.171166								-0.292919	-0.334844
-0.191964	-0.270948	-0.281219	-0.262515								-0.338874	-0.233801
-0.361253	-0.305292	-0.317941	-0.24891								-0.263461	-0.235076
-0.112317	-0.372431	-0.291979	-0.250048								-0.118547	-0.289816
-0.335749	-0.141745	-0.331534	-0.32564								-0.408055	-0.282531
-0.2686	-0.461535	-0.270985	-0.304403								-0.306342	-0.383698
-0.20513	-0.236794	-0.35614	-0.243976								-0.261378	-0.263167
-0.169219	-0.148479	-0.259622	-0.179607								-0.29536	-0.264141
-0.395403	-0.163009	-0.225134	-0.301478								-0.156894	-0.371157
-0.279255	-0.309008	-0.264389	-0.303483								-0.291128	-0.294697
-0.162545	-0.338074	-0.218912	-0.319334								-0.291666	-0.175069
-0.256133	-0.419041	-0.299869	-0.358008								-0.330582	-0.229558
-0.0873115	-0.209125	-0.244895	-0.196549								-0.108051	-0.264951
-0.324347	-0.301912	-0.274255	-0.206392								-0.0999048	-0.280389
-0.174944	-0.259341	-0.19801	-0.308455								-0.242687	-0.280779
-0.289398	-0.141534	-0.313311	-0.285976								-0.434403	-0.345188
-0.107242	-0.148361	-0.20072	-0.356229								-0.347203	-0.345126
-0.291829	-0.274291	-0.307962	-0.214651								-0.296094	-0.185917
-0.334952	-0.346427	-0.246038	-0.274185								-0.406781	-0.0941314
-0.262672	-0.247641	-0.217205	-0.236986								-0.203797	-0.0730568
-0.360602	-0.334748	-0.325504	-0.227365								-0.351969	-0.0541265
-0.292919	-0.334844	-0.191387	-0.233932								-0.327603	-0.236101
-0.338874	-0.233801	-0.255181	-0.29445								-0.278913	-0.279096
-0.263461	-0.235076	-0.3194	-0.269211								-0.402366	-0.362567
-0.118547	-0.289816	-0.275213	-0.245955								-0.0902717	-0.350754
-0.408055	-0.282531	-0.325685	-0.266664								-0.354925	-0.106857
-0.306342	-0.383698	-0.289154	-0.256518								-0.12002	-0.213709
-0.261378	-0.263167	-0.263393	-0.239814								-0.0649974	-0.354421
-0.303734	0.0777865	-0.317266	-0.317969								-0.31327	-0.301474
-0.29536	-0.264141	-0.351147	-0.204724								-0.251883	-0.301261
-0.156894	-0.371157	-0.29642	-0.229564								-0.307621	-0.33186
-0.291128	-0.294697	-0.231633	-0.288784								-0.273003	-0.321959
-0.291666	-0.175069	-0.287109	-0.28557								-0.325767	-0.20137
-0.330582	-0.229558	-0.246146	-0.268413								-0.315518	-0.323714
-0.108051	-0.264951	-0.218977	-0.273349								-0.23842	-0.311728
0.394699	-0.133489	-0.152342	-0.345871								-0.000146061	-0.288151
0.580776	-0.106506	-0.134342	-0.228908								-0.150072	-0.281625
-0.0999048	-0.280389	-0.217457	-0.245695								-0.329114	-0.321197
0.390113	0.0215638	-0.248673	-0.265251								-0.378318	-0.25362
-0.242687	-0.280779	-0.233759	-0.267561								-0.306207	-0.291979
0.304704	-0.263251	-0.242876	-0.25679								-0.276348	-0.0309659
0.792454	-0.250287	-0.266558	-0.229927								-0.368453	-0.0787111
-0.434403	-0.345188	-0.253055	-0.325903								-0.378362	-0.359425
-0.297541	0.0664692	-0.240773	-0.32268								-0.247832	-0.298104
0.12913	-0.0802877	-0.203546	-0.285291								-0.205542	-0.236948
0.310741	0.267812	-0.224439	-0.174225								-0.167324	-0.178366
0.469792	0.399317	-0.161648	-0.199248								-0.14932	-0.0891468
0.0628025	-0.0815615	-0.243662	-0.281515								-0.287231	-0.285612
0.144708	0.243035	-0.187301	-0.33669								-0.283616	-0.151116
0.371347	-0.11129	-0.170831	-0.217761								-0.30205	-0.0833823
0.319471	-0.220843	-0.31021	-0.210021								-0.279882	-0.125395
0.218245	-0.15	-0.233119	-0.15								-0.225949	-0.354615
0.0967118	-0.195497	-0.253965	-0.287491								-0.546676	-0.0028193
0.0661486	-0.0302064	-0.274459	-0.25573								-0.364213	-0.00896094
-0.347203	-0.345126	-0.343781	-0.358023								-0.325152	-0.272338
0.428821	-0.151242	-0.221663	-0.368119								-0.293952	-0.109147
0.0764278	-0.0450855	-0.325744	-0.230878								-0.34057	-0.091518
0.103874	0.272943	-0.295735	-0.230874								-0.271588	-0.0824653
0.186512	-0.298196	-0.232612	-0.293832								-0.260265	-0.378799
0.18504	-0.349729	-0.240117	-0.27156								-0.0342649	-0.0311738
-0.122554	0.159901	-0.333077	-0.167795								-0.301149	-0.290007
-0.324357	0.219396	-0.322263	-0.258098								-0.258855	-0.337816
-0.301028	0.0293994	-0.242393	-0.267138								-0.260549	-0.272913
-0.100483	0.36492	-0.22995	-0.256462								-0.204796	-0.41227
-0.19613	0.163408	-0.27605	-0.339867								-0.324338	-0.160757
-0.296094	-0.185917	-0.281483	-0.214544								-0.197095	-0.264614
-0.406781	-0.0941314	-0.240981	-0.201523								-0.340462	-0.308213
-0.231634	0.00192755	-0.287539	-0.28001								-0.26273	-0.386251
-0.203797	-0.0730568	-0.291978	-0.335301								-0.123842	-0.205187
-0.351969	-0.0541265	-0.306621	-0.192829								-0.124094	-0.332798
-0.100288	0.201284	-0.236431	-0.235234								-0.230935	-0.322907
-0.249827	0.0718089	-0.26628	-0.292895								-0.295257	-0.11612
-0.327603	-0.236101	-0.284729	-0.208234								-0.314002	-0.381405
-0.278913	-0.279096	-0.255101	-0.316036								-0.298787	-0.0283261
-0.402366	-0.362567	-0.256232	-0.214761								-0.405549	-0.330715
-0.206566	0.102176	-0.352845	-0.192607								-0.023588	-0.290122
-0.279414	0.0850278	-0.265242	-0.229332								-0.0658034	-0.308215
-0.0902717	-0.350754	-0.209986	-0.274873								-0.167447	-0.426935
-0.354925	-0.106857	-0.273001	-0.292859								-0.26169	-0.340222
-0.12002	-0.213709	-0.291293	-0.276068								-0.170461	-0.340126
-0.292484	0.0405668	-0.31939	-0.257782								-0.347343	-0.248335
-0.242897	0.115281	-0.232476	-0.278034								-0.342625	-0.369876
-0.0649974	-0.354421	-0.207058	-0.266963								-0.187905	-0.335391
-0.31327	-0.301474	-0.246656	-0.216286								-0.240369	-0.418083
-0.251883	-0.301261	-0.220475	-0.203947								-0.340025	-0.00441909
-0.307621	-0.33186	-0.268873	-0.247428								-0.249901	-0.114506
-0.273003	-0.321959	-0.345436	-0.23223								-0.249257	-0.271347
-0.325767	-0.20137	-0.344175	-0.237898								-0.34609	-0.219535
0.0108642	-0.327649	-0.238292	-0.301744								-0.178573	-0.276691
-0.315518	-0.323714	-0.294641	-0.346492								-0.324101	-0.321237
-0.23842	-0.311728	-0.224743	-0.269844								-0.185872	-0.160415
-0.000146061	-0.288151	-0.301366	-0.305555								-0.122089	-0.336498
-0.150072	-0.281625	-0.205271	-0.316433								-0.280808	-0.331141
-0.329114	-0.321197	-0.29246	-0.301354								-0.262649	-0.0939404
-0.378318	-0.25362	-0.229654	-0.298212								-0.115945	-0.45045
-0.306207	-0.291979	-0.232836	-0.297911								-0.340587	-0.0524329
-0.276348	-0.0309659	-0.345927	-0.267172								-0.279009	-0.260705
-0.368453	-0.0787111	-0.262193	-0.175652								-0.36837	-0.413859
-0.378362	-0.359425	-0.251741	-0.306834								-0.109585	-0.302027
-0.247832	-0.298104	-0.266091	-0.210551								-0.323786	-0.320951
-0.205542	-0.236948	-0.201282	-0.322435								-0.2856	-0.173663
-0.167324	-0.178366	-0.250259	-0.30375								-0.329738	-0.343744
-0.14932	-0.0891468	-0.242265	-0.376925								-0.285565	-0.331736
-0.287231	-0.285612	-0.265258	-0.330098								-0.331267	-0.152188
-0.283616	-0.151116	-0.241831	-0.199845								-0.33916	-0.039787
-0.30205	-0.0833823	-0.219738	-0.261006								-0.25369	-0.277943
-0.279882	-0.125395	-0.235783	-0.325829								-0.232412	-0.253031
-0.225949	-0.354615	-0.199315	-0.321739								-0.116116	-0.36061
-0.486042	0.187615	-0.303298	-0.190822								-0.191858	-0.386655
-0.546676	-0.0028193	-0.234405	-0.196584								-0.228285	-0.197355
0.182961	0.452281	-0.318166	-0.307818								-0.335236	-0.325458
-0.158016	0.375276	-0.271102	-0.179666
-0.126019	0.279956	-0.238863	-0.246812
-0.364213	-0.00896094	-0.225222	-0.265449
-0.325152	-0.272338	-0.305769	-0.249357
-0.293952	-0.109147	-0.285223	-0.292416
-0.188371	0.125795	-0.268872	-0.303994
-0.34057	-0.091518	-0.272784	-0.257485
-0.271588	-0.0824653	-0.286078	-0.188886
-0.260265	-0.378799	-0.24901	-0.312134
-0.0342649	-0.0311738	-0.237667	-0.338591
-0.301149	-0.290007	-0.349264	-0.181443
-0.14925	0.344235	-0.31598	-0.327794
-0.258855	-0.337816	-0.287618	-0.261402
-0.260549	-0.272913	-0.259604	-0.259999
-0.204796	-0.41227	-0.330691	-0.317419
-0.290492	0.0129623	-0.273702	-0.254153
-0.324338	-0.160757	-0.305477	-0.291719
-0.197095	-0.264614	-0.287809	-0.277977
-0.340462	-0.308213	-0.26933	-0.256222
-0.26273	-0.386251	-0.28496	-0.256094
-0.123842	-0.205187	-0.266419	-0.263683
-0.124094	-0.332798	-0.20352	-0.294975
-0.230935	-0.322907	-0.278163	-0.187895
0.184162	-0.313106	-0.24704	-0.254853
-0.295257	-0.11612	-0.278442	-0.248503
-0.314002	-0.381405	-0.216129	-0.272855
-0.298787	-0.0283261	-0.324394	-0.253236
-0.405549	-0.330715	-0.296161	-0.271294
-0.023588	-0.290122	-0.314682	-0.218228
-0.0658034	-0.308215	-0.234667	-0.274672
-0.167447	-0.426935	-0.254494	-0.276302
-0.26169	-0.340222	-0.314895	-0.27204
-0.170461	-0.340126	-0.250809	-0.311725
-0.347343	-0.248335	-0.217746	-0.390423
-0.342625	-0.369876	-0.345101	-0.307119
-0.187905	-0.335391	-0.268685	-0.171205
-0.240369	-0.418083	-0.265918	-0.23371
-0.340025	-0.00441909	-0.319966	-0.335621
-0.249901	-0.114506	-0.290029	-0.277388
-0.249257	-0.271347	-0.336824	-0.208147
-0.34609	-0.219535	-0.249409	-0.17891
-0.178573	-0.276691	-0.251895	-0.280625
-0.324101	-0.321237	-0.385484	-0.306599
-0.185872	-0.160415	-0.206352	-0.211939
-0.122089	-0.336498	-0.271272	-0.223917
-0.280808	-0.331141	-0.305679	-0.341779
-0.262649	-0.0939404	-0.269085	-0.200037
-0.115945	-0.45045	-0.194536	-0.303275
-0.340587	-0.0524329	-0.247829	-0.26876
-0.279009	-0.260705	-0.2766	-0.246187
-0.36837	-0.413859	-0.335221	-0.293287
-0.109585	-0.302027	-0.195106	-0.211888
-0.323786	-0.320951	-0.317172	-0.185746
-0.2856	-0.173663	-0.264712	-0.292609
-0.329738	-0.343744	-0.267367	-0.352297
-0.285565	-0.331736	-0.231461	-0.262562
-0.331267	-0.152188	-0.26118	-0.234709
-0.33916	-0.039787	-0.335593	-0.29898
-0.25369	-0.277943	-0.30244	-0.268772
-0.232412	-0.253031	-0.223502	-0.238925
-0.116116	-0.36061	-0.221841	-0.337193
-0.299687	0.0327722	-0.287652	-0.253238
-0.191858	-0.386655	-0.296174	-0.31979
-0.228285	-0.197355	-0.279478	-0.230778
-0.335236	-0.325458	-0.307353	-0.353243

## Sheet: fig3d_monk_m
img_distance	onset_mean_proj	onset_std_proj	offset_mean_proj	offset_std_proj		onset_proj_dist1	onset_proj_dist2	onset_proj_dist3	onset_proj_dist4	onset_proj_dist5		offset_proj_dist1	offset_proj_dist2	offset_proj_dist3	offset_proj_dist4	offset_proj_dist5
1	-1735.81	616.755	-731.415	406.262		-2283.75	-2419.95	652.409	1953.69	817.549		-1459.57	-450.259	-157.141	562.852	820.24
2	-671.903	681.633	-425.525	306.636		-2225.01	-410.258	1844.91	1109.98	1657.07		-1166.45	-631.225	25.0426	8.73373	236.057
3	1132.95	511.476	-145.706	291.916		-1074.26	-1716.94	1322.36	992.13	1285.97		-919.086	-579.096	-232.638	296.927	761.433
4	909.25	533.738	237.514	312.657		-1863.08	-8.49092	1284.74	1098.97	179.252		-1469.99	-767.505	341.475	272.999	879.073
5	971.866	445.012	639.541	261.733		-2569.69	539.466	855.488	1308.67	1282.73		-288.889	-61.7572	-323.93	232.143	563.503
						-2163.37	221.994	-187.22	1102.7	934.595		-546.598	-360.859	-848.597	1147.02	703.928
epoch	mean_linfit_R2	std_linfit_R2				-1317.43	-1095.8	1452.6	551.124	412.716		-910.533	-744.991	108.481	146.686	593.207
onset	0.558761	0.169054				-1909.65	-46.3427	1794.27	289.527	1294.96		-735.812	-352.998	-151.054	298.104	350.372
offset	0.684074	0.353862				-1301.3	377.164	1788.78	28.534	1160.7		-661.107	-125.71	-204.169	-146.066	903.417
						-1197.95	-477.831	1766.74	817.289	1114.35		-800.393	-325.134	-497.401	404.705	769.683
						-2161.23	-847.036	1739.34	473.284	1134.53		-1061.89	-494.916	56.1018	256.839	668.329
						-1197.55	78.2763	1273.91	1177.81	685.333		-84.3226	-459.197	330.914	401.956	-82.2622
						-1193.39	-1163.18	1074.72	1841.85	927.702		-1497.32	-690.339	178.976	395.384	833.354
						-1766.6	-1104.74	1167.37	1067.58	1214.01		-905.584	-191.36	-166.942	526.528	563.181
						-1846.06	-1033.45	2050.33	951.328	2043.42		-1024.87	-557.776	-33.8664	234.813	558.837
						-2604.1	-590.871	999.147	801.2	885.689		-620.275	-415.125	34.1781	21.3537	917.417
						-2115.03	-443.126	1539.52	959.161	257.777		-708.005	-497.558	-92.6069	266.944	394.832
						-3393.05	-680.177	562.194	2083.97	556.36		-1140.98	-835.404	1.25221	369.474	819.269
						-2162.56	-1437.18	1216.15	244.578	1276.58		-673.514	-713.855	-98.8513	561.095	365.872
						-1274.19	-621.21	425.949	398.671	432.109		-701.799	39.0759	-97.1031	-197.809	544.562
						-1291.89	-4.68768	1063.64	88.2328	1083.13		-817.227	-657.57	-214.543	288.182	650.936
						-2230.87	40.0858	1210.85	847.407	515.1		-709.183	-680.114	-565.239	-319.778	849.236
						-1907.57	-1088.21	1134.95	317.679	804.25		-1030.14	-123.533	275.442	-287.194	439.006
						-1703.9	-450.379	1267.2	1395.45	556.688		71.0814	108.27	-570.432	-211.248	506.339
						-1190.31	-7.71824	1319.81	1006.36	2.94043		-1151.79	-404.042	-334.541	280.275	821.691
						-1411.66	-524.017	1183.69	928.64	750.756		-178.66	-906.009	-128.643	332.96	791.088
						-884.68	-1451.15	982.597	1148	630.41		-1029.81	-619.788	161.76	147.447	562.071
						-1554.65	-1207.35	1516.11	269.424	809.665		-727.316	-1119	245.631	432.865	783.944
						-1162.38	-655.624	230.546	1205.8	1302.19		-1215.94	-578.632	-592.841	234.298	687.569
						-1360.65	-865.889	1065.08	1178.22	344.942		-401.909	6.51832	56.2805	21.3263	503.485
						-717.22	-243.666	867.784	191.616	921.369		-839.271	-61.1136	-389.09	438.26	512.43
						-1840.95	-2240.69	1301.83	495.91	962.349		-793.55	-499.787	-334.533	59.4231	711.077
						-562.933	-574.125	809.89	399.048	1080.42		-693.141	-350.364	-318.508	217.577	557.719
						-1914.32	-112.426	324.204	268.899	1563.45		-714.431	-481.725	-518.142	50.6261	1286.38
						-2233.21	-920.477	1471.62	1247.22	1050.82		-727.186	-595.267	-686.364	310.579	548.463
						-1956.15	-308.264	955.613	317.79	1121.73		-845.385	0.388405	-445.56	330.858	910.438
						-1280.34	-53.7253	142.94	2182.41	1375.42		23.8573	-198.91	-483.03	-85.2536	748.597
						-880.865	-491.316	1194.97	581.803	900.582		9.63257	-147.179	425.185	633.518	103.953
						-1665.24	-2089.77	1148.66	592.075	1140.51		-1162.55	-579.521	167.248	431.156	775.857
						-2353.17	-323.014	1399.63	1954.5	1124.33		-740.613	-339.786	-453.04	718.735	1354.77
						-891.82	-494.58	782.439	668.341	1192.78		-219.832	-420.355	-128.292	305.474	176.624
						-2573.85	-963.133	1914.28	1178.35	1158.37		-498.918	108.705	27.4614	46.673	555.056
						-819.813	-589.777	550.067	492.893	146.174		-767.699	-739.895	-21.3966	412.37	847.269
						-1639.34	246.264	490.699	860.371	751.663		-73.6654	202.267	-229.404	-766.434	610
						-2230.9	-909.906	1840.97	879.083	2112.1		-241.939	-736.469	17.7972	291.611	701.624
						-2200.49	-571.526	155.519	929.556	951.974		-711.147	-491.916	-322.166	611.606	559.992
						-2413.32	-682.73	1222.35	765.17	1004.5		-1418.19	-433.652	-135.043	583.456	609.032
						-2688.26	58.1372	1782.62	1093.44	1808.07		-898.219	-347.458	-354.424	376.272	924.395
						-1102.34	-1025.63	1393.38	806.94	1072.33		-745.757	-1032.15	260.251	141.044	420.965
						-2508.11	-2210.18	1299.64	1919.8	800.872		55.1132	57.8009	130.765	-211.68	302.758

## Sheet: fig3b_monk_a
rsqon	rsqoff	rsqon_shuffled	rsqoff_shuffled		posR2_either_onset	posR2_either_offset		posR2_both_onset	posR2_both_offset		posR2_neither_onset	posR2_neither_offset
-0.340826	-0.311253	-0.258944	-0.295342		-0.304025	0.0742429		0.0821947	0.395823		-0.340826	-0.311253
-0.362872	-0.13951	-0.280529	-0.26948		0.0420559	-0.266433		0.366576	0.0641268		-0.362872	-0.13951
-0.309989	-0.246889	-0.228954	-0.268157		-0.053723	0.288728		0.0272677	0.0897957		-0.309989	-0.246889
-0.406041	-0.259613	-0.328695	-0.262618		-0.162462	0.114422					-0.406041	-0.259613
-0.182485	-0.350387	-0.309529	-0.272799		-0.294427	0.377314					-0.182485	-0.350387
-0.258497	-0.372137	-0.269254	-0.347992		-0.318485	0.0586261					-0.258497	-0.372137
-0.215102	-0.0693886	-0.25455	-0.253763		-0.123119	0.340783					-0.215102	-0.0693886
-0.242518	-0.337262	-0.259295	-0.269381		-0.314997	0.629904					-0.242518	-0.337262
-0.0774441	-0.327498	-0.316203	-0.256759		0.109332	-0.183591					-0.0774441	-0.327498
-0.33233	-0.205279	-0.299939	-0.297208		-0.080014	0.490407					-0.33233	-0.205279
-0.325159	-0.274579	-0.27484	-0.26606		-0.33759	0.382839					-0.325159	-0.274579
-0.285595	-0.279445	-0.248712	-0.345704		-0.079683	0.439009					-0.285595	-0.279445
-0.230138	-0.301467	-0.272724	-0.253319		-0.291664	0.519618					-0.230138	-0.301467
-0.223231	-0.316517	-0.223144	-0.302209		-0.291941	0.285904					-0.223231	-0.316517
-0.204385	-0.267463	-0.321357	-0.290326		-0.295524	0.458767					-0.204385	-0.267463
-0.293436	-0.355369	-0.227463	-0.261778		-0.225726	0.315043					-0.293436	-0.355369
-0.288588	-0.354624	-0.288293	-0.327014		0.0821947	0.395823					-0.288588	-0.354624
-0.337441	-0.349025	-0.360405	-0.201154		-0.182135	0.413434					-0.337441	-0.349025
-0.262317	-0.242941	-0.252892	-0.221971		-0.0810806	0.394246					-0.262317	-0.242941
-0.396081	-0.134375	-0.268182	-0.283117		-0.114575	0.4024					-0.396081	-0.134375
-0.334642	-0.308313	-0.267727	-0.311509		-0.10994	0.409313					-0.334642	-0.308313
-0.324723	-0.315736	-0.281902	-0.295619		-0.127316	0.102964					-0.324723	-0.315736
-0.312629	-0.3422	-0.246712	-0.240706		0.366576	0.0641268					-0.312629	-0.3422
-0.215907	-0.302285	-0.247154	-0.305329		-0.0355031	0.291274					-0.215907	-0.302285
-0.276345	-0.270963	-0.250956	-0.322547		-0.138553	0.225786					-0.276345	-0.270963
-0.252519	-0.150957	-0.195122	-0.214879		-0.349354	0.0819295					-0.252519	-0.150957
-0.0599025	-0.287146	-0.225899	-0.276402		-0.0436939	0.342285					-0.0599025	-0.287146
-0.281778	-0.135713	-0.248008	-0.324529		-0.253155	0.0772968					-0.281778	-0.135713
-0.317103	-0.0447693	-0.290891	-0.254047		-0.131396	0.237611					-0.317103	-0.0447693
-0.28902	-0.377739	-0.32127	-0.271712		-0.211804	0.139471					-0.28902	-0.377739
-0.259044	-0.284958	-0.275988	-0.230768		0.201147	-0.311764					-0.259044	-0.284958
-0.227113	-0.29311	-0.339499	-0.261962		0.00762786	-0.0845495					-0.227113	-0.29311
-0.280586	-0.337402	-0.218186	-0.253541		0.0336935	-0.504595					-0.280586	-0.337402
-0.443233	-0.31702	-0.294072	-0.28697		0.313433	-0.152615					-0.443233	-0.31702
-0.304025	0.0742429	-0.276221	-0.228745		-0.392946	0.00877725					-0.306581	-0.271623
-0.306581	-0.271623	-0.316882	-0.25663		0.222454	-0.276407					-0.31637	-0.230173
-0.31637	-0.230173	-0.310019	-0.296252		0.115186	-0.187712					-0.335035	-0.0480571
-0.335035	-0.0480571	-0.266514	-0.277376		0.0711674	-0.218422					-0.342627	-0.26517
0.0420559	-0.266433	-0.266633	-0.248254		-0.135262	0.0560075					-0.353859	-0.26341
-0.342627	-0.26517	-0.223274	-0.339734		0.136619	-0.168405					-0.286698	-0.226644
-0.353859	-0.26341	-0.274852	-0.260496		-0.390508	0.0680909					-0.369529	-0.278347
-0.286698	-0.226644	-0.240915	-0.206069		0.0272677	0.0897957					-0.34129	-0.363343
-0.369529	-0.278347	-0.304811	-0.228467		0.0232445	-0.24028					-0.272506	-0.247835
-0.34129	-0.363343	-0.266862	-0.275861		-0.312203	0.0487549					-0.295478	-0.230606
-0.272506	-0.247835	-0.308021	-0.210989		-0.283343	0.0351082					-0.388139	-0.198461
-0.295478	-0.230606	-0.262631	-0.298255		-0.363416	0.188942					-0.22072	-0.218744
-0.388139	-0.198461	-0.26419	-0.179013								-0.299757	-0.220537
-0.22072	-0.218744	-0.268066	-0.246569								-0.266675	-0.376857
-0.299757	-0.220537	-0.27688	-0.31024								-0.245463	-0.241678
-0.266675	-0.376857	-0.256157	-0.285846								-0.216848	-0.390411
-0.245463	-0.241678	-0.349235	-0.345964								-0.270957	-0.339986
-0.216848	-0.390411	-0.251203	-0.23145								-0.256321	-0.354792
-0.270957	-0.339986	-0.306231	-0.25856								-0.378893	-0.335788
-0.256321	-0.354792	-0.313085	-0.3346								-0.318103	-0.257913
-0.378893	-0.335788	-0.300884	-0.299762								-0.346918	-0.337907
-0.318103	-0.257913	-0.300396	-0.29093								-0.411923	-0.265842
-0.346918	-0.337907	-0.291282	-0.26997								-0.208357	-0.343413
-0.411923	-0.265842	-0.332466	-0.212547								-0.0967163	-0.323244
-0.208357	-0.343413	-0.265258	-0.3042								-0.30649	-0.353135
-0.0967163	-0.323244	-0.280193	-0.345661								-0.220162	-0.120567
-0.30649	-0.353135	-0.23172	-0.254511								-0.257095	-0.282273
-0.053723	0.288728	-0.34797	-0.282315								-0.297729	-0.314079
-0.220162	-0.120567	-0.296287	-0.322831								-0.479602	-0.335517
-0.257095	-0.282273	-0.285004	-0.20583								-0.191489	-0.262456
-0.297729	-0.314079	-0.263406	-0.285069								-0.219279	-0.336944
-0.479602	-0.335517	-0.283685	-0.362681								-0.225906	-0.14624
-0.191489	-0.262456	-0.307521	-0.279522								-0.284391	-0.101615
-0.162462	0.114422	-0.178594	-0.285725								-0.271486	-0.281404
-0.219279	-0.336944	-0.257311	-0.29091								-0.198496	-0.104325
-0.225906	-0.14624	-0.271896	-0.211788								-0.367924	-0.260458
-0.284391	-0.101615	-0.311977	-0.294631								-0.313897	-0.285971
-0.271486	-0.281404	-0.289404	-0.266665								-0.363841	-0.0361048
-0.198496	-0.104325	-0.322182	-0.267648								-0.169022	-0.321484
-0.367924	-0.260458	-0.249976	-0.313695								-0.301663	-0.269946
-0.313897	-0.285971	-0.285553	-0.242362								-0.019171	-0.0911834
-0.363841	-0.0361048	-0.335385	-0.257738								-0.051573	-0.0230666
-0.169022	-0.321484	-0.286932	-0.309448								-0.111879	-0.293293
-0.301663	-0.269946	-0.258119	-0.192814								-0.309091	-0.359371
-0.019171	-0.0911834	-0.255719	-0.359427								-0.286165	-0.0801372
-0.051573	-0.0230666	-0.178973	-0.257905								-0.339095	-0.354038
-0.111879	-0.293293	-0.236128	-0.185643								-0.41138	-0.249736
-0.309091	-0.359371	-0.300302	-0.246191								-0.217824	-0.371924
-0.286165	-0.0801372	-0.316279	-0.226299								-0.318711	-0.33355
-0.339095	-0.354038	-0.27431	-0.253318								-0.110285	-0.366097
-0.294427	0.377314	-0.303762	-0.302007								-0.339391	-0.112528
-0.41138	-0.249736	-0.393809	-0.311541								-0.342178	-0.300661
-0.217824	-0.371924	-0.262582	-0.239751								-0.279335	-0.331993
-0.318711	-0.33355	-0.309754	-0.296928								-0.303482	-0.240871
-0.110285	-0.366097	-0.269519	-0.253235								-0.048062	-0.260818
-0.339391	-0.112528	-0.275601	-0.357401								-0.220482	-0.108864
-0.342178	-0.300661	-0.232408	-0.26949								-0.0415906	-0.10838
-0.318485	0.0586261	-0.33244	-0.249671								-0.29856	-0.259273
-0.279335	-0.331993	-0.344027	-0.247541								-0.296468	-0.203523
-0.303482	-0.240871	-0.291574	-0.321927								-0.313965	-0.315374
-0.048062	-0.260818	-0.217104	-0.296045								-0.242447	-0.337977
-0.220482	-0.108864	-0.242991	-0.365161								-0.279317	-0.192579
-0.0415906	-0.10838	-0.2181	-0.263128								-0.242331	-0.251966
-0.29856	-0.259273	-0.296231	-0.249699								-0.293929	-0.309195
-0.296468	-0.203523	-0.185018	-0.312222								-0.157738	-0.263114
-0.313965	-0.315374	-0.276191	-0.272843								-0.0972131	-0.249089
-0.242447	-0.337977	-0.222684	-0.231215								-0.156858	-0.14268
-0.279317	-0.192579	-0.301495	-0.181567								-0.331747	-0.248889
-0.242331	-0.251966	-0.273959	-0.309986								-0.236798	-0.154511
-0.293929	-0.309195	-0.279258	-0.285262								-0.248238	-0.392164
-0.157738	-0.263114	-0.258339	-0.272169								-0.28453	-0.208589
-0.0972131	-0.249089	-0.237524	-0.312544								-0.334138	-0.337941
-0.156858	-0.14268	-0.237065	-0.275542								-0.36286	-0.238305
-0.331747	-0.248889	-0.21461	-0.318271								-0.11347	-0.294412
-0.236798	-0.154511	-0.205724	-0.242754								-0.364101	-0.201178
-0.248238	-0.392164	-0.223569	-0.284759								-0.199376	-0.328824
-0.28453	-0.208589	-0.256166	-0.317041								-0.442027	-0.277641
-0.334138	-0.337941	-0.234298	-0.27224								-0.216682	-0.223147
-0.36286	-0.238305	-0.277994	-0.235026								-0.317653	-0.23853
-0.11347	-0.294412	-0.261441	-0.284957								-0.206478	-0.24213
-0.364101	-0.201178	-0.275329	-0.216526								-0.391007	-0.00894074
-0.199376	-0.328824	-0.289905	-0.240647								-0.286228	-0.172992
-0.442027	-0.277641	-0.285656	-0.283766								-0.283286	-0.31779
-0.216682	-0.223147	-0.323836	-0.296962								-0.249497	-0.297736
-0.317653	-0.23853	-0.327005	-0.22563								-0.247412	-0.438709
-0.206478	-0.24213	-0.274854	-0.392687								-0.315531	-0.342754
-0.391007	-0.00894074	-0.325571	-0.290438								-0.253306	-0.122249
-0.286228	-0.172992	-0.245819	-0.25337								-0.406738	-0.153705
-0.123119	0.340783	-0.274325	-0.252543								-0.0610535	-0.258521
-0.314997	0.629904	-0.324276	-0.146547								-0.297092	-0.176488
0.109332	-0.183591	-0.317079	-0.307714								-0.261758	-0.118752
-0.283286	-0.31779	-0.242758	-0.235436								-0.249828	-0.113676
-0.080014	0.490407	-0.306001	-0.291413								-0.0662883	-0.0312112
-0.33759	0.382839	-0.273154	-0.253604								-0.0729949	-0.253826
-0.079683	0.439009	-0.227289	-0.232951								-0.312954	-0.125318
-0.291664	0.519618	-0.255885	-0.254169								-0.0609107	-0.233075
-0.291941	0.285904	-0.317347	-0.205869								-0.314717	-0.0505417
-0.295524	0.458767	-0.208302	-0.121534								-0.27494	-0.0858908
-0.225726	0.315043	-0.259272	-0.215997								-0.255818	-0.291568
0.0821947	0.395823	-0.25115	-0.282383								-0.314106	-0.0680705
-0.182135	0.413434	-0.282696	-0.167866								-0.328757	-0.0767789
-0.0810806	0.394246	-0.202157	-0.230745								-0.2105	-0.0444956
-0.249497	-0.297736	-0.227604	-0.240875								-0.313523	-0.109716
-0.114575	0.4024	-0.269396	-0.198556								-0.185531	-0.119159
-0.10994	0.409313	-0.296604	-0.310989								-0.186012	-0.333113
-0.247412	-0.438709	-0.202964	-0.346436								-0.408342	-0.15519
-0.127316	0.102964	-0.288253	-0.266194								-0.272042	-0.102601
0.366576	0.0641268	-0.239706	-0.226045								-0.322358	-0.301028
-0.315531	-0.342754	-0.317096	-0.319749								-0.00820688	-0.293301
-0.0355031	0.291274	-0.201912	-0.21808								-0.312125	-0.210479
-0.138553	0.225786	-0.310428	-0.249289								-0.414211	-0.337986
-0.253306	-0.122249	-0.280726	-0.245543								-0.310292	-0.329346
-0.349354	0.0819295	-0.266516	-0.225638								-0.322258	-0.248219
-0.406738	-0.153705	-0.279434	-0.283383								-0.167915	-0.379239
-0.0610535	-0.258521	-0.247191	-0.261606								-0.14813	-0.189811
-0.0436939	0.342285	-0.225372	-0.282068								-0.330505	-0.294777
-0.297092	-0.176488	-0.316286	-0.271797								-0.347472	-0.162989
-0.261758	-0.118752	-0.261305	-0.251884								-0.221666	-0.195666
-0.249828	-0.113676	-0.207309	-0.302493								-0.352824	-0.262991
-0.253155	0.0772968	-0.288381	-0.323027								-0.34604	-0.302231
-0.131396	0.237611	-0.231321	-0.194164								-0.21244	-0.325317
-0.0662883	-0.0312112	-0.293113	-0.24433								-0.148321	-0.281353
-0.0729949	-0.253826	-0.225891	-0.316521								-0.32205	-0.342464
-0.312954	-0.125318	-0.279863	-0.304988								-0.252697	-0.217347
-0.0609107	-0.233075	-0.25643	-0.234913								-0.246875	-0.314286
-0.314717	-0.0505417	-0.284117	-0.266892								-0.313537	-0.392006
-0.27494	-0.0858908	-0.309103	-0.309009								-0.20845	-0.417194
-0.255818	-0.291568	-0.215637	-0.253181								-0.387058	-0.396074
-0.314106	-0.0680705	-0.255786	-0.220434								-0.214991	-0.42426
-0.328757	-0.0767789	-0.281176	-0.378205								-0.217346	-0.241293
-0.211804	0.139471	-0.186995	-0.297776								-0.350241	-0.117863
-0.2105	-0.0444956	-0.259697	-0.201245								-0.381043	-0.233252
-0.313523	-0.109716	-0.298012	-0.201908								-0.309171	-0.0893352
-0.185531	-0.119159	-0.216007	-0.291022								-0.303823	-0.0945717
-0.186012	-0.333113	-0.272201	-0.212885								-0.27712	-0.320341
-0.408342	-0.15519	-0.312116	-0.342889								-0.245783	-0.146294
-0.272042	-0.102601	-0.263085	-0.32821								-0.321355	-0.366566
-0.322358	-0.301028	-0.199064	-0.187187								-0.262771	-0.289548
-0.00820688	-0.293301	-0.24318	-0.288638								-0.3424	-0.388953
-0.312125	-0.210479	-0.306257	-0.260578								-0.346695	-0.316137
-0.414211	-0.337986	-0.288013	-0.336645								-0.323528	-0.17233
-0.310292	-0.329346	-0.224747	-0.256483								-0.317453	-0.314486
-0.322258	-0.248219	-0.278289	-0.3023								-0.427222	-0.260109
-0.167915	-0.379239	-0.276572	-0.306436								-0.13182	-0.153952
-0.14813	-0.189811	-0.253224	-0.269418								-0.358259	-0.119679
-0.330505	-0.294777	-0.303582	-0.245551								-0.300742	-0.305416
-0.347472	-0.162989	-0.277643	-0.248081								-0.296638	-0.452434
-0.221666	-0.195666	-0.256446	-0.310866								-0.137683	-0.267613
-0.352824	-0.262991	-0.371011	-0.289578								-0.234584	-0.30677
-0.34604	-0.302231	-0.260581	-0.25882								-0.108823	-0.38614
-0.21244	-0.325317	-0.252538	-0.223987								-0.270039	-0.261932
-0.148321	-0.281353	-0.25752	-0.259613								-0.259917	-0.330635
-0.32205	-0.342464	-0.270682	-0.276972								-0.304778	-0.302588
-0.252697	-0.217347	-0.229572	-0.192113								-0.237426	-0.301776
-0.246875	-0.314286	-0.308739	-0.292277								-0.330283	-0.266275
-0.313537	-0.392006	-0.318794	-0.34506								-0.281123	-0.275722
-0.20845	-0.417194	-0.278795	-0.213976								-0.324505	-0.347945
0.201147	-0.311764	-0.226296	-0.243235								-0.269898	-0.266746
-0.387058	-0.396074	-0.350668	-0.309761								-0.332161	-0.204031
-0.214991	-0.42426	-0.274987	-0.300336								-0.147669	-0.122291
-0.217346	-0.241293	-0.305651	-0.235611								-0.307949	-0.223606
-0.350241	-0.117863	-0.301644	-0.304179								-0.301452	-0.248627
-0.381043	-0.233252	-0.250052	-0.289319								-0.306048	-0.147877
-0.309171	-0.0893352	-0.263743	-0.353833								-0.319777	-0.413369
-0.303823	-0.0945717	-0.239524	-0.296843								-0.241095	-0.270438
-0.27712	-0.320341	-0.253764	-0.277863								-0.180055	-0.257998
-0.245783	-0.146294	-0.211102	-0.320118								-0.282132	-0.278518
-0.321355	-0.366566	-0.254693	-0.289801								-0.195416	-0.328399
-0.262771	-0.289548	-0.197525	-0.333156								-0.346668	-0.360414
-0.3424	-0.388953	-0.291248	-0.276494								-0.308648	-0.32792
-0.346695	-0.316137	-0.265851	-0.271113								-0.357087	-0.2503
-0.323528	-0.17233	-0.299164	-0.254113								-0.288408	-0.273583
-0.317453	-0.314486	-0.238735	-0.32327								-0.31464	-0.185134
-0.427222	-0.260109	-0.297736	-0.253076								-0.268977	-0.302098
-0.13182	-0.153952	-0.26781	-0.308291								-0.381417	-0.25306
-0.358259	-0.119679	-0.277848	-0.232887								-0.326459	-0.285426
-0.300742	-0.305416	-0.295098	-0.207684								-0.324823	-0.144607
-0.296638	-0.452434	-0.271322	-0.311261								-0.390057	-0.280514
-0.137683	-0.267613	-0.225525	-0.202212								-0.339697	-0.359612
-0.234584	-0.30677	-0.31948	-0.276159								-0.277357	-0.298573
-0.108823	-0.38614	-0.252697	-0.300316								-0.306697	-0.28071
-0.270039	-0.261932	-0.295317	-0.312733								-0.340272	-0.244149
-0.259917	-0.330635	-0.34619	-0.289839								-0.0793507	-0.368975
-0.304778	-0.302588	-0.305784	-0.271521								-0.377821	-0.243394
-0.237426	-0.301776	-0.266967	-0.264934								-0.273574	-0.385559
-0.330283	-0.266275	-0.316514	-0.311159								-0.231066	-0.287189
-0.281123	-0.275722	-0.272585	-0.253541								-0.341742	-0.40323
-0.324505	-0.347945	-0.293957	-0.314182								-0.287108	-0.273894
-0.269898	-0.266746	-0.286749	-0.265594								-0.338185	-0.404507
-0.332161	-0.204031	-0.250565	-0.271666								-0.337569	-0.329109
-0.147669	-0.122291	-0.181508	-0.289935								-0.0211962	-0.355983
-0.307949	-0.223606	-0.291643	-0.317797								-0.408887	-0.265458
-0.301452	-0.248627	-0.286869	-0.187574								-0.373118	-0.233103
-0.306048	-0.147877	-0.225602	-0.15233								-0.400005	-0.266408
-0.319777	-0.413369	-0.321877	-0.239223								-0.347403	-0.317424
-0.241095	-0.270438	-0.255802	-0.307561								-0.292884	-0.160084
-0.180055	-0.257998	-0.321856	-0.207021								-0.112249	-0.385611
-0.282132	-0.278518	-0.270918	-0.278576								-0.165709	-0.207139
-0.195416	-0.328399	-0.297885	-0.256393								-0.324633	-0.426813
-0.346668	-0.360414	-0.269751	-0.303483								-0.0278322	-0.323376
-0.308648	-0.32792	-0.2348	-0.338089								-0.0392883	-0.331832
-0.357087	-0.2503	-0.29618	-0.250639								-0.193202	-0.391857
-0.288408	-0.273583	-0.276052	-0.296107								-0.178064	-0.236524
-0.31464	-0.185134	-0.230434	-0.307758								-0.037165	-0.209061
-0.268977	-0.302098	-0.213607	-0.225095								-0.394745	-0.155052
-0.381417	-0.25306	-0.267892	-0.233977								-0.390156	-0.365606
-0.326459	-0.285426	-0.262427	-0.27969								-0.320403	-0.246329
-0.324823	-0.144607	-0.312456	-0.245884								-0.361783	-0.0620012
-0.390057	-0.280514	-0.350355	-0.28271								-0.428123	-0.386135
-0.339697	-0.359612	-0.306992	-0.301146								-0.0621392	-0.240597
-0.277357	-0.298573	-0.267259	-0.273993								-0.305116	-0.259525
-0.306697	-0.28071	-0.250827	-0.278838								-0.330536	-0.354014
-0.340272	-0.244149	-0.303912	-0.269972								-0.342295	-0.256591
-0.0793507	-0.368975	-0.259028	-0.281661								-0.0967047	-0.257933
-0.377821	-0.243394	-0.270147	-0.295324								-0.133895	-0.292484
0.00762786	-0.0845495	-0.320417	-0.2096								-0.149556	-0.150484
0.0336935	-0.504595	-0.265716	-0.304839								-0.296378	-0.328815
-0.273574	-0.385559	-0.271306	-0.316364								-0.313236	-0.0669053
-0.231066	-0.287189	-0.324503	-0.308966								-0.255789	-0.229458
-0.341742	-0.40323	-0.255521	-0.360187								-0.325198	-0.354817
-0.287108	-0.273894	-0.231731	-0.35355								-0.296939	-0.26936
-0.338185	-0.404507	-0.239699	-0.286817								-0.35487	-0.298268
-0.337569	-0.329109	-0.255956	-0.246912								-0.343455	-0.311347
-0.0211962	-0.355983	-0.262846	-0.258977								-0.318849	-0.012863
-0.408887	-0.265458	-0.280661	-0.278591								-0.315419	-0.341718
-0.373118	-0.233103	-0.281952	-0.231812								-0.283913	-0.271841
-0.400005	-0.266408	-0.30668	-0.224224								-0.209248	-0.290502
-0.347403	-0.317424	-0.322486	-0.246324								-0.274789	-0.259156
-0.292884	-0.160084	-0.325698	-0.238213								-0.336013	-0.157219
-0.112249	-0.385611	-0.2812	-0.373449								-0.117815	-0.326061
-0.165709	-0.207139	-0.290267	-0.228436								-0.295643	-0.177304
0.313433	-0.152615	-0.31819	-0.267945								-0.263919	-0.382817
-0.324633	-0.426813	-0.337901	-0.308635								-0.346892	-0.359436
-0.392946	0.00877725	-0.295935	-0.168937								-0.278186	-0.246025
-0.0278322	-0.323376	-0.225729	-0.267776								-0.412317	-0.313661
-0.0392883	-0.331832	-0.330389	-0.278517								-0.367977	-0.430892
-0.193202	-0.391857	-0.263997	-0.316237								-0.154074	-0.295399
-0.178064	-0.236524	-0.255264	-0.210878								-0.290912	-0.378648
-0.037165	-0.209061	-0.284905	-0.309917								-0.235089	-0.37656
-0.394745	-0.155052	-0.307859	-0.242611								-0.392666	-0.344864
0.222454	-0.276407	-0.339712	-0.240651								-0.332867	-0.267253
-0.390156	-0.365606	-0.319151	-0.247335								-0.228168	-0.252981
0.115186	-0.187712	-0.264076	-0.313379								-0.261127	-0.280783
-0.320403	-0.246329	-0.277089	-0.24613								-0.251333	-0.239399
-0.361783	-0.0620012	-0.312379	-0.303292								-0.30627	-0.310917
-0.428123	-0.386135	-0.366137	-0.257387								-0.272385	-0.306271
-0.0621392	-0.240597	-0.258119	-0.321272								-0.367216	-0.40687
-0.305116	-0.259525	-0.27425	-0.22802								-0.128724	-0.267435
-0.330536	-0.354014	-0.279398	-0.213768								-0.37522	-0.189715
-0.342295	-0.256591	-0.243749	-0.360452								-0.295564	-0.189716
-0.0967047	-0.257933	-0.21747	-0.253313								-0.257815	-0.00996494
-0.133895	-0.292484	-0.295344	-0.33037								-0.267103	-0.201726
-0.149556	-0.150484	-0.297264	-0.24296								-0.0770862	-0.34381
-0.296378	-0.328815	-0.278407	-0.253028								-0.17162	-0.344095
-0.313236	-0.0669053	-0.255795	-0.26541								-0.292314	-0.262923
-0.255789	-0.229458	-0.237796	-0.301224								-0.0896501	-0.313576
-0.325198	-0.354817	-0.299523	-0.305195								-0.380205	-0.0310817
-0.296939	-0.26936	-0.283192	-0.371541								-0.276734	-0.233581
-0.35487	-0.298268	-0.331642	-0.215532								-0.321315	-0.322751
-0.343455	-0.311347	-0.194087	-0.373208								-0.365905	-0.223449
0.0711674	-0.218422	-0.312318	-0.267623								-0.277971	-0.279329
-0.318849	-0.012863	-0.312902	-0.198182								-0.299001	-0.217408
-0.315419	-0.341718	-0.239731	-0.240383								-0.34194	-0.267807
-0.283913	-0.271841	-0.220347	-0.229883								-0.196949	-0.249951
-0.209248	-0.290502	-0.164978	-0.310514								-0.334991	-0.18241
-0.274789	-0.259156	-0.320543	-0.210363								-0.12639	-0.212345
-0.336013	-0.157219	-0.344904	-0.332459								-0.278992	-0.318358
-0.117815	-0.326061	-0.276896	-0.290421								-0.378261	-0.297409
-0.295643	-0.177304	-0.274207	-0.271068								-0.26601	-0.237128
-0.263919	-0.382817	-0.259349	-0.290267								-0.257367	-0.202513
-0.346892	-0.359436	-0.295657	-0.330873								-0.273348	-0.0242487
-0.278186	-0.246025	-0.276635	-0.273478								-0.255066	-0.249706
-0.412317	-0.313661	-0.326403	-0.285383								-0.327379	-0.388395
-0.367977	-0.430892	-0.261365	-0.287156								-0.310926	-0.35167
-0.154074	-0.295399	-0.271596	-0.289538								-0.259102	-0.25184
-0.290912	-0.378648	-0.279172	-0.228448								-0.289915	-0.187767
-0.235089	-0.37656	-0.27551	-0.32205								-0.330269	-0.178178
-0.392666	-0.344864	-0.314349	-0.211443								-0.345858	-0.336625
-0.332867	-0.267253	-0.285886	-0.308985								-0.0290322	-0.175488
-0.228168	-0.252981	-0.281787	-0.227808								-0.364544	-0.271452
-0.261127	-0.280783	-0.293118	-0.202144								-0.304009	-0.193068
-0.251333	-0.239399	-0.294755	-0.275799								-0.315583	-0.315263
-0.30627	-0.310917	-0.296811	-0.391598								-0.0567348	-0.363314
-0.272385	-0.306271	-0.354687	-0.315403								-0.24618	-0.256274
-0.367216	-0.40687	-0.304509	-0.263994								-0.461515	-0.261395
-0.128724	-0.267435	-0.278568	-0.253823								-0.336451	-0.348883
-0.37522	-0.189715	-0.22656	-0.243278								-0.351865	-0.201738
-0.295564	-0.189716	-0.290857	-0.21438								-0.151051	-0.334042
-0.257815	-0.00996494	-0.306785	-0.219595								-0.254269	-0.223192
-0.267103	-0.201726	-0.279777	-0.276224								-0.217119	-0.298151
-0.0770862	-0.34381	-0.268844	-0.263477								-0.406186	-0.244746
-0.17162	-0.344095	-0.183398	-0.232425								-0.305408	-0.357335
-0.292314	-0.262923	-0.281107	-0.23704								-0.0581888	-0.252538
-0.0896501	-0.313576	-0.188766	-0.239172								-0.211463	-0.17733
-0.380205	-0.0310817	-0.303906	-0.245722								-0.272718	-0.297359
-0.276734	-0.233581	-0.280819	-0.237834								-0.300146	-0.334001
-0.321315	-0.322751	-0.329297	-0.29795								-0.247082	-0.341386
-0.365905	-0.223449	-0.34234	-0.226755								-0.351436	-0.347572
-0.277971	-0.279329	-0.244596	-0.250185								-0.274795	-0.16419
-0.299001	-0.217408	-0.288699	-0.268469								-0.349309	-0.255368
-0.34194	-0.267807	-0.292728	-0.301699								-0.192845	-0.195935
-0.196949	-0.249951	-0.248081	-0.286272								-0.294093	-0.323094
-0.334991	-0.18241	-0.263761	-0.26068								-0.255594	-0.182572
-0.12639	-0.212345	-0.302885	-0.304957								-0.348096	-0.307738
-0.278992	-0.318358	-0.189177	-0.294934								-0.184056	-0.0182722
-0.135262	0.0560075	-0.272486	-0.26107								-0.375559	-0.422109
-0.378261	-0.297409	-0.264271	-0.299316								-0.263635	-0.206901
-0.26601	-0.237128	-0.310223	-0.237411								-0.259298	-0.276009
-0.257367	-0.202513	-0.329141	-0.265148								-0.286341	-0.297109
-0.273348	-0.0242487	-0.231986	-0.246434								-0.185975	-0.326882
-0.255066	-0.249706	-0.335784	-0.251472								-0.322297	-0.316065
-0.327379	-0.388395	-0.31229	-0.290538								-0.297412	-0.314414
-0.310926	-0.35167	-0.313494	-0.239102								-0.304457	-0.163435
-0.259102	-0.25184	-0.319415	-0.266486								-0.361174	-0.318779
-0.289915	-0.187767	-0.254167	-0.292914								-0.306213	-0.312505
-0.330269	-0.178178	-0.2449	-0.237876								-0.3137	-0.276542
-0.345858	-0.336625	-0.309725	-0.192746								-0.433543	-0.156454
-0.0290322	-0.175488	-0.260347	-0.266201								-0.236908	-0.192779
-0.364544	-0.271452	-0.272835	-0.270305								-0.327357	-0.294538
-0.304009	-0.193068	-0.204982	-0.252504								-0.252222	-0.301
-0.315583	-0.315263	-0.319958	-0.249372								-0.354392	-0.231374
-0.0567348	-0.363314	-0.268807	-0.3285								-0.376697	-0.264284
-0.24618	-0.256274	-0.223157	-0.266259								-0.330766	-0.329588
-0.461515	-0.261395	-0.386941	-0.252101								-0.290339	-0.263196
-0.336451	-0.348883	-0.32678	-0.19618								-0.370884	-0.24647
-0.351865	-0.201738	-0.202828	-0.21851								-0.333997	-0.186868
-0.151051	-0.334042	-0.240908	-0.231334								-0.335573	-0.288926
-0.254269	-0.223192	-0.351099	-0.265393								-0.0174257	-0.236393
-0.217119	-0.298151	-0.259725	-0.338388								-0.296278	-0.364392
-0.406186	-0.244746	-0.262196	-0.249977								-0.30179	-0.186832
-0.305408	-0.357335	-0.210575	-0.296986								-0.307398	-0.170669
-0.0581888	-0.252538	-0.320241	-0.283716								-0.198592	-0.228608
-0.211463	-0.17733	-0.298059	-0.233309								-0.256722	-0.318236
-0.272718	-0.297359	-0.281035	-0.261429								-0.155058	-0.266894
-0.300146	-0.334001	-0.295305	-0.282211								-0.230907	-0.202133
-0.247082	-0.341386	-0.266379	-0.255799								-0.28847	-0.141421
-0.351436	-0.347572	-0.309277	-0.288604								-0.285256	-0.311263
-0.274795	-0.16419	-0.313356	-0.331377								-0.378894	-0.244451
-0.349309	-0.255368	-0.288012	-0.222853								-0.237346	-0.200825
-0.192845	-0.195935	-0.333451	-0.288074								-0.27333	-0.253248
-0.294093	-0.323094	-0.269258	-0.276281								-0.26636	-0.363597
-0.255594	-0.182572	-0.247466	-0.191034								-0.274436	-0.336348
-0.348096	-0.307738	-0.305214	-0.266998								-0.3408	-0.354304
-0.184056	-0.0182722	-0.301709	-0.226552								-0.0895173	-0.367249
-0.375559	-0.422109	-0.229976	-0.332579								-0.313256	-0.301561
-0.263635	-0.206901	-0.223976	-0.350197								-0.318125	-0.306998
-0.259298	-0.276009	-0.202767	-0.333457								-0.219955	-0.308313
-0.286341	-0.297109	-0.317777	-0.267343								-0.226098	-0.111664
-0.185975	-0.326882	-0.203379	-0.312411								-0.182124	-0.35643
-0.322297	-0.316065	-0.304962	-0.270567								-0.170117	-0.364128
-0.297412	-0.314414	-0.275213	-0.266631								-0.169079	-0.0209817
-0.304457	-0.163435	-0.238704	-0.272251								-0.277175	-0.224549
0.136619	-0.168405	-0.22709	-0.249909								-0.26279	-0.434608
-0.361174	-0.318779	-0.295704	-0.303236								-0.245391	-0.338263
-0.306213	-0.312505	-0.25855	-0.316273								-0.361733	-0.212234
-0.3137	-0.276542	-0.231953	-0.301864								-0.345607	-0.418647
-0.433543	-0.156454	-0.369491	-0.239425								-0.286082	-0.0630153
-0.236908	-0.192779	-0.348554	-0.240236								-0.249126	-0.200605
-0.390508	0.0680909	-0.290411	-0.297559								-0.219985	-0.199556
-0.327357	-0.294538	-0.273379	-0.28221								-0.197554	-0.0842868
-0.252222	-0.301	-0.257232	-0.288447								-0.281295	-0.408905
-0.354392	-0.231374	-0.354744	-0.301786								-0.334787	-0.244437
-0.376697	-0.264284	-0.353179	-0.243133								-0.377048	-0.344009
-0.330766	-0.329588	-0.273077	-0.322638								-0.379578	-0.333614
-0.290339	-0.263196	-0.32738	-0.19621								-0.157447	-0.383617
-0.370884	-0.24647	-0.282542	-0.26161								-0.285638	-0.161378
-0.333997	-0.186868	-0.231013	-0.257961								-0.120356	-0.112116
-0.335573	-0.288926	-0.226927	-0.310357								-0.332005	-0.421942
-0.0174257	-0.236393	-0.207855	-0.27206								-0.399228	-0.187946
-0.296278	-0.364392	-0.252321	-0.296489								-0.358724	-0.321593
-0.30179	-0.186832	-0.171829	-0.287552								-0.199048	-0.357676
-0.307398	-0.170669	-0.250937	-0.238389								-0.238281	-0.349395
-0.198592	-0.228608	-0.30952	-0.307802								-0.204844	-0.171727
-0.256722	-0.318236	-0.202011	-0.237337								-0.333675	-0.26188
-0.155058	-0.266894	-0.243799	-0.280354								-0.425708	-0.328077
-0.230907	-0.202133	-0.204101	-0.31502								-0.379116	-0.405997
-0.28847	-0.141421	-0.308213	-0.295259								-0.196419	-0.169433
0.0272677	0.0897957	-0.241215	-0.253957								-0.339943	-0.378472
-0.285256	-0.311263	-0.279629	-0.256589								-0.320744	-0.424081
-0.378894	-0.244451	-0.256965	-0.331644								-0.332947	-0.374489
-0.237346	-0.200825	-0.265288	-0.320876								-0.212508	-0.310612
-0.27333	-0.253248	-0.267073	-0.261464								-0.345833	-0.262872
-0.26636	-0.363597	-0.246388	-0.251975								-0.113897	-0.149163
-0.274436	-0.336348	-0.266163	-0.30686								-0.220614	-0.31551
-0.3408	-0.354304	-0.304729	-0.322356								-0.325992	-0.299561
-0.0895173	-0.367249	-0.190699	-0.291987								-0.291919	-0.303143
0.0232445	-0.24028	-0.2906	-0.202122								-0.283724	-0.362372
-0.313256	-0.301561	-0.296566	-0.268747								-0.336767	-0.309279
-0.318125	-0.306998	-0.238238	-0.262805								-0.300596	-0.349753
-0.219955	-0.308313	-0.297525	-0.294841								-0.436129	-0.215752
-0.226098	-0.111664	-0.247089	-0.342462								-0.176421	-0.309809
-0.182124	-0.35643	-0.261708	-0.254752								-0.293568	-0.456906
-0.170117	-0.364128	-0.286124	-0.243538								-0.320585	-0.0387052
-0.169079	-0.0209817	-0.18112	-0.376506								-0.346201	-0.319893
-0.277175	-0.224549	-0.21824	-0.251931								-0.0556934	-0.298296
-0.26279	-0.434608	-0.297163	-0.293367								-0.344104	-0.159093
-0.245391	-0.338263	-0.306908	-0.299065								-0.111327	-0.076776
-0.361733	-0.212234	-0.333546	-0.27667								-0.171864	-0.265759
-0.345607	-0.418647	-0.283064	-0.327519								-0.298394	-0.0827531
-0.286082	-0.0630153	-0.277277	-0.27716								-0.333978	-0.229721
-0.249126	-0.200605	-0.211037	-0.245666								-0.31596	-0.342712
-0.219985	-0.199556	-0.231146	-0.223602								-0.279603	-0.298639
-0.197554	-0.0842868	-0.216347	-0.236793								-0.300305	-0.390387
-0.281295	-0.408905	-0.207862	-0.292667								-0.303893	-0.33281
-0.334787	-0.244437	-0.263415	-0.306851								-0.276893	-0.260017
-0.377048	-0.344009	-0.276968	-0.296032
-0.379578	-0.333614	-0.282027	-0.330397
-0.157447	-0.383617	-0.228378	-0.207808
-0.285638	-0.161378	-0.259327	-0.211056
-0.312203	0.0487549	-0.265478	-0.274072
-0.283343	0.0351082	-0.303691	-0.273175
-0.120356	-0.112116	-0.255058	-0.244767
-0.332005	-0.421942	-0.330069	-0.359737
-0.399228	-0.187946	-0.244929	-0.254468
-0.358724	-0.321593	-0.226684	-0.270071
-0.363416	0.188942	-0.283633	-0.247168
-0.199048	-0.357676	-0.252485	-0.298303
-0.238281	-0.349395	-0.248082	-0.295127
-0.204844	-0.171727	-0.294633	-0.279264
-0.333675	-0.26188	-0.297928	-0.314497
-0.425708	-0.328077	-0.371776	-0.277505
-0.379116	-0.405997	-0.309862	-0.324227
-0.196419	-0.169433	-0.269522	-0.28306
-0.339943	-0.378472	-0.31416	-0.293341
-0.320744	-0.424081	-0.258772	-0.23577
-0.332947	-0.374489	-0.260283	-0.286519
-0.212508	-0.310612	-0.294875	-0.257387
-0.345833	-0.262872	-0.293939	-0.27413
-0.113897	-0.149163	-0.269414	-0.285377
-0.220614	-0.31551	-0.284081	-0.280524
-0.325992	-0.299561	-0.236893	-0.248173
-0.291919	-0.303143	-0.223639	-0.290567
-0.283724	-0.362372	-0.264592	-0.236408
-0.336767	-0.309279	-0.251794	-0.29577
-0.300596	-0.349753	-0.243383	-0.399617
-0.436129	-0.215752	-0.306016	-0.266138
-0.176421	-0.309809	-0.284089	-0.187674
-0.293568	-0.456906	-0.229254	-0.338445
-0.320585	-0.0387052	-0.262177	-0.269723
-0.346201	-0.319893	-0.281559	-0.302039
-0.0556934	-0.298296	-0.327236	-0.268726
-0.344104	-0.159093	-0.293103	-0.264689
-0.111327	-0.076776	-0.258756	-0.307739
-0.171864	-0.265759	-0.202328	-0.293577
-0.298394	-0.0827531	-0.226295	-0.251567
-0.333978	-0.229721	-0.27645	-0.270385
-0.31596	-0.342712	-0.27104	-0.23682
-0.279603	-0.298639	-0.250265	-0.256357
-0.300305	-0.390387	-0.268375	-0.343932
-0.303893	-0.33281	-0.262708	-0.283211
-0.276893	-0.260017	-0.330848	-0.283324

## Sheet: fig3d_monk_a
img_distance	onset_mean_proj	onset_std_proj	offset_mean_proj	offset_std_proj		onset_proj_dist1	onset_proj_dist2	onset_proj_dist3	onset_proj_dist4	onset_proj_dist5		offset_proj_dist1	offset_proj_dist2	offset_proj_dist3	offset_proj_dist4	offset_proj_dist5
1	-94.7939	81.8411	-621.189	119.34		24.1578	-16.0421	44.1614	73.729	119.001		-933.324	-106.034	562.727	546.208	780.39
2	-13.571	106.357	43.7524	123.845		-40.0227	-59.7571	-158.294	45.8067	91.5897		-782.905	75.0802	462.587	573.057	846.926
3	23.1944	75.3613	442.517	111.264		-173.764	-179.872	-87.3431	101.616	55.8611		-511.14	143.495	401.936	376.519	467.572
4	37.6056	97.867	502.235	117.047		-71.7901	-132.287	125.431	109.897	139.132		-556.552	-13.0301	432.972	588.308	744.592
5	48.3144	77.5423	698.67	100.6		61.7366	-87.9742	-154.825	-52.1266	47.0997		-491.422	189.976	620.407	671.769	894.777
						-19.7578	146.501	-56.5304	134.388	-18.6795		-551.601	275.63	434.181	563.417	708.368
epoch	mean_linfit_R2	std_linfit_R2				-160.804	136.768	29.3383	-32.6059	37.2738		-691.315	-24.3816	301.086	361.536	645.559
onset	0.193237	0.391605				-188.016	40.0642	47.4807	66.5211	75.1943		-510.501	-23.9768	395.696	699.672	781.776
offset	0.810063	0.0742027				-302.12	-73.8288	60.1416	64.9119	62.6806		-464.572	95.7193	182.327	359.469	591.265
						-26.3385	-116.997	210.951	22.323	78.4289		-644.345	-50.5676	490.689	403.578	736.029
						-153.945	3.09267	73.6648	-9.25092	68.1514		-588.704	52.9282	434.851	383.357	615.139
						-12.0233	-44.4872	-1.60429	69.1115	-79.0989		-644.913	-55.3542	566.269	583.991	685.548
						-107.659	-33.0436	39.3413	-64.9393	58.4327		-781.704	-131.214	563.668	541.032	905.635
						-30.139	-230.652	2.22817	20.4072	96.8025		-522.068	-57.2244	370.89	528.23	756.074
						-121.893	52.1967	-24.3858	119.081	-26.5864		-525.35	14.8241	593.793	774.089	769.339
						-82.929	-67.1612	76.1605	-63.4851	86.1062		-652.475	-42.1061	454.62	392.507	621.902
						-36.4003	-61.4401	-36.9552	-74.5362	70.7407		-682.857	65.2199	411.863	540.752	604.593
						-147.132	91.5493	65.8463	101.797	7.45205		-554.453	7.33777	406.265	359.562	604.309
						-87.4534	-22.123	-47.2042	-15.0642	9.56649		-890.607	36.7528	512.53	748.414	738.847
						-177.735	-22.1376	64.7662	-146.923	-194.469		-709.519	-143.731	416.302	472.345	649.856
						-173.563	40.2643	11.9349	250.502	10.6662		-707.392	82.1251	480.439	558.588	731.251
						-186.661	172.163	87.6023	-19.6314	49.9876		-541.995	161.712	600.178	454.479	746.977
						-38.8517	-137.254	25.99	102.857	-82.9402		-439.198	69.9751	449.687	471.785	649.644
						76.5315	-6.51331	37.7417	-145.883	148.778		-779.579	-75.4339	572.583	554.331	658.637
						-164.916	14.2662	85.4099	-45.7548	-85.9251		-689.26	67.9355	304.108	532.827	614.586
						-129.682	-103.985	38.0502	41.7905	127.495		-492.222	-143.809	357.255	376.4	663.297
						-94.9844	203.478	-13.5525	107.194	-26.1219		-458.937	69.3198	332.068	228.427	398.439
						-317.475	101.011	9.96603	53.9988	-36.2078		-810.994	156.387	476.995	340.407	651.344
						-112.455	-188.619	19.8757	137.922	49.3286		-529.747	46.3702	448.871	497.636	666.353
						7.57367	42.1564	-28.1738	-197.912	139.568		-675.347	126.848	501.683	551.956	755.517
						-109.782	62.4468	-77.4069	136.637	22.9999		-709.576	-221.558	375.184	688.161	709.863
						-58.4933	-82.6542	74.072	-101.959	160.978		-589.155	19.2676	412.074	415.678	747.434
						-25.5959	14.1885	74.7176	9.84064	122.818		-566.578	89.4779	404.088	460.313	760.913
						1.54516	376.856	130.885	278.233	13.4594		-641.807	-14.5423	780.61	543.361	843.478
						-113.906	30.0892	-55.0583	2.38667	177.374		-465.377	145.715	379.454	476.919	695.079
						-97.9589	9.19675	103.041	218.073	-89.2042		-764.459	61.4721	463.42	523.359	710.584
						-151.876	1.21305	82.0242	141.187	50.5992		-469.498	116.339	466.028	635.265	703.238
						-143.073	13.7187	44.7816	-0.988985	142.586		-627.025	-79.4497	557.41	512.784	792.141
						-203.169	11.4383	-18.1006	17.7925	36.065		-614.882	377.418	459.135	621.3	749.555
						-80.2885	-149.178	31.2099	101.567	124.477		-702.573	141.854	425.692	426.285	784.182
						-8.48628	-64.4085	117.932	166.436	72.8015		-585.529	243.99	247.609	550.021	754.868
						-0.465201	-72.8985	-118.35	86.7073	-66.9119		-531.441	23.1533	188.022	301.977	469.934
						-96.4676	-99.8782	-37.0685	-15.2074	94.676		-529.939	172.698	370.303	567.657	738.591
						-80.6955	-28.9409	30.4931	-0.397279	94.7861		-628.303	47.4559	527.347	392.646	683.164
						-68.4352	-95.3792	33.6228	-2.0984	-26.5263		-759.497	0.946447	499.433	451.554	759.622
						-189.751	-21.6669	164.916	50.3116	101.768		-504.191	115.221	521.303	626.539	838.131
						-93.667	51.7526	-90.2197	54.9297	107.142		-588.524	-26.0251	390.539	530.868	623.302
						-142.001	8.52318	62.405	11.1874	54.9373		-813.465	323.516	335.158	585.727	654.722
						-89.1661	-46.693	11.8207	-104.364	5.39154		-499.198	-192.606	270.423	362.613	570.402
						0.548276	-55.6133	46.7896	74.2659	136.196		-653.426	-27.4972	513.08	404.098	659.745
