# Supplementary material for: Mental navigation in the primate entorhinal cortex
Source: Nature. 2024 Jun 12;630(8017):704–11. doi: 10.1038/s41586-024-07557-z (PMC11224022; doi:10.1038/s41586-024-07557-z)
Supplement: Supplementary file 10 — Source Data Fig. 4 [file 41586_2024_7557_MOESM10_ESM.xlsx]

## Sheet: fig_4c_downsampled
meanRT_withReset	stdRT_withReset	meanRT_woReset	stdRT_woReset
3.48595	0.246446	3.54628	0.328133
time_withReset	trajectory_withReset_ 1	trajectory_withReset_ 2	trajectory_withReset_ 3	trajectory_withReset_ 4	trajectory_withReset_ 5	trajectory_withReset_ 6	trajectory_withReset_ 7	trajectory_withReset_ 8	trajectory_withReset_ 9	trajectory_withReset_10	trajectory_withReset_11	trajectory_withReset_12	trajectory_withReset_13	trajectory_withReset_14	trajectory_withReset_15	trajectory_withReset_16	trajectory_withReset_17	trajectory_withReset_18	trajectory_withReset_19	trajectory_withReset_20	trajectory_withReset_21	trajectory_withReset_22	trajectory_withReset_23	trajectory_withReset_24	trajectory_withReset_25	trajectory_withReset_26	trajectory_withReset_27	trajectory_withReset_28	trajectory_withReset_29	trajectory_withReset_30	trajectory_withReset_31	trajectory_withReset_32	trajectory_withReset_33	trajectory_withReset_34	trajectory_withReset_35	trajectory_withReset_36	trajectory_withReset_37	trajectory_withReset_38	trajectory_withReset_39	trajectory_withReset_40	trajectory_withReset_41	trajectory_withReset_42	trajectory_withReset_43	trajectory_withReset_44	trajectory_withReset_45	trajectory_withReset_46	trajectory_withReset_47	trajectory_withReset_48	trajectory_withReset_49
5e-05	34	34	34	34	34	34	34	34	34	34	34	34	34	34	34	34	34	34	34	34	34	34	34	34	34	34	34	34	34	34	34	34	34	34	34	34	34	34	34	34	34	34	34	34	34	34	34	34	34
0.00505	34	34	34	34	34	34	34	34	34	34	34	34	34	34	34	34	34	34	34	34	34	34	34	34	34	34	34	34	34	34	34	34	34	34	34	34	34	34	34	34	34	34	34	34	34	34	34	34	34
0.01005	34	34	34	34	34	34	34	34	34	34	34	34	34	34	34	34	34	34	34	34	34	34	34	34	34	34	34	34	34	34	34	34	34	34	34	34	34	34	34	34	34	34	34	34	34	34	34	34	34
0.01505	35	35	35	35	35	35	35	35	35	35	35	35	35	35	35	35	35	35	35	35	35	35	35	35	35	35	35	35	35	35	35	35	35	35	35	35	35	35	35	35	35	35	35	35	35	35	35	35	35
0.02005	35	36	36	36	36	35	35	36	35	36	35	35	36	36	36	36	35	35	35	35	35	36	35	35	35	35	36	35	36	35	35	36	35	36	35	36	36	35	36	36	36	36	35	35	35	36	35	36	35
0.02505	36	36	36	36	36	36	36	36	36	36	36	36	36	36	36	36	36	36	36	36	36	36	36	36	36	36	36	36	36	36	36	36	36	36	36	36	36	36	36	36	36	36	36	36	36	36	36	36	36
0.03005	36	37	37	37	37	36	37	37	36	37	37	37	37	37	37	37	37	36	36	37	36	37	36	37	36	36	37	36	37	37	36	37	37	37	36	37	37	37	37	37	37	37	37	36	37	37	36	37	36
0.03505	37	37	38	37	37	37	37	37	37	38	37	37	38	38	37	38	37	36	37	37	37	38	37	37	37	37	37	37	37	37	37	37	37	37	37	38	38	37	37	38	38	37	37	37	37	38	37	37	37
0.04005	37	38	38	38	38	37	38	38	37	38	38	38	38	38	38	38	38	37	37	38	38	38	37	38	37	38	38	37	38	38	37	38	38	38	38	38	38	38	38	38	38	38	38	37	38	38	37	38	37
0.04505	38	39	39	38	38	38	38	39	38	39	38	38	39	39	39	39	38	37	38	38	38	39	38	38	38	38	38	38	38	38	38	38	38	39	38	39	39	38	38	39	39	38	38	38	38	39	38	38	38
0.05005	39	39	40	39	39	38	39	39	38	39	39	39	39	40	39	40	39	38	38	39	39	40	38	39	38	39	39	39	39	39	38	39	39	39	39	39	40	39	39	39	39	39	39	38	39	40	38	39	38
0.05505	39	40	40	40	40	39	39	40	39	40	39	39	40	40	40	40	39	38	39	39	39	40	39	39	39	39	40	39	40	39	39	40	39	40	39	40	40	39	40	40	40	40	39	39	39	40	39	39	39
0.06005	40	40	41	40	40	40	40	40	39	41	40	40	41	41	40	41	40	39	39	40	40	41	40	40	39	40	40	40	40	40	39	40	40	40	40	41	41	40	40	41	41	40	40	39	40	41	39	40	39
0.06505	40	41	42	41	41	40	40	41	40	41	40	40	41	41	41	41	40	39	40	40	40	41	40	40	40	40	41	40	41	41	40	41	40	41	40	41	41	41	41	41	41	41	41	40	40	42	40	41	40
0.07005	41	42	42	41	41	41	41	42	40	42	41	41	42	42	41	42	41	39	40	41	41	42	41	41	40	41	41	41	41	41	40	41	41	42	41	42	42	41	41	42	42	41	41	40	41	42	40	41	40
0.07505	41	42	43	42	42	41	42	42	41	43	41	42	42	43	42	43	41	40	41	41	41	43	41	41	41	41	42	41	42	42	41	42	41	42	41	42	43	42	42	42	43	42	42	41	42	43	41	42	41
0.08005	42	43	44	42	42	42	42	43	41	43	42	42	43	43	43	43	42	40	41	42	42	43	42	42	41	42	42	42	43	42	41	42	42	43	42	43	43	42	43	43	43	42	42	41	42	44	41	42	41
0.08505	42	43	44	43	43	42	43	43	42	44	42	43	44	44	43	44	43	41	42	43	42	44	42	43	42	42	43	42	43	43	42	43	43	44	42	44	44	43	43	44	44	43	43	42	43	44	42	43	42
0.09005	43	44	45	44	44	43	43	44	42	44	43	43	44	45	44	45	43	41	42	43	43	45	43	43	43	43	43	43	44	43	42	43	43	44	43	44	45	43	44	44	44	44	43	42	43	45	42	43	42
0.09505	43	44	46	44	44	43	44	45	43	45	44	44	45	45	44	45	44	42	43	44	43	45	43	44	43	43	44	43	44	44	42	44	44	45	43	45	45	44	44	45	45	44	44	43	44	46	43	44	43
0.10005	44	45	46	45	45	44	44	45	43	46	44	44	46	46	45	46	44	42	43	44	44	46	44	44	44	44	45	44	45	44	43	45	44	45	44	46	46	44	45	45	46	45	45	43	44	46	43	45	44
0.10505	44	46	47	45	45	44	45	46	44	46	45	45	46	46	46	47	45	43	44	45	45	46	44	45	44	45	45	44	45	45	43	45	45	46	44	46	47	45	45	46	46	45	45	43	45	47	44	45	44
0.11005	45	46	48	46	46	45	45	46	44	47	45	45	47	47	46	47	45	43	44	45	45	47	45	45	45	45	46	45	46	46	44	46	45	47	45	47	47	46	46	47	47	46	46	44	45	48	44	46	45
0.11505	45	47	48	46	46	45	46	47	45	48	46	46	47	48	47	48	46	43	45	46	46	48	45	46	45	46	46	45	47	46	44	46	46	47	46	47	48	46	47	47	48	46	46	44	46	48	45	46	45
0.12005	46	47	49	47	47	46	47	47	45	48	46	47	48	48	47	48	46	44	45	46	46	48	46	46	46	46	47	46	47	47	45	47	46	48	46	48	48	47	47	48	48	47	47	45	46	49	45	47	46
0.12505	46	48	50	48	48	46	47	48	46	49	47	47	49	49	48	49	47	44	46	47	47	49	46	47	46	47	47	46	48	47	45	47	47	48	47	49	49	47	48	48	49	48	47	45	47	50	46	47	46
0.13005	47	49	50	48	48	47	48	49	46	49	47	48	49	50	48	50	47	45	46	47	47	50	47	47	47	47	48	47	48	48	46	48	47	49	47	49	50	48	48	49	49	48	48	46	48	50	46	48	47
0.13505	48	49	51	49	49	47	48	49	47	50	48	48	50	50	49	50	48	45	47	48	48	50	47	48	47	48	49	47	49	48	46	49	48	50	48	50	50	48	49	50	50	49	48	46	48	51	47	49	47
0.14005	48	50	52	49	49	48	49	50	48	51	48	49	50	51	50	51	48	46	48	49	48	51	48	49	48	48	49	48	49	49	47	49	49	50	48	50	51	49	49	50	51	49	49	47	49	52	47	49	48
0.14505	49	50	52	50	50	48	49	50	48	51	49	49	51	52	50	52	49	46	48	49	49	51	48	49	48	49	50	48	50	49	47	50	49	51	49	51	52	49	50	51	51	50	50	47	49	52	48	50	48
0.15005	49	51	53	50	51	49	50	51	49	52	50	50	52	52	51	52	50	47	49	50	49	52	49	50	49	49	50	49	51	50	48	50	50	51	49	52	52	50	51	52	52	50	50	48	50	53	48	50	49
0.15505	50	51	54	51	51	49	50	52	49	52	50	50	52	53	51	53	50	47	49	50	50	53	49	50	49	50	51	49	51	51	48	51	50	52	50	52	53	51	51	52	52	51	51	48	50	54	49	51	49
0.16005	50	52	54	52	52	50	51	52	50	53	51	51	53	53	52	53	51	47	50	51	50	53	50	51	50	50	51	50	52	51	49	51	51	53	50	53	53	51	52	53	53	52	51	49	51	54	49	51	50
0.16505	51	53	55	52	52	50	51	53	50	54	51	52	53	54	53	54	51	48	50	51	51	54	50	51	50	51	52	50	52	52	49	52	51	53	51	53	54	52	52	53	54	52	52	49	51	55	50	52	50
0.17005	51	53	55	53	53	51	52	53	51	54	52	52	54	55	53	55	52	48	51	52	51	55	51	52	51	51	53	51	53	52	50	53	52	54	51	54	55	52	53	54	54	53	52	50	52	55	50	52	51
0.17505	52	54	56	53	53	51	53	54	51	55	52	53	55	55	54	55	52	49	51	52	52	55	51	52	51	52	53	52	53	53	50	53	52	54	52	55	55	53	54	55	55	53	53	50	52	56	51	53	51
0.18005	52	54	57	54	54	52	53	55	52	56	53	53	55	56	54	56	53	49	52	53	53	56	52	53	52	53	54	52	54	53	51	54	53	55	52	55	56	53	54	55	56	54	53	51	53	57	51	54	52
0.18505	53	55	57	54	55	52	54	55	52	56	53	54	56	57	55	57	53	50	52	53	53	56	52	53	52	53	54	53	55	54	51	54	53	56	53	56	57	54	55	56	56	55	54	51	54	57	52	54	52
0.19005	53	56	58	55	55	53	54	56	53	57	54	54	56	57	55	57	54	50	53	54	54	57	53	54	53	54	55	53	55	54	52	55	54	56	54	57	57	54	55	56	57	55	55	52	54	58	52	55	53
0.19505	54	56	59	56	56	54	55	56	53	57	54	55	57	58	56	58	54	50	53	55	54	58	53	55	53	54	55	54	56	55	52	55	55	57	54	57	58	55	56	57	57	56	55	52	55	59	53	55	53
0.20005	54	57	59	56	56	54	55	57	54	58	55	55	58	58	57	59	55	51	54	55	55	58	54	55	54	55	56	54	56	56	53	56	55	57	55	58	59	56	56	58	58	56	56	53	55	59	53	56	54
0.20505	55	57	60	57	57	55	56	58	54	59	55	56	58	59	57	59	56	51	54	56	55	59	54	56	54	55	57	55	57	56	53	56	56	58	55	58	59	56	57	58	59	57	56	53	56	60	54	56	54
0.21005	55	58	60	57	57	55	56	58	55	59	56	57	59	60	58	60	56	52	55	56	56	60	55	56	55	56	57	55	57	57	53	57	56	59	56	59	60	57	58	59	59	57	57	54	56	60	54	57	55
0.21505	56	59	60	58	58	56	57	59	55	60	57	57	60	60	58	60	57	52	55	57	56	60	56	57	55	56	58	56	58	57	54	58	57	59	56	60	60	57	58	59	60	58	57	54	57	60	55	58	55
0.22005	56	59	60	58	59	56	57	59	56	60	57	58	60	60	59	60	57	53	56	57	57	60	56	57	56	57	58	56	59	58	54	58	57	60	57	60	60	58	59	60	60	59	58	55	57	60	55	58	56
0.22505	57	60	60	59	59	57	58	60	56	60	58	58	60	60	60	60	58	53	56	58	57	60	57	58	56	57	59	57	59	58	55	59	58	60	57	60	60	58	59	60	60	59	58	55	58	60	56	59	56
0.23005	57	60	60	60	60	57	59	60	57	60	58	59	60	60	60	60	58	54	57	58	58	60	57	58	57	58	59	57	60	59	55	59	58	60	58	60	60	59	60	60	60	60	59	56	59	60	56	59	57
0.23505	58	60	60	60	60	58	59	60	57	60	59	59	60	60	60	60	59	54	57	59	58	60	58	59	57	58	60	58	60	59	56	60	59	60	58	60	60	59	60	60	60	60	60	56	59	60	57	60	57
0.24005	59	60	60	60	60	58	60	60	58	60	59	60	60	60	60	60	59	54	58	59	59	60	58	59	58	59	60	58	60	60	56	60	59	60	59	60	60	60	60	60	60	60	60	56	60	60	57	60	58
0.24505	59	60	60	60	60	59	60	60	58	60	60	60	60	60	60	60	60	55	58	60	59	60	59	60	58	59	60	59	60	60	57	60	60	60	59	60	60	60	60	60	60	60	60	57	60	60	58	60	58
0.25005	60	60	60	60	60	59	60	60	59	60	60	60	60	60	60	60	60	55	59	60	60	60	59	60	59	60	60	59	60	60	57	60	60	60	60	60	60	60	60	60	60	60	60	57	60	60	58	60	59
0.25505	60	60	60	60	60	60	60	60	59	60	60	60	60	60	60	60	60	56	59	60	60	60	60	60	59	60	60	60	60	60	58	60	60	60	60	60	60	60	60	60	60	60	60	58	60	60	59	60	59
0.26005	60	60	60	60	60	60	60	60	60	60	60	60	60	60	60	60	60	56	60	60	60	60	60	60	60	60	60	60	60	60	58	60	60	60	60	60	60	60	60	60	60	60	60	58	60	60	59	60	60
0.26505	60	60	60	60	60	60	60	60	60	60	60	60	60	60	60	60	60	57	60	60	60	60	60	60	60	60	60	60	60	60	59	60	60	60	60	60	60	60	60	60	60	60	60	59	60	60	60	60	60
0.27005	60	60	60	60	60	60	60	60	60	60	60	60	60	60	60	60	60	57	60	60	60	60	60	60	60	60	60	60	60	60	59	60	60	60	60	60	60	60	60	60	60	60	60	59	60	60	60	60	60
0.27505	60	60	61	60	60	60	60	60	60	60	60	60	60	60	60	60	60	57	60	60	60	60	60	60	60	60	60	60	60	60	60	60	60	60	60	60	60	60	60	60	60	60	60	60	60	61	60	60	60
0.28005	60	60	61	60	60	60	60	60	60	60	60	60	60	60	60	61	60	58	60	60	60	60	60	60	60	60	60	60	60	60	60	60	60	60	60	60	60	60	60	60	60	60	60	60	60	61	60	60	60
0.28505	60	60	61	60	60	60	60	60	60	61	60	60	60	61	60	61	60	58	60	60	60	61	60	60	60	60	60	60	60	60	60	60	60	60	60	60	61	60	60	60	61	60	60	60	60	61	60	60	60
0.29005	60	60	61	60	60	60	60	60	60	61	60	60	61	61	60	61	60	59	60	60	60	61	60	60	60	60	60	60	60	60	60	60	60	61	60	61	61	60	60	61	61	60	60	60	60	61	60	60	60
0.29505	60	61	61	60	60	60	60	61	60	61	60	60	61	61	60	61	60	59	60	60	60	61	60	60	60	60	60	60	60	60	60	60	60	61	60	61	61	60	60	61	61	60	60	60	60	61	60	60	60
0.30005	60	61	61	61	61	60	60	61	60	61	60	60	61	61	61	61	60	60	60	60	60	61	60	60	60	60	60	60	61	60	60	60	60	61	60	61	61	60	61	61	61	61	60	60	60	61	60	60	60
0.30505	60	61	61	61	61	60	60	61	60	61	60	60	61	61	61	61	60	60	60	60	60	61	60	60	60	60	61	60	61	61	60	61	60	61	60	61	61	61	61	61	61	61	61	60	60	61	60	61	60
0.31005	60	61	61	61	61	60	61	61	60	61	60	61	61	61	61	61	61	60	60	61	60	61	60	61	60	60	61	60	61	61	60	61	61	61	60	61	61	61	61	61	61	61	61	60	61	61	60	61	60
0.31505	60	61	61	61	61	60	61	61	60	61	61	61	61	61	61	61	61	60	60	61	61	61	60	61	60	61	61	60	61	61	60	61	61	61	61	61	61	61	61	61	61	61	61	60	61	61	60	61	60
0.32005	61	61	61	61	61	61	61	61	60	61	61	61	61	61	61	61	61	60	60	61	61	61	60	61	60	61	61	61	61	61	60	61	61	61	61	61	61	61	61	61	61	61	61	60	61	61	60	61	60
0.32505	61	61	62	61	61	61	61	61	60	61	61	61	61	61	61	61	61	60	60	61	61	61	61	61	61	61	61	61	61	61	60	61	61	61	61	61	61	61	61	61	61	61	61	60	61	62	60	61	61
0.33005	61	61	62	61	61	61	61	61	61	61	61	61	61	61	61	61	61	60	61	61	61	61	61	61	61	61	61	61	61	61	60	61	61	61	61	61	61	61	61	61	61	61	61	60	61	62	61	61	61
0.33505	61	61	62	61	61	61	61	61	61	61	61	61	61	62	61	62	61	60	61	61	61	62	61	61	61	61	61	61	61	61	60	61	61	61	61	61	62	61	61	61	61	61	61	60	61	62	61	61	61
0.34005	61	61	62	61	61	61	61	61	61	62	61	61	62	62	61	62	61	60	61	61	61	62	61	61	61	61	61	61	61	61	61	61	61	61	61	62	62	61	61	61	62	61	61	61	61	62	61	61	61
0.34505	61	61	63	61	61	61	61	61	61	62	61	61	62	62	61	62	61	60	61	61	61	62	61	61	61	61	61	61	61	61	61	61	61	62	61	62	62	61	61	62	62	61	61	61	61	63	61	61	61
0.35005	61	62	63	61	61	61	61	62	61	62	61	61	62	62	62	62	61	60	61	61	61	62	61	61	61	61	61	61	61	61	61	61	61	62	61	62	62	61	61	62	62	61	61	61	61	63	61	61	61
0.35505	61	62	63	62	62	61	61	62	61	62	61	61	62	63	62	63	61	60	61	61	61	63	61	61	61	61	61	61	62	61	61	61	61	62	61	62	63	61	62	62	62	62	61	61	61	63	61	61	61
0.36005	61	62	64	62	62	61	61	62	61	63	61	61	63	63	62	63	61	60	61	61	61	63	61	61	61	61	62	61	62	61	61	62	61	62	61	63	63	61	62	62	63	62	62	61	61	64	61	62	61
0.36505	61	62	64	62	62	61	62	62	61	63	61	62	63	63	62	63	61	61	61	61	61	63	61	61	61	61	62	61	62	62	61	62	61	63	61	63	63	62	62	63	63	62	62	61	62	64	61	62	61
0.37005	61	63	64	62	62	61	62	63	61	63	62	62	63	64	62	64	62	61	61	62	61	64	61	62	61	61	62	61	62	62	61	62	62	63	61	63	64	62	62	63	63	62	62	61	62	64	61	62	61
0.37505	62	63	65	62	63	61	62	63	61	64	62	62	64	64	63	64	62	61	61	62	62	64	61	62	61	62	62	61	63	62	61	62	62	63	62	64	64	62	63	63	64	63	62	61	62	65	61	62	61
0.38005	62	63	65	63	63	62	62	63	61	64	62	62	64	64	63	65	62	61	61	62	62	64	62	62	61	62	63	62	63	62	61	63	62	64	62	64	65	62	63	64	64	63	62	61	62	65	61	63	61
0.38505	62	64	66	63	63	62	62	64	62	65	62	63	64	65	63	65	62	61	62	62	62	65	62	62	62	62	63	62	63	63	61	63	62	64	62	64	65	63	63	64	65	63	63	61	62	66	61	63	62
0.39005	62	64	66	63	63	62	63	64	62	65	63	63	65	65	64	65	63	61	62	63	62	65	62	63	62	62	63	62	64	63	61	63	63	64	62	65	65	63	64	65	65	63	63	61	63	66	62	63	62
0.39505	62	64	67	64	64	62	63	64	62	65	63	63	65	66	64	66	63	61	62	63	63	66	62	63	62	63	64	62	64	63	61	64	63	65	63	65	66	63	64	65	65	64	63	61	63	67	62	63	62
0.40005	63	65	67	64	64	62	63	65	62	66	63	63	66	66	65	67	63	61	62	63	63	66	62	63	62	63	64	63	64	64	62	64	63	65	63	66	66	64	64	65	66	64	64	62	63	67	62	64	62
0.40505	63	65	68	64	65	63	64	65	62	66	63	64	66	67	65	67	63	61	62	64	63	67	63	64	63	63	64	63	65	64	62	64	64	66	63	66	67	64	65	66	67	65	64	62	64	68	62	64	62
0.41005	63	66	69	65	65	63	64	66	63	67	64	64	67	67	65	68	64	61	63	64	64	67	63	64	63	64	65	63	65	64	62	65	64	66	63	67	68	64	65	66	67	65	64	62	64	69	62	65	63
0.41505	64	66	69	65	65	63	64	66	63	68	64	65	67	68	66	68	64	61	63	64	64	68	63	64	63	64	65	63	66	65	62	65	64	67	64	67	68	65	66	67	68	65	65	62	64	69	63	65	63
0.42005	64	67	70	66	66	64	65	67	63	68	64	65	68	69	66	69	65	62	63	65	64	68	64	65	63	64	66	64	66	65	62	66	65	67	64	68	69	65	66	68	68	66	65	62	65	70	63	65	63
0.42505	64	67	71	66	66	64	65	67	64	69	65	65	68	69	67	69	65	62	64	65	65	69	64	65	64	65	66	64	67	66	63	66	65	68	65	68	69	66	67	68	69	66	66	63	65	71	63	66	64
0.43005	65	68	71	67	67	64	66	68	64	69	65	66	69	70	67	70	65	62	64	65	65	70	64	65	64	65	67	64	67	66	63	67	66	68	65	69	70	66	67	69	69	67	66	63	66	71	63	66	64
0.43505	65	68	72	67	67	65	66	68	64	70	66	66	69	70	68	71	66	62	64	66	65	70	65	66	64	65	67	65	68	67	63	67	66	69	65	70	71	67	68	69	70	67	67	63	66	72	64	67	64
0.44005	65	69	72	68	68	65	67	69	65	71	66	67	70	71	69	71	66	62	65	66	66	71	65	66	65	66	68	65	68	67	63	68	66	69	66	70	71	67	68	70	71	68	67	64	67	72	64	67	65
0.44505	66	69	73	68	69	66	67	70	65	71	67	67	71	72	69	72	67	62	65	67	66	72	65	67	65	66	68	66	69	68	64	68	67	70	66	71	72	68	69	70	71	68	68	64	67	73	65	68	65
0.45005	66	70	74	69	69	66	68	70	65	72	67	68	71	72	70	72	67	63	65	67	67	72	66	67	66	67	69	66	69	68	64	69	67	71	67	71	72	68	69	71	72	69	68	64	68	74	65	68	66
0.45505	67	70	74	69	70	66	68	71	66	72	68	68	72	73	70	73	68	63	66	68	67	73	66	68	66	67	69	67	70	69	65	69	68	71	67	72	73	69	70	72	72	70	69	65	68	74	65	69	66
0.46005	67	71	75	70	70	67	69	71	66	73	68	69	72	74	71	74	68	63	66	68	68	73	67	68	66	68	70	67	70	69	65	70	68	72	68	73	74	69	70	72	73	70	69	65	69	75	66	70	66
0.46505	68	72	76	71	71	67	69	72	67	74	69	69	73	74	71	74	69	63	67	69	68	74	67	69	67	68	70	67	71	70	65	70	69	72	68	73	74	70	71	73	74	71	70	65	69	76	66	70	67
0.47005	68	72	76	71	71	68	70	72	67	74	69	70	74	75	72	75	69	64	67	69	69	75	68	69	67	69	71	68	71	70	66	71	69	73	69	74	75	70	72	73	74	71	70	66	70	76	67	71	67
0.47505	69	73	77	72	72	68	70	73	68	75	70	70	74	75	72	76	70	64	68	70	69	75	68	70	68	69	71	68	72	71	66	71	70	74	69	74	76	71	72	74	75	72	71	66	70	77	67	71	68
0.48005	69	73	78	72	72	69	71	74	68	75	70	71	75	76	73	76	70	64	68	70	70	76	69	70	68	70	72	69	73	71	66	72	71	74	70	75	76	71	73	75	75	72	72	67	71	78	67	72	68
0.48505	70	74	78	73	73	69	71	74	69	76	71	72	75	77	74	77	71	65	69	71	70	76	69	71	69	70	72	69	73	72	67	72	71	75	70	76	77	72	73	75	76	73	72	67	71	78	68	72	69
0.49005	70	74	79	73	74	70	72	75	69	77	71	72	76	77	74	78	71	65	69	72	71	77	70	72	69	71	73	70	74	72	67	73	72	75	71	76	77	72	74	76	77	74	73	67	72	79	68	73	69
0.49505	71	75	80	74	74	70	73	75	70	77	72	73	77	78	75	78	72	65	70	72	71	78	70	72	70	71	74	70	74	73	68	74	72	76	71	77	78	73	74	76	77	74	73	68	72	80	69	73	70
0.50005	71	76	80	75	75	71	73	76	70	78	72	73	77	79	75	79	72	66	70	73	72	78	71	73	70	72	74	71	75	73	68	74	73	77	72	77	79	73	75	77	78	75	74	68	73	80	69	74	70
0.50505	72	76	81	75	75	71	74	77	71	79	73	74	78	79	76	79	73	66	70	73	72	79	71	73	71	72	75	71	75	74	69	75	73	77	72	78	79	74	76	78	79	75	74	69	73	81	70	75	71
0.51005	72	77	82	76	76	72	74	77	71	79	73	74	79	80	77	80	74	66	71	74	73	80	72	74	71	73	75	72	76	75	69	75	74	78	73	79	80	75	76	78	79	76	75	69	74	82	70	75	71
0.51505	73	77	82	76	76	72	75	78	72	80	74	75	79	80	77	81	74	67	71	74	74	80	72	74	72	74	76	73	77	75	70	76	74	78	73	79	81	75	77	79	80	76	75	70	75	82	71	76	72
0.52005	73	78	83	77	77	73	75	78	72	80	75	75	80	81	78	81	75	67	72	75	74	81	73	75	72	74	76	73	77	76	70	76	75	79	74	80	81	76	77	79	80	77	76	70	75	83	71	76	72
0.52505	74	79	84	77	78	73	76	79	73	81	75	76	80	82	78	82	75	68	72	75	75	81	73	75	73	75	77	74	78	76	71	77	75	80	74	80	82	76	78	80	81	78	77	71	76	84	72	77	73
0.53005	74	79	84	78	78	74	76	79	73	82	76	77	81	82	79	83	76	68	73	76	75	82	74	76	73	75	78	74	78	77	71	77	76	80	75	81	83	77	78	81	82	78	77	71	76	84	72	77	73
0.53505	75	80	85	78	79	74	77	80	74	82	76	77	82	83	79	83	76	69	73	76	76	83	74	76	74	76	78	75	79	77	72	78	76	81	75	82	83	77	79	81	82	79	78	72	77	85	73	78	74
0.54005	75	80	85	79	79	75	77	81	74	83	77	78	82	84	80	84	77	69	74	77	76	83	75	77	74	76	79	75	79	78	72	79	77	81	76	82	84	78	80	82	83	79	78	72	77	86	73	78	74
0.54505	76	81	86	80	80	75	78	81	75	83	77	78	83	84	81	84	77	69	74	77	77	84	75	77	75	77	79	76	80	78	72	79	78	82	77	83	84	78	80	82	83	80	79	73	78	86	74	79	75
0.55005	77	81	87	80	80	76	79	82	75	84	78	79	83	85	81	85	78	70	75	78	77	85	76	78	75	77	80	76	81	79	73	80	78	83	77	83	85	79	81	83	84	80	79	73	78	87	74	80	75
0.55505	77	82	87	81	81	76	79	82	76	85	78	79	84	85	82	86	78	70	75	79	78	85	76	79	76	78	80	77	81	80	73	80	79	83	78	84	86	80	81	84	85	81	80	74	79	87	75	80	76
0.56005	78	83	88	81	82	77	80	83	76	85	79	80	85	86	82	86	79	71	76	79	78	86	77	79	76	78	81	77	82	80	74	81	79	84	78	85	86	80	82	84	85	81	80	74	79	88	75	81	76
0.56505	78	83	89	82	82	77	80	84	77	86	79	80	85	87	83	87	79	71	76	80	79	86	77	80	77	79	81	78	82	81	74	81	80	84	79	85	87	81	82	85	86	82	81	75	80	89	76	81	77
0.57005	79	84	89	82	83	78	81	84	77	86	80	81	86	87	84	88	80	72	77	80	79	87	78	80	77	79	82	78	83	81	75	82	80	85	79	86	88	81	83	86	87	83	82	75	81	89	76	82	77
0.57505	79	84	90	83	83	78	81	85	78	87	80	81	86	88	84	88	81	72	77	81	80	88	78	81	78	80	83	79	83	82	75	83	81	86	80	86	88	82	84	86	87	83	82	75	81	90	77	82	78
0.58005	80	85	91	84	84	79	82	85	78	88	81	82	87	89	85	89	81	72	78	81	80	88	79	81	78	80	83	79	84	82	76	83	81	86	80	87	89	82	84	87	88	84	83	76	82	91	77	83	78
0.58505	80	86	91	84	84	80	82	86	79	88	81	83	88	89	85	89	82	73	78	82	81	89	79	82	79	81	84	80	85	83	76	84	82	87	81	88	89	83	85	87	88	84	83	76	82	91	78	83	79
0.59005	81	86	92	85	85	80	83	86	79	89	82	83	88	90	86	90	82	73	79	82	81	90	80	82	79	81	84	80	85	83	77	84	82	87	81	88	90	83	85	88	89	85	84	77	83	92	78	84	79
0.59505	81	87	93	85	86	81	83	87	80	90	83	84	89	90	86	91	83	74	79	83	82	90	80	83	80	82	85	81	86	84	77	85	83	88	82	89	91	84	86	89	90	85	84	77	83	93	79	85	80
0.60005	82	87	93	86	86	81	84	88	80	90	83	84	89	91	87	91	83	74	80	83	82	91	81	83	80	83	85	81	86	84	78	85	83	89	82	90	91	84	87	89	90	86	85	78	84	93	79	85	80
0.60505	82	88	94	86	87	82	84	88	81	91	84	85	90	92	88	92	84	75	80	84	83	91	81	84	81	83	86	82	87	85	78	86	84	89	83	90	92	85	87	90	91	87	85	78	84	94	80	86	81
0.61005	83	88	95	87	87	82	85	89	81	91	84	85	91	92	88	93	84	75	81	84	84	92	82	84	81	84	87	82	87	86	79	86	85	90	83	91	93	86	88	90	91	87	86	79	85	95	80	86	81
0.61505	83	89	95	88	88	83	86	89	82	92	85	86	91	93	89	93	85	75	81	85	84	93	82	85	82	84	87	83	88	86	79	87	85	90	84	91	93	86	88	91	92	88	87	79	85	95	81	87	82
0.62005	84	90	96	88	88	83	86	90	82	93	85	86	92	94	89	94	85	76	82	86	85	93	83	86	82	85	88	83	89	87	80	88	86	91	84	92	94	87	89	92	93	88	87	80	86	96	81	87	82
0.62505	84	90	97	89	89	84	87	91	83	93	86	87	92	94	90	94	86	76	82	86	85	94	83	86	83	85	88	84	89	87	80	88	86	92	85	93	94	87	89	92	93	89	88	80	86	97	82	88	83
0.63005	85	91	97	89	89	84	87	91	83	94	86	87	93	95	90	95	86	77	83	87	86	95	84	87	83	86	89	84	90	88	81	89	87	92	86	93	95	88	90	93	94	89	88	81	87	97	82	88	83
0.63505	85	91	98	90	90	85	88	92	84	94	87	88	94	95	91	96	87	77	83	87	86	95	85	87	84	86	89	85	90	88	81	89	87	93	86	94	96	88	91	93	94	90	89	81	88	98	83	89	84
0.64005	86	92	98	90	91	85	88	92	84	95	87	89	94	96	92	96	87	78	84	88	87	96	85	88	84	87	90	85	91	89	81	90	88	93	87	94	96	89	91	94	95	91	89	82	88	98	83	90	84
0.64505	86	92	99	91	91	86	89	93	84	96	88	89	95	97	92	97	88	78	84	88	87	96	86	88	85	87	90	86	91	89	82	90	88	94	87	95	97	89	92	95	96	91	90	82	89	99	84	90	85
0.65005	87	93	100	91	92	86	89	94	85	96	88	90	95	97	93	98	89	78	85	89	88	97	86	89	85	88	91	86	92	90	82	91	89	94	88	96	98	90	92	95	96	92	90	83	89	100	84	91	85
0.65505	87	94	100	92	92	87	90	94	85	97	89	90	96	98	93	98	89	79	85	89	88	98	87	89	86	88	92	87	93	91	83	91	89	95	88	96	98	91	93	96	97	92	91	83	90	100	85	91	86
0.66005	88	94	101	93	93	87	90	95	86	98	89	91	97	99	94	99	90	79	86	90	89	98	87	90	86	89	92	87	93	91	83	92	90	96	89	97	99	91	93	96	98	93	91	84	90	101	85	92	86
0.66505	88	95	102	93	93	88	91	95	86	98	90	91	97	99	94	99	90	80	86	90	89	99	88	90	87	89	93	88	94	92	84	93	90	96	89	97	99	92	94	97	98	93	92	84	91	102	86	92	87
0.67005	89	95	102	94	94	88	92	96	87	99	91	92	98	100	95	100	91	80	87	91	90	99	88	91	87	90	93	88	94	92	84	93	91	97	90	98	100	92	95	98	99	94	93	85	91	102	86	93	87
0.67505	89	96	103	94	95	89	92	96	87	99	91	92	99	100	96	101	91	81	87	91	90	100	89	91	88	90	94	89	95	93	85	94	92	97	90	99	101	93	95	98	99	95	93	85	92	103	86	93	88
0.68005	90	97	104	95	95	89	93	97	88	100	92	93	99	101	96	101	92	81	88	92	91	101	89	92	88	91	94	89	95	93	85	94	92	98	91	99	101	93	96	99	100	95	94	85	92	104	87	94	88
0.68505	91	97	104	95	96	90	93	98	88	101	92	93	100	102	97	102	92	81	88	92	91	101	90	93	89	92	95	90	96	94	86	95	93	99	91	100	102	94	96	99	101	96	94	86	93	104	87	95	89
0.69005	91	98	105	96	96	90	94	98	89	101	93	94	100	102	97	103	93	82	89	93	92	102	90	93	89	92	95	91	97	94	86	95	93	99	92	100	103	94	97	100	101	96	95	86	94	105	88	95	89
0.69505	92	98	106	97	97	91	94	99	89	102	93	95	101	103	98	103	93	82	89	94	93	103	91	94	90	93	96	91	97	95	87	96	94	100	92	101	103	95	97	101	102	97	95	87	94	106	88	96	90
0.70005	92	99	106	97	97	91	95	99	90	102	94	95	102	103	99	104	94	83	90	94	93	103	91	94	90	93	97	92	98	95	87	97	94	100	93	102	104	95	98	101	102	97	96	87	95	106	89	96	90
0.70505	93	99	107	98	98	92	95	100	90	103	94	96	102	104	99	104	94	83	90	95	94	104	92	95	91	94	97	92	98	96	88	97	95	101	93	102	104	96	99	102	103	98	96	88	95	107	89	97	91
0.71005	93	100	108	98	99	92	96	101	91	104	95	96	103	105	100	105	95	84	91	95	94	104	92	95	91	94	98	93	99	97	88	98	95	102	94	103	105	97	99	102	104	98	97	88	96	108	90	97	91
0.71505	94	101	108	99	99	93	96	101	91	104	95	97	103	105	100	106	96	84	91	96	95	105	93	96	92	95	98	93	99	97	89	98	96	102	94	103	106	97	100	103	104	99	98	89	96	108	90	98	92
0.72005	94	101	109	99	100	93	97	102	92	105	96	97	104	106	101	106	96	84	92	96	95	106	93	96	92	95	99	94	100	98	89	99	96	103	95	104	106	98	100	104	105	100	98	89	97	109	91	98	92
0.72505	95	102	109	100	100	94	98	102	92	106	96	98	105	107	101	107	97	85	92	97	96	106	94	97	93	96	99	94	101	98	89	99	97	103	95	105	107	98	101	104	106	100	99	90	97	109	91	99	93
0.73005	95	102	110	100	101	94	98	103	93	106	97	98	105	107	102	108	97	85	93	97	96	107	94	97	93	96	100	95	101	99	90	100	97	104	96	105	108	99	101	105	106	101	99	90	98	110	92	100	93
0.73505	96	103	111	101	101	95	99	103	93	107	97	99	106	108	103	108	98	86	93	98	97	108	95	98	94	97	100	95	102	99	90	100	98	105	97	106	108	99	102	105	107	101	100	91	98	111	92	100	94
0.74005	96	104	111	102	102	95	99	104	94	107	98	99	106	108	103	109	98	86	94	98	97	108	95	98	94	97	101	96	102	100	91	101	99	105	97	106	109	100	103	106	107	102	100	91	99	111	93	101	94
0.74505	97	104	112	102	103	96	100	105	94	108	99	100	107	109	104	109	99	87	94	99	98	109	96	99	95	98	102	96	103	100	91	102	99	106	98	107	109	100	103	107	108	102	101	92	99	112	93	101	95
0.75005	97	105	113	103	103	96	100	105	95	109	99	101	108	110	104	110	99	87	95	99	98	109	96	100	95	98	102	97	103	101	92	102	100	106	98	108	110	101	104	107	109	103	101	92	100	113	94	102	95
0.75505	98	105	113	103	104	97	101	106	95	109	100	101	108	110	105	111	100	87	95	100	99	110	97	100	96	99	103	97	104	101	92	103	100	107	99	108	111	102	104	108	109	104	102	93	101	113	94	102	96
0.76005	98	106	114	104	104	97	101	106	96	110	100	102	109	111	105	111	100	88	96	101	99	111	97	101	96	99	103	98	104	102	93	103	101	108	99	109	111	102	105	108	110	104	103	93	101	114	95	103	96
0.76505	99	106	115	104	105	98	102	107	96	110	101	102	109	112	106	112	101	88	96	101	100	111	98	101	97	100	104	98	105	103	93	104	101	108	100	109	112	103	105	109	110	105	103	94	102	115	95	103	97
0.77005	99	107	115	105	105	98	102	108	97	111	101	103	110	112	107	113	101	89	97	102	100	112	98	102	97	100	104	99	106	103	94	104	102	109	100	110	113	103	106	110	111	105	104	94	102	115	96	104	97
0.77505	100	108	116	106	106	99	103	108	97	112	102	103	111	113	107	113	102	89	97	102	101	112	99	102	98	101	105	99	106	104	94	105	102	109	101	111	113	104	107	110	112	106	104	94	103	116	96	105	98
0.78005	100	108	117	106	106	99	103	109	98	112	102	104	111	113	108	114	102	90	98	103	101	113	99	103	98	102	106	100	107	104	95	105	103	110	101	111	114	104	107	111	112	106	105	95	103	117	97	105	98
0.78505	101	109	117	107	107	100	104	109	98	113	103	104	112	114	108	114	103	90	98	103	102	114	100	103	99	102	106	100	107	105	95	106	103	111	102	112	114	105	108	111	113	107	105	95	104	117	97	106	99
0.79005	101	109	118	107	108	100	105	110	99	113	103	105	112	115	109	115	104	90	99	104	102	114	100	104	99	103	107	101	108	105	96	107	104	111	102	113	115	105	108	112	113	108	106	96	104	118	98	106	99
0.79505	102	110	119	108	108	101	105	110	99	114	104	105	113	115	109	116	104	91	99	104	103	115	101	104	100	103	107	101	108	106	96	107	104	112	103	113	116	106	109	113	114	108	106	96	105	119	98	107	100
0.80005	102	110	119	108	109	101	106	111	100	115	104	106	114	116	110	116	105	91	100	105	104	116	101	105	100	104	108	102	109	106	97	108	105	112	103	114	116	106	109	113	115	109	107	97	105	119	99	107	100
0.80505	103	111	120	109	109	102	106	112	100	115	105	107	114	117	111	117	105	92	100	105	104	116	102	105	101	104	108	102	110	107	97	108	105	113	104	114	117	107	110	114	115	109	108	97	106	120	99	108	101
0.81005	103	112	120	110	110	102	107	112	101	116	105	107	115	117	111	118	106	92	101	106	105	117	102	106	102	105	109	103	110	108	97	109	106	114	104	115	118	108	111	114	116	110	108	98	107	120	100	108	101
0.81505	104	112	120	110	110	103	107	113	101	117	106	108	115	118	112	118	106	93	101	106	105	117	103	107	102	105	109	103	111	108	98	109	107	114	105	116	118	108	111	115	117	110	109	98	107	120	100	109	102
0.82005	104	113	120	111	111	103	108	113	102	117	107	108	116	118	112	119	107	93	102	107	106	118	103	107	103	106	110	104	111	109	98	110	107	115	105	116	119	109	112	116	117	111	109	99	108	120	101	110	102
0.82505	105	113	120	111	112	104	108	114	102	118	107	109	117	119	113	119	107	93	102	108	106	119	104	108	103	106	111	104	112	109	99	110	108	115	106	117	119	109	112	116	118	112	110	99	108	120	101	110	103
0.83005	106	114	120	112	112	104	109	115	103	118	108	109	117	120	114	120	108	94	103	108	107	119	104	108	104	107	111	105	112	110	99	111	108	116	106	117	120	110	113	117	118	112	110	100	109	120	102	111	103
0.83505	106	115	120	112	113	105	109	115	103	119	108	110	118	120	114	120	108	94	103	109	107	120	105	109	104	107	112	105	113	110	100	112	109	116	107	118	120	110	113	117	119	113	111	100	109	120	102	111	104
0.84005	107	115	120	113	113	106	110	116	104	120	109	110	118	120	115	120	109	95	104	109	108	120	105	109	105	108	112	106	114	111	100	112	109	117	108	119	120	111	114	118	120	113	111	101	110	120	103	112	104
0.84505	107	116	120	113	114	106	111	116	104	120	109	111	119	120	115	120	109	95	104	110	108	120	106	110	105	108	113	106	114	111	101	113	110	118	108	119	120	111	115	119	120	114	112	101	110	120	103	112	105
0.85005	108	116	120	114	114	107	111	117	105	120	110	111	120	120	116	120	110	96	105	110	109	120	106	110	106	109	113	107	115	112	101	113	110	118	109	120	120	112	115	119	120	114	112	102	111	120	104	113	105
0.85505	108	117	120	115	115	107	112	117	105	120	110	112	120	120	116	120	110	96	105	111	109	120	107	111	106	109	114	107	115	112	102	114	111	119	109	120	120	112	116	120	120	115	113	102	111	120	104	113	106
0.86005	109	117	120	115	116	108	112	118	106	120	111	113	120	120	117	120	111	96	106	111	110	120	107	111	107	110	114	108	116	113	102	114	111	119	110	120	120	113	116	120	120	115	114	103	112	120	105	114	106
0.86505	109	118	120	116	116	108	113	119	106	120	111	113	120	120	118	120	112	97	106	112	110	120	108	112	107	110	115	108	116	114	103	115	112	120	110	120	120	114	117	120	120	116	114	103	112	120	105	115	107
0.87005	110	119	120	116	117	109	113	119	107	120	112	114	120	120	118	120	112	97	107	112	111	120	108	112	108	111	116	109	117	114	103	115	112	120	111	120	120	114	117	120	120	117	115	103	113	120	106	115	107
0.87505	110	119	120	117	117	109	114	120	107	120	112	114	120	120	119	120	113	98	107	113	111	120	109	113	108	112	116	109	118	115	104	116	113	120	111	120	120	115	118	120	120	117	115	104	114	120	106	116	108
0.88005	111	120	121	117	118	110	114	120	108	120	113	115	120	120	119	120	113	98	108	113	112	120	109	113	109	112	117	110	118	115	104	117	114	120	112	120	120	115	118	120	120	118	116	104	114	121	106	116	108
0.88505	111	120	121	118	118	110	115	120	108	120	113	115	120	120	120	120	114	99	108	114	112	120	110	114	109	113	117	110	119	116	105	117	114	120	112	120	120	116	119	120	120	118	116	105	115	121	107	117	109
0.89005	112	120	121	119	119	111	115	120	109	120	114	116	120	120	120	120	114	99	109	114	113	120	110	115	110	113	118	111	119	116	105	118	115	120	113	120	120	116	120	120	120	119	117	105	115	121	107	117	109
0.89505	112	120	121	119	119	111	116	120	109	120	115	116	120	120	120	120	115	99	109	115	114	120	111	115	110	114	118	111	120	117	105	118	115	120	113	120	120	117	120	120	120	119	117	106	116	121	108	118	110
0.90005	113	120	121	120	120	112	116	120	110	120	115	117	120	120	120	121	115	100	110	116	114	120	111	116	111	114	119	112	120	117	106	119	116	120	114	120	121	117	120	120	120	120	118	106	116	121	108	118	110
0.90505	113	120	121	120	120	112	117	120	110	120	116	117	120	121	120	121	116	100	110	116	115	121	112	116	111	115	119	113	120	118	106	119	116	120	114	120	121	118	120	120	120	120	119	107	117	121	109	119	111
0.91005	114	120	121	120	120	113	118	120	111	120	116	118	120	121	120	121	116	101	111	117	115	121	112	117	112	115	120	113	120	118	107	120	117	120	115	120	121	118	120	120	120	120	119	107	117	121	109	120	111
0.91505	114	120	121	120	120	113	118	120	111	121	117	119	120	121	120	121	117	101	111	117	116	121	113	117	112	116	120	114	120	119	107	120	117	120	115	120	121	119	120	120	121	120	120	108	118	121	110	120	112
0.92005	115	120	121	120	120	114	119	120	112	121	117	119	120	121	120	121	117	102	112	118	116	121	113	118	113	116	120	114	120	120	108	120	118	120	116	121	121	120	120	120	121	120	120	108	118	121	110	120	112
0.92505	115	120	122	120	120	114	119	120	112	121	118	120	121	121	120	121	118	102	112	118	117	121	114	118	113	117	120	115	120	120	108	120	118	120	116	121	121	120	120	121	121	120	120	109	119	122	111	120	113
0.93005	116	120	122	120	120	115	120	120	113	121	118	120	121	121	120	121	118	102	113	119	117	121	114	119	114	117	120	115	120	120	109	120	119	120	117	121	121	120	120	121	121	120	120	109	119	122	111	120	113
0.93505	116	120	122	120	120	115	120	120	113	121	119	120	121	121	120	121	119	103	113	119	118	121	115	119	114	118	120	116	120	120	109	120	119	121	117	121	121	120	120	121	121	120	120	110	120	122	112	120	114
0.94005	117	120	123	120	120	116	120	120	114	121	119	120	121	121	120	121	120	103	114	120	118	121	116	120	115	118	120	116	120	120	110	120	120	121	118	121	121	120	120	121	121	120	120	110	120	123	112	120	114
0.94505	117	120	123	120	120	116	120	121	114	121	120	120	121	121	120	122	120	104	114	120	119	121	116	120	115	119	120	117	120	120	110	120	120	121	119	121	122	120	120	121	121	120	120	111	120	123	113	120	115
0.95005	118	121	123	120	120	117	120	121	115	121	120	120	121	122	120	122	120	104	115	120	119	121	117	120	116	119	120	117	120	120	111	120	120	121	119	121	122	120	120	121	121	120	120	111	120	123	113	120	115
0.95505	118	121	124	120	120	117	120	121	115	121	120	120	121	122	121	122	120	104	115	120	120	122	117	120	116	120	120	118	120	120	111	120	120	121	120	121	122	120	120	121	121	120	120	111	120	124	114	120	116
0.96005	119	121	124	120	120	118	120	121	116	122	120	120	121	122	121	122	120	105	116	120	120	122	118	120	117	120	120	118	120	120	112	120	120	121	120	121	122	120	120	121	122	120	120	112	120	124	114	120	116
0.96505	119	121	125	120	120	118	120	121	116	122	120	120	121	122	121	123	120	105	116	120	120	122	118	120	117	120	120	119	121	120	112	120	120	121	120	121	123	120	121	121	122	120	120	112	120	125	115	120	117
0.97005	120	121	125	120	121	119	120	121	117	122	120	120	122	123	121	123	120	106	117	120	120	123	119	120	118	120	120	119	121	120	113	120	120	121	120	122	123	120	121	121	122	121	120	113	120	125	115	120	117
0.97505	120	121	126	121	121	119	120	121	117	122	120	120	122	123	121	123	120	106	117	120	120	123	119	120	118	120	120	120	121	120	113	120	120	121	120	122	123	120	121	122	122	121	120	113	120	126	116	120	118
0.98005	120	121	126	121	121	120	120	121	118	123	120	120	122	123	121	124	120	107	118	120	120	123	120	120	119	120	121	120	121	120	113	121	120	121	120	122	124	120	121	122	123	121	120	114	120	126	116	120	118
0.98505	120	121	127	121	121	120	120	121	118	123	120	120	122	124	121	124	120	107	118	120	120	124	120	120	119	120	121	120	121	120	114	121	120	122	120	122	124	120	121	122	123	121	120	114	120	127	117	121	119
0.99005	120	121	128	121	121	120	120	121	119	123	120	120	123	124	121	125	120	107	119	120	120	124	120	120	120	120	121	120	121	120	114	121	120	122	120	123	125	120	121	122	123	121	121	115	120	128	117	121	119
0.99505	120	121	129	121	121	120	120	122	119	124	120	120	123	125	121	125	120	108	119	120	120	125	120	120	120	120	121	120	121	121	115	121	120	122	120	123	125	121	121	123	124	121	121	115	120	129	118	121	120
1.00005	120	122	129	121	121	120	120	122	120	124	120	121	123	125	121	126	120	108	120	120	120	125	120	120	120	120	121	120	121	121	115	121	120	122	120	123	126	121	121	123	124	121	121	116	120	129	118	121	120
1.00505	120	122	130	121	121	120	121	122	120	125	120	121	124	126	122	126	120	109	120	120	120	126	120	120	120	120	121	120	121	121	116	121	120	123	120	124	126	121	121	123	125	121	121	116	121	130	119	121	120
1.01005	120	122	131	121	121	120	121	122	120	125	120	121	124	127	122	127	120	109	120	120	120	126	120	121	120	120	121	120	121	121	116	121	121	123	120	124	127	121	122	124	125	121	121	117	121	131	119	121	120
1.01505	120	122	131	121	121	120	121	123	120	126	121	121	125	127	122	128	121	110	120	121	120	127	120	121	120	120	121	120	122	121	117	121	121	124	120	125	128	121	122	124	126	121	121	117	121	132	120	121	120
1.02005	120	123	132	121	122	120	121	123	120	126	121	121	125	128	122	128	121	110	120	121	120	127	120	121	120	120	121	120	122	121	117	121	121	124	120	125	128	121	122	125	126	122	121	118	121	132	120	121	120
1.02505	120	123	133	122	122	120	121	123	120	127	121	121	126	129	123	129	121	110	120	121	120	128	120	121	120	121	121	120	122	121	118	121	121	124	120	126	129	121	122	125	127	122	121	118	121	133	120	121	120
1.03005	120	123	134	122	122	120	121	124	120	128	121	121	126	129	123	130	121	111	120	121	121	129	120	121	120	121	122	120	122	121	118	122	121	125	121	126	130	121	123	126	128	122	121	119	121	134	120	121	120
1.03505	120	124	134	122	122	120	121	124	120	128	121	121	127	130	123	131	121	111	120	121	121	130	120	121	120	121	122	120	123	121	119	122	121	125	121	127	130	121	123	126	128	122	121	119	121	134	120	122	120
1.04005	121	124	135	122	123	120	121	125	120	129	121	121	128	131	124	131	121	112	120	121	121	130	120	121	120	121	122	120	123	121	119	122	121	126	121	128	131	121	123	127	129	123	122	120	121	135	120	122	120
1.04505	121	125	136	123	123	120	121	125	120	130	121	121	128	131	124	132	121	112	120	121	121	131	120	121	120	121	122	120	123	122	120	122	121	127	121	128	132	122	124	128	130	123	122	120	121	136	120	122	120
1.05005	121	125	137	123	123	120	121	126	120	130	121	122	129	132	125	133	121	113	120	121	121	132	120	121	120	121	123	121	124	122	120	123	121	127	121	129	133	122	124	128	130	123	122	120	121	137	120	122	120
1.05505	121	126	137	123	124	121	122	126	120	131	121	122	130	133	125	133	121	113	120	121	121	132	121	121	120	121	123	121	124	122	120	123	121	128	121	130	133	122	124	129	131	124	122	120	122	137	120	123	120
1.06005	121	126	138	124	124	121	122	127	120	132	121	122	130	134	126	134	121	113	120	122	121	133	121	122	120	121	123	121	124	122	120	123	122	128	121	130	134	122	125	130	132	124	123	120	122	138	120	123	120
1.06505	121	127	139	124	125	121	122	127	120	133	122	122	131	134	126	135	122	114	120	122	121	134	121	122	120	121	124	121	125	123	120	124	122	129	121	131	135	123	125	130	133	125	123	120	122	139	120	123	120
1.07005	121	127	139	125	125	121	122	128	120	133	122	123	132	135	127	136	122	114	120	122	121	134	121	122	121	121	124	121	125	123	120	124	122	130	121	132	135	123	126	131	133	125	123	120	122	139	120	124	121
1.07505	121	128	140	125	126	121	123	129	120	134	122	123	132	136	127	136	122	115	120	122	121	135	121	122	121	122	125	121	126	123	120	124	122	130	121	133	136	123	126	132	134	126	124	120	123	140	120	124	121
1.08005	121	128	141	126	126	121	123	129	121	135	122	123	133	136	128	137	122	115	121	122	122	136	121	122	121	122	125	121	127	124	120	125	123	131	122	133	137	124	127	132	135	126	124	120	123	141	120	125	121
1.08505	121	129	142	126	127	121	123	130	121	135	122	124	134	137	129	138	123	116	121	123	122	137	121	123	121	122	126	121	127	124	120	125	123	132	122	134	138	124	128	133	135	127	125	120	123	142	120	125	121
1.09005	122	130	142	127	127	121	124	131	121	136	123	124	134	138	129	138	123	116	121	123	122	137	121	123	121	122	126	121	128	125	120	126	123	133	122	135	138	125	128	134	136	127	125	120	124	142	120	126	121
1.09505	122	130	143	127	128	121	124	131	121	137	123	125	135	138	130	139	123	116	121	123	122	138	121	123	121	122	127	121	128	125	120	126	123	133	122	135	139	125	129	134	137	128	126	120	124	143	120	126	121
1.10005	122	131	144	128	129	121	125	132	121	137	123	125	136	139	130	140	124	117	121	124	123	139	121	124	121	123	127	122	129	125	120	127	124	134	123	136	140	125	129	135	137	128	126	120	124	144	120	127	121
1.10505	122	132	144	129	129	122	125	133	121	138	124	125	136	140	131	140	124	117	121	124	123	139	122	124	121	123	128	122	130	126	120	128	124	134	123	137	140	126	130	136	138	129	127	120	125	144	121	127	121
1.11005	122	132	145	129	130	122	126	133	121	139	124	126	137	140	132	141	124	118	121	125	123	140	122	125	121	123	128	122	130	126	120	128	125	135	123	137	141	127	131	136	139	130	127	120	125	145	121	128	121
1.11505	123	133	146	130	130	122	126	134	121	139	125	126	138	141	132	142	125	118	121	125	124	141	122	125	122	124	129	122	131	127	120	129	125	136	124	138	142	127	131	137	139	130	128	120	126	146	121	128	121
1.12005	123	134	146	130	131	122	127	135	121	140	125	127	138	142	133	142	125	119	121	125	124	141	122	126	122	124	130	123	131	128	120	129	126	136	124	139	142	128	132	138	140	131	128	120	126	146	121	129	122
1.12505	123	134	147	131	132	123	127	135	122	141	125	128	139	142	134	143	126	119	122	126	124	142	122	126	122	125	130	123	132	128	120	130	126	137	124	139	143	128	133	138	141	132	129	120	127	147	121	130	122
1.13005	124	135	148	132	132	123	128	136	122	141	126	128	140	143	134	144	126	119	122	126	125	143	123	127	122	125	131	123	133	129	121	131	127	138	125	140	144	129	133	139	141	132	130	121	127	148	121	130	122
1.13505	124	136	148	132	133	123	128	136	122	142	126	129	140	144	135	144	127	120	122	127	125	143	123	127	122	125	131	123	133	129	121	131	127	138	125	140	144	129	134	140	142	133	130	121	128	148	121	131	122
1.14005	125	136	149	133	134	124	129	137	122	143	127	129	141	144	136	145	127	120	122	128	126	144	123	128	123	126	132	124	134	130	121	132	128	139	126	141	145	130	135	140	143	133	131	121	128	149	121	131	123
1.14505	125	137	150	134	134	124	129	138	123	143	127	130	142	145	136	146	128	120	123	128	126	144	124	128	123	126	133	124	135	131	121	133	128	140	126	142	146	131	135	141	143	134	131	121	129	150	122	132	123
1.15005	125	137	150	134	135	124	130	138	123	144	128	131	142	146	137	146	128	120	123	129	127	145	124	129	123	127	133	125	135	131	121	133	129	140	127	142	146	131	136	142	144	135	132	121	130	150	122	133	123
1.15505	126	138	151	135	135	125	131	139	123	144	129	131	143	146	137	147	129	120	123	129	127	146	124	129	124	127	134	125	136	132	121	134	129	141	127	143	147	132	136	142	144	135	133	121	130	151	122	133	124
1.16005	126	139	152	135	136	125	131	140	123	145	129	132	144	147	138	148	129	120	123	130	128	146	125	130	124	128	134	125	136	132	121	134	130	142	128	144	147	132	137	143	145	136	133	121	131	152	122	134	124
1.16505	127	139	152	136	137	126	132	140	124	146	130	132	144	148	139	148	130	120	124	130	128	147	125	131	124	129	135	126	137	133	121	135	131	142	128	144	148	133	138	143	146	137	134	121	131	152	123	135	124
1.17005	127	140	153	137	137	126	132	141	124	146	130	133	145	148	139	149	131	120	124	131	129	148	126	131	125	129	136	126	138	134	121	136	131	143	129	145	149	134	138	144	146	137	134	122	132	153	123	135	125
1.17505	128	141	154	137	138	126	133	141	125	147	131	134	145	149	140	150	131	120	125	132	130	148	126	132	125	130	136	127	138	134	122	136	132	143	129	146	149	134	139	145	147	138	135	122	133	154	123	136	125
1.18005	128	141	154	138	138	127	134	142	125	148	132	134	146	150	141	150	132	120	125	132	130	149	127	132	126	130	137	127	139	135	122	137	132	144	130	146	150	135	139	145	148	138	136	122	133	154	124	136	126
1.18505	129	142	155	139	139	127	134	143	125	148	132	135	147	150	141	151	132	120	125	133	131	150	127	133	126	131	138	128	140	135	122	137	133	145	130	147	151	135	140	146	148	139	136	122	134	155	124	137	126
1.19005	130	142	156	139	140	128	135	143	126	149	133	135	147	151	142	151	133	120	126	133	131	150	128	133	127	131	138	129	140	136	122	138	134	145	131	147	151	136	141	147	149	140	137	123	134	156	124	138	126
1.19505	130	143	156	140	140	129	135	144	126	150	133	136	148	151	142	152	134	120	126	134	132	151	128	134	127	132	139	129	141	137	123	139	134	146	132	148	152	137	141	147	150	140	137	123	135	156	125	138	127
1.20005	131	144	157	140	141	129	136	145	127	150	134	136	149	152	143	153	134	120	127	135	132	152	129	135	128	133	139	130	141	137	123	139	135	147	132	149	153	137	142	148	150	141	138	123	136	157	125	139	127
1.20505	131	144	158	141	141	130	136	145	127	151	134	137	149	153	144	153	135	120	127	135	133	152	129	135	128	133	140	130	142	138	123	140	135	147	133	149	153	138	142	148	151	141	139	123	136	158	125	139	128
1.21005	132	145	158	142	142	130	137	146	128	151	135	138	150	153	144	154	135	121	128	136	134	153	130	136	129	134	141	131	143	138	123	140	136	148	133	150	154	138	143	149	152	142	139	124	137	158	126	140	128
1.21505	132	145	159	142	143	131	138	146	128	152	136	138	150	154	145	155	136	121	128	136	134	153	130	136	129	134	141	131	143	139	124	141	136	148	134	151	155	139	144	150	152	143	140	124	137	159	126	141	129
1.22005	133	146	160	143	143	131	138	147	129	153	136	139	151	155	145	155	136	121	129	137	135	154	131	137	130	135	142	132	144	139	124	142	137	149	134	151	155	140	144	150	153	143	140	124	138	160	127	141	129
1.22505	133	147	160	143	144	132	139	148	129	153	137	139	152	155	146	156	137	121	129	137	135	155	132	138	130	135	142	132	144	140	124	142	138	150	135	152	156	140	145	151	153	144	141	125	138	160	127	142	130
1.23005	134	147	161	144	144	132	139	148	130	154	137	140	152	156	147	157	138	121	130	138	136	155	132	138	131	136	143	133	145	141	125	143	138	150	136	152	156	141	146	152	154	144	142	125	139	161	128	142	131
1.23505	135	148	162	144	145	133	140	149	130	155	138	141	153	157	147	157	138	121	130	139	136	156	133	139	131	137	143	133	146	141	125	143	139	151	136	153	157	141	146	152	155	145	142	126	140	162	128	143	131
1.24005	135	148	162	145	146	133	141	149	131	155	138	141	154	157	148	158	139	121	131	139	137	157	133	139	132	137	144	134	146	142	126	144	139	152	137	154	158	142	147	153	155	146	143	126	140	162	129	143	132
1.24505	136	149	163	146	146	134	141	150	131	156	139	142	154	158	148	158	139	121	131	140	138	157	134	140	132	138	145	135	147	142	126	144	140	152	137	154	158	142	147	153	156	146	143	127	141	163	129	144	132
1.25005	136	150	164	146	147	135	142	151	132	157	140	142	155	158	149	159	140	121	132	140	138	158	134	140	133	138	145	135	147	143	127	145	141	153	138	155	159	143	148	154	157	147	144	127	141	164	130	145	133
1.25505	137	150	164	147	147	135	142	151	133	157	140	143	155	159	150	160	140	121	133	141	139	159	135	141	133	139	146	136	148	144	127	146	141	153	138	156	160	144	148	155	157	147	144	127	142	164	130	145	133
1.26005	137	151	165	147	148	136	143	152	133	158	141	143	156	160	150	160	141	122	133	141	139	159	135	142	134	139	146	136	148	144	127	146	142	154	139	156	160	144	149	155	158	148	145	128	142	165	131	146	134
1.26505	138	151	166	148	149	136	143	152	134	158	141	144	157	160	151	161	142	122	134	142	140	160	136	142	135	140	147	137	149	145	128	147	142	155	139	157	161	145	150	156	158	149	146	128	143	166	131	146	134
1.27005	138	152	166	149	149	137	144	153	134	159	142	145	157	161	151	162	142	122	134	143	140	160	136	143	135	140	148	137	150	145	128	147	143	155	140	157	162	145	150	157	159	149	146	129	144	166	132	147	135
1.27505	139	153	167	149	150	137	145	154	135	160	142	145	158	162	152	162	143	122	135	143	141	161	137	143	136	141	148	138	150	146	129	148	143	156	141	158	162	146	151	157	160	150	147	129	144	167	132	148	135
1.28005	140	153	167	150	150	138	145	154	135	160	143	146	159	162	153	163	143	122	135	144	141	162	138	144	136	142	149	138	151	146	129	149	144	156	141	159	163	146	151	158	160	150	147	130	145	168	133	148	136
1.28505	140	154	168	150	151	138	146	155	136	161	143	146	159	163	153	164	144	123	136	144	142	162	138	144	137	142	149	139	151	147	130	149	144	157	142	159	163	147	152	158	161	151	148	130	145	168	134	149	136
1.29005	141	154	169	151	152	139	146	155	136	162	144	147	160	164	154	164	144	123	136	145	143	163	139	145	137	143	150	139	152	148	130	150	145	158	142	160	164	148	153	159	162	151	149	131	146	169	134	149	137
1.29505	141	155	169	152	152	139	147	156	137	162	145	147	160	164	154	165	145	123	137	145	143	164	139	145	138	143	150	140	153	148	131	150	146	158	143	161	165	148	153	160	162	152	149	131	146	169	135	150	138
1.30005	142	156	170	152	153	140	147	157	137	163	145	148	161	165	155	165	145	123	137	146	144	164	140	146	138	144	151	141	153	149	131	151	146	159	143	161	165	149	154	160	163	153	150	132	147	170	135	150	138
1.30505	142	156	171	153	153	140	148	157	138	163	146	149	162	165	156	166	146	124	138	146	144	165	140	147	139	144	152	141	154	149	132	151	147	159	144	162	166	149	154	161	163	153	150	132	148	171	136	151	139
1.31005	143	157	171	153	154	141	149	158	138	164	146	149	162	166	156	167	147	124	138	147	145	165	141	147	139	145	152	142	154	150	132	152	147	160	144	162	167	150	155	161	164	154	151	133	148	171	136	152	139
1.31505	143	157	172	154	154	142	149	158	139	165	147	150	163	167	157	167	147	124	139	148	145	166	141	148	140	145	153	142	155	150	133	153	148	161	145	163	167	150	156	162	165	154	151	133	149	172	137	152	140
1.32005	144	158	173	154	155	142	150	159	139	165	147	150	163	167	157	168	148	125	139	148	146	167	142	148	140	146	153	143	156	151	133	153	148	161	146	164	168	151	156	163	165	155	152	134	149	173	137	153	140
1.32505	144	159	173	155	156	143	150	160	140	166	148	151	164	168	158	169	148	125	140	149	146	167	142	149	141	147	154	143	156	152	134	154	149	162	146	164	169	152	157	163	166	156	153	134	150	173	138	153	141
1.33005	145	159	174	156	156	143	151	160	140	166	148	151	165	169	158	169	149	125	140	149	147	168	143	149	141	147	154	144	157	152	134	154	149	162	147	165	169	152	157	164	167	156	153	135	150	174	138	154	141
1.33505	145	160	175	156	157	144	151	161	141	167	149	152	165	169	159	170	149	126	141	150	148	169	143	150	142	148	155	144	157	153	135	155	150	163	147	165	170	153	158	164	167	157	154	135	151	175	139	154	142
1.34005	146	160	175	157	157	144	152	161	142	168	150	152	166	170	160	171	150	126	141	150	148	169	144	150	143	148	156	145	158	153	135	155	151	164	148	166	170	153	158	165	168	157	154	136	151	175	139	155	142
1.34505	147	161	176	157	158	145	152	162	142	168	150	153	167	170	160	171	150	127	142	151	149	170	144	151	143	149	156	145	158	154	136	156	151	164	148	167	171	154	159	166	168	158	155	136	152	176	140	156	143
1.35005	147	162	177	158	159	145	153	163	143	169	151	154	167	171	161	172	151	127	143	151	149	170	145	152	144	149	157	146	159	154	136	157	152	165	149	167	172	154	160	166	169	158	155	137	153	177	140	156	143
1.35505	148	162	177	158	159	146	154	163	143	170	151	154	168	172	161	172	152	127	143	152	150	171	146	152	144	150	157	146	160	155	137	157	152	165	149	168	172	155	160	167	170	159	156	137	153	177	141	157	144
1.36005	148	163	178	159	160	146	154	164	144	170	152	155	168	172	162	173	152	128	144	153	150	172	146	153	145	150	158	147	160	155	137	158	153	166	150	169	173	156	161	168	170	160	156	138	154	178	141	157	144
1.36505	149	163	179	160	160	147	155	164	144	171	152	155	169	173	163	174	153	128	144	153	151	172	147	153	145	151	158	148	161	156	138	158	153	167	150	169	174	156	161	168	171	160	157	138	154	179	142	158	145
1.37005	149	164	179	160	161	147	155	165	145	171	153	156	170	174	163	174	153	129	145	154	151	173	147	154	146	151	159	148	161	157	138	159	154	167	151	170	174	157	162	169	171	161	158	139	155	179	142	158	145
1.37505	150	165	180	161	161	148	156	166	145	172	153	156	170	174	164	175	154	129	145	154	152	174	148	154	146	152	160	149	162	157	139	159	154	168	151	170	175	157	163	169	172	161	158	139	155	180	143	159	146
1.38005	150	165	180	161	162	148	156	166	146	173	154	157	171	175	164	176	154	130	146	155	152	174	148	155	147	153	160	149	163	158	139	160	155	168	152	171	175	158	163	170	173	162	159	140	156	180	143	160	146
1.38505	151	166	180	162	163	149	157	167	146	173	155	158	171	175	165	176	155	130	146	155	153	175	149	155	147	153	161	150	163	158	140	161	156	169	153	172	176	158	164	171	173	162	159	140	156	180	144	160	147
1.39005	151	166	180	162	163	150	157	167	147	174	155	158	172	176	166	177	155	130	147	156	154	175	149	156	148	154	161	150	164	159	140	161	156	170	153	172	177	159	164	171	174	163	160	141	157	180	144	161	147
1.39505	152	167	180	163	164	150	158	168	147	175	156	159	173	177	166	177	156	131	147	156	154	176	150	157	148	154	162	151	164	159	141	162	157	170	154	173	177	159	165	172	175	164	160	141	158	180	145	161	148
1.40005	152	167	180	164	164	151	159	169	148	175	156	159	173	177	167	178	157	131	148	157	155	177	150	157	149	155	162	151	165	160	141	162	157	171	154	173	178	160	165	172	175	164	161	142	158	180	145	162	149
1.40505	153	168	180	164	165	151	159	169	148	176	157	160	174	178	167	179	157	132	148	158	155	177	151	158	149	155	163	152	165	161	142	163	158	171	155	174	179	161	166	173	176	165	162	142	159	180	146	162	149
1.41005	154	169	180	165	165	152	160	170	149	176	157	160	174	179	168	179	158	132	149	158	156	178	151	158	150	156	164	152	166	161	142	163	158	172	155	175	179	161	167	174	176	165	162	143	159	180	146	163	150
1.41505	154	169	180	165	166	152	160	170	149	177	158	161	175	179	168	180	158	133	149	159	156	179	152	159	150	156	164	153	167	162	143	164	159	173	156	175	180	162	167	174	177	166	163	143	160	180	147	164	150
1.42005	155	170	180	166	167	153	161	171	150	178	158	161	176	180	169	180	159	133	150	159	157	179	152	159	151	157	165	153	167	162	143	165	159	173	156	176	180	162	168	175	178	166	163	144	160	180	147	164	151
1.42505	155	170	180	167	167	153	161	171	150	178	159	162	176	180	170	180	159	134	150	160	157	180	153	160	151	157	165	154	168	163	144	165	160	174	157	176	180	163	168	175	178	167	164	144	161	180	148	165	151
1.43005	156	171	180	167	168	154	162	172	151	179	159	163	177	180	170	180	160	134	151	160	158	180	153	160	152	158	166	154	168	163	144	166	161	174	157	177	180	163	169	176	179	168	164	145	161	180	148	165	152
1.43505	156	172	180	168	168	154	162	173	151	179	160	163	177	180	171	180	160	134	151	161	158	180	154	161	152	159	166	155	169	164	145	166	161	175	158	178	180	164	170	177	179	168	165	145	162	180	149	166	152
1.44005	157	172	180	168	169	155	163	173	152	180	161	164	178	180	171	180	161	135	152	161	159	180	155	162	153	159	167	155	169	164	145	167	162	176	159	178	180	165	170	177	180	169	166	146	163	180	149	166	153
1.44505	157	173	181	169	169	155	164	174	152	180	161	164	179	180	172	180	161	135	152	162	159	180	155	162	153	160	168	156	170	165	146	167	162	176	159	179	180	165	171	178	180	169	166	146	163	181	150	167	153
1.45005	158	173	181	169	170	156	164	174	153	180	162	165	179	180	173	180	162	136	153	162	160	180	156	163	154	160	168	157	171	166	146	168	163	177	160	180	180	166	171	178	180	170	167	147	164	181	150	167	154
1.45505	158	174	181	170	171	156	165	175	153	180	162	165	180	180	173	180	163	136	153	163	161	180	156	163	154	161	169	157	171	166	147	169	163	177	160	180	180	166	172	179	180	171	167	147	164	181	151	168	154
1.46005	159	175	181	171	171	157	165	176	154	180	163	166	180	180	174	180	163	137	154	164	161	180	157	164	155	161	169	158	172	167	147	169	164	178	161	180	180	167	172	180	180	171	168	148	165	181	151	169	155
1.46505	159	175	181	171	172	157	166	176	154	180	163	166	180	180	174	180	164	137	154	164	162	180	157	164	156	162	170	158	172	167	148	170	164	179	161	180	180	167	173	180	180	172	168	148	165	181	152	169	155
1.47005	160	176	181	172	172	158	166	177	155	180	164	167	180	180	175	180	164	138	155	165	162	180	158	165	156	162	170	159	173	168	148	170	165	179	162	180	180	168	174	180	180	172	169	149	166	181	152	170	156
1.47505	160	176	181	172	173	158	167	177	155	180	164	168	180	180	175	180	165	138	155	165	163	180	158	165	157	163	171	159	173	168	149	171	165	180	162	180	180	168	174	180	180	173	169	149	166	181	153	170	156
1.48005	161	177	181	173	173	159	167	178	156	180	165	168	180	180	176	180	165	138	156	166	163	180	159	166	157	163	172	160	174	169	149	171	166	180	163	180	180	169	175	180	180	173	170	150	167	181	153	171	157
1.48505	161	177	181	173	174	159	168	179	156	180	165	169	180	180	177	181	166	139	156	166	164	180	159	166	158	164	172	160	175	169	150	172	167	180	163	180	181	170	175	180	180	174	171	150	168	181	154	171	157
1.49005	162	178	181	174	175	160	169	179	157	180	166	169	180	181	177	181	166	139	157	167	164	180	160	167	158	164	173	161	175	170	150	173	167	180	164	180	181	170	176	180	180	175	171	151	168	181	154	172	158
1.49505	163	179	182	175	175	161	169	180	157	180	167	170	180	181	178	181	167	140	157	167	165	181	160	168	159	165	173	161	176	171	151	173	168	180	164	180	181	171	176	180	180	175	172	151	169	182	155	173	158
1.50005	163	179	182	175	176	161	170	180	158	180	167	170	180	181	178	181	167	140	158	168	165	181	161	168	159	165	174	162	176	171	151	174	168	180	165	180	181	171	177	180	180	176	172	152	169	182	155	173	159
1.50505	164	180	182	176	176	162	170	180	159	181	168	171	180	181	179	181	168	141	158	168	166	181	161	169	160	166	174	162	177	172	152	174	169	180	165	180	181	172	178	180	181	176	173	152	170	182	156	174	159
1.51005	164	180	183	176	177	162	171	180	159	181	168	171	180	181	180	181	169	141	159	169	166	181	162	169	160	167	175	163	177	172	152	175	169	180	166	180	181	172	178	180	181	177	173	153	170	183	156	174	160
1.51505	165	180	183	177	177	163	171	180	160	181	169	172	180	181	180	181	169	142	160	170	167	181	162	170	161	167	176	163	178	173	152	175	170	180	167	180	181	173	179	180	181	177	174	153	171	183	157	175	160
1.52005	165	180	183	177	178	163	172	180	160	181	169	173	181	181	180	181	170	142	160	170	167	181	163	170	161	168	176	164	179	173	153	176	170	180	167	181	181	173	179	180	181	178	174	154	171	183	157	175	161
1.52505	166	180	184	178	179	164	172	180	161	181	170	173	181	181	180	181	170	142	161	171	168	181	163	171	162	168	177	164	179	174	153	176	171	180	168	181	181	174	180	180	181	179	175	154	172	184	158	176	161
1.53005	166	180	184	178	179	164	173	180	161	181	170	174	181	181	180	182	171	143	161	171	169	181	164	171	162	169	177	165	180	174	154	177	171	180	168	181	182	175	180	181	181	179	176	155	172	184	158	176	162
1.53505	167	180	185	179	180	165	173	180	162	181	171	174	181	182	180	182	171	143	162	172	169	181	164	172	163	169	178	165	180	175	154	178	172	180	169	181	182	175	180	181	181	180	176	155	173	185	159	177	162
1.54005	167	180	185	180	180	165	174	180	162	181	171	175	181	182	180	182	172	144	162	172	170	182	165	172	163	170	178	166	180	176	155	178	173	181	169	181	182	176	180	181	181	180	177	156	174	185	159	178	163
1.54505	168	180	186	180	180	166	175	180	163	181	172	175	181	182	180	182	172	144	163	173	170	182	165	173	164	170	179	166	180	176	155	179	173	181	170	181	182	176	180	181	181	180	177	156	174	186	160	178	163
1.55005	168	180	187	180	180	166	175	180	163	181	172	176	181	182	180	183	173	145	163	173	171	182	166	174	164	171	179	167	180	177	156	179	174	181	170	181	183	177	180	181	181	180	178	156	175	187	160	179	164
1.55505	169	180	187	180	180	167	176	180	164	182	173	176	181	183	180	183	173	145	164	174	171	182	166	174	165	171	180	167	180	177	156	180	174	181	171	181	183	177	180	181	182	180	178	157	175	187	161	179	164
1.56005	169	180	188	180	180	167	176	181	164	182	174	177	181	183	180	183	174	145	164	174	172	183	167	175	165	172	180	168	180	178	157	180	175	181	171	181	183	178	180	181	182	180	179	157	176	188	161	180	165
1.56505	170	180	189	180	180	168	177	181	165	182	174	177	181	183	180	184	174	146	165	175	172	183	167	175	166	172	180	169	180	178	157	180	175	181	172	181	184	178	180	181	182	180	180	158	176	189	162	180	166
1.57005	170	181	190	180	180	168	177	181	165	182	175	178	182	184	180	184	175	146	165	176	173	183	168	176	166	173	180	169	180	179	158	180	176	181	172	182	184	179	180	181	182	180	180	158	177	190	162	180	166
1.57505	171	181	190	180	180	169	178	181	166	183	175	179	182	184	180	185	176	147	166	176	173	184	169	176	167	174	180	170	180	179	158	180	176	181	173	182	185	180	180	181	183	180	180	159	177	190	163	180	167
1.58005	171	181	191	180	180	169	178	181	166	183	176	179	182	185	181	185	176	147	166	177	174	184	169	177	167	174	180	170	180	180	159	180	177	181	173	182	185	180	180	182	183	180	180	159	178	191	163	180	167
1.58505	172	181	192	180	180	170	179	181	167	184	176	180	182	185	181	186	177	148	167	177	174	185	170	177	168	175	180	171	180	180	159	180	177	181	174	182	186	180	180	182	184	180	180	160	178	192	164	180	168
1.59005	173	181	193	180	180	170	180	181	167	184	177	180	183	186	181	187	177	148	167	178	175	185	170	178	168	175	180	171	180	180	160	180	178	182	175	183	187	180	181	182	184	180	180	160	179	193	164	180	168
1.59505	173	181	193	180	180	171	180	181	168	184	177	180	183	187	181	187	178	149	168	178	175	186	171	178	169	176	180	172	181	180	160	180	179	182	175	183	187	180	181	183	184	180	180	161	180	193	165	180	169
1.60005	174	181	194	180	181	171	180	181	168	185	178	180	183	187	181	188	178	149	168	179	176	187	171	179	169	176	180	172	181	180	161	180	179	182	176	184	188	180	181	183	185	181	180	161	180	194	165	180	169
1.60505	174	181	195	181	181	172	180	181	169	186	178	180	184	188	181	189	179	149	169	179	177	187	172	179	170	177	180	173	181	180	161	180	180	182	176	184	189	180	181	183	186	181	180	162	180	195	166	180	170
1.61005	175	181	195	181	181	172	180	182	169	186	179	180	184	189	181	189	179	150	169	180	177	188	172	180	170	177	180	173	181	180	162	180	180	183	177	184	189	180	181	184	186	181	180	162	180	196	166	180	170
1.61505	175	181	196	181	181	173	180	182	170	187	179	180	185	189	181	190	180	150	170	180	178	189	173	180	171	178	180	174	181	180	162	180	180	183	177	185	190	180	181	184	187	181	180	163	180	196	167	180	171
1.62005	176	182	197	181	181	174	180	182	170	187	180	180	185	190	181	191	180	151	170	180	178	189	173	180	171	178	181	174	181	180	163	181	180	183	178	186	191	180	181	185	187	181	180	163	180	197	167	180	171
1.62505	176	182	198	181	181	174	180	182	171	188	180	180	186	191	181	192	180	151	171	180	179	190	174	180	172	179	181	175	181	180	163	181	180	184	178	186	192	180	181	185	188	181	180	164	180	198	168	181	172
1.63005	177	182	198	181	181	175	180	183	171	189	180	180	187	191	182	192	180	152	171	180	179	191	174	180	172	179	181	175	181	180	164	181	180	184	179	187	192	180	181	186	189	181	181	164	180	198	168	181	172
1.63505	177	182	199	181	181	175	180	183	172	189	180	180	187	192	182	193	180	152	172	180	180	191	175	180	173	180	181	176	181	180	164	181	180	185	179	187	193	180	181	186	189	181	181	165	180	199	169	181	173
1.64005	178	183	200	181	181	176	180	183	172	190	180	180	188	193	182	194	180	153	172	180	180	192	175	180	173	180	181	176	181	181	165	181	180	185	180	188	194	181	182	187	190	181	181	165	180	200	169	181	173
1.64505	178	183	200	181	181	176	180	184	173	191	180	180	188	194	182	195	180	153	173	180	180	193	176	180	174	180	181	177	182	181	165	181	180	186	180	189	194	181	182	187	191	181	181	166	180	200	170	181	174
1.65005	179	183	201	181	182	177	180	184	173	192	180	181	189	194	183	195	180	153	173	180	180	194	176	180	174	180	181	177	182	181	166	181	180	186	180	189	195	181	182	188	192	182	181	166	180	201	170	181	174
1.65505	179	184	202	182	182	177	181	185	174	192	180	181	190	195	183	196	180	154	174	180	180	194	177	180	175	180	181	178	182	181	166	181	180	187	180	190	196	181	182	189	192	182	181	167	180	202	171	181	175
1.66005	180	184	202	182	182	178	181	185	174	193	180	181	191	196	184	197	180	154	174	180	180	195	177	180	176	180	181	178	182	181	167	181	180	188	180	191	196	181	183	190	193	182	181	167	181	203	171	181	175
1.66505	180	185	203	182	182	178	181	186	175	194	180	181	191	196	184	197	180	155	175	180	180	196	178	180	176	180	181	179	183	181	167	181	180	188	180	192	197	181	183	190	194	182	181	168	181	203	172	181	176
1.67005	180	185	204	182	183	179	181	186	175	194	180	181	192	197	184	198	180	155	175	180	180	196	178	181	177	180	182	179	183	181	167	182	181	189	180	192	198	181	183	191	194	183	181	168	181	204	172	181	176
1.67505	180	186	205	183	183	179	181	187	176	195	180	181	193	198	185	199	180	156	176	181	180	197	179	181	177	180	182	180	183	181	168	182	181	190	180	193	199	181	184	192	195	183	181	169	181	205	173	182	177
1.68005	180	186	205	183	183	180	181	187	176	196	181	181	193	198	185	199	181	156	176	181	180	198	179	181	178	180	182	180	184	181	168	182	181	190	180	194	199	181	184	192	196	183	182	169	181	205	173	182	177
1.68505	180	187	206	183	184	180	181	188	177	196	181	181	194	199	186	200	181	156	177	181	180	198	180	181	178	180	182	180	184	181	169	182	181	191	180	194	200	181	185	193	196	184	182	170	181	206	174	182	178
1.69005	180	187	207	184	184	180	181	189	177	197	181	181	195	200	187	201	181	157	177	181	180	199	180	181	179	180	183	180	185	182	169	183	181	192	180	195	201	182	185	194	197	184	182	170	181	207	174	182	178
1.69505	180	188	207	184	185	180	181	189	178	198	181	181	195	200	187	201	181	157	178	181	180	200	180	181	179	180	183	180	185	182	170	183	181	192	180	196	201	182	186	194	198	184	182	171	181	207	175	183	179
1.70005	180	189	208	184	185	180	181	190	178	198	181	182	196	201	188	202	181	158	178	181	181	200	180	181	180	181	183	180	186	182	170	183	181	193	180	196	202	182	186	195	198	185	182	171	181	208	175	183	179
1.70505	180	189	209	185	186	180	182	191	179	199	181	182	197	202	188	203	181	158	179	181	181	201	180	181	180	181	184	180	186	182	171	184	181	194	181	197	203	182	187	196	199	186	183	172	181	209	176	183	180
1.71005	180	190	209	185	186	180	182	191	179	200	181	182	197	202	189	203	181	159	179	181	181	202	180	181	180	181	184	180	187	182	171	184	181	194	181	198	203	183	188	196	200	186	183	172	182	209	176	184	180
1.71505	180	191	210	186	187	180	182	192	180	200	181	182	198	203	190	204	181	159	180	181	181	202	180	181	180	181	185	180	187	183	172	185	181	195	181	198	204	183	188	197	200	187	184	172	182	210	177	184	180
1.72005	181	191	211	187	187	180	182	193	180	201	181	183	199	204	190	205	181	160	180	181	181	203	180	182	180	181	185	180	188	183	172	185	182	196	181	199	204	183	189	198	201	187	184	173	182	211	177	185	180
1.72505	181	192	211	187	188	180	182	193	180	202	181	183	199	204	191	205	182	160	180	182	181	204	180	182	180	181	186	180	189	183	173	186	182	196	181	200	205	184	190	198	202	188	184	173	182	211	178	185	180
1.73005	181	193	212	188	189	180	183	194	180	202	182	183	200	205	192	206	182	160	180	182	181	204	180	182	180	181	186	180	189	184	173	186	182	197	181	200	206	184	190	199	202	189	185	174	183	212	178	186	180
1.73505	181	193	213	188	189	180	183	195	180	203	182	184	201	206	192	207	182	161	180	182	181	205	180	182	180	181	187	181	190	184	174	187	182	198	181	201	206	184	191	200	203	189	185	174	183	213	179	186	180
1.74005	181	194	213	189	190	180	184	195	180	204	182	184	201	206	193	207	182	161	180	182	181	206	180	182	180	181	188	181	191	185	174	187	183	198	181	202	207	185	191	200	204	190	186	175	183	213	179	187	180
1.74505	181	195	214	190	191	181	184	196	180	204	182	184	202	207	194	208	182	162	180	183	181	206	181	183	180	182	188	181	191	185	175	188	183	199	181	202	208	185	192	201	204	190	186	175	184	214	180	187	180
1.75005	181	195	215	190	191	181	184	197	180	205	183	185	203	208	194	208	183	162	180	183	182	207	181	183	180	182	189	181	192	186	175	189	183	200	181	203	208	186	193	202	205	191	187	176	184	215	180	188	180
1.75505	181	196	215	191	192	181	185	197	180	206	183	185	203	208	195	209	183	163	180	183	182	207	181	184	180	182	190	181	193	186	176	189	184	200	182	203	209	186	193	202	206	192	188	176	184	215	180	189	180
1.76005	181	197	216	192	193	181	185	198	180	206	183	186	204	209	196	210	183	163	180	184	182	208	181	184	180	182	190	181	193	187	176	190	184	201	182	204	210	187	194	203	206	192	188	177	185	216	180	189	180
1.76505	181	197	217	192	193	181	186	199	180	207	184	187	204	210	196	210	184	163	180	184	182	209	181	184	181	182	191	181	194	188	177	191	184	202	182	205	210	188	195	203	207	193	189	177	185	217	180	190	180
1.77005	182	198	217	193	194	181	186	199	180	207	184	187	205	210	197	211	184	164	180	185	183	209	181	185	181	183	191	181	195	188	177	191	185	202	182	205	211	188	195	204	207	194	189	178	186	217	180	191	181
1.77505	182	199	218	194	194	181	187	200	180	208	184	188	206	211	198	212	185	164	180	185	183	210	181	185	181	183	192	181	195	189	178	192	185	203	183	206	212	189	196	205	208	194	190	178	186	218	180	191	181
1.78005	182	199	219	194	195	181	188	200	181	209	185	188	206	211	198	212	185	165	181	186	183	211	181	186	181	183	193	181	196	189	178	193	186	203	183	207	212	189	197	205	209	195	191	179	187	219	180	192	181
1.78505	182	200	219	195	196	181	188	201	181	209	185	189	207	212	199	213	186	165	181	186	184	211	181	186	181	184	193	182	196	190	179	193	186	204	183	207	213	190	197	206	209	196	191	179	188	219	180	192	181
1.79005	182	200	220	195	196	181	189	202	181	210	186	190	208	213	199	214	186	166	181	187	184	212	181	187	181	184	194	182	197	191	179	194	187	205	184	208	213	191	198	207	210	196	192	180	188	220	180	193	181
1.79505	183	201	220	196	197	182	189	202	181	211	186	190	208	213	200	214	187	166	181	187	185	213	182	187	181	185	195	182	198	191	179	194	188	205	184	208	214	191	198	207	211	197	193	180	189	221	180	194	181
1.80005	183	202	221	197	198	182	190	203	181	211	187	191	209	214	201	215	187	167	181	188	185	213	182	188	181	185	195	182	198	192	180	195	188	206	185	209	215	192	199	208	211	197	193	180	189	221	180	194	181
1.80505	183	202	222	197	198	182	191	204	181	212	187	191	209	215	201	216	188	167	181	188	186	214	182	189	181	186	196	183	199	193	180	196	189	206	185	210	215	193	200	208	212	198	194	180	190	222	180	195	181
1.81005	184	203	222	198	199	182	191	204	181	212	188	192	210	215	202	216	189	167	181	189	186	214	182	189	181	186	196	183	199	193	180	196	189	207	186	210	216	193	200	209	213	199	195	180	191	223	181	196	181
1.81505	184	203	223	199	199	183	192	205	181	213	189	193	211	216	202	217	189	168	181	190	187	215	182	190	182	187	197	183	200	194	180	197	190	208	186	211	217	194	201	210	213	199	195	180	191	223	181	196	182
1.82005	185	204	224	199	200	183	192	205	181	214	189	193	211	217	203	217	190	168	181	190	187	216	183	191	182	187	198	183	201	194	180	197	191	208	187	212	217	194	201	210	214	200	196	180	192	224	181	197	182
1.82505	185	205	224	200	201	183	193	206	182	214	190	194	212	217	204	218	190	169	182	191	188	216	183	191	182	188	198	184	201	195	180	198	191	209	187	212	218	195	202	211	214	200	196	180	193	225	181	197	182
1.83005	186	205	225	200	201	184	194	207	182	215	190	195	213	218	204	219	191	169	182	192	188	217	183	192	182	188	199	184	202	196	180	199	192	210	188	213	219	196	203	211	215	201	197	180	193	225	181	198	182
1.83505	186	206	226	201	202	184	194	207	182	216	191	195	213	218	205	219	192	170	182	192	189	218	184	192	183	189	199	185	202	196	180	199	193	210	188	213	219	196	203	212	216	202	198	180	194	226	181	199	182
1.84005	187	206	226	202	202	184	195	208	182	216	192	196	214	219	205	220	192	170	182	193	189	218	184	193	183	190	200	185	203	197	180	200	193	211	189	214	220	197	204	213	216	202	198	180	194	226	181	199	183
1.84505	187	207	227	202	203	185	196	208	182	217	192	196	214	220	206	221	193	170	182	193	190	219	185	194	183	190	201	186	204	197	180	200	194	211	190	215	221	197	204	213	217	203	199	180	195	227	181	200	183
1.85005	188	208	228	203	204	185	196	209	183	217	193	197	215	220	207	221	193	171	183	194	191	220	185	194	184	191	201	186	204	198	180	201	194	212	190	215	221	198	205	214	218	203	199	180	196	228	181	200	183
1.85505	188	208	228	203	204	186	197	210	183	218	194	198	216	221	207	222	194	171	183	195	191	220	186	195	184	191	202	187	205	199	180	202	195	213	191	216	222	199	206	215	218	204	200	181	196	228	182	201	184
1.86005	189	209	229	204	205	186	197	210	183	219	194	198	216	222	208	223	195	172	183	195	192	221	186	195	184	192	202	187	205	199	181	202	196	213	191	217	222	199	206	215	219	205	200	181	197	229	182	202	184
1.86505	190	209	230	204	205	187	198	211	184	219	195	199	217	222	208	223	195	172	184	196	193	221	187	196	185	193	203	188	206	200	181	203	196	214	192	217	223	200	207	216	219	205	201	181	197	230	182	202	185
1.87005	190	210	230	205	206	188	198	211	184	220	195	199	217	223	209	224	196	173	184	196	193	222	187	197	185	193	204	188	207	200	181	203	197	214	193	218	224	200	207	216	220	206	202	181	198	230	182	203	185
1.87505	191	211	231	206	207	188	199	212	185	221	196	200	218	223	210	224	196	173	185	197	194	223	188	197	186	194	204	189	207	201	181	204	197	215	193	218	224	201	208	217	221	206	202	181	198	231	182	203	185
1.88005	191	211	232	206	207	189	200	213	185	221	196	200	219	224	210	225	197	174	185	198	194	223	188	198	186	194	205	190	208	201	181	205	198	216	194	219	225	202	209	218	221	207	203	181	199	232	183	204	186
1.88505	192	212	232	207	208	189	200	213	185	222	197	201	219	225	211	226	198	174	185	198	195	224	189	198	187	195	205	190	208	202	181	205	198	216	194	220	226	202	209	218	222	208	203	181	200	232	183	204	186
1.89005	193	212	233	207	208	190	201	214	186	222	198	202	220	225	211	226	198	174	186	199	195	225	189	199	187	196	206	191	209	203	181	206	199	217	195	220	226	203	210	219	223	208	204	181	200	233	183	205	187
1.89505	193	213	234	208	209	190	201	214	186	223	198	202	221	226	212	227	199	175	186	199	196	225	190	199	188	196	206	191	210	203	181	206	200	217	196	221	227	203	210	219	223	209	205	181	201	234	184	206	188
1.90005	194	214	234	209	209	191	202	215	187	224	199	203	221	227	213	228	199	175	187	200	197	226	191	200	188	197	207	192	210	204	181	207	200	218	196	221	227	204	211	220	224	209	205	181	201	234	184	206	188
1.90505	194	214	235	209	210	192	202	216	188	224	199	203	222	227	213	228	200	176	187	200	197	226	191	201	189	197	208	193	211	204	181	207	201	219	197	222	228	204	212	221	224	210	206	182	202	235	184	207	189
1.91005	195	215	236	210	211	192	203	216	188	225	200	204	222	228	214	229	200	176	188	201	198	227	192	201	190	198	208	193	211	205	182	208	201	219	197	223	229	205	212	221	225	210	206	182	202	236	185	207	189
1.91505	195	215	236	210	211	193	204	217	189	226	201	204	223	229	214	229	201	177	189	202	198	228	192	202	190	199	209	194	212	205	182	209	202	220	198	223	229	206	213	222	226	211	207	182	203	236	185	208	190
1.92005	196	216	237	211	212	193	204	217	189	226	201	205	224	229	215	230	202	177	189	202	199	228	193	202	191	199	209	194	212	206	182	209	202	220	198	224	230	206	213	222	226	212	207	182	204	237	186	208	190
1.92505	197	217	238	211	212	194	205	218	190	227	202	206	224	230	216	231	202	177	190	203	199	229	193	203	191	200	210	195	213	207	182	210	203	221	199	224	231	207	214	223	227	212	208	183	204	238	186	209	191
1.93005	197	217	238	212	213	194	205	219	190	227	202	206	225	230	216	231	203	178	190	203	200	230	194	203	192	200	211	195	214	207	182	210	204	222	199	225	231	207	214	224	227	213	209	183	205	238	187	210	192
1.93505	198	218	239	213	214	195	206	219	191	228	203	207	225	231	217	232	203	178	191	204	201	230	195	204	192	201	211	196	214	208	183	211	204	222	200	226	232	208	215	224	228	213	209	183	205	239	187	210	192
1.94005	198	218	240	213	214	196	206	220	191	229	203	207	226	232	217	233	204	179	191	204	201	231	195	204	193	201	212	196	215	208	183	211	205	223	201	226	233	208	216	225	229	214	210	184	206	240	188	211	193
1.94505	199	219	240	214	215	196	207	220	192	229	204	208	227	232	218	233	204	179	192	205	202	231	196	205	194	202	212	197	215	209	183	212	205	223	201	227	233	209	216	226	229	215	210	184	206	240	188	211	193
1.95005	199	220	240	214	215	197	208	221	193	230	204	208	227	233	218	234	205	180	193	205	202	232	196	206	194	202	213	198	216	209	184	213	206	224	202	228	234	210	217	226	230	215	211	184	207	240	189	212	194
1.95505	200	220	240	215	216	197	208	222	193	231	205	209	228	234	219	235	205	180	193	206	203	233	197	206	195	203	213	198	217	210	184	213	206	225	202	228	234	210	217	227	231	216	211	185	208	240	190	212	194
1.96005	200	221	240	216	216	198	209	222	194	231	206	210	229	234	220	235	206	180	194	207	203	233	197	207	195	204	214	199	217	211	184	214	207	225	203	229	235	211	218	227	231	216	212	185	208	240	190	213	195
1.96505	201	221	240	216	217	198	209	223	194	232	206	210	229	235	220	236	207	180	194	207	204	234	198	207	196	204	215	199	218	211	185	214	207	226	203	229	236	211	219	228	232	217	213	186	209	240	191	214	195
1.97005	202	222	240	217	218	199	210	223	195	232	207	211	230	235	221	236	207	180	195	208	204	235	199	208	196	205	215	200	218	212	185	215	208	226	204	230	236	212	219	229	232	217	213	186	209	240	191	214	196
1.97505	202	222	240	217	218	199	210	224	195	233	207	211	230	236	221	237	208	180	195	208	205	235	199	208	197	205	216	200	219	212	186	215	209	227	204	231	237	212	220	229	233	218	214	187	210	240	192	215	197
1.98005	203	223	240	218	219	200	211	224	196	234	208	212	231	237	222	238	208	180	196	209	206	236	200	209	197	206	216	201	219	213	186	216	209	228	205	231	238	213	220	230	234	219	214	187	210	240	192	215	197
1.98505	203	224	240	218	219	201	211	225	197	234	208	212	232	237	223	238	209	180	196	209	206	236	200	209	198	206	217	201	220	213	187	217	210	228	206	232	238	213	221	230	234	219	215	188	211	240	193	216	198
1.99005	204	224	240	219	220	201	212	226	197	235	209	213	232	238	223	239	209	180	197	210	207	237	201	210	199	207	217	202	221	214	187	217	210	229	206	232	239	214	221	231	235	220	215	188	211	240	193	216	198
1.99505	204	225	240	220	220	202	213	226	198	235	209	213	233	239	224	240	210	180	198	210	207	238	201	211	199	207	218	203	221	214	188	218	211	229	207	233	239	215	222	232	236	220	216	189	212	240	194	217	199
2.00005	205	225	240	220	221	202	213	227	198	236	210	214	233	239	224	240	210	180	198	211	208	238	202	211	200	208	218	203	222	215	188	218	211	230	207	234	240	215	223	232	236	221	216	189	212	240	195	218	199
2.00505	205	226	240	221	222	203	214	227	199	237	211	215	234	240	225	240	211	180	199	211	208	239	202	212	200	208	219	204	222	216	189	219	212	231	208	234	240	216	223	233	237	221	217	190	213	240	195	218	200
2.01005	206	227	240	221	222	203	214	228	199	237	211	215	235	240	225	240	212	180	199	212	209	240	203	212	201	209	220	204	223	216	189	219	212	231	208	235	240	216	224	233	237	222	218	190	214	240	196	219	200
2.01505	206	227	241	222	223	204	215	229	200	238	212	216	235	240	226	240	212	181	200	213	209	240	203	213	201	210	220	205	223	217	190	220	213	232	209	235	240	217	224	234	238	223	218	191	214	241	196	219	201
2.02005	207	228	241	222	223	204	215	229	200	239	212	216	236	240	227	240	213	181	200	213	210	240	204	213	202	210	221	205	224	217	191	221	213	232	209	236	240	217	225	235	239	223	219	191	215	241	197	220	201
2.02505	207	228	241	223	224	205	216	230	201	239	213	217	236	240	227	240	213	181	201	214	210	240	204	214	202	211	221	206	225	218	191	221	214	233	210	237	240	218	225	235	239	224	219	192	215	241	197	220	202
2.03005	208	229	241	224	224	205	216	230	201	240	213	217	237	240	228	240	214	181	201	214	211	240	205	214	203	211	222	206	225	218	192	222	215	234	210	237	240	218	226	236	240	224	220	192	216	241	198	221	202
2.03505	209	229	241	224	225	206	217	231	202	240	214	218	238	240	228	240	214	181	202	215	212	240	205	215	203	212	222	207	226	219	192	222	215	234	211	238	240	219	227	236	240	225	220	193	216	241	198	221	203
2.04005	209	230	241	225	226	206	218	232	202	240	214	218	238	240	229	240	215	181	202	215	212	240	206	215	204	212	223	207	226	219	193	223	216	235	212	239	240	220	227	237	240	225	221	194	217	241	199	222	203
2.04505	210	231	241	225	226	207	218	232	203	240	215	219	239	240	230	240	215	181	203	216	213	240	207	216	204	213	224	208	227	220	193	223	216	235	212	239	240	220	228	238	240	226	222	194	217	241	199	223	204
2.05005	210	231	241	226	227	207	219	233	203	240	215	220	239	240	230	240	216	181	203	216	213	240	207	217	205	213	224	208	227	221	194	224	217	236	213	240	240	221	228	238	240	227	222	195	218	241	200	223	205
2.05505	211	232	241	226	227	208	219	233	204	240	216	220	240	240	231	240	216	181	204	217	214	240	208	217	205	214	225	209	228	221	194	224	217	237	213	240	240	221	229	239	240	227	223	195	219	241	200	224	205
2.06005	211	232	242	227	228	209	220	234	204	240	217	221	240	240	231	240	217	181	204	217	214	240	208	218	206	214	225	209	229	222	195	225	218	237	214	240	240	222	230	239	240	228	223	196	219	242	201	224	206
2.06505	212	233	242	228	228	209	220	235	205	240	217	221	240	240	232	241	218	182	205	218	215	240	209	218	206	215	226	210	229	222	195	226	218	238	214	240	240	222	230	240	240	228	224	196	220	242	201	225	206
2.07005	212	234	242	228	229	210	221	235	205	240	218	222	240	240	232	241	218	182	205	219	215	240	209	219	207	215	226	210	230	223	196	226	219	238	215	240	241	223	231	240	240	229	224	197	220	242	202	225	207
2.07505	213	234	242	229	230	210	221	236	206	240	218	222	240	241	233	241	219	182	206	219	216	240	210	219	208	216	227	211	230	223	196	227	219	239	215	240	241	223	231	240	240	229	225	197	221	242	202	226	207
2.08005	213	235	243	229	230	211	222	236	207	240	219	223	240	241	234	241	219	182	206	220	216	241	210	220	208	217	228	212	231	224	197	227	220	240	216	240	241	224	232	240	240	230	225	198	221	243	203	227	208
2.08505	214	235	243	230	231	211	222	237	207	240	219	223	240	241	234	241	220	182	207	220	217	241	211	220	209	217	228	212	232	224	197	228	221	240	216	240	241	225	232	240	240	231	226	198	222	243	203	227	208
2.09005	214	236	244	230	231	212	223	237	208	240	220	224	240	241	235	241	220	183	208	221	217	241	211	221	209	218	229	213	232	225	198	228	221	240	217	240	241	225	233	240	240	231	227	199	222	244	204	228	209
2.09505	215	237	244	231	232	212	224	238	208	240	220	224	240	241	235	241	221	183	208	221	218	241	212	221	210	218	229	213	233	226	198	229	222	240	217	240	241	226	234	240	240	232	227	199	223	244	204	228	209
2.10005	215	237	244	232	232	213	224	239	209	241	221	225	240	241	236	241	221	183	209	222	219	241	212	222	210	219	230	214	233	226	199	230	222	240	218	240	241	226	234	240	241	232	228	200	223	245	205	229	210
2.10505	216	238	245	232	233	213	225	239	209	241	221	226	240	241	237	241	222	184	209	222	219	241	213	223	211	219	230	214	234	227	199	230	223	240	218	240	241	227	235	240	241	233	228	200	224	245	206	229	210
2.11005	216	238	246	233	234	214	225	240	210	241	222	226	240	241	237	241	222	184	210	223	220	241	213	223	211	220	231	215	234	227	200	231	223	240	219	240	241	227	235	240	241	233	229	201	225	246	206	230	211
2.11505	217	239	246	233	234	214	226	240	210	241	222	227	240	241	238	242	223	184	210	223	220	241	214	224	212	220	232	215	235	228	200	231	224	240	220	240	242	228	236	240	241	234	229	201	225	246	207	231	211
2.12005	218	239	247	234	235	215	226	240	211	241	223	227	241	242	238	242	224	185	211	224	221	241	214	224	212	221	232	216	236	228	201	232	224	240	220	241	242	228	236	240	241	235	230	202	226	247	207	231	212
2.12505	218	240	248	234	235	215	227	240	211	241	224	228	241	242	239	242	224	185	211	225	221	241	215	225	213	221	233	216	236	229	201	232	225	240	221	241	242	229	237	240	241	235	230	202	226	248	208	232	212
2.13005	219	240	248	235	236	216	227	240	212	241	224	228	241	242	239	242	225	186	212	225	222	242	215	225	213	222	233	217	237	229	202	233	225	240	221	241	242	230	238	241	241	236	231	203	227	248	208	232	213
2.13505	219	240	249	235	236	216	228	240	212	241	225	229	241	242	240	243	225	186	212	226	222	242	216	226	214	222	234	217	237	230	202	234	226	240	222	241	243	230	238	241	241	236	232	203	227	249	209	233	213
2.14005	220	240	250	236	237	217	228	240	213	241	225	229	241	243	240	243	226	186	213	226	223	242	216	226	214	223	234	218	238	231	203	234	227	240	222	241	243	231	239	241	241	237	232	204	228	250	209	233	214
2.14505	220	240	251	237	238	217	229	240	213	242	226	230	241	243	240	244	226	187	213	227	223	242	217	227	215	224	235	218	238	231	203	235	227	240	223	241	244	231	239	241	242	237	233	204	228	251	210	234	214
2.15005	221	240	251	237	238	218	230	240	214	242	226	231	241	243	240	244	227	187	214	227	224	243	217	227	215	224	235	219	239	232	204	235	228	241	223	241	244	232	240	241	242	238	233	205	229	251	210	234	215
2.15505	221	240	252	238	239	218	230	240	214	242	227	231	241	244	240	245	227	188	214	228	224	243	218	228	216	225	236	219	240	232	204	236	228	241	224	241	244	232	240	241	242	239	234	205	229	252	211	235	215
2.16005	222	240	253	238	239	219	231	240	215	242	227	232	241	244	240	245	228	188	215	228	225	244	219	229	216	225	237	220	240	233	205	236	229	241	224	241	245	233	240	241	242	239	234	206	230	253	211	236	216
2.16505	222	240	254	239	240	219	231	240	215	243	228	232	241	245	240	246	228	189	215	229	225	244	219	229	217	226	237	220	240	233	205	237	229	241	225	242	246	233	240	241	243	240	235	206	231	254	212	236	216
2.17005	223	240	254	239	240	220	232	240	216	243	228	233	242	245	240	246	229	189	216	229	226	245	220	230	217	226	238	221	240	234	206	237	230	241	225	242	246	234	240	241	243	240	235	207	231	254	212	237	217
2.17505	223	240	255	240	240	220	232	241	216	243	229	233	242	246	240	247	229	190	216	230	227	245	220	230	218	227	238	221	240	234	206	238	230	241	226	242	247	235	240	241	243	240	236	207	232	255	213	237	217
2.18005	224	240	256	240	240	221	233	241	217	244	229	234	242	247	240	248	230	190	217	231	227	246	221	231	218	227	239	222	240	235	207	239	231	241	226	242	247	235	240	242	244	240	237	208	232	256	213	238	218
2.18505	224	240	256	240	240	222	233	241	217	244	230	234	242	247	240	248	231	191	217	231	228	246	221	231	219	228	239	222	240	236	207	239	231	241	227	243	248	236	240	242	244	240	237	208	233	257	214	238	218
2.19005	225	241	257	240	240	222	234	241	218	245	231	235	243	248	240	249	231	191	218	232	228	247	222	232	219	228	240	223	240	236	208	240	232	241	228	243	249	236	240	242	245	240	238	209	233	257	214	239	219
2.19505	225	241	258	240	240	223	235	241	218	245	231	236	243	249	240	250	232	192	218	232	229	248	222	232	220	229	240	224	240	237	208	240	232	242	228	243	250	237	240	242	245	240	238	209	234	258	215	239	219
2.20005	226	241	259	240	240	223	235	241	219	246	232	236	244	249	241	250	232	192	219	233	229	248	223	233	220	229	240	224	240	237	209	240	233	242	229	244	250	237	240	243	246	240	239	210	234	259	215	240	220
2.20505	226	241	259	240	240	224	236	241	219	246	232	237	244	250	241	251	233	193	219	233	230	249	223	233	221	230	240	225	240	238	209	240	234	242	229	244	251	238	240	243	246	240	239	210	235	259	216	240	220
2.21005	227	241	260	240	240	224	236	241	220	247	233	237	244	251	241	252	233	193	220	234	230	250	224	234	221	230	240	225	240	238	210	240	234	242	230	245	252	238	240	244	247	240	240	211	236	260	216	240	221
2.21505	227	241	261	240	240	225	237	241	220	248	233	238	245	251	241	253	234	194	220	234	231	250	224	235	222	231	240	226	240	239	210	240	235	243	230	245	252	239	241	244	248	240	240	211	236	261	217	240	221
2.22005	228	241	261	240	240	225	237	241	221	248	234	238	245	252	241	253	234	194	221	235	231	251	225	235	222	231	240	226	240	239	211	240	235	243	231	246	253	240	241	244	248	240	240	212	237	261	217	240	222
2.22505	229	241	262	240	240	226	238	242	221	249	234	239	246	253	241	254	235	195	221	235	232	252	225	236	223	232	240	227	241	240	211	240	236	243	231	246	254	240	241	245	249	240	240	212	237	262	218	240	223
2.23005	229	241	263	240	241	226	238	242	222	250	235	239	247	254	241	255	235	195	222	236	232	252	226	236	223	233	240	227	241	240	212	240	236	244	232	247	255	240	241	245	250	241	240	213	238	263	218	240	223
2.23505	230	241	263	240	241	227	239	242	222	251	235	240	247	254	241	255	236	196	222	236	233	253	226	237	224	233	240	228	241	240	212	240	237	244	232	248	255	240	241	246	251	241	240	213	238	263	219	240	224
2.24005	230	242	264	241	241	227	239	242	223	251	236	240	248	255	241	256	236	196	223	237	233	254	227	237	224	234	240	228	241	240	213	240	237	245	233	248	256	240	241	247	251	241	240	214	239	264	219	240	224
2.24505	231	242	265	241	241	228	240	243	223	252	236	240	249	256	241	257	237	197	223	238	234	255	227	238	225	234	240	229	241	240	213	240	238	245	233	249	257	240	241	247	252	241	240	214	239	265	220	240	225
2.25005	231	242	265	241	241	228	240	243	224	253	237	240	249	256	242	257	238	197	224	238	234	255	228	238	225	235	240	229	241	240	214	240	238	246	234	250	257	240	241	248	253	241	240	214	240	266	220	240	225
2.25505	232	242	266	241	241	229	240	243	224	253	238	240	250	257	242	258	238	197	224	239	235	256	228	239	226	235	241	230	241	240	214	241	239	246	234	250	258	240	241	249	253	241	240	215	240	266	221	240	226
2.26005	232	243	267	241	241	229	240	244	225	254	238	240	251	258	242	259	239	198	225	239	236	257	229	239	226	236	241	230	241	240	215	241	240	247	235	251	259	240	241	249	254	241	240	215	240	267	221	240	226
2.26505	233	243	267	241	241	230	240	244	225	255	239	240	251	258	242	259	239	198	225	240	236	257	229	240	227	236	241	231	241	240	215	241	240	247	235	252	259	240	242	250	255	241	240	216	240	268	221	241	227
2.27005	233	243	268	241	241	230	240	245	226	255	239	240	252	259	243	260	240	199	226	240	237	258	230	240	227	237	241	231	242	240	216	241	240	248	236	252	260	240	242	251	255	241	240	216	240	268	222	241	227
2.27505	234	244	269	241	241	231	240	245	226	256	240	240	253	260	243	261	240	199	226	240	237	259	230	240	228	237	241	232	242	240	216	241	240	249	237	253	261	240	242	251	256	241	241	217	240	269	222	241	228
2.28005	234	244	269	241	242	231	240	246	227	257	240	240	254	260	243	261	240	200	227	240	238	259	231	240	229	238	241	232	242	240	216	241	240	249	237	254	261	240	242	252	257	242	241	217	240	270	223	241	228
2.28505	235	245	270	241	242	232	240	246	227	257	240	240	254	261	244	262	240	200	227	240	238	260	231	240	229	238	241	233	242	240	217	241	240	250	238	255	262	241	243	253	257	242	241	218	240	270	223	241	229
2.29005	235	245	271	242	242	232	240	247	228	258	240	240	255	262	244	263	240	201	228	240	239	261	232	240	230	239	241	233	243	241	217	241	240	251	238	255	263	241	243	253	258	242	241	218	240	271	224	241	229
2.29505	236	246	271	242	242	233	240	248	228	259	240	240	256	262	245	263	240	201	228	240	239	261	232	240	230	239	241	234	243	241	218	241	240	252	239	256	263	241	243	254	259	242	241	219	240	272	224	241	230
2.30005	236	246	272	242	243	233	240	248	229	259	240	241	256	263	245	264	240	202	229	240	240	262	233	240	231	240	241	234	243	241	218	241	240	252	239	257	264	241	244	255	259	243	241	219	240	272	225	241	230
2.30505	237	247	273	242	243	234	241	249	229	260	240	241	257	264	246	265	240	202	229	240	240	263	233	240	231	240	242	235	244	241	219	242	240	253	240	257	265	241	244	255	260	243	241	220	240	273	225	241	231
2.31005	237	248	273	243	243	234	241	250	230	261	240	241	258	264	246	265	240	203	230	240	240	263	234	240	232	240	242	235	244	241	219	242	240	254	240	258	265	241	245	256	261	243	241	220	240	274	226	242	231
2.31505	238	248	274	243	244	235	241	250	230	261	240	241	258	265	247	266	240	203	230	240	240	264	234	240	232	240	242	236	244	241	220	242	240	254	240	259	266	241	245	257	261	244	241	221	241	274	226	242	232
2.32005	238	249	275	243	244	235	241	251	231	262	240	241	259	266	248	267	240	203	231	240	240	265	235	240	233	240	242	236	245	241	220	242	240	255	240	259	267	241	246	257	262	244	241	221	241	275	227	242	232
2.32505	239	250	275	244	245	236	241	252	231	263	240	241	259	266	248	267	240	204	231	240	240	265	235	240	233	240	243	237	245	241	221	243	241	256	240	260	267	241	246	258	263	245	242	222	241	275	227	242	233
2.33005	240	250	276	244	245	236	241	252	232	263	240	241	260	267	249	268	240	204	232	241	240	266	236	241	234	240	243	237	246	241	221	243	241	256	240	260	268	241	247	259	263	245	242	222	241	276	228	242	233
2.33505	240	251	277	245	246	237	241	253	232	264	240	241	261	268	250	269	241	205	232	241	240	266	237	241	234	240	243	238	247	242	222	243	241	257	240	261	269	242	248	259	264	246	242	223	241	277	228	243	234
2.34005	240	252	277	245	246	237	241	254	233	265	241	241	261	268	250	269	241	205	233	241	240	267	237	241	235	240	244	239	247	242	222	244	241	257	240	262	269	242	248	260	265	246	242	223	241	277	229	243	234
2.34505	240	252	278	246	247	238	241	254	233	265	241	241	262	269	251	270	241	206	233	241	240	268	238	241	235	240	244	239	248	242	223	244	241	258	240	262	270	242	249	261	265	247	243	224	241	278	229	243	235
2.35005	240	253	279	246	248	239	241	255	234	266	241	242	263	269	252	271	241	206	234	241	240	268	238	241	236	240	245	240	248	242	223	245	241	259	240	263	270	242	250	261	266	247	243	224	241	279	230	244	235
2.35505	240	254	279	247	248	239	242	255	234	266	241	242	263	270	252	271	241	207	234	241	240	269	239	241	236	240	245	240	249	242	224	245	241	259	240	264	271	243	250	262	267	248	243	225	241	279	230	244	236
2.36005	240	254	280	248	249	240	242	256	235	267	241	242	264	271	253	272	241	207	235	241	240	270	239	241	237	241	246	240	250	243	224	246	241	260	240	264	272	243	251	263	267	249	244	225	241	280	231	245	236
2.36505	240	255	281	248	249	240	242	257	235	268	241	242	265	271	254	273	241	207	235	241	241	270	240	241	237	241	246	240	250	243	225	246	241	261	240	265	272	243	251	263	268	249	244	226	242	281	231	245	237
2.37005	240	256	281	249	250	240	242	257	236	268	241	243	265	272	254	273	241	208	236	241	241	271	240	241	238	241	247	240	251	243	225	247	241	261	241	266	273	244	252	264	268	250	245	226	242	281	232	246	237
2.37505	240	256	282	250	251	240	242	258	236	269	241	243	266	273	255	274	241	208	236	241	241	272	240	241	238	241	248	240	252	244	226	247	242	262	241	266	274	244	253	264	269	251	245	227	242	282	232	246	238
2.38005	240	257	283	250	251	240	243	259	237	270	241	243	266	273	256	274	241	209	237	242	241	272	240	242	239	241	248	240	252	244	226	248	242	263	241	267	274	244	253	265	270	251	246	227	242	283	233	247	238
2.38505	240	258	283	251	252	240	243	259	237	270	241	244	267	274	256	275	242	209	237	242	241	273	240	242	239	241	249	240	253	245	227	249	242	263	241	267	275	245	254	266	270	252	246	227	243	283	233	248	239
2.39005	240	258	284	252	253	240	243	260	238	271	242	244	268	275	257	276	242	210	238	242	241	273	240	242	240	241	249	240	254	245	227	249	242	264	241	268	276	245	255	266	271	252	247	228	243	284	234	248	239
2.39505	241	259	285	252	253	240	244	261	238	272	242	245	268	275	257	276	242	210	238	242	241	274	240	242	240	241	250	240	254	246	227	250	243	264	241	269	276	246	255	267	272	253	247	228	243	285	234	249	240
2.40005	241	259	285	253	254	240	244	261	239	272	242	245	269	276	258	277	242	211	239	243	241	275	240	243	240	241	251	240	255	246	228	250	243	265	241	269	277	246	256	268	272	254	248	229	244	285	235	249	240
2.40505	241	260	286	253	255	240	245	262	239	273	242	246	270	276	259	278	243	211	239	243	241	275	240	243	240	241	251	240	255	247	228	251	243	266	241	270	277	247	257	268	273	254	249	229	244	286	235	250	240
2.41005	241	261	287	254	255	240	245	262	240	273	243	246	270	277	259	278	243	211	240	243	241	276	240	243	240	242	252	240	256	248	229	252	244	266	241	271	278	248	257	269	273	255	249	230	245	287	236	251	240
2.41505	241	261	287	255	256	240	246	263	240	274	243	247	271	278	260	279	243	212	240	244	242	277	240	244	240	242	253	241	257	248	229	252	244	267	241	271	279	248	258	269	274	256	250	230	245	287	236	251	240
2.42005	241	262	288	255	256	240	246	264	240	275	243	247	271	278	261	280	244	212	240	244	242	277	240	244	240	242	253	241	257	249	230	253	244	268	242	272	279	249	258	270	275	256	251	231	246	288	237	252	240
2.42505	241	262	289	256	257	241	247	264	240	275	244	248	272	279	261	280	244	213	240	245	242	278	240	245	240	242	254	241	258	249	230	254	245	268	242	272	280	249	259	271	275	257	251	231	246	289	237	253	240
2.43005	241	263	289	257	258	241	247	265	240	276	244	249	273	280	262	281	244	213	240	245	242	279	241	245	240	242	255	241	259	250	231	254	245	269	242	273	281	250	260	271	276	257	252	232	247	289	238	253	240
2.43505	241	264	290	257	258	241	248	265	240	277	244	249	273	280	262	281	245	214	240	245	243	279	241	246	240	243	255	241	259	251	231	255	246	269	242	274	281	251	260	272	277	258	253	232	247	290	238	254	240
2.44005	241	264	291	258	259	241	249	266	240	277	245	250	274	281	263	282	245	214	240	246	243	280	241	246	240	243	256	241	260	251	232	255	246	270	243	274	282	251	261	272	277	259	253	233	248	291	239	255	240
2.44505	242	265	291	258	259	241	249	267	240	278	245	250	275	282	264	283	246	215	240	247	243	280	241	247	240	243	256	241	260	252	232	256	247	271	243	275	283	252	261	273	278	259	254	233	249	291	239	255	240
2.45005	242	265	292	259	260	241	250	267	240	278	246	251	275	282	264	283	247	215	240	247	244	281	241	247	240	244	257	241	261	253	233	257	248	271	243	275	283	253	262	274	278	260	254	234	249	292	240	256	240
2.45505	242	266	293	260	261	241	251	268	240	279	246	252	276	283	265	284	247	215	240	248	244	282	241	248	241	244	258	241	262	253	233	257	248	272	244	276	284	253	263	274	279	261	255	234	250	293	240	256	240
2.46005	242	267	293	260	261	241	251	268	240	280	247	252	276	283	265	285	248	216	240	248	245	282	241	249	241	245	258	241	262	254	234	258	249	272	244	277	284	254	263	275	280	261	256	235	250	293	240	257	241
2.46505	243	267	294	261	262	241	252	269	240	280	248	253	277	284	266	285	248	216	240	249	245	283	241	249	241	245	259	242	263	254	234	258	249	273	244	277	285	254	264	276	280	262	256	235	251	294	240	258	241
2.47005	243	268	295	261	262	241	252	270	241	281	248	254	278	285	267	286	249	217	241	250	246	284	241	250	241	246	259	242	263	255	235	259	250	274	245	278	286	255	264	276	281	262	257	236	252	295	240	258	241
2.47505	243	268	295	262	263	242	253	270	241	282	249	254	278	285	267	287	249	217	241	250	246	284	241	250	241	246	260	242	264	256	235	260	251	274	245	279	286	256	265	277	282	263	257	236	252	295	240	259	241
2.48005	244	269	296	263	264	242	254	271	241	282	249	255	279	286	268	287	250	218	241	251	247	285	242	251	241	247	261	242	265	256	236	260	251	275	246	279	287	256	266	277	282	263	258	237	253	296	240	259	241
2.48505	244	270	297	263	264	242	254	271	241	283	250	255	279	287	268	288	251	218	241	251	247	286	242	252	241	247	261	243	265	257	236	261	252	275	246	280	288	257	266	278	283	264	259	237	253	297	240	260	241
2.49005	244	270	297	264	265	242	255	272	241	283	251	256	280	287	269	288	251	219	241	252	248	286	242	252	241	248	262	243	266	257	237	261	252	276	247	280	288	257	267	279	283	265	259	238	254	297	240	261	241
2.49505	245	271	298	264	265	243	255	273	241	284	251	257	281	288	270	289	252	219	241	253	248	287	242	253	241	249	262	243	266	258	237	262	253	277	248	281	289	258	267	279	284	265	260	238	255	298	240	261	241
2.50005	245	271	298	265	266	243	256	273	241	285	252	257	281	288	270	290	253	219	241	253	249	287	243	253	241	249	263	244	267	259	238	263	254	277	248	282	290	259	268	280	285	266	260	239	255	299	240	262	241
2.50505	246	272	299	265	267	243	257	274	241	285	253	258	282	289	271	290	253	220	241	254	249	288	243	254	242	250	263	244	268	259	238	263	254	278	249	282	290	259	269	280	285	266	261	239	256	299	240	262	242
2.51005	246	273	300	266	267	244	257	274	241	286	253	258	283	290	271	291	254	220	241	254	250	289	243	255	242	250	264	244	268	260	238	264	255	278	249	283	291	260	269	281	286	267	262	239	256	300	241	263	242
2.51505	247	273	300	267	268	244	258	275	241	287	254	259	283	290	272	292	254	221	241	255	251	289	244	255	242	251	265	245	269	260	239	264	255	279	250	284	291	260	270	282	287	268	262	240	257	300	241	263	242
2.52005	247	274	300	267	268	244	258	276	242	287	254	260	284	291	272	292	255	221	242	256	251	290	244	256	242	252	265	245	269	261	239	265	256	280	251	284	292	261	270	282	287	268	263	240	258	300	241	264	242
2.52505	248	274	300	268	269	245	259	276	242	288	255	260	284	292	273	293	256	222	242	256	252	291	244	256	243	252	266	246	270	261	240	266	257	280	251	285	293	262	271	283	288	269	263	240	258	300	241	265	242
2.53005	249	275	300	268	270	245	260	277	242	288	255	261	285	292	274	294	256	222	242	257	253	291	245	257	243	253	266	246	270	262	240	266	257	281	252	285	293	262	272	284	288	269	264	240	259	300	241	265	243
2.53505	249	276	300	269	270	246	260	277	242	289	256	261	286	293	274	294	257	222	242	257	253	292	245	258	243	253	267	247	271	263	240	267	258	281	252	286	294	263	272	284	289	270	264	240	259	300	241	266	243
2.54005	250	276	300	270	271	246	261	278	243	290	257	262	286	294	275	295	257	223	242	258	254	292	246	258	244	254	268	247	272	263	240	267	258	282	253	287	295	263	273	285	290	270	265	240	260	300	241	266	243
2.54505	250	277	300	270	271	247	261	279	243	290	257	262	287	294	275	295	258	223	243	258	254	293	246	259	244	255	268	248	272	264	240	268	259	283	254	287	295	264	273	285	290	271	266	240	260	300	241	267	244
2.55005	251	277	300	271	272	247	262	279	243	291	258	263	287	295	276	296	258	224	243	259	255	294	247	259	244	255	269	249	273	264	240	268	259	283	254	288	296	264	274	286	291	272	266	240	261	300	241	267	244
2.55505	251	278	300	271	272	248	262	280	243	292	258	264	288	295	277	297	259	224	243	260	255	294	247	260	245	256	269	249	273	265	240	269	260	284	255	288	297	265	274	287	292	272	267	240	262	300	241	268	245
2.56005	252	279	300	272	273	248	263	280	244	292	259	264	289	296	277	297	260	225	244	260	256	295	248	260	245	256	270	250	274	265	240	270	261	285	255	289	297	266	275	287	292	273	267	240	262	300	242	269	245
2.56505	253	279	300	272	274	249	264	281	244	293	259	265	289	297	278	298	260	225	244	261	257	296	249	261	246	257	270	250	275	266	240	270	261	285	256	290	298	266	276	288	293	273	268	240	263	300	242	269	245
2.57005	253	280	300	273	274	250	264	282	245	293	260	265	290	297	278	299	261	226	245	261	257	296	249	262	246	257	271	251	275	267	240	271	262	286	256	290	298	267	276	288	293	274	268	240	263	300	242	270	246
2.57505	254	280	300	274	275	250	265	282	245	294	261	266	291	298	279	299	261	226	245	262	258	297	250	262	247	258	272	251	276	267	240	271	262	286	257	291	299	267	277	289	294	275	269	241	264	300	242	270	246
2.58005	254	281	301	274	275	251	265	283	246	295	261	266	291	299	280	300	262	226	246	262	258	298	250	263	247	259	272	252	276	268	240	272	263	287	258	292	300	268	277	290	295	275	270	241	264	301	242	271	247
2.58505	255	282	301	275	276	251	266	283	246	295	262	267	292	299	280	300	262	227	246	263	259	298	251	263	248	259	273	253	277	268	241	272	263	288	258	292	300	268	278	290	295	276	270	241	265	301	243	271	248
2.59005	255	282	301	275	276	252	266	284	247	296	262	267	292	300	281	300	263	227	247	264	259	299	251	264	249	260	273	253	277	269	241	273	264	288	259	293	300	269	279	291	296	276	271	241	266	301	243	272	248
2.59505	256	283	301	276	277	253	267	285	247	297	263	268	293	300	281	300	263	228	247	264	260	299	252	264	249	260	274	254	278	269	241	274	265	289	259	293	300	270	279	292	297	277	271	241	266	301	243	273	249
2.60005	257	283	301	276	278	253	267	285	248	297	263	269	294	300	282	300	264	228	248	265	261	300	253	265	250	261	274	254	279	270	241	274	265	289	260	294	300	270	280	292	297	277	272	241	267	301	244	273	249
2.60505	257	284	301	277	278	254	268	286	248	298	264	269	294	300	283	300	265	229	248	265	261	300	253	265	250	261	275	255	279	271	241	275	266	290	260	295	300	271	280	293	298	278	272	241	267	301	244	274	250
2.61005	258	284	301	278	279	254	269	286	249	298	265	270	295	300	283	300	265	229	249	266	262	300	254	266	251	262	276	255	280	271	241	275	266	291	261	295	300	271	281	293	298	279	273	241	268	301	245	274	250
2.61505	258	285	301	278	279	255	269	287	249	299	265	270	296	300	284	300	266	229	249	266	262	300	254	267	251	262	276	256	280	272	241	276	267	291	261	296	300	272	281	294	299	279	273	241	268	301	245	275	251
2.62005	259	286	301	279	280	255	270	288	250	300	266	271	296	300	284	300	266	230	250	267	263	300	255	267	252	263	277	257	281	272	241	276	267	292	262	296	300	272	282	295	300	280	274	241	269	301	245	275	252
2.62505	259	286	301	279	281	256	270	288	250	300	266	271	297	300	285	300	267	230	250	267	263	300	255	268	253	264	277	257	281	273	241	277	268	292	263	297	300	273	283	295	300	280	275	242	269	301	246	276	252
2.63005	260	287	302	280	281	257	271	289	251	300	267	272	297	300	285	300	267	231	251	268	264	300	256	268	253	264	278	258	282	273	241	278	268	293	263	298	300	273	283	296	300	281	275	242	270	302	246	277	253
2.63505	261	287	302	281	282	257	271	289	252	300	267	273	298	300	286	300	268	231	252	269	264	300	257	269	254	265	278	258	283	274	242	278	269	294	264	298	300	274	284	296	300	282	276	242	271	302	247	277	253
2.64005	261	288	302	281	282	258	272	290	252	300	268	273	299	300	287	300	268	232	252	269	265	300	257	269	254	265	279	259	283	274	242	279	270	294	264	299	300	275	284	297	300	282	276	242	271	302	247	278	254
2.64505	262	289	303	282	283	258	272	291	253	300	268	274	299	300	287	300	269	232	253	270	265	300	258	270	255	266	280	259	284	275	242	279	270	295	265	300	300	275	285	298	300	283	277	243	272	303	248	278	254
2.65005	262	289	303	282	283	259	273	291	253	300	269	274	300	300	288	301	270	232	253	270	266	300	258	270	255	266	280	260	284	276	242	280	271	295	265	300	301	276	286	298	300	283	277	243	272	303	249	279	255
2.65505	263	290	303	283	284	259	274	292	254	300	269	275	300	300	288	301	270	233	254	271	267	300	259	271	256	267	281	260	285	276	243	280	271	296	266	300	301	276	286	299	300	284	278	243	273	303	249	279	255
2.66005	263	290	304	283	285	260	274	292	254	300	270	275	300	301	289	301	271	233	254	271	267	300	259	272	256	267	281	261	286	277	243	281	272	297	266	300	301	277	287	299	300	284	279	243	273	304	250	280	256
2.66505	264	291	304	284	285	260	275	293	255	300	271	276	300	301	290	301	271	234	255	272	268	301	260	272	257	268	282	261	286	277	243	282	272	297	267	300	301	277	287	300	300	285	279	244	274	304	250	281	257
2.67005	264	292	305	285	286	261	275	294	256	300	271	276	300	301	290	301	272	234	255	272	268	301	260	273	258	268	282	262	287	278	243	282	273	298	267	300	301	278	288	300	300	286	280	244	274	305	251	281	257
2.67505	265	292	305	285	286	261	276	294	256	300	272	277	300	301	291	301	272	235	256	273	269	301	261	273	258	269	283	263	287	278	244	283	273	298	268	300	301	279	288	300	300	286	280	245	275	305	251	282	258
2.68005	265	293	306	286	287	262	276	295	257	300	272	278	300	301	291	301	273	235	257	273	269	301	261	274	259	269	284	263	288	279	244	283	274	299	269	300	301	279	289	300	300	287	281	245	276	306	252	282	258
2.68505	266	293	307	286	288	262	277	295	257	300	273	278	300	301	292	301	273	236	257	274	270	301	262	274	259	270	284	264	288	280	245	284	274	300	269	300	301	280	290	300	300	287	281	245	276	307	252	283	259
2.69005	266	294	307	287	288	263	277	296	258	301	273	279	300	301	293	301	274	236	258	275	270	301	262	275	260	271	285	264	289	280	245	284	275	300	270	300	301	280	290	300	301	288	282	246	277	307	253	283	259
2.69505	267	295	308	287	289	264	278	297	258	301	274	279	300	301	293	302	274	236	258	275	271	301	263	275	260	271	285	265	290	281	245	285	276	300	270	300	301	281	291	300	301	288	283	246	277	308	254	284	260
2.70005	267	295	309	288	289	264	279	297	259	301	274	280	300	301	294	302	275	237	259	276	271	301	264	276	261	272	286	265	290	281	246	286	276	300	271	300	302	281	291	300	301	289	283	247	278	309	254	285	260
2.70505	268	296	310	289	290	265	279	298	259	301	275	280	300	302	294	302	276	237	259	276	272	301	264	276	261	272	286	266	291	282	246	286	277	300	271	300	302	282	292	300	301	290	284	247	278	310	255	285	261
2.71005	269	296	310	289	290	265	280	298	260	301	275	281	300	302	295	302	276	238	260	277	272	301	265	277	262	273	287	266	291	282	247	287	277	300	272	300	302	282	293	300	301	290	284	248	279	310	255	286	261
2.71505	269	297	311	290	291	266	280	299	260	301	276	281	300	302	295	303	277	238	260	277	273	302	265	278	262	273	288	267	292	283	247	287	278	300	272	301	303	283	293	300	301	291	285	249	279	311	256	286	262
2.72005	270	298	312	290	292	266	281	300	261	301	277	282	301	302	296	303	277	239	261	278	274	302	266	278	263	274	288	267	293	283	248	288	278	300	273	301	303	284	294	300	301	291	285	249	280	312	256	287	262
2.72505	270	298	313	291	292	267	281	300	261	301	277	283	301	303	297	303	278	239	261	278	274	302	266	279	263	274	289	268	293	284	248	288	279	300	273	301	303	284	294	300	301	292	286	250	281	313	257	287	263
2.73005	271	299	313	291	293	267	282	300	262	301	278	283	301	303	297	304	278	239	262	279	275	302	267	279	264	275	289	268	294	285	249	289	279	300	274	301	304	285	295	301	301	293	287	250	281	313	257	288	263
2.73505	271	299	314	292	293	268	282	300	262	301	278	284	301	303	298	304	279	240	262	280	275	303	267	280	264	275	290	269	294	285	250	290	280	300	274	301	304	285	295	301	302	293	287	251	282	314	258	289	264
2.74005	272	300	315	293	294	268	283	300	263	302	279	284	301	304	298	305	279	240	263	280	276	303	268	280	265	276	290	269	295	286	250	290	281	300	275	301	305	286	296	301	302	294	288	251	282	315	258	289	264
2.74505	272	300	316	293	294	269	284	300	263	302	279	285	301	304	299	305	280	240	263	281	276	304	268	281	266	277	291	270	295	286	251	291	281	300	276	301	305	286	297	301	302	294	288	252	283	316	259	290	265
2.75005	273	300	316	294	295	269	284	300	264	302	280	285	301	305	300	306	280	240	264	281	277	304	269	281	266	277	292	270	296	287	251	291	282	300	276	301	306	287	297	301	302	295	289	252	283	316	259	290	266
2.75505	273	300	317	294	296	270	285	300	265	303	280	286	301	305	300	307	281	240	264	282	277	304	269	282	267	278	292	271	297	287	252	292	282	301	277	301	306	288	298	301	303	295	289	253	284	317	260	291	266
2.76005	274	300	318	295	296	270	285	300	265	303	281	286	301	306	300	307	282	240	265	282	278	305	270	283	267	278	293	272	297	288	252	292	283	301	277	301	307	288	298	301	303	296	290	253	284	318	260	291	267
2.76505	274	300	318	296	297	271	286	300	266	303	281	287	302	307	300	308	282	240	266	283	278	305	270	283	268	279	293	272	298	289	253	293	283	301	278	302	308	289	299	301	303	297	290	254	285	319	261	292	267
2.77005	275	300	319	296	297	271	286	300	266	304	282	288	302	307	300	309	283	240	266	283	279	306	271	284	268	279	294	273	298	289	253	294	284	301	278	302	309	289	300	301	304	297	291	254	286	319	261	293	268
2.77505	275	300	320	297	298	272	287	300	267	304	283	288	302	308	300	309	283	240	267	284	280	307	271	284	269	280	294	273	299	290	254	294	284	301	279	302	309	290	300	301	304	298	292	255	286	320	262	293	268
2.78005	276	300	321	297	299	273	287	300	267	305	283	289	302	309	300	310	284	240	267	284	280	307	272	285	269	280	295	274	300	290	254	295	285	301	279	303	310	290	300	302	305	298	292	255	287	321	262	294	269
2.78505	277	300	321	298	299	273	288	300	268	305	284	289	303	309	300	311	284	240	268	285	281	308	273	285	270	281	296	274	300	291	255	295	285	301	280	303	311	291	300	302	305	299	293	256	287	321	263	294	269
2.79005	277	300	322	298	300	274	289	301	268	306	284	290	303	310	300	312	285	240	268	286	281	309	273	286	270	281	296	275	300	291	255	296	286	301	280	303	311	291	300	302	306	299	293	256	288	322	263	295	270
2.79505	278	300	323	299	300	274	289	301	269	306	285	290	303	311	300	312	285	241	269	286	282	310	274	286	271	282	297	275	300	292	256	296	287	301	281	304	312	292	300	302	306	300	294	257	288	323	264	295	270
2.80005	278	300	323	300	300	275	290	301	269	307	285	291	304	312	300	313	286	241	269	287	282	310	274	287	271	282	297	276	300	292	256	297	287	302	281	304	313	293	300	303	307	300	294	258	289	324	264	296	271
2.80505	279	301	324	300	300	275	290	301	270	308	286	291	304	312	300	314	287	241	270	287	283	311	275	287	272	283	298	276	300	293	257	298	288	302	282	305	314	293	300	303	308	300	295	258	289	324	265	297	271
2.81005	279	301	325	300	300	276	291	301	270	308	286	292	305	313	300	315	287	241	270	288	283	312	275	288	272	284	298	277	300	294	257	298	288	302	283	305	314	294	300	304	308	300	296	259	290	325	265	297	272
2.81505	280	301	325	300	300	276	291	301	271	309	287	293	305	314	300	315	288	241	271	288	284	312	276	289	273	284	299	277	300	294	258	299	289	302	283	306	315	294	300	304	309	300	296	259	291	326	266	298	272
2.82005	280	301	326	300	300	277	292	301	271	310	287	293	306	314	301	316	288	241	271	289	284	313	276	289	273	285	300	278	300	295	258	299	289	303	284	306	316	295	300	304	310	300	297	260	291	326	267	298	273
2.82505	281	301	327	300	300	277	292	301	272	310	288	294	306	315	301	317	289	241	272	289	285	314	277	290	274	285	300	278	300	295	259	300	290	303	284	307	316	295	300	305	311	300	297	260	292	327	267	299	273
2.83005	281	301	328	300	300	278	293	301	272	311	289	294	307	316	301	317	289	241	272	290	285	315	277	290	274	286	300	279	300	296	259	300	290	303	285	307	317	296	300	306	311	300	298	261	292	328	268	299	274
2.83505	282	301	328	300	300	278	294	301	273	312	289	295	308	317	301	318	290	241	273	291	286	315	278	291	275	286	300	279	300	296	260	300	291	304	285	308	318	296	301	306	312	300	298	261	293	328	268	300	274
2.84005	282	301	329	300	300	279	294	302	273	313	290	295	308	317	301	319	290	241	273	291	287	316	278	291	275	287	300	280	300	297	260	300	292	304	286	309	319	297	301	307	313	300	299	262	293	329	269	300	275
2.84505	283	301	330	300	300	279	295	302	274	313	290	296	309	318	301	319	291	242	274	292	287	317	279	292	276	287	300	280	300	297	261	300	292	305	286	310	319	298	301	307	313	300	300	262	294	330	269	300	275
2.85005	283	301	330	300	300	280	295	302	274	314	291	297	310	319	301	320	291	242	274	292	288	317	279	292	276	288	300	281	301	298	261	300	293	305	287	310	320	298	301	308	314	300	300	263	294	330	270	300	276
2.85505	284	302	331	300	301	280	296	303	275	315	291	297	311	319	301	321	292	242	275	293	288	318	280	293	277	288	300	282	301	299	262	300	293	306	287	311	321	299	301	309	315	300	300	263	295	331	270	300	276
2.86005	284	302	332	300	301	281	296	303	275	315	292	298	311	320	301	322	293	242	275	293	289	319	280	294	277	289	300	282	301	299	262	300	294	306	288	312	321	299	301	309	315	301	300	264	296	332	271	300	277
2.86505	285	302	332	301	301	281	297	303	276	316	292	298	312	321	302	322	293	242	276	294	289	319	281	294	278	289	300	283	301	300	263	300	294	307	288	312	322	300	301	310	316	301	300	264	296	333	271	300	277
2.87005	286	302	333	301	301	282	297	304	276	317	293	299	313	321	302	323	294	243	276	294	290	320	281	295	278	290	300	283	301	300	263	300	295	308	289	313	323	300	301	311	317	301	300	265	297	333	272	300	278
2.87505	286	303	334	301	301	282	298	304	277	317	293	299	313	322	302	324	294	243	277	295	290	321	282	295	279	291	300	284	301	300	264	300	295	308	289	314	323	300	301	312	318	301	300	265	297	334	272	300	278
2.88005	287	303	334	301	301	283	299	304	277	318	294	300	314	323	302	324	295	243	277	295	291	321	282	296	279	291	300	284	301	300	264	300	296	309	290	314	324	300	301	312	318	301	300	265	298	335	273	300	279
2.88505	287	303	335	301	301	284	299	305	278	319	295	300	315	323	303	325	295	244	278	296	291	322	283	296	280	292	301	285	301	300	265	300	296	310	291	315	325	300	302	313	319	301	300	266	298	335	273	300	279
2.89005	288	304	336	301	301	284	300	305	278	320	295	300	315	324	303	326	296	244	278	297	292	323	283	297	281	292	301	285	301	300	265	301	297	310	291	316	325	300	302	314	320	301	300	266	299	336	274	300	280
2.89505	288	304	337	301	301	285	300	306	279	320	296	300	316	325	303	326	296	244	279	297	292	323	284	297	281	293	301	286	302	300	266	301	298	311	292	317	326	300	302	314	320	301	300	267	299	337	274	300	281
2.90005	289	305	337	301	301	285	300	307	279	321	296	300	317	325	304	327	297	245	279	298	293	324	285	298	282	293	301	286	302	300	266	301	298	312	292	317	327	300	302	315	321	301	300	267	300	337	275	301	281
2.90505	289	305	338	301	302	286	300	307	280	322	297	300	317	326	304	328	297	245	280	298	294	325	285	298	282	294	301	287	302	300	267	301	299	312	293	318	327	300	303	316	322	302	300	268	300	338	275	301	282
2.91005	290	306	339	301	302	286	300	308	280	322	297	300	318	327	305	328	298	246	280	299	294	325	286	299	283	294	301	287	302	300	267	301	299	313	293	319	328	300	303	316	322	302	301	268	300	339	276	301	282
2.91505	290	306	339	302	302	287	300	309	281	323	298	300	319	327	305	329	299	246	281	299	295	326	286	300	283	295	301	288	303	300	268	301	300	314	294	319	329	300	303	317	323	302	301	269	300	339	276	301	283
2.92005	291	307	340	302	302	287	300	309	281	324	298	300	319	328	306	330	299	246	281	300	295	327	287	300	284	295	301	288	303	300	268	301	300	314	294	320	329	300	304	318	324	302	301	269	300	340	277	301	283
2.92505	291	308	341	302	303	288	300	310	282	324	299	300	320	329	306	330	300	247	282	300	296	327	287	300	284	296	301	289	303	300	269	301	300	315	295	321	330	300	304	318	324	302	301	270	300	341	277	301	284
2.93005	292	308	341	302	303	288	300	311	282	325	299	300	321	329	307	331	300	247	282	300	296	328	288	300	285	296	301	289	304	301	269	301	300	316	295	321	331	301	304	319	325	303	301	270	300	341	278	301	284
2.93505	292	309	342	303	303	289	300	311	283	326	300	300	321	330	307	332	300	248	283	300	297	329	288	300	285	297	302	290	304	301	270	301	300	316	296	322	331	301	305	320	326	303	301	271	300	342	278	301	285
2.94005	293	310	343	303	304	289	300	312	284	326	300	300	322	331	308	332	300	248	283	300	297	329	289	300	286	298	302	290	304	301	270	302	300	317	296	323	332	301	306	320	326	304	301	271	300	343	279	301	285
2.94505	293	310	343	303	304	290	300	313	284	327	300	301	323	331	309	333	300	249	284	300	298	330	289	300	286	298	302	291	305	301	271	302	300	318	297	323	333	301	306	321	327	304	301	272	300	343	279	301	286
2.95005	294	311	344	304	305	290	300	313	285	328	300	301	323	332	309	334	300	249	284	300	298	331	290	300	287	299	302	291	305	301	271	302	300	318	298	324	333	301	307	322	328	304	301	272	300	344	280	302	286
2.95505	295	312	345	304	305	291	301	314	285	328	300	301	324	333	310	334	300	250	285	300	299	331	290	300	287	299	303	292	306	301	272	302	300	319	298	325	334	301	307	322	328	305	301	273	300	345	280	302	287
2.96005	295	312	345	304	306	291	301	315	286	329	300	301	325	333	311	335	300	250	286	300	299	332	291	300	288	300	303	293	307	301	272	303	300	320	299	325	335	301	308	323	329	305	302	273	301	346	281	302	287
2.96505	296	313	346	305	306	292	301	315	286	329	300	301	325	334	311	336	300	251	286	300	300	333	291	300	288	300	303	293	307	301	273	303	300	320	299	326	335	301	309	324	330	306	302	274	301	346	281	302	288
2.97005	296	314	347	305	307	292	301	316	287	330	300	301	326	335	312	336	300	251	287	300	300	333	292	300	289	300	304	294	308	301	273	303	300	321	300	326	336	301	309	324	330	306	302	274	301	347	282	303	288
2.97505	297	314	347	306	307	293	301	317	287	331	300	301	327	335	313	337	300	252	287	300	300	334	292	300	289	300	304	294	308	301	274	304	300	322	300	327	337	301	310	325	331	307	302	275	301	348	282	303	289
2.98005	297	315	348	307	308	293	301	317	288	331	300	301	327	336	313	338	300	252	288	301	300	335	293	301	290	300	304	295	309	302	274	304	301	322	300	328	337	302	311	326	331	308	303	275	301	348	283	303	289
2.98505	298	316	349	307	309	294	301	318	288	332	300	301	328	337	314	338	300	253	288	301	300	335	293	301	290	300	305	295	310	302	275	305	301	323	300	328	338	302	311	326	332	308	303	276	301	349	283	304	290
2.99005	298	316	349	308	309	294	301	319	289	333	300	301	329	337	315	339	301	253	289	301	300	336	294	301	291	300	305	296	310	302	275	305	301	324	300	329	339	302	312	327	333	309	303	276	301	350	284	304	290
2.99505	299	317	350	308	310	295	301	319	289	333	301	302	329	338	315	340	301	254	289	301	300	337	294	301	291	300	306	296	311	302	276	306	301	324	300	330	339	302	313	328	333	310	304	277	301	350	284	305	291
3.00005	299	318	351	309	311	296	301	320	290	334	301	302	330	339	316	340	301	254	290	301	300	337	295	301	292	300	307	297	312	303	276	306	301	325	300	330	340	303	313	328	334	310	304	277	301	351	285	305	291
3.00505	300	318	352	310	311	296	302	321	290	335	301	302	331	339	317	341	301	255	290	301	300	338	295	301	292	300	307	297	312	303	277	307	301	326	300	331	341	303	314	329	335	311	304	278	301	352	285	306	292
3.01005	300	319	352	310	312	297	302	321	291	335	301	302	331	340	317	342	301	255	291	301	300	339	296	301	293	300	308	298	313	303	277	307	301	326	300	332	341	303	315	329	335	312	305	278	302	352	286	306	292
3.01505	300	320	353	311	313	297	302	322	291	336	301	303	332	341	318	342	301	256	291	301	300	339	297	301	293	300	308	298	314	304	278	308	301	327	300	332	342	304	315	330	336	312	305	279	302	353	286	307	293
3.02005	300	320	354	312	313	298	302	322	292	337	301	303	333	341	319	343	301	256	292	301	300	340	297	301	294	300	309	299	314	304	278	309	301	327	300	333	343	304	316	331	337	313	306	279	302	354	287	308	293
3.02505	300	321	354	312	314	298	303	323	292	337	301	303	333	342	319	344	301	256	292	301	301	341	298	301	294	301	310	299	315	305	278	309	301	328	300	334	343	305	316	331	337	314	306	280	302	354	287	308	294
3.03005	300	321	355	313	315	299	303	324	293	338	301	304	334	343	320	344	301	257	293	301	301	341	298	302	295	301	310	300	316	305	279	310	302	329	301	334	344	305	317	332	338	314	307	280	302	355	288	309	294
3.03505	300	322	356	314	315	299	303	324	293	339	301	304	334	343	320	345	301	257	293	302	301	342	299	302	295	301	311	300	316	306	279	311	302	329	301	335	345	306	318	333	339	315	308	281	303	356	288	309	295
3.04005	300	323	356	314	316	300	304	325	294	339	301	305	335	344	321	346	302	258	294	302	301	343	299	302	296	301	312	300	317	306	280	311	302	330	301	336	345	306	318	333	339	316	308	281	303	356	289	310	295
3.04505	300	323	357	315	316	300	304	326	294	340	302	305	336	345	322	346	302	258	294	302	301	343	300	302	296	301	312	300	318	307	280	312	302	331	301	336	346	307	319	334	340	316	309	282	303	357	289	311	296
3.05005	300	324	358	316	317	300	305	326	295	341	302	306	336	345	322	347	302	259	295	302	301	344	300	303	297	301	313	300	318	307	281	313	303	331	301	337	347	307	320	335	341	317	310	282	304	358	290	311	296
3.05505	300	325	358	316	318	300	305	327	295	341	302	306	337	346	323	347	302	259	295	303	301	345	300	303	298	301	314	300	319	308	281	313	303	332	301	337	347	308	320	335	341	317	310	283	304	358	290	312	297
3.06005	300	325	359	317	318	300	306	328	296	342	302	307	338	347	324	348	303	260	296	303	301	345	300	303	298	301	314	300	319	309	282	314	303	333	301	338	348	309	321	336	342	318	311	283	305	359	291	313	297
3.06505	301	326		318	319	300	306	328	296	342	303	307	338	347	324	349	303	260	296	303	301	346	300	304	299	301	315	300	320	309	282	315	304	333	301	339	349	309	322	336	343	319	312	284	305		291	313	298
3.07005	301	326		318	320	300	307	329	297	343	303	308	339	348	325	349	303	261	297	304	301	347	300	304	299	301	316	300	321	310	283	315	304	334	301	339	349	310	322	337	343	319	312	284	306		292	314	298
3.07505	301	327		319	320	300	307	329	297	344	303	309	340	349	325	350	304	261	297	304	302	347	300	304	300	302	316	300	321	310	283	316	305	334	301	340	350	311	323	338	344	320	313	285	306		292	315	299
3.08005	301	328		319	321	300	308	330	298	344	304	309	340	349	326	351	304	261	298	305	302	348	300	305	300	302	317	300	322	311	284	316	305	335	301	341	351	311	323	338	344	321	313	285	307		293	315	300
3.08505	301	328		320	321	300	308	331	298	345	304	310	341	350	327	351	304	262	298	305	302	348	300	305	300	302	317	300	323	312	284	317	306	336	302	341	351	312	324	339	345	321	314	285	307		293	316	300
3.09005	301	329		321	322	300	309	331	299	346	304	311	342	351	327	352	305	262	299	306	302	349	300	306	300	302	318	301	323	312	285	318	306	336	302	342	352	312	325	340	346	322	315	286	308		294	317	300
3.09505	301	330		321	323	300	310	332	299	346	305	311	342	351	328	353	305	263	299	306	303	350	300	306	300	303	319	301	324	313	285	318	307	337	302	343	353	313	325	340	346	322	315	286	309		294	317	300
3.10005	301	330		322	323	301	310	333	300	347	305	312	343	352	329	353	306	263	300	307	303	350	300	307	300	303	319	301	324	314	286	319	307	338	302	343	353	314	326	341	347	323	316	287	309		295	318	300
3.10505	301	331		322	324	301	311	333	300	348	306	312	343	352	329	354	307	264	300	307	303	351	301	308	300	303	320	301	325	314	286	320	308	338	303	344	354	314	326	342	348	324	317	287	310		295	318	300
3.11005	301	331		323	325	301	312	334	300	348	306	313	344	353	330	355	307	264	300	308	303	352	301	308	300	304	321	301	326	315	287	320	308	339	303	344	354	315	327	342	348	324	317	288	311		296	319	300
3.11505	302	332		324	325	301	312	334	300	349	307	314	345	354	330	355	308	265	300	309	304	352	301	309	300	304	321	301	326	315	287	321	309	340	303	345	355	316	328	343	349	325	318	288	311		296	320	300
3.12005	302	333		324	326	301	313	335	300	350	307	314	345	354	331	356	308	265	300	309	304	353	301	309	300	305	322	301	327	316	288	321	310	340	304	346	356	316	328	343	350	326	318	289	312		297	320	300
3.12505	302	333		325	326	301	313	336	300	350	308	315	346	355	332	357	309	266	300	310	305	354	301	310	300	305	322	301	328	317	288	322	310	341	304	346	356	317	329	344	350	326	319	289	312		297	321	300
3.13005	302	334		326	327	301	314	336	300	351	309	316	347	356	332	357	310	266	300	310	305	354	301	311	300	305	323	301	328	317	289	323	311	341	305	347	357	317	330	345	351	327	320	290	313		298	321	300
3.13505	302	335		326	328	301	315	337	300	352	309	316	347	356	333	358	310	266	300	311	306	355	301	311	300	306	324	301	329	318	289	323	312	342	305	348	358	318	330	345	352	327	320	290	314		298	322	300
3.14005	303	335		327	328	301	315	338	300	352	310	317	348	357	333	359	311	267	300	312	306	356	301	312	301	307	324	302	329	319	290	324	312	343	305	348	358	319	331	346	352	328	321	291	314		299	323	300
3.14505	303	336		327	329	301	316	338	300	353	311	317	349	358	334	359	311	267	300	312	307	356	301	313	301	307	325	302	330	319	290	324	313	343	306	349	359	319	331	347	353	329	321	291	315		299	323	301
3.15005	303	336		328	329	301	317	339	300	353	311	318	349	358	335		312	268	300	313	307	357	301	313	301	308	325	302	331	320	291	325	313	344	307	350		320	332	347	353	329	322	292	316		300	324	301
3.15505	304	337		329	330	302	317	339	300	354	312	319	350	359	335		313	268	300	314	308	358	301	314	301	308	326	302	331	320	291	326	314	345	307	350		321	333	348	354	330	323	292	316		300	324	301
3.16005	304	338		329	331	302	318	340	301	355	312	319	350		336		313	269	301	314	309	358	302	314	301	309	327	302	332	321	292	326	315	345	308	351		321	333	349	355	330	323	293	317		300	325	301
3.16505	305	338		330	331	302	318	341	301	355	313	320	351		337		314	269	301	315	309	359	302	315	301	310	327	303	332	322	292	327	315	346	308	351		322	334	349	355	331	324	293	317		300	326	301
3.17005	305	339		330	332	302	319	341	301	356	314	320	352		337		314	270	301	315	310		302	316	301	310	328	303	333	322	293	327	316	346	309	352		322	334	350	356	332	324	294	318		300	326	301
3.17505	306	339		331	332	303	320	342	301	357	314	321	352		338		315	270	301	316	310		302	316	301	311	328	303	334	323	293	328	317	347	309	353		323	335	350	357	332	325	294	319		300	327	301
3.18005	306	340		332	333	303	320	342	301	357	315	322	353		338		316	270	301	317	311		303	317	301	311	329	304	334	323	293	329	317	348	310	353		324	336	351	357	333	326	295	319		300	327	301
3.18505	307	341		332	334	303	321	343	301	358	315	322	354		339		316	271	301	317	312		303	317	301	312	330	304	335	324	294	329	318	348	311	354		324	336	352	358	333	326	295	320		300	328	301
3.19005	307	341		333	334	304	321	344	301	359	316	323	354		340		317	271	301	318	312		303	318	302	313	330	305	335	325	294	330	318	349	311	355		325	337	352	359	334	327	296	320		300	329	301
3.19505	308	342		333	335	304	322	344	301	359	317	323	355		340		317	272	301	318	313		304	319	302	313	331	305	336	325	295	330	319	350	312	355		325	337	353	359	335	327	296	321		300	329	302
3.20005	308	343		334	335	305	323	345	301		317	324	356		341		318	272	301	319	313		304	319	302	314	331	306	337	326	295	331	319	350	313	356		326	338	354		335	328	297	322		300	330	302
3.20505	309	343		335	336	305	323	346	301		318	325	356		341		319	273	301	320	314		304	320	302	314	332	306	337	326	296	332	320	351	313	357		326	339	354		336	329	297	322		300	330	302
3.21005	310	344		335	337	305	324	346	302		318	325	357		342		319	273	302	320	315		305	320	303	315	333	307	338	327	296	332	321	351	314	357		327	339	355		336	329	298	323		301	331	302
3.21505	310	344		336	337	306	324	347	302		319	326	357		343		320	274	302	321	315		305	321	303	316	333	307	338	328	297	333	321	352	314	358		328	340	355		337	330	298	323		301	332	303
3.22005	311	345		336	338	306	325	347	302		320	326	358		343		320	274	302	321	316		306	322	303	316	334	308	339	328	297	333	322	353	315	358		328	340	356		338	330	299	324		301	332	303
3.22505	311	346		337	338	307	325	348	302		320	327	359		344		321	274	302	322	316		306	322	304	317	334	308	340	329	298	334	322	353	316	359		329	341	357		338	331	299	324		301	333	303
3.23005	312	346		338	339	308	326	349	302		321	328	359		344		322	275	302	322	317		307	323	304	317	335	309	340	329	298	335	323	354	316			329	342	357		339	332	300	325		301	333	304
3.23505	313	347		338	340	308	327	349	303		321	328			345		322	275	303	323	318		307	323	304	318	336	310	341	330	299	335	324	355	317			330	342	358		339	332	300	326		301	334	304
3.24005	313	347		339	340	309	327	350	303		322	329			346		323	276	303	324	318		308	324	305	319	336	310	341	330	299	336	324	355	317			331	343	359		340	333	300	326		301	335	304
3.24505	314	348		339	341	309	328	350	303		323	329			346		323	276	303	324	319		309	325	305	319	337	311	342	331	300	336	325	356	318			331	344	359		341	333	300	327		301	335	305
3.25005	314	349		340	341	310	328	351	304		323	330			347		324	277	304	325	319		309	325	306	320	337	311	343	332	300	337	325	356	318			332	344			341	334	300	327		301	336	305
3.25505	315	349		341	342	311	329	352	304		324	330			348		325	277	304	325	320		310	326	306	320	338	312	343	332	300	338	326	357	319			332	345			342	335	300	328		301	336	306
3.26005	316	350		341	343	311	330	352	305		324	331			348		325	278	305	326	321		310	326	307	321	339	313	344	333	300	338	327	358	320			333	345			342	335	300	329		302	337	306
3.26505	316	351		342	343	312	330	353	305		325	332			349		326	278	305	327	321		311	327	307	321	339	313	344	333	300	339	327	358	320			334	346			343	336	300	329		302	338	307
3.27005	317	351		342	344	312	331	354	306		325	332			349		326	278	305	327	322		312	327	308	322	340	314	345	334	300	339	328	359	321			334	347			344	336	300	330		302	338	307
3.27505	317	352		343	344	313	331	354	306		326	333			350		327	279	306	328	322		312	328	309	323	340	314	346	335	300	340	328		321			335	347			344	337	300	330		302	339	308
3.28005	318	352		344	345	313	332	355	307		327	333			351		327	279	306	328	323		313	329	309	323	341	315	346	335	300	341	329		322			335	348			345	338	300	331		302	339	308
3.28505	318	353		344	346	314	332	355	307		327	334			351		328	280	307	329	323		313	329	310	324	342	315	347	336	300	341	329		323			336	348			345	338	300	331		303	340	309
3.29005	319	354		345	346	315	333	356	308		328	335			352		329	280	308	329	324		314	330	310	324	342	316	347	336	300	342	330		323			336	349			346	339	301	332		303	341	310
3.29505	320	354		345	347	315	334	357	308		328	335			352		329	281	308	330	325		315	330	311	325	343	317	348	337	300	342	331		324			337	350			347	339	301	333		303	341	310
3.30005	320	355		346	347	316	334	357	309		329	336			353		330	281	309	331	325		315	331	311	325	343	317	349	337	300	343	331		324			338	350			347	340	301	333		304	342	311
3.30505	321	355		347	348	316	335	358	309		329	336			354		330	281	309	331	326		316	331	312	326	344	318	349	338	301	343	332		325			338	351			348	340	301	334		304	342	311
3.31005	321	356		347	349	317	335	358	310		330	337			354		331	282	310	332	326		316	332	313	327	344	318	350	339	301	344	332		325			339	351			348	341	301	334		304	343	312
3.31505	322	357		348	349	318	336	359	311		331	337			355		331	282	310	332	327		317	333	313	327	345	319	350	339	301	345	333		326			339	352			349	342	301	335		305	343	313
3.32005	322	357		348	350	318	337		311		331	338			355		332	283	311	333	327		317	333	314	328	346	319	351	340	301	345	333		326			340	353			350	342	301	336		305	344	313
3.32505	323	358		349	350	319	337		312		332	339			356		333	283	312	333	328		318	334	314	328	346	320	352	340	301	346	334		327			341	353			350	343	301	336		306	345	314
3.33005	324	358		350	351	319	338		312		332	339			357		333	284	312	334	329		319	334	315	329	347	321	352	341	301	346	335		328			341	354			351	343	301	337		306	345	314
3.33505	324	359		350	352	320	338		313		333	340			357		334	284	313	335	329		319	335	315	329	347	321	353	342	301	347	335		328			342	354			351	344	301	337		307	346	315
3.34005	325			351	352	320	339		313		333	340			358		334	285	313	335	330		320	335	316	330	348	322	353	342	301	348	336		329			342	355			352	345	302	338		307	346	315
3.34505	325			351	353	321	339		314		334	341			358		335	285	314	336	330		320	336	317	331	349	322	354	343	301	348	336		329			343	356			353	345	302	338		308	347	316
3.35005	326			352	353	321	340		315		335	341			359		335	285	314	336	331		321	337	317	331	349	323	355	343	301	349	337		330			343	356			353	346	302	339		308	348	317
3.35505	326			352	354	322	341		315		335	342					336	286	315	337	331		321	337	318	332	350	323	355	344	302	349	337		330			344	357			354	346	302	340		309	348	317
3.36005	327			353	355	323	341		316		336	343					337	286	316	337	332		322	338	318	332	350	324	356	344	302	350	338		331			345	357			354	347	302	340		310	349	318
3.36505	327			354	355	323	342		316		336	343					337	287	316	338	333		322	338	319	333	351	325	356	345	302	351	339		332			345	358			355	347	303	341		310	349	318
3.37005	328			354	356	324	342		317		337	344					338	287	317	339	333		323	339	319	333	352	325	357	346	302	351	339		332			346	359			356	348	303	341		311	350	319
3.37505	329			355	356	324	343		317		337	344					338	288	317	339	334		324	339	320	334	352	326	358	346	302	352	340		333			346	359			356	349	303	342		311	351	319
3.38005	329			355	357	325	343		318		338	345					339	288	318	340	334		324	340	321	335	353	326	358	347	303	352	340		333			347				357	349	304	342		312	351	320
3.38505	330			356	358	325	344		318		339	346					339	289	318	340	335		325	341	321	335	353	327	359	347	303	353	341		334			348				357	350	304	343		312	352	320
3.39005	330			357	358	326	345		319		339	346					340	289	319	341	335		325	341	322	336	354	327	359	348	303	354	341		334			348				358	350	304	344		313	352	321
3.39505	331			357	359	326	345		320		340	347					341	289	320	341	336		326	342	322	336	354	328		349	304	354	342		335			349				359	351	305	344		314	353	322
3.40005	331			358	359	327	346		320		340	347					341	290	320	342	336		326	342	323	337	355	328		349	304	355	343		336			349				359	352	305	345		314	353	322
3.40505	332			358		328	346		321		341	348					342	290	321	343	337		327	343	323	337	356	329		350	304	355	343		336			350					352	306	345		315	354	323
3.41005	332			359		328	347		321		341	348					342	291	321	343	338		327	343	324	338	356	330		350	305	356	344		337			350					353	306	346		315	355	323
3.41505	333					329	347		322		342	349					343	291	322	344	338		328	344	324	338	357	330		351	305	356	344		337			351					353	307	346		316	355	324
3.42005	334					329	348		322		343	350					343	292	322	344	339		329	345	325	339	357	331		351	306	357	345		338			352					354	307	347		316	356	324
3.42505	334					330	349		323		343	350					344	292	323	345	339		329	345	325	340	358	331		352	306	358	345		338			352					354	308	348		317	356	325
3.43005	335					330	349		323		344	351					344	293	323	345	340		330	346	326	340	359	332		353	307	358	346		339			353					355	308	348		317	357	325
3.43505	335					331	350		324		344	351					345	293	324	346	340		330	346	327	341	359	332		353	307	359	347		339			353					356	309	349		318	358	326
3.44005	336					331	350		324		345	352					346	293	324	347	341		331	347	327	341		333		354	308	359	347		340			354					356	309	349		318	358	326
3.44505	336					332	351		325		345	352					346	294	325	347	341		331	347	328	342		333		354	308		348		341			354					357	310	350		319	359	327
3.45005	337					332	351		326		346	353					347	294	326	348	342		332	348	328	342		334		355	309		348		341			355					357	310	350		320	359	328
3.45505	337					333	352		326		346	354					347	295	326	348	343		332	349	329	343		334		355	309		349		342			356					358	311	351		320		328
3.46005	338					334	353		327		347	354					348	295	327	349	343		333	349	329	343		335		356	310		349		342			356					359	312	352		321		329
3.46505	339					334	353		327		348	355					348	296	327	349	344		333	350	330	344		336		357	311		350		343			357					359	312	352		321		329
3.47005	339					335	354		328		348	355					349	296	328	350	344		334	350	330	345		336		357	311		351		343			357						313	353		322		330
3.47505	340					335	354		328		349	356					350	296	328	351	345		335	351	331	345		337		358	312		351		344			358						313	353		322		330
3.48005	340					336	355		329		349	356					350	297	329	351	345		335	351	331	346		337		358	312		352		344			359						314	354		323		331
3.48505	341					336	355		329		350	357					351	297	329	352	346		336	352	332	346		338		359	313		352		345			359						314	354		323		331
3.49005	341					337	356		330		350	358					351	298	330	352	346		336	353	332	347		338			313		353		346									315	355		324		332
3.49505	342					337	357		330		351	358					352	298	330	353	347		337	353	333	347		339			314		353		346									315	356		324		332
3.50005	342					338	357		331		352	359					352	299	331	353	348		337	354	334	348		339			314		354		347									316	356		325		333
3.50505	343					338	358		331		352	359					353	299	331	354	348		338	354	334	348		340			315		354		347									316	357		325		333
3.51005	343					339	358		332		353						354	300	332	354	349		338	355	335	349		340			315		355		348									317	357		326		334
3.51505	344					340	359		333		353						354	300	332	355	349		339	355	335	350		341			316		356		348									317	358		326		335
3.52005	345					340	359		333		354						355	300	333	356	350		339	356	336	350		342			317		356		349									318	358		327		335
3.52505	345					341			334		354						355	300	334	356	350		340	356	336	351		342			317		357		349									319	359		328		336
3.53005	346					341			334		355						356	300	334	357	351		340	357	337	351		343			318		357		350									319			328		336
3.53505	346					342			335		355						356	300	335	357	352		341	358	337	352		343			318		358		351									320			329		337
3.54005	347					342			335		356						357	300	335	358	352		342	358	338	352		344			319		358		351									320			329		337
3.54505	347					343			336		357						357	300	336	358	353		342	359	338	353		344			319		359		352									321			330		338
3.55005	348					343			336		357						358	300	336	359	353		343	359	339	353		345			320				352									321			330		338
3.55505	348					344			337		358						359	300	337		354		343		339	354		345			320				353									322			331		339
3.56005	349					344			337		358						359	300	337		354		344		340	355		346			321				353									322			331		339
3.56505	350					345			338		359							300	338		355		344		341	355		346			321				354									323			332		340
3.57005	350					345			338		359							301	338		355		345		341	356		347			322				354									323			332		340
3.57505	351					346			339									301	339		356		345		342	356		348			322				355									324			333		341
3.58005	351					347			339									301	339		357		346		342	357		348			323				356									324			333		341
3.58505	352					347			340									301	340		357		346		343	357		349			323				356									325			334		342
3.59005	352					348			340									301	340		358		347		343	358		349			324				357									325			334		343
3.59505	353					348			341									301	341		358		347		344	358		350			324				357									326			335		343
3.60005	353					349			342									301	342		359		348		344	359		350			325				358									326			335		344
3.60505	354					349			342									301	342		359		349		345			351			325				358									327			336		344
3.61005	354					350			343									301	343				349		345			351			326				359									327			336		345
3.61505	355					350			343									301	343				350		346			352			326				359									328			337		345
3.62005	356					351			344									302	344				350		346			352			327													328			337		346
3.62505	356					351			344									302	344				351		347			353			327													329			338		346
3.63005	357					352			345									302	345				351		347			353			328													329			339		347
3.63505	357					353			345									302	345				352		348			354			328													330			339		347
3.64005	358					353			346									302	346				352		349			355			329													330			340		348
3.64505	358					354			346									303	346				353		349			355			329													331			340		348
3.65005	359					354			347									303	347				353		350			356			330													331			341		349
3.65505	359					355			347									303	347				354		350			356			330													332			341		349
3.66005						355			348									303	348				354		351			357			331													332			342		350
3.66505						356			348									304	348				355		351			357			331													333			342		351
3.67005						356			349									304	349				356		352			358			332													333			343		351
3.67505						357			349									305	349				356		352			358			332													334			343		352
3.68005						357			350									305	350				357		353			359			333													334			344		352
3.68505						358			351									305	350				357		353			359			334													335			344		353
3.69005						358			351									306	351				358		354						334													335			345		353
3.69505						359			352									306	352				358		354						335													336			345		354
3.70005									352									307	352				359		355						335													337			346		354
3.70505									353									307	353				359		355						336													337			346		355
3.71005									353									308	353						356						336													338			347		355
3.71505									354									308	354						356						337													338			347		356
3.72005									354									309	354						357						337													339			348		356
3.72505									355									309	355						358						338													339			348		357
3.73005									355									310	355						358						338													340			349		357
3.73505									356									310	356						359						339													340			349		358
3.74005									356									311	356						359						339													341			350		358
3.74505									357									311	357												340													341			350		359
3.75005									357									312	357												340													342			351
3.75505									358									312	358												341													342			352
3.76005									358									313	358												341													343			352
3.76505									359									313	359												342													343			353
3.77005									359									314	359												342													344			353
3.77505																		314													343													344			354
3.78005																		315													343													345			354
3.78505																		315													344													345			355
3.79005																		316													344													346			355
3.79505																		316													345													346			356
3.80005																		317													345													347			356
3.80505																		317													346													347			357
3.81005																		317													346													348			357
3.81505																		318													347													348			358
3.82005																		318													347													349			358
3.82505																		319													348													349			359
3.83005																		319													348													350			359
3.83505																		320													349													350
3.84005																		320													349													351
3.84505																		321													350													351
3.85005																		321													350													352
3.85505																		322													351													352
3.86005																		322													351													353
3.86505																		323													352													353
3.87005																		323													352													354
3.87505																		324													353													354
3.88005																		324													353													355
3.88505																		325													354													355
3.89005																		325													354													356
3.89505																		326													355													356
3.90005																		326													355													357
3.90505																		326													356													357
3.91005																		327													356													358
3.91505																		327													357													358
3.92005																		328													357													359
3.92505																		328													358													359
3.93005																		329													358
3.93505																		329													359
3.94005																		330													359
3.94505																		330
3.95005																		331
3.95505																		331
3.96005																		332
3.96505																		332
3.97005																		332
3.97505																		333
3.98005																		333
3.98505																		334
3.99005																		334
3.99505																		335
4.00005																		335
4.00505																		336
4.01005																		336
4.01505																		337
4.02005																		337
4.02505																		338
4.03005																		338
4.03505																		338
4.04005																		339
4.04505																		339
4.05005																		340
4.05505																		340
4.06005																		341
4.06505																		341
4.07005																		342
4.07505																		342
4.08005																		343
4.08505																		343
4.09005																		344
4.09505																		344
4.10005																		344
4.10505																		345
4.11005																		345
4.11505																		346
4.12005																		346
4.12505																		347
4.13005																		347
4.13505																		348
4.14005																		348
4.14505																		349
4.15005																		349
4.15505																		349
4.16005																		350
4.16505																		350
4.17005																		351
4.17505																		351
4.18005																		352
4.18505																		352
4.19005																		353
4.19505																		353
4.20005																		354
4.20505																		354
4.21005																		354
4.21505																		355
4.22005																		355
4.22505																		356
4.23005																		356
4.23505																		357
4.24005																		357
4.24505																		358
4.25005																		358
4.25505																		359
4.26005																		359
4.26505																		359
time_woReset	trajectory_woReset_ 1	trajectory_woReset_ 2	trajectory_woReset_ 3	trajectory_woReset_ 4	trajectory_woReset_ 5	trajectory_woReset_ 6	trajectory_woReset_ 7	trajectory_woReset_ 8	trajectory_woReset_ 9	trajectory_woReset_10	trajectory_woReset_11	trajectory_woReset_12	trajectory_woReset_13	trajectory_woReset_14	trajectory_woReset_15	trajectory_woReset_16	trajectory_woReset_17	trajectory_woReset_18	trajectory_woReset_19	trajectory_woReset_20	trajectory_woReset_21	trajectory_woReset_22	trajectory_woReset_23	trajectory_woReset_24	trajectory_woReset_25	trajectory_woReset_26	trajectory_woReset_27	trajectory_woReset_28	trajectory_woReset_29	trajectory_woReset_30	trajectory_woReset_31	trajectory_woReset_32	trajectory_woReset_33	trajectory_woReset_34	trajectory_woReset_35	trajectory_woReset_36	trajectory_woReset_37	trajectory_woReset_38	trajectory_woReset_39	trajectory_woReset_40	trajectory_woReset_41	trajectory_woReset_42	trajectory_woReset_43	trajectory_woReset_44	trajectory_woReset_45	trajectory_woReset_46	trajectory_woReset_47	trajectory_woReset_48	trajectory_woReset_49
5e-05	34	34	34	34	34	34	34	34	34	34	34	34	34	34	34	34	34	34	34	34	34	34	34	34	34	34	34	34	34	34	34	34	34	34	34	34	34	34	34	34	34	34	34	34	34	34	34	34	34
0.00505	34	34	34	34	34	34	34	34	34	34	34	34	34	34	34	34	34	34	34	34	34	34	34	34	34	34	34	34	34	34	34	34	34	34	34	34	34	34	34	34	34	34	34	34	34	34	34	34	34
0.01005	34	34	34	34	34	34	34	34	34	34	34	34	34	34	34	34	34	34	34	34	34	34	34	34	34	34	34	34	34	34	34	34	34	34	34	34	34	34	34	34	34	34	34	34	34	34	34	34	34
0.01505	35	35	35	34	35	35	34	35	35	35	35	35	35	35	35	35	35	35	35	35	35	35	35	35	35	35	35	35	35	35	35	35	35	34	35	35	35	34	35	35	35	35	35	35	35	35	35	35	35
0.02005	35	35	35	35	35	35	35	35	35	35	35	35	35	35	35	35	35	35	35	35	35	35	35	35	35	35	35	35	35	35	35	35	35	35	35	35	35	35	36	35	35	35	35	35	35	35	35	35	35
0.02505	35	36	36	35	36	36	35	36	36	36	36	36	36	36	36	36	36	35	36	35	36	35	36	35	36	35	36	36	35	36	35	36	36	35	36	36	36	35	36	36	36	36	36	36	36	36	36	36	36
0.03005	36	36	36	36	36	36	36	36	36	36	36	36	36	36	36	36	36	36	36	36	36	36	36	36	36	36	36	36	36	36	36	36	36	36	36	36	36	36	37	36	36	36	36	36	36	36	36	36	36
0.03505	36	37	37	36	36	37	36	36	36	37	37	37	37	37	37	37	37	36	37	36	37	36	37	36	37	36	37	37	36	37	36	37	37	36	37	37	37	36	37	37	37	36	37	37	37	37	36	37	37
0.04005	37	37	37	36	37	37	36	37	37	37	37	37	37	37	37	37	37	37	37	37	37	37	37	37	37	37	37	37	37	37	37	37	37	36	37	37	37	36	38	37	37	37	37	37	37	37	37	37	37
0.04505	37	38	37	37	37	38	37	37	37	38	38	38	38	38	38	37	38	37	37	37	37	37	38	37	37	37	38	38	37	38	37	38	38	37	37	38	38	37	39	38	38	37	38	38	38	38	37	38	38
0.05005	37	38	38	37	38	38	37	38	38	38	38	38	39	38	38	38	38	38	38	38	38	38	38	38	38	38	38	38	38	38	38	38	38	37	38	38	38	37	39	38	38	38	38	38	38	38	38	38	38
0.05505	38	38	38	37	38	39	37	38	38	38	39	39	39	39	39	38	39	38	38	38	38	38	39	38	38	38	39	39	38	39	38	38	39	38	38	38	39	38	40	39	39	38	39	39	39	39	38	38	39
0.06005	38	39	39	38	39	40	38	39	39	39	39	39	40	39	39	39	39	39	39	39	39	39	39	39	39	39	39	39	38	39	38	39	39	38	39	39	39	38	40	39	39	39	39	39	39	39	39	39	39
0.06505	39	39	39	38	39	40	38	39	39	39	40	40	40	40	40	39	40	39	39	39	39	39	40	39	39	39	40	40	39	39	39	39	40	38	39	39	40	38	41	40	40	39	40	40	40	40	39	39	40
0.07005	39	40	40	39	40	41	38	40	40	40	40	40	41	40	40	40	40	39	40	39	40	39	40	39	40	39	40	40	39	40	39	40	40	39	40	40	40	39	41	40	40	40	40	40	41	40	39	40	40
0.07505	39	40	40	39	40	41	39	40	40	40	41	41	41	41	41	40	41	40	40	40	40	40	41	40	40	40	41	41	40	40	40	40	41	39	40	40	41	39	42	41	41	40	41	41	41	40	40	40	41
0.08005	40	41	41	39	41	42	39	40	41	41	41	41	42	41	41	41	41	40	41	40	41	40	41	40	41	40	41	41	40	41	40	41	41	40	41	41	41	40	43	41	41	40	41	42	42	41	40	41	41
0.08505	40	41	41	40	41	42	40	41	41	41	42	42	42	42	42	41	42	41	41	41	41	41	42	41	41	41	42	42	41	41	41	41	41	40	41	41	42	40	43	42	42	41	42	42	42	41	41	41	42
0.09005	41	42	42	40	41	43	40	41	42	42	42	42	43	42	42	42	42	41	42	41	42	41	42	41	42	41	42	42	41	42	41	42	42	40	42	42	42	40	44	42	42	41	42	43	43	42	41	42	42
0.09505	41	42	42	40	42	43	40	42	42	42	43	43	43	43	43	42	43	42	42	42	42	42	43	42	42	42	43	43	41	42	41	42	42	41	42	42	43	41	44	43	43	42	43	43	43	42	42	42	43
0.10005	42	43	43	41	42	44	41	42	42	43	43	43	44	43	43	42	43	42	43	42	43	42	43	42	43	42	43	43	42	43	42	43	43	41	43	43	43	41	45	43	43	42	43	44	44	43	42	43	43
0.10505	42	43	43	41	43	44	41	43	43	43	44	44	44	44	44	43	44	42	43	42	43	42	44	42	43	42	44	44	42	43	42	43	43	42	43	43	44	41	46	43	44	43	43	44	44	43	43	43	44
0.11005	42	44	43	42	43	45	41	43	43	44	44	44	45	44	44	43	44	43	43	43	44	43	44	43	43	43	44	44	43	44	43	44	44	42	43	44	44	42	46	44	44	43	44	45	45	44	43	44	44
0.11505	43	44	44	42	44	45	42	44	44	44	45	45	45	45	45	44	45	43	44	43	44	43	45	43	44	43	45	45	43	44	43	44	44	42	44	44	45	42	47	44	45	44	44	45	45	44	43	44	45
0.12005	43	45	44	42	44	46	42	44	44	45	45	45	46	45	45	44	45	44	44	44	44	44	45	44	44	44	45	45	43	45	43	45	45	43	44	45	45	43	47	45	45	44	45	46	46	45	44	45	45
0.12505	44	45	45	43	45	46	42	44	45	45	46	46	46	46	46	45	46	44	45	44	45	44	46	44	45	44	46	46	44	45	44	45	45	43	45	45	46	43	48	45	46	44	45	46	46	45	44	45	46
0.13005	44	46	45	43	45	47	43	45	45	45	46	46	47	46	46	45	46	45	45	45	45	45	46	45	45	45	46	46	44	46	44	45	46	43	45	46	46	43	48	46	46	45	46	47	47	46	45	46	46
0.13505	44	46	46	43	46	47	43	45	46	46	47	47	47	47	47	46	47	45	46	45	46	45	47	45	46	45	47	47	45	46	45	46	46	44	46	46	47	44	49	46	47	45	46	47	47	46	45	46	47
0.14005	45	46	46	44	46	48	44	46	46	46	47	47	48	47	47	46	47	45	46	45	46	46	47	45	46	46	47	47	45	47	45	46	47	44	46	46	47	44	50	47	47	46	47	48	48	47	46	46	47
0.14505	45	47	47	44	46	48	44	46	46	47	48	47	48	48	48	47	48	46	47	46	47	46	48	46	47	46	48	48	46	47	46	47	47	45	47	47	48	45	50	47	48	46	47	48	48	47	46	47	48
0.15005	46	47	47	45	47	49	44	47	47	47	48	48	49	48	48	47	48	46	47	46	47	46	48	46	47	46	48	48	46	47	46	47	48	45	47	47	48	45	51	48	48	47	48	49	49	48	46	47	48
0.15505	46	48	48	45	47	49	45	47	47	48	49	48	49	49	49	47	49	47	48	47	48	47	49	47	48	47	49	49	46	48	46	48	48	45	48	48	49	45	51	48	49	47	48	49	49	48	47	48	49
0.16005	46	48	48	45	48	50	45	48	48	48	49	49	50	49	49	48	49	47	48	47	48	47	49	47	48	47	49	49	47	48	47	48	49	46	48	48	49	46	52	49	49	48	49	50	50	49	47	48	49
0.16505	47	49	48	46	48	50	45	48	48	49	50	49	51	50	50	48	50	48	48	48	49	48	50	48	48	48	50	50	47	49	47	49	49	46	48	49	50	46	52	49	50	48	49	50	50	49	48	49	50
0.17005	47	49	49	46	49	51	46	48	49	49	50	50	51	50	50	49	50	48	49	48	49	48	50	48	49	48	50	50	48	49	48	49	50	47	49	49	50	46	53	50	50	48	50	51	51	49	48	49	50
0.17505	48	50	49	46	49	51	46	49	49	50	51	50	52	51	51	49	51	48	49	49	50	49	51	48	49	49	50	51	48	50	48	50	50	47	49	50	51	47	54	50	51	49	50	51	51	50	49	50	51
0.18005	48	50	50	47	50	52	46	49	50	50	51	51	52	51	51	50	51	49	50	49	50	49	51	49	50	49	51	51	49	50	49	50	51	47	50	50	52	47	54	51	51	49	51	52	52	50	49	50	51
0.18505	48	51	50	47	50	52	47	50	50	51	52	51	53	52	52	50	52	49	50	49	50	49	51	49	50	49	51	52	49	51	49	51	51	48	50	51	52	48	55	51	51	50	51	52	52	51	50	51	52
0.19005	49	51	51	48	51	53	47	50	51	51	52	52	53	52	52	51	52	50	51	50	51	50	52	50	51	50	52	52	49	51	49	51	52	48	51	51	53	48	55	52	52	50	52	53	53	51	50	51	52
0.19505	49	52	51	48	51	53	48	51	51	51	53	52	54	53	53	51	53	50	51	50	51	50	52	50	51	50	52	53	50	52	50	51	52	49	51	52	53	48	56	52	52	51	52	53	53	52	50	52	53
0.20005	50	52	52	48	51	54	48	51	51	52	53	53	54	53	53	52	53	51	52	51	52	51	53	51	52	51	53	53	50	52	50	52	52	49	52	52	54	49	57	53	53	51	53	54	54	52	51	52	53
0.20505	50	53	52	49	52	55	48	52	52	52	54	53	55	54	54	52	54	51	52	51	52	51	53	51	52	51	53	54	51	53	51	52	53	49	52	53	54	49	57	53	53	52	53	54	54	53	51	53	53
0.21005	50	53	53	49	52	55	49	52	52	53	54	54	55	54	54	52	54	51	53	52	53	52	54	51	53	52	54	54	51	53	51	53	53	50	53	53	55	50	58	54	54	52	54	55	55	53	52	53	54
0.21505	51	53	53	49	53	56	49	52	53	53	55	54	56	55	55	53	55	52	53	52	53	52	54	52	53	52	54	55	51	54	51	53	54	50	53	53	55	50	58	54	54	52	54	55	55	54	52	53	54
0.22005	51	54	54	50	53	56	49	53	53	54	55	55	56	55	55	53	55	52	54	52	54	52	55	52	54	52	55	55	52	54	52	54	54	50	53	54	56	50	59	55	55	53	55	56	56	54	53	54	55
0.22505	52	54	54	50	54	57	50	53	54	54	56	55	57	56	56	54	56	53	54	53	54	53	55	53	54	53	55	56	52	54	52	54	55	51	54	54	56	51	59	55	55	53	55	56	56	55	53	54	55
0.23005	52	55	54	51	54	57	50	54	54	55	56	56	57	56	56	54	56	53	54	53	55	53	56	53	54	53	56	56	53	55	53	55	55	51	54	55	57	51	60	56	56	54	56	57	57	55	53	55	56
0.23505	52	55	55	51	55	58	50	54	55	55	57	56	58	57	57	55	57	54	55	54	55	54	56	54	55	54	56	57	53	55	53	55	56	52	55	55	57	51	61	56	56	54	56	57	57	56	54	55	56
0.24005	53	56	55	51	55	58	51	55	55	56	57	57	58	57	57	55	57	54	55	54	56	54	57	54	55	54	57	57	54	56	54	56	56	52	55	56	58	52	61	57	57	55	56	58	58	56	54	56	57
0.24505	53	56	56	52	55	59	51	55	56	56	58	57	59	58	58	56	58	54	56	55	56	55	57	54	56	55	57	58	54	56	54	56	57	52	56	56	58	52	62	57	57	55	57	58	58	57	55	56	57
0.25005	54	57	56	52	56	59	52	56	56	57	58	58	59	58	58	56	58	55	56	55	56	55	58	55	56	55	58	58	54	57	54	57	57	53	56	57	59	53	62	57	58	56	57	59	59	57	55	57	58
0.25505	54	57	57	52	56	60	52	56	56	57	59	58	60	59	59	57	59	55	57	55	57	56	58	55	57	55	58	59	55	57	55	57	58	53	57	57	59	53	63	58	58	56	58	59	59	58	56	57	58
0.26005	55	58	57	53	57	60	52	56	57	58	59	59	60	59	59	57	59	56	57	56	57	56	59	56	57	56	59	59	55	58	55	58	58	54	57	58	60	53	64	58	59	56	58	60	60	58	56	58	59
0.26505	55	58	58	53	57	61	53	57	57	58	60	59	61	60	60	57	60	56	58	56	58	56	59	56	58	56	59	60	56	58	56	58	59	54	58	58	60	54	64	59	59	57	59	60	60	58	57	58	59
0.27005	55	59	58	54	58	61	53	57	58	58	60	60	61	60	60	58	60	57	58	57	58	57	60	57	58	57	60	60	56	59	56	58	59	54	58	59	61	54	65	59	60	57	59	61	61	59	57	59	60
0.27505	56	59	59	54	58	62	53	58	58	59	61	60	62	61	61	58	61	57	59	57	59	57	60	57	59	57	60	61	56	59	57	59	60	55	59	59	61	55	65	60	60	58	60	61	62	59	57	59	60
0.28005	56	60	59	54	59	62	54	58	59	59	61	61	62	61	61	59	61	57	59	58	59	58	61	57	59	58	61	61	57	60	57	59	60	55	59	60	62	55	66	60	61	58	60	62	62	60	58	60	61
0.28505	57	60	59	55	59	63	54	59	59	60	62	61	63	62	62	59	62	58	59	58	60	58	61	58	59	58	61	62	57	60	57	60	61	56	59	60	62	55	66	61	61	59	61	63	63	60	58	60	61
0.29005	57	60	60	55	60	63	54	59	60	60	62	62	64	62	62	60	62	58	60	58	60	59	62	58	60	58	62	62	58	61	58	60	61	56	60	60	63	56	67	61	62	59	61	63	63	61	59	60	62
0.29505	57	61	60	55	60	64	55	60	60	61	63	62	64	63	63	60	63	59	60	59	61	59	62	59	60	59	62	63	58	61	58	61	62	56	60	61	63	56	68	62	62	60	62	64	64	61	59	61	62
0.30005	58	61	61	56	60	64	55	60	60	61	63	63	65	63	63	61	63	59	61	59	61	59	63	59	61	59	63	63	59	62	59	61	62	57	61	61	64	56	68	62	63	60	62	64	64	62	60	61	63
0.30505	58	62	61	56	61	65	55	60	61	62	64	63	65	64	64	61	64	60	61	60	62	60	63	60	61	60	63	64	59	62	59	62	63	57	61	62	64	57	69	63	63	60	63	65	65	62	60	62	63
0.31005	59	62	62	57	61	65	56	61	61	62	64	64	66	64	64	62	64	60	62	60	62	60	64	60	62	60	64	64	59	62	59	62	63	57	62	62	65	57	69	63	64	61	63	65	65	63	60	62	64
0.31505	59	63	62	57	62	66	56	61	62	63	65	64	66	65	65	62	65	60	62	61	62	61	64	60	62	61	64	65	60	63	60	63	63	58	62	63	65	58	70	64	64	61	64	66	66	63	61	63	64
0.32005	59	63	63	57	62	66	57	62	62	63	65	65	67	65	65	62	65	61	63	61	63	61	65	61	63	61	65	65	60	63	60	63	64	58	63	63	66	58	71	64	65	62	64	66	66	64	61	63	65
0.32505	60	64	63	58	63	67	57	62	63	64	66	65	67	66	66	63	66	61	63	61	63	62	65	61	63	62	65	66	61	64	61	64	64	59	63	64	66	58	71	65	65	62	65	67	67	64	62	64	65
0.33005	60	64	64	58	63	67	57	63	63	64	66	66	68	66	66	63	66	62	64	62	64	62	66	62	64	62	66	66	61	64	61	64	65	59	64	64	67	59	72	65	66	63	65	67	67	65	62	64	66
0.33505	61	65	64	58	64	68	58	63	64	64	67	66	68	67	67	64	67	62	64	62	64	62	66	62	64	62	66	67	62	65	62	64	65	59	64	65	67	59	72	66	66	63	66	68	68	65	63	65	66
0.34005	61	65	65	59	64	68	58	64	64	65	67	66	69	67	67	64	67	63	64	63	65	63	67	63	64	63	67	67	62	65	62	65	66	60	64	65	68	60	73	66	67	64	66	68	68	66	63	65	67
0.34505	61	66	65	59	64	69	58	64	65	65	68	67	69	67	68	65	68	63	65	63	65	63	67	63	65	63	67	68	62	66	62	65	66	60	65	66	68	60	73	67	67	64	67	69	69	66	63	66	67
0.35005	62	66	65	60	65	70	59	64	65	66	68	67	70	68	68	65	68	63	65	64	66	64	68	63	65	64	68	68	63	66	63	66	67	61	65	66	69	60	74	67	68	64	67	69	69	67	64	66	68
0.35505	62	67	66	60	65	70	59	65	65	66	69	68	70	68	69	66	69	64	66	64	66	64	68	64	66	64	68	69	63	67	63	66	67	61	66	67	69	61	75	68	68	65	68	70	70	67	64	67	68
0.36005	63	67	66	60	66	71	59	65	66	67	69	68	71	69	69	66	69	64	66	64	67	65	69	64	66	65	69	69	64	67	64	67	68	61	66	67	70	61	75	68	69	65	68	70	70	67	65	67	69
0.36505	63	67	67	61	66	71	60	66	66	67	70	69	71	69	70	67	70	65	67	65	67	65	69	65	67	65	69	70	64	68	64	67	68	62	67	67	70	61	76	69	69	66	68	71	71	68	65	68	69
0.37005	63	68	67	61	67	72	60	66	67	68	70	69	72	70	70	67	70	65	67	65	68	65	70	65	67	65	70	70	64	68	64	68	69	62	67	68	71	62	76	69	70	66	69	71	71	68	66	68	70
0.37505	64	68	68	61	67	72	61	67	67	68	71	70	72	70	71	67	71	66	68	66	68	66	70	66	68	66	70	71	65	69	65	68	69	62	68	68	71	62	77	70	70	67	69	72	72	69	66	68	70
0.38005	64	69	68	62	68	73	61	67	68	69	71	70	73	71	71	68	71	66	68	66	68	66	71	66	68	66	71	71	65	69	65	69	70	63	68	69	72	63	77	70	71	67	70	72	72	69	67	69	71
0.38505	65	69	69	62	68	73	61	68	68	69	72	71	73	71	72	68	72	66	69	67	69	67	71	66	69	67	71	72	66	70	66	69	70	63	69	69	72	63	78	70	71	67	70	73	73	70	67	69	71
0.39005	65	70	69	63	69	74	62	68	69	70	73	71	74	72	72	69	72	67	69	67	69	67	72	67	69	67	72	72	66	70	66	70	71	64	69	70	73	63	79	71	72	68	71	73	73	70	67	70	72
0.39505	65	70	70	63	69	74	62	68	69	70	73	72	74	72	73	69	73	67	70	67	70	68	72	67	70	68	72	73	67	70	67	70	71	64	69	70	73	64	79	71	72	68	71	74	74	71	68	70	72
0.40005	66	71	70	63	69	75	62	69	70	70	74	72	75	73	73	70	73	68	70	68	70	68	73	68	70	68	73	73	67	71	67	70	72	64	70	71	74	64	80	72	73	69	72	74	74	71	68	71	73
0.40505	66	71	70	64	70	75	63	69	70	71	74	73	75	73	74	70	74	68	70	68	71	69	73	68	70	68	73	74	67	71	67	71	72	65	70	71	74	64	80	72	73	69	72	75	75	72	69	71	73
0.41005	67	72	71	64	70	76	63	70	70	71	75	73	76	74	74	71	74	69	71	69	71	69	73	69	71	69	73	74	68	72	68	71	73	65	71	72	75	65	81	73	74	70	73	75	75	72	69	72	74
0.41505	67	72	71	64	71	76	63	70	71	72	75	74	77	74	75	71	75	69	71	69	72	69	74	69	71	69	74	75	68	72	68	72	73	66	71	72	75	65	82	73	74	70	73	76	76	73	70	72	74
0.42005	67	73	72	65	71	77	64	71	71	72	76	74	77	75	75	72	75	69	72	70	72	70	74	69	72	70	74	75	69	73	69	72	73	66	72	73	76	66	82	74	75	71	74	76	76	73	70	73	75
0.42505	68	73	72	65	72	77	64	71	72	73	76	75	78	75	76	72	76	70	72	70	73	70	75	70	72	70	75	76	69	73	69	73	74	66	72	73	76	66	83	74	75	71	74	77	77	74	70	73	75
0.43005	68	74	73	65	72	78	65	72	72	73	77	75	78	76	76	72	76	70	73	71	73	71	75	70	73	71	75	76	69	74	70	73	74	67	73	74	77	66	83	75	75	71	75	77	77	74	71	74	76
0.43505	69	74	73	66	73	78	65	72	73	74	77	76	79	76	77	73	77	71	73	71	74	71	76	71	73	71	76	77	70	74	70	74	75	67	73	74	77	67	84	75	76	72	75	78	78	75	71	74	76
0.44005	69	74	74	66	73	79	65	72	73	74	78	76	79	77	77	73	77	71	74	71	74	72	76	71	74	71	76	77	70	75	70	74	75	68	74	74	78	67	84	76	76	72	76	78	78	75	72	75	77
0.44505	70	75	74	67	73	79	66	73	74	75	78	77	80	77	78	74	78	72	74	72	74	72	77	72	74	72	77	78	71	75	71	75	76	68	74	75	78	68	85	76	77	73	76	79	79	76	72	75	77
0.45005	70	75	75	67	74	80	66	73	74	75	79	77	80	78	78	74	78	72	75	72	75	72	77	72	75	72	77	78	71	76	71	75	76	68	75	75	79	68	86	77	77	73	77	79	79	76	73	75	78
0.45505	70	76	75	67	74	80	66	74	74	76	79	78	81	78	79	75	79	72	75	73	75	73	78	72	75	73	78	79	72	76	72	76	77	69	75	76	79	68	86	77	78	74	77	80	80	76	73	76	78
0.46005	71	76	76	68	75	81	67	74	75	76	80	78	81	79	79	75	79	73	75	73	76	73	78	73	75	73	78	79	72	77	72	76	77	69	75	76	80	69	87	78	78	74	78	80	80	77	74	76	79
0.46505	71	77	76	68	75	81	67	75	75	77	80	79	82	79	80	76	80	73	76	74	76	74	79	73	76	74	79	80	72	77	72	77	78	69	76	77	80	69	87	78	79	75	78	81	81	77	74	77	79
0.47005	72	77	76	68	76	82	67	75	76	77	81	79	82	80	80	76	80	74	76	74	77	74	79	74	76	74	79	80	73	77	73	77	78	70	76	77	81	69	88	79	79	75	79	81	81	78	74	77	79
0.47505	72	78	77	69	76	82	68	76	76	77	81	80	83	80	81	77	81	74	77	74	77	75	80	74	77	74	80	81	73	78	73	77	79	70	77	78	81	70	89	79	80	75	79	82	82	78	75	78	80
0.48005	72	78	77	69	77	83	68	76	77	78	82	80	83	81	81	77	81	75	77	75	78	75	80	75	77	75	80	81	74	78	74	78	79	71	77	78	82	70	89	80	80	76	80	82	82	79	75	78	80
0.48505	73	79	78	70	77	83	68	76	77	78	82	81	84	81	82	77	82	75	78	75	78	75	81	75	78	75	81	82	74	79	74	78	80	71	78	79	82	71	90	80	81	76	80	83	83	79	76	79	81
0.49005	73	79	78	70	78	84	69	77	78	79	83	81	84	82	82	78	82	75	78	76	79	76	81	75	78	76	81	82	75	79	75	79	80	71	78	79	83	71	90	81	81	77	81	83	84	80	76	79	81
0.49505	74	80	79	70	78	84	69	77	78	79	83	82	85	82	83	78	83	76	79	76	79	76	82	76	79	76	82	83	75	80	75	79	81	72	79	80	83	71	91	81	82	77	81	84	84	80	77	80	82
0.50005	74	80	79	71	78	85	70	78	79	80	84	82	85	83	83	79	83	76	79	77	80	77	82	76	79	77	82	83	75	80	75	80	81	72	79	80	84	72	91	82	82	78	81	84	85	81	77	80	82
0.50505	74	81	80	71	79	85	70	78	79	80	84	83	86	83	84	79	84	77	80	77	80	77	83	77	80	77	83	84	76	81	76	80	82	73	80	81	84	72	92	82	83	78	82	85	85	81	77	81	83
0.51005	75	81	80	71	79	86	70	79	79	81	85	83	86	84	84	80	84	77	80	77	80	78	83	77	80	78	83	84	76	81	76	81	82	73	80	81	85	73	93	83	83	79	82	86	86	82	78	81	83
0.51505	75	81	81	72	80	87	71	79	80	81	85	84	87	84	85	80	85	78	80	78	81	78	84	78	80	78	84	85	77	82	77	81	83	73	80	81	85	73	93	83	84	79	83	86	86	82	78	82	84
0.52005	76	82	81	72	80	87	71	80	80	82	86	84	87	85	85	81	85	78	81	78	81	78	84	78	81	78	84	85	77	82	77	82	83	74	81	82	86	73	94	83	84	79	83	87	87	83	79	82	84
0.52505	76	82	81	73	81	88	71	80	81	82	86	84	88	85	86	81	86	78	81	79	82	79	85	78	81	79	85	86	77	83	77	82	84	74	81	82	86	74	94	84	85	80	84	87	87	83	79	82	85
0.53005	76	83	82	73	81	88	72	80	81	83	87	85	88	86	86	82	86	79	82	79	82	79	85	79	82	79	85	86	78	83	78	83	84	75	82	83	87	74	95	84	85	80	84	88	88	84	80	83	85
0.53505	77	83	82	73	82	89	72	81	82	83	87	85	89	86	87	82	87	79	82	80	83	80	86	79	82	80	86	87	78	84	78	83	84	75	82	83	87	74	95	85	86	81	85	88	88	84	80	83	86
0.54005	77	84	83	74	82	89	72	81	82	83	88	86	89	87	87	82	87	80	83	80	83	80	86	80	83	80	86	87	79	84	79	83	85	75	83	84	88	75	96	85	86	81	85	89	89	85	80	84	86
0.54505	78	84	83	74	82	90	73	82	83	84	88	86	90	87	88	83	88	80	83	80	84	81	87	80	83	81	87	88	79	85	79	84	85	76	83	84	88	75	97	86	87	82	86	89	89	85	81	84	87
0.55005	78	85	84	74	83	90	73	82	83	84	89	87	91	88	88	83	88	81	84	81	84	81	87	81	84	81	87	88	80	85	80	84	86	76	84	85	89	76	97	86	87	82	86	90	90	85	81	85	87
0.55505	78	85	84	75	83	91	74	83	84	85	89	87	91	88	89	84	89	81	84	81	85	82	88	81	84	81	88	89	80	85	80	85	86	76	84	85	89	76	98	87	88	83	87	90	90	86	82	85	88
0.56005	79	86	85	75	84	91	74	83	84	85	90	88	92	89	89	84	89	81	85	82	85	82	88	81	85	82	88	89	80	86	80	85	87	77	85	86	90	76	98	87	88	83	87	91	91	86	82	86	88
0.56505	79	86	85	76	84	92	74	84	84	86	90	88	92	89	90	85	90	82	85	82	86	82	89	82	85	82	89	90	81	86	81	86	87	77	85	86	90	77	99	88	89	83	88	91	91	87	83	86	89
0.57005	80	87	86	76	85	92	75	84	85	86	91	89	93	90	90	85	90	82	86	83	86	83	89	82	86	83	89	90	81	87	81	86	88	78	85	87	91	77	100	88	89	84	88	92	92	87	83	87	89
0.57505	80	87	86	76	85	93	75	84	85	87	91	89	93	90	91	86	91	83	86	83	86	83	90	83	86	83	90	91	82	87	82	87	88	78	86	87	91	78	100	89	90	84	89	92	92	88	84	87	90
0.58005	80	88	86	77	86	93	75	85	86	87	92	90	94	91	91	86	91	83	86	83	87	84	90	83	86	84	90	91	82	88	82	87	89	78	86	88	92	78	101	89	90	85	89	93	93	88	84	88	90
0.58505	81	88	87	77	86	94	76	85	86	88	92	90	94	91	92	87	92	84	87	84	87	84	91	84	87	84	91	92	82	88	83	88	89	79	87	88	92	78	101	90	91	85	90	93	93	89	84	88	91
0.59005	81	88	87	77	87	94	76	86	87	88	93	91	95	92	92	87	92	84	87	84	88	85	91	84	87	84	91	92	83	89	83	88	90	79	87	88	93	79	102	90	91	86	90	94	94	89	85	89	91
0.59505	82	89	88	78	87	95	76	86	87	89	93	91	95	92	93	87	93	84	88	85	88	85	92	84	88	85	92	93	83	89	83	89	90	80	88	89	93	79	102	91	92	86	91	94	94	90	85	89	92
0.60005	82	89	88	78	87	95	77	87	88	89	94	92	96	93	93	88	93	85	88	85	89	85	92	85	88	85	92	93	84	90	84	89	91	80	88	89	94	79	103	91	92	87	91	95	95	90	86	89	92
0.60505	82	90	89	79	88	96	77	87	88	89	94	92	96	93	94	88	94	85	89	86	89	86	93	85	89	86	93	94	84	90	84	89	91	80	89	90	94	80	104	92	93	87	92	95	95	91	86	90	93
0.61005	83	90	89	79	88	96	78	88	88	90	95	93	97	94	94	89	94	86	89	86	90	86	93	86	89	86	93	94	85	91	85	90	92	81	89	90	95	80	104	92	93	87	92	96	96	91	87	90	93
0.61505	83	91	90	79	89	97	78	88	89	90	95	93	97	94	95	89	95	86	90	86	90	87	94	86	90	87	94	95	85	91	85	90	92	81	90	91	95	81	105	93	94	88	93	96	96	92	87	91	94
0.62005	84	91	90	80	89	97	78	88	89	91	96	94	98	95	96	90	95	87	90	87	91	87	94	87	90	87	94	95	85	92	85	91	93	81	90	91	96	81	105	93	94	88	93	97	97	92	87	91	94
0.62505	84	92	91	80	90	98	79	89	90	91	96	94	98	95	96	90	96	87	91	87	91	88	95	87	91	87	95	96	86	92	86	91	93	82	90	92	96	81	106	94	95	89	93	97	97	93	88	92	95
0.63005	85	92	91	80	90	98	79	89	90	92	97	95	99	96	97	91	96	87	91	88	92	88	95	87	91	88	95	96	86	92	86	92	94	82	91	92	97	82	107	94	95	89	94	98	98	93	88	92	95
0.63505	85	93	92	81	91	99	79	90	91	92	97	95	99	96	97	91	97	88	91	88	92	88	96	88	91	88	95	97	87	93	87	92	94	83	91	93	97	82	107	95	96	90	94	98	98	94	89	93	96
0.64005	85	93	92	81	91	99	80	90	91	93	98	96	100	97	98	92	97	88	92	89	93	89	96	88	92	89	96	97	87	93	87	93	95	83	92	93	98	83	108	95	96	90	95	99	99	94	89	93	96
0.64505	86	94	92	82	91	100	80	91	92	93	98	96	100	97	98	92	98	89	92	89	93	89	96	89	92	89	96	98	88	94	88	93	95	83	92	94	98	83	108	96	97	91	95	99	99	94	90	94	97
0.65005	86	94	93	82	92	100	80	91	92	94	99	97	101	98	99	92	98	89	93	89	93	90	97	89	93	90	97	98	88	94	88	94	95	84	93	94	99	83	109	96	97	91	96	100	100	95	90	94	97
0.65505	87	95	93	82	92	101	81	92	93	94	99	97	101	98	99	93	99	90	93	90	94	90	97	90	93	90	97	99	88	95	88	94	96	84	93	95	99	84	109	96	98	91	96	100	100	95	91	95	98
0.66005	87	95	94	83	93	102	81	92	93	95	100	98	102	99	100	93	99	90	94	90	94	91	98	90	94	90	98	99	89	95	89	95	96	85	94	95	100	84	110	97	98	92	97	101	101	96	91	95	98
0.66505	87	95	94	83	93	102	81	92	93	95	100	98	102	99	100	94	100	90	94	91	95	91	98	90	94	91	98	100	89	96	89	95	97	85	94	96	100	84	111	97	98	92	97	101	101	96	91	96	99
0.67005	88	96	95	83	94	103	82	93	94	96	101	99	103	100	101	94	100	91	95	91	95	92	99	91	95	91	99	100	90	96	90	96	97	85	95	96	101	85	111	98	99	93	98	102	102	97	92	96	99
0.67505	88	96	95	84	94	103	82	93	94	96	101	99	104	100	101	95	101	91	95	92	96	92	99	91	95	92	99	101	90	97	90	96	98	86	95	96	101	85	112	98	99	93	98	102	102	97	92	96	100
0.68005	89	97	96	84	95	104	83	94	95	96	102	100	104	101	102	95	101	92	96	92	96	92	100	92	96	92	100	101	90	97	90	96	98	86	96	97	102	86	112	99	100	94	99	103	103	98	93	97	100
0.68505	89	97	96	84	95	104	83	94	95	97	102	100	105	101	102	96	102	92	96	93	97	93	100	92	96	93	100	102	91	98	91	97	99	87	96	97	102	86	113	99	100	94	99	103	103	98	93	97	101
0.69005	89	98	97	85	96	105	83	95	96	97	103	101	105	102	103	96	102	93	96	93	97	93	101	93	96	93	101	102	91	98	91	97	99	87	96	98	103	86	113	100	101	94	100	104	104	99	94	98	101
0.69505	90	98	97	85	96	105	84	95	96	98	103	101	106	102	103	97	103	93	97	93	98	94	101	93	97	93	101	103	92	99	92	98	100	87	97	98	103	87	114	100	101	95	100	104	104	99	94	98	102
0.70005	90	99	97	86	96	106	84	95	97	98	104	102	106	103	104	97	103	93	97	94	98	94	102	93	97	94	102	103	92	99	92	98	100	88	97	99	104	87	115	101	102	95	101	105	105	100	94	99	102
0.70505	91	99	98	86	97	106	84	96	97	99	104	102	107	103	104	97	104	94	98	94	99	95	102	94	98	94	102	104	93	100	93	99	101	88	98	99	104	87	115	101	102	96	101	105	106	100	95	99	103
0.71005	91	100	98	86	97	107	85	96	98	99	105	103	107	104	105	98	104	94	98	95	99	95	103	94	98	95	103	104	93	100	93	99	101	88	98	100	105	88	116	102	103	96	102	106	106	101	95	100	103
0.71505	91	100	99	87	98	107	85	97	98	100	105	103	108	104	105	98	105	95	99	95	99	95	103	95	99	95	103	105	93	100	93	100	102	89	99	100	105	88	116	102	103	97	102	106	107	101	96	100	104
0.72005	92	101	99	87	98	108	85	97	98	100	106	103	108	105	106	99	105	95	99	96	100	96	104	95	99	96	104	105	94	101	94	100	102	89	99	101	106	89	117	103	104	97	103	107	107	102	96	101	104
0.72505	92	101	100	87	99	108	86	98	99	101	106	104	109	105	106	99	106	96	100	96	100	96	104	96	100	96	104	106	94	101	94	101	103	90	100	101	106	89	118	103	104	98	103	108	108	102	97	101	105
0.73005	93	102	100	88	99	109	86	98	99	101	107	104	109	106	107	100	106	96	100	96	101	97	105	96	100	97	105	106	95	102	95	101	103	90	100	102	107	89	118	104	105	98	104	108	108	103	97	102	105
0.73505	93	102	101	88	100	109	87	99	100	102	107	105	110	106	107	100	107	96	101	97	101	97	105	96	101	97	105	107	95	102	95	102	104	90	101	102	107	90	119	104	105	98	104	109	109	103	97	102	105
0.74005	93	102	101	89	100	110	87	99	100	102	108	105	110	107	108	101	107	97	101	97	102	98	106	97	101	97	106	107	96	103	96	102	104	91	101	103	108	90	119	105	106	99	105	109	109	103	98	103	106
0.74505	94	103	102	89	100	110	87	99	101	102	108	106	111	107	108	101	108	97	102	98	102	98	106	97	102	98	106	108	96	103	96	102	105	91	101	103	108	91	120	105	106	99	105	110	110	104	98	103	106
0.75005	94	103	102	89	101	111	88	100	101	103	109	106	111	108	109	102	108	98	102	98	103	98	107	98	102	98	107	108	96	104	96	103	105	92	102	103	109	91	120	106	107	100	106	110	110	104	99	103	107
0.75505	95	104	103	90	101	111	88	100	102	103	109	107	112	108	109	102	109	98	102	99	103	99	107	98	102	99	107	109	97	104	97	103	105	92	102	104	109	91	121	106	107	100	106	111	111	105	99	104	107
0.76005	95	104	103	90	102	112	88	101	102	104	110	107	112	109	110	102	109	99	103	99	104	99	108	99	103	99	108	109	97	105	97	104	106	92	103	104	110	92	122	107	108	101	106	111	111	105	100	104	108
0.76505	95	105	103	90	102	112	89	101	102	104	110	108	113	109	110	103	110	99	103	99	104	100	108	99	103	100	108	110	98	105	98	104	106	93	103	105	110	92	122	107	108	101	107	112	112	106	100	105	108
0.77005	96	105	104	91	103	113	89	102	103	105	111	108	113	110	111	103	110	99	104	100	105	100	109	99	104	100	109	110	98	106	98	105	107	93	104	105	111	92	123	108	109	102	107	112	112	106	101	105	109
0.77505	96	106	104	91	103	113	89	102	103	105	111	109	114	110	111	104	111	100	104	100	105	101	109	100	104	100	109	111	98	106	98	105	107	93	104	106	111	93	123	108	109	102	108	113	113	107	101	106	109
0.78005	97	106	105	92	104	114	90	103	104	106	112	109	114	111	112	104	111	100	105	101	105	101	110	100	105	101	110	111	99	107	99	106	108	94	105	106	112	93	124	109	110	102	108	113	113	107	101	106	110
0.78505	97	107	105	92	104	114	90	103	104	106	112	110	115	111	112	105	112	101	105	101	106	101	110	101	105	101	110	112	99	107	99	106	108	94	105	107	112	94	125	109	110	103	109	114	114	108	102	107	110
0.79005	97	107	106	92	105	115	91	103	105	107	113	110	115	112	113	105	112	101	106	102	106	102	111	101	106	102	111	112	100	107	100	107	109	95	106	107	113	94	125	110	111	103	109	114	114	108	102	107	111
0.79505	98	108	106	93	105	115	91	104	105	107	113	111	116	112	113	106	113	102	106	102	107	102	111	102	106	102	111	113	100	108	100	107	109	95	106	108	113	94	126	110	111	104	110	115	115	109	103	108	111
0.80005	98	108	107	93	105	116	91	104	106	108	114	111	117	113	114	106	113	102	107	102	107	103	112	102	107	103	112	113	101	108	101	108	110	95	106	108	114	95	126	110	112	104	110	115	115	109	103	108	112
0.80505	99	109	107	93	106	116	92	105	106	108	114	112	117	113	114	107	114	102	107	103	108	103	112	102	107	103	112	114	101	109	101	108	110	96	107	109	114	95	127	111	112	105	111	116	116	110	104	109	112
0.81005	99	109	108	94	106	117	92	105	107	109	115	112	118	113	115	107	114	103	107	103	108	104	113	103	107	103	113	114	101	109	101	109	111	96	107	109	115	96	127	111	113	105	111	116	116	110	104	109	113
0.81505	100	109	108	94	107	118	92	106	107	109	115	113	118	114	115	107	115	103	108	104	109	104	113	103	108	104	113	115	102	110	102	109	111	97	108	110	115	96	128	112	113	106	112	117	117	111	104	110	113
0.82005	100	110	108	95	107	118	93	106	107	109	116	113	119	114	116	108	115	104	108	104	109	105	114	104	108	104	114	115	102	110	102	109	112	97	108	110	116	96	129	112	114	106	112	117	117	111	105	110	114
0.82505	100	110	109	95	108	119	93	107	108	110	116	114	119	115	116	108	116	104	109	105	110	105	114	104	109	105	114	116	103	111	103	110	112	97	109	110	116	97	129	113	114	106	113	118	118	112	105	111	114
0.83005	101	111	109	95	108	119	93	107	108	110	117	114	120	115	117	109	116	105	109	105	110	105	115	105	109	105	115	116	103	111	103	110	113	98	109	111	117	97	130	113	115	107	113	118	118	112	106	111	115
0.83505	101	111	110	96	109	120	94	107	109	111	117	115	120	116	117	109	117	105	110	105	111	106	115	105	110	106	115	117	103	112	103	111	113	98	110	111	118	97	130	114	115	107	114	119	119	112	106	111	115
0.84005	102	112	110	96	109	120	94	108	109	111	118	115	121	116	118	110	117	105	110	106	111	106	116	105	110	106	116	117	104	112	104	111	114	99	110	112	118	98	131	114	116	108	114	119	119	113	107	112	116
0.84505	102	112	111	96	109	121	95	108	110	112	118	116	121	117	118	110	118	106	111	106	111	107	116	106	111	106	116	118	104	113	104	112	114	99	111	112	119	98	132	115	116	108	115	120	120	113	107	112	116
0.85005	102	113	111	97	110	121	95	109	110	112	119	116	122	117	119	111	118	106	111	107	112	107	117	106	111	107	117	118	105	113	105	112	115	99	111	113	119	99	132	115	117	109	115	120	120	114	108	113	117
0.85505	103	113	112	97	110	122	95	109	111	113	119	117	122	118	119	111	119	107	112	107	112	108	117	107	112	107	117	119	105	114	105	113	115	100	112	113	120	99	133	116	117	109	116	121	121	114	108	113	117
0.86005	103	114	112	98	111	122	96	110	111	113	120	117	123	118	120	112	119	107	112	108	113	108	118	107	112	108	118	119	106	114	106	113	116	100	112	114	120	99	133	116	118	110	116	121	121	115	108	114	118
0.86505	104	114	113	98	111	123	96	110	112	114	120	118	123	119	120	112	120	108	112	108	113	108	118	108	112	108	118	120	106	115	106	114	116	100	112	114	121	100	134	117	118	110	117	122	122	115	109	114	118
0.87005	104	115	113	98	112	123	96	111	112	114	121	118	124	119	121	112	120	108	113	108	114	109	119	108	113	109	118	120	106	115	106	114	116	101	113	115	121	100	134	117	119	110	117	122	122	116	109	115	119
0.87505	104	115	114	99	112	124	97	111	112	115	121	119	124	120	121	113	121	108	113	109	114	109	119	108	113	109	119	121	107	115	107	115	117	101	113	115	122	101	135	118	119	111	118	123	123	116	110	115	119
0.88005	105	116	114	99	113	124	97	111	113	115	122	119	125	120	122	113	121	109	114	109	115	110	120	109	114	110	119	121	107	116	107	115	117	102	114	116	122	101	136	118	120	111	118	123	123	117	110	116	120
0.88505	105	116	114	99	113	125	97	112	113	115	122	120	125	121	122	114	122	109	114	110	115	110	120	109	114	110	120	122	108	116	108	115	118	102	114	116	123	101	136	119	120	112	119	124	124	117	111	116	120
0.89005	106	116	115	100	114	125	98	112	114	116	123	120	126	121	123	114	122	110	115	110	116	111	120	110	115	110	120	122	108	117	108	116	118	102	115	117	123	102	137	119	121	112	119	124	124	118	111	117	121
0.89505	106	117	115	100	114	126	98	113	114	116	123	121	126	122	123	115	123	110	115	111	116	111	121	110	115	111	121	123	109	117	109	116	119	103	115	117	124	102	137	120	121	113	119	125	125	118	111	117	121
0.90005	106	117	116	101	114	126	98	113	115	117	124	121	127	122	124	115	123	111	116	111	117	111	121	111	116	111	121	123	109	118	109	117	119	103	116	117	124	102	138	120	122	113	120	125	126	119	112	118	122
0.90505	107	118	116	101	115	127	99	114	115	117	124	122	127	123	124	116	124	111	116	112	117	112	122	111	116	112	122	124	109	118	109	117	120	104	116	118	125	103	138	121	122	114	120	126	126	119	112	118	122
0.91005	107	118	117	101	115	127	99	114	116	118	125	122	128	123	125	116	124	111	117	112	117	112	122	111	117	112	122	124	110	119	110	118	120	104	117	118	125	103	139	121	123	114	121	126	127	120	113	118	123
0.91505	108	119	117	102	116	128	100	115	116	118	125	123	129	124	125	117	125	112	117	112	118	113	123	112	117	113	123	125	110	119	110	118	121	104	117	119	126	104	140	122	123	114	121	127	127	120	113	119	123
0.92005	108	119	118	102	116	128	100	115	116	119	126	123	129	124	126	117	125	112	118	113	118	113	123	112	118	113	123	125	111	120	111	119	121	105	117	119	126	104	140	122	123	115	122	127	128	121	114	119	124
0.92505	108	120	118	102	117	129	100	115	117	119	126	123	130	125	126	117	126	113	118	113	119	114	124	113	118	113	124	126	111	120	111	119	122	105	118	120	127	104	141	123	124	115	122	128	128	121	114	120	124
0.93005	109	120	119	103	117	129	101	116	117	120	127	124	130	125	127	118	126	113	118	114	119	114	124	113	118	114	124	127	111	121	111	120	122	106	118	120	127	105	141	123	124	116	123	128	129	121	115	120	125
0.93505	109	121	119	103	118	130	101	116	118	120	127	124	131	126	127	118	127	114	119	114	120	115	125	114	119	114	125	127	112	121	112	120	123	106	119	121	128	105	142	124	125	116	123	129	129	122	115	121	125
0.94005	110	121	119	104	118	130	101	117	118	121	128	125	131	126	128	119	127	114	119	115	120	115	125	114	119	115	125	128	112	122	112	121	123	106	119	121	128	106	143	124	125	117	124	130	130	122	115	121	126
0.94505	110	122	120	104	119	131	102	117	119	121	128	125	132	127	128	119	128	114	120	115	121	115	126	114	120	115	126	128	113	122	113	121	124	107	120	122	129	106	143	124	126	117	124	130	130	123	116	122	126
0.95005	110	122	120	104	119	131	102	118	119	122	129	126	132	127	129	120	128	115	120	115	121	116	126	115	120	116	126	129	113	123	113	122	124	107	120	122	129	106	144	125	126	118	125	131	131	123	116	122	127
0.95505	111	123	121	105	119	132	102	118	120	122	129	126	133	128	129	120	129	115	121	116	122	116	127	115	121	116	127	129	114	123	114	122	125	107	121	123	130	107	144	125	127	118	125	131	131	124	117	123	127
0.96005	111	123	121	105	120	133	103	119	120	122	130	127	133	128	130	121	129	116	121	116	122	117	127	116	121	116	127	130	114	123	114	122	125	108	121	123	130	107	145	126	127	118	126	132	132	124	117	123	128
0.96505	112	123	122	105	120	133	103	119	121	123	130	127	134	129	130	121	130	116	122	117	123	117	128	116	122	117	128	130	114	124	114	123	126	108	122	124	131	107	145	126	128	119	126	132	132	125	118	124	128
0.97005	112	124	122	106	121	134	104	119	121	123	131	128	134	129	131	122	130	117	122	117	123	118	128	117	122	117	128	131	115	124	115	123	126	109	122	124	131	108	146	127	128	119	127	133	133	125	118	124	129
0.97505	113	124	123	106	121	134	104	120	121	124	131	128	135	130	131	122	131	117	123	118	123	118	129	117	123	118	129	131	115	125	115	124	127	109	122	124	132	108	147	127	129	120	127	133	133	126	118	125	129
0.98005	113	125	123	106	122	135	104	120	122	124	132	129	135	130	132	122	131	117	123	118	124	118	129	117	123	118	129	132	116	125	116	124	127	109	123	125	132	109	147	128	129	120	128	134	134	126	119	125	130
0.98505	113	125	124	107	122	135	105	121	122	125	132	129	136	131	132	123	132	118	123	118	124	119	130	118	123	119	130	132	116	126	116	125	127	110	123	125	133	109	148	128	130	121	128	134	134	127	119	125	130
0.99005	114	126	124	107	123	136	105	121	123	125	133	130	136	131	133	123	132	118	124	119	125	119	130	118	124	119	130	133	117	126	117	125	128	110	124	126	133	109	148	129	130	121	129	135	135	127	120	126	131
0.99505	114	126	125	108	123	136	105	122	123	126	133	130	137	132	133	124	133	119	124	119	125	120	131	119	124	119	131	133	117	127	117	126	128	111	124	126	134	110	149	129	131	122	129	135	135	128	120	126	131
1.00005	115	127	125	108	123	137	106	122	124	126	134	131	137	132	134	124	133	119	125	120	126	120	131	119	125	120	131	134	117	127	117	126	129	111	125	127	134	110	150	130	131	122	130	136	136	128	121	127	132
1.00505	115	127	125	108	124	137	106	123	124	127	134	131	138	133	134	125	134	120	125	120	126	121	132	120	125	120	132	134	118	128	118	127	129	111	125	127	135	111	150	130	132	122	130	136	136	129	121	127	132
1.01005	115	128	126	109	124	138	106	123	125	127	135	132	138	133	135	125	134	120	126	121	127	121	132	120	126	121	132	135	118	128	118	127	130	112	126	128	135	111	151	131	132	123	131	137	137	129	121	128	133
1.01505	116	128	126	109	125	138	107	123	125	128	135	132	139	134	135	126	135	120	126	121	127	121	133	120	126	121	133	135	119	129	119	128	130	112	126	128	136	111	151	131	133	123	131	137	137	130	122	128	133
1.02005	116	129	127	109	125	139	107	124	126	128	136	133	139	134	136	126	135	121	127	121	128	122	133	121	127	122	133	136	119	129	119	128	131	113	127	129	136	112	152	132	133	124	132	138	138	130	122	129	134
1.02505	117	129	127	110	126	139	108	124	126	128	136	133	140	135	136	127	136	121	127	122	128	122	134	121	127	122	134	136	119	130	119	128	131	113	127	129	137	112	152	132	134	124	132	138	138	130	123	129	134
1.03005	117	130	128	110	126	140	108	125	126	129	137	134	140	135	137	127	136	122	128	122	129	123	134	122	128	123	134	137	120	130	120	129	132	113	128	130	137	112	153	133	134	125	132	139	139	131	123	130	134
1.03505	117	130	128	111	127	140	108	125	127	129	137	134	141	136	137	127	137	122	128	123	129	123	135	122	128	123	135	137	120	131	120	129	132	114	128	130	138	113	154	133	135	125	133	139	139	131	124	130	135
1.04005	118	130	129	111	127	141	109	126	127	130	138	135	142	136	138	128	137	123	129	123	129	124	135	123	129	123	135	138	121	131	121	130	133	114	128	131	138	113	154	134	135	126	133	140	140	132	124	131	135
1.04505	118	131	129	111	128	141	109	126	128	130	138	135	142	137	138	128	138	123	129	124	130	124	136	123	129	124	136	138	121	131	121	130	133	114	129	131	139	114	155	134	136	126	134	140	140	132	125	131	136
1.05005	119	131	130	112	128	142	109	127	128	131	139	136	143	137	139	129	138	123	129	124	130	124	136	124	129	124	136	139	122	132	122	131	134	115	129	132	139	114	155	135	136	126	134	141	141	133	125	132	136
1.05505	119	132	130	112	128	142	110	127	129	131	139	136	143	138	139	129	139	124	130	124	131	125	137	124	130	125	137	139	122	132	122	131	134	115	130	132	140	114	156	135	137	127	135	141	141	133	125	132	137
1.06005	119	132	130	112	129	143	110	127	129	132	140	137	144	138	140	130	139	124	130	125	131	125	137	124	130	125	137	140	122	133	122	132	135	116	130	132	140	115	157	136	137	127	135	142	142	134	126	133	137
1.06505	120	133	131	113	129	143	110	128	130	132	140	137	144	139	140	130	140	125	131	125	132	126	138	125	131	126	138	140	123	133	123	132	135	116	131	133	141	115	157	136	138	128	136	142	142	134	126	133	138
1.07005	120	133	131	113	130	144	111	128	130	133	141	138	145	139	141	131	140	125	131	126	132	126	138	125	131	126	138	141	123	134	123	133	136	116	131	133	141	116	158	137	138	128	136	143	143	135	127	133	138
1.07505	121	134	132	114	130	144	111	129	131	133	141	138	145	140	141	131	141	126	132	126	133	127	139	126	132	126	139	141	124	134	124	133	136	117	132	134	142	116	158	137	139	129	137	143	143	135	127	134	139
1.08005	121	134	132	114	131	145	112	129	131	134	142	139	146	140	142	132	141	126	132	127	133	127	139	126	132	127	139	142	124	135	124	134	137	117	132	134	142	116	159	137	139	129	137	144	144	136	128	134	139
1.08505	121	135	133	114	131	145	112	130	131	134	142	139	146	141	142	132	142	126	133	127	134	128	140	127	133	127	140	142	124	135	125	134	137	118	133	135	143	117	159	138	140	130	138	144	144	136	128	135	140
1.09005	122	135	133	115	132	146	112	130	132	135	143	140	147	141	143	132	142	127	133	128	134	128	140	127	133	128	140	143	125	136	125	135	138	118	133	135	143	117	160	138	140	130	138	145	145	137	128	135	140
1.09505	122	136	134	115	132	146	113	131	132	135	143	140	147	142	143	133	143	127	134	128	135	128	141	127	134	128	141	143	125	136	125	135	138	118	133	136	144	117	161	139	141	130	139	145	145	137	129	136	141
1.10005	123	136	134	115	132	147	113	131	133	135	144	141	148	142	144	133	143	128	134	128	135	129	141	128	134	129	141	144	126	137	126	135	138	119	134	136	144	118	161	139	141	131	139	146	146	138	129	136	141
1.10505	123	137	135	116	133	148	113	131	133	136	144	141	148	143	144	134	144	128	134	129	136	129	142	128	134	129	142	144	126	137	126	136	139	119	134	137	145	118	162	140	142	131	140	146	147	138	130	137	142
1.11005	123	137	135	116	133	148	114	132	134	136	145	142	149	143	145	134	144	129	135	129	136	130	142	129	135	129	142	145	127	138	127	136	139	119	135	137	145	119	162	140	142	132	140	147	147	139	130	137	142
1.11505	124	138	136	117	134	149	114	132	134	137	145	142	149	144	145	135	145	129	135	130	136	130	143	129	135	130	142	145	127	138	127	137	140	120	135	138	146	119	163	141	143	132	141	147	148	139	131	138	143
1.12005	124	138	136	117	134	149	114	133	135	137	146	142	150	144	146	135	145	129	136	130	137	131	143	130	136	130	143	146	127	138	127	137	140	120	136	138	146	119	163	141	143	133	141	148	148	139	131	138	143
1.12505	125	138	136	117	135	150	115	133	135	138	146	143	150	145	146	136	146	130	136	131	137	131	144	130	136	131	143	146	128	139	128	138	141	121	136	139	147	120	164	142	144	133	142	148	149	140	132	139	144
1.13005	125	139	137	118	135	150	115	134	135	138	147	143	151	145	147	136	146	130	137	131	138	131	144	130	137	131	144	147	128	139	128	138	141	121	137	139	147	120	165	142	144	134	142	149	149	140	132	139	144
1.13505	126	139	137	118	136	151	115	134	136	139	147	144	151	146	147	137	147	131	137	131	138	132	144	131	137	132	144	147	129	140	129	139	142	121	137	139	148	121	165	143	145	134	143	149	150	141	132	140	145
1.14005	126	140	138	118	136	151	116	135	136	139	148	144	152	146	148	137	147	131	138	132	139	132	145	131	138	132	145	148	129	140	129	139	142	122	138	140	148	121	166	143	145	134	143	150	150	141	133	140	145
1.14505	126	140	138	119	137	152	116	135	137	140	148	145	152	147	148	137	148	132	138	132	139	133	145	132	138	132	145	148	130	141	130	140	143	122	138	140	149	121	166	144	146	135	144	151	151	142	133	140	146
1.15005	127	141	139	119	137	152	117	135	137	140	149	145	153	147	149	138	148	132	139	133	140	133	146	132	139	133	146	149	130	141	130	140	143	123	139	141	149	122	167	144	146	135	144	151	151	142	134	141	146
1.15505	127	141	139	120	137	153	117	136	138	141	149	146	153	148	149	138	149	132	139	133	140	134	146	133	139	133	146	149	130	142	130	141	144	123	139	141	150	122	168	145	147	136	145	152	152	143	134	141	147
1.16005	128	142	140	120	138	153	117	136	138	141	150	146	154	148	150	139	149	133	140	134	141	134	147	133	140	134	147	150	131	142	131	141	144	123	139	142	150	122	168	145	147	136	145	152	152	143	135	142	147
1.16505	128	142	140	120	138	154	118	137	139	141	150	147	155	149	150	139	150	133	140	134	141	134	147	133	140	134	147	150	131	143	131	141	145	124	140	142	151	123	169	146	148	137	146	153	153	144	135	142	148
1.17005	128	143	141	121	139	154	118	137	139	142	151	147	155	149	151	140	150	134	140	134	142	135	148	134	140	135	148	151	132	143	132	142	145	124	140	143	151	123	169	146	148	137	146	153	153	144	135	143	148
1.17505	129	143	141	121	139	155	118	138	140	142	151	148	156	150	151	140	151	134	141	135	142	135	148	134	141	135	148	151	132	144	132	142	146	125	141	143	152	124	170	147	148	138	146	154	154	145	136	143	149
1.18005	129	144	141	121	140	155	119	138	140	143	152	148	156	150	152	141	151	135	141	135	142	136	149	135	141	135	149	152	132	144	132	143	146	125	141	144	152	124	170	147	149	138	147	154	154	145	136	144	149
1.18505	130	144	142	122	140	156	119	139	140	143	152	149	157	151	152	141	152	135	142	136	143	136	149	135	142	136	149	152	133	145	133	143	147	125	142	144	153	124	171	148	149	138	147	155	155	146	137	144	150
1.19005	130	145	142	122	141	156	119	139	141	144	153	149	157	151	153	142	152	135	142	136	143	137	150	136	142	136	150	153	133	145	133	144	147	126	142	145	153	125	172	148	150	139	148	155	155	146	137	145	150
1.19505	130	145	143	123	141	157	120	139	141	144	153	150	158	152	153	142	153	136	143	137	144	137	150	136	143	137	150	153	134	146	134	144	148	126	143	145	154	125	172	149	150	139	148	156	156	147	138	145	151
1.20005	131	145	143	123	142	157	120	140	142	145	154	150	158	152	154	142	153	136	143	137	144	138	151	136	143	137	151	154	134	146	134	145	148	126	143	146	154	126	173	149	151	140	149	156	156	147	138	146	151
1.20505	131	146	144	123	142	158	121	140	142	145	154	151	159	153	154	143	154	137	144	137	145	138	151	137	144	138	151	154	135	146	135	145	149	127	144	146	155	126	173	150	151	140	149	157	157	148	139	146	152
1.21005	132	146	144	124	142	158	121	141	143	146	155	151	159	153	155	143	154	137	144	138	145	138	152	137	144	138	152	155	135	147	135	146	149	127	144	146	155	126	174	150	152	141	150	157	157	148	139	147	152
1.21505	132	147	145	124	143	159	121	141	143	146	155	152	160	154	155	144	155	138	145	138	146	139	152	138	145	139	152	155	135	147	135	146	149	128	144	147	156	127	175	151	152	141	150	158	158	149	139	147	153
1.22005	132	147	145	124	143	159	122	142	144	147	156	152	160	154	156	144	155	138	145	139	146	139	153	138	145	139	153	156	136	148	136	147	150	128	145	147	156	127	175	151	153	141	151	158	158	149	140	147	153
1.22505	133	148	146	125	144	160	122	142	144	147	156	153	161	155	156	145	156	138	145	139	147	140	153	139	145	139	153	156	136	148	136	147	150	128	145	148	157	127	176	151	153	142	151	159	159	149	140	148	154
1.23005	133	148	146	125	144	160	122	143	145	148	157	153	161	155	157	145	156	139	146	140	147	140	154	139	146	140	154	157	137	149	137	148	151	129	146	148	157	128	176	152	154	142	152	159	159	150	141	148	154
1.23505	134	149	147	126	145	161	123	143	145	148	157	154	162	156	157	146	157	139	146	140	148	141	154	139	146	140	154	157	137	149	137	148	151	129	146	149	158	128	177	152	154	143	152	160	160	150	141	149	155
1.24005	134	149	147	126	145	161	123	143	145	148	158	154	162	156	158	146	157	140	147	140	148	141	155	140	147	141	155	158	138	150	138	148	152	130	147	149	158	129	177	153	155	143	153	160	160	151	142	149	155
1.24505	134	150	147	126	146	162	123	144	146	149	158	155	163	157	158	147	158	140	147	141	148	141	155	140	147	141	155	158	138	150	138	149	152	130	147	150	159	129	178	153	155	144	153	161	161	151	142	150	156
1.25005	135	150	148	127	146	162	124	144	146	149	159	155	163	157	159	147	158	141	148	141	149	142	156	141	148	142	156	159	138	151	138	149	153	130	148	150	159	129	179	154	156	144	154	161	161	152	142	150	156
1.25505	135	151	148	127	146	163	124	145	147	150	159	156	164	158	159	148	159	141	148	142	149	142	156	141	148	142	156	159	139	151	139	150	153	131	148	151	160	130	179	154	156	145	154	162	162	152	143	151	157
1.26005	136	151	149	127	147	164	125	145	147	150	160	156	164	158	160	148	159	141	149	142	150	143	157	142	149	142	157	160	139	152	139	150	154	131	149	151	160	130	180	155	157	145	155	162	162	153	143	151	157
1.26505	136	152	149	128	147	164	125	146	148	151	160	157	165	159	160	148	160	142	149	143	150	143	157	142	149	143	157	160	140	152	140	151	154	132	149	152	161	130	180	155	157	145	155	163	163	153	144	152	158
1.27005	136	152	150	128	148	165	125	146	148	151	161	157	165	159	161	149	160	142	150	143	151	144	158	142	150	143	158	161	140	153	140	151	155	132	149	152	161	131	181	156	158	146	156	163	163	154	144	152	158
1.27505	137	152	150	129	148	165	126	147	149	152	161	158	166	160	161	149	161	143	150	143	151	144	158	143	150	144	158	161	140	153	140	152	155	132	150	153	162	131	182	156	158	146	156	164	164	154	145	153	159
1.28005	137	153	151	129	149	166	126	147	149	152	162	158	167	160	162	150	161	143	150	144	152	144	159	143	150	144	159	162	141	154	141	152	156	133	150	153	162	132	182	157	159	147	157	164	164	155	145	153	159
1.28505	138	153	151	129	149	166	126	147	149	153	162	159	167	161	162	150	162	144	151	144	152	145	159	144	151	145	159	162	141	154	141	153	156	133	151	153	163	132	183	157	159	147	157	165	165	155	145	154	160
1.29005	138	154	152	130	150	167	127	148	150	153	163	159	168	161	163	151	162	144	151	145	153	145	160	144	151	145	160	163	142	154	142	153	157	133	151	154	163	132	183	158	160	148	158	165	165	156	146	154	160
1.29505	138	154	152	130	150	167	127	148	150	154	163	160	168	162	163	151	163	144	152	145	153	146	160	145	152	145	160	163	142	155	142	154	157	134	152	154	164	133	184	158	160	148	158	166	166	156	146	155	161
1.30005	139	155	152	130	151	168	127	149	151	154	164	160	169	162	164	152	163	145	152	146	154	146	161	145	152	146	161	164	143	155	143	154	158	134	152	155	164	133	184	159	161	149	159	166	166	157	147	155	161
1.30505	139	155	153	131	151	168	128	149	151	154	164	161	169	163	164	152	164	145	153	146	154	147	161	145	153	146	161	164	143	156	143	154	158	135	153	155	165	134	185	159	161	149	159	167	167	157	147	155	162
1.31005	140	156	153	131	151	169	128	150	152	155	165	161	170	163	165	153	164	146	153	147	154	147	162	146	153	147	162	165	143	156	143	155	159	135	153	156	165	134	186	160	162	149	159	167	168	158	148	156	162
1.31505	140	156	154	131	152	169	129	150	152	155	165	162	170	164	165	153	165	146	154	147	155	148	162	146	154	147	162	165	144	157	144	155	159	135	154	156	166	134	186	160	162	150	160	168	168	158	148	156	162
1.32005	141	157	154	132	152	170	129	151	153	156	166	162	171	164	166	153	165	147	154	147	155	148	163	147	154	148	163	166	144	157	144	156	160	136	154	157	166	135	187	161	163	150	160	168	169	158	149	157	163
1.32505	141	157	155	132	153	170	129	151	153	156	166	162	171	164	166	154	166	147	155	148	156	148	163	147	155	148	163	166	145	158	145	156	160	136	155	157	167	135	187	161	163	151	161	169	169	159	149	157	163
1.33005	141	158	155	133	153	171	130	151	154	157	167	163	172	165	167	154	166	147	155	148	156	149	164	148	155	148	164	167	145	158	145	157	160	137	155	158	167	135	188	162	164	151	161	169	170	159	149	158	164
1.33505	142	158	156	133	154	171	130	152	154	157	167	163	172	165	167	155	167	148	156	149	157	149	164	148	156	149	164	167	145	159	146	157	161	137	155	158	168	136	189	162	164	152	162	170	170	160	150	158	164
1.34005	142	159	156	133	154	172	130	152	154	158	168	164	173	166	168	155	167	148	156	149	157	150	165	148	156	149	165	168	146	159	146	158	161	137	156	159	168	136	189	163	165	152	162	170	171	160	150	159	165
1.34505	143	159	157	134	155	172	131	153	155	158	168	164	173	166	168	156	168	149	156	150	158	150	165	149	156	150	165	168	146	160	146	158	162	138	156	159	169	137	190	163	165	153	163	171	171	161	151	159	165
1.35005	143	159	157	134	155	173	131	153	155	159	169	165	174	167	169	156	168	149	157	150	158	151	166	149	157	150	166	169	147	160	147	159	162	138	157	160	169	137	190	164	166	153	163	172	172	161	151	160	166
1.35505	143	160	158	134	155	173	131	154	156	159	169	165	174	167	169	157	169	150	157	150	159	151	166	150	157	151	166	169	147	161	147	159	163	138	157	160	170	137	191	164	166	153	164	172	172	162	152	160	166
1.36005	144	160	158	135	156	174	132	154	156	160	170	166	175	168	170	157	169	150	158	151	159	151	167	150	158	151	166	170	148	161	148	160	163	139	158	161	170	138	191	165	167	154	164	173	173	162	152	161	167
1.36505	144	161	158	135	156	174	132	155	157	160	170	166	175	168	170	158	170	150	158	151	160	152	167	151	158	152	167	170	148	162	148	160	164	139	158	161	171	138	192	165	167	154	165	173	173	163	152	161	167
1.37005	145	161	159	136	157	175	132	155	157	161	171	167	176	169	171	158	170	151	159	152	160	152	168	151	159	152	167	171	148	162	148	161	164	140	159	161	171	139	193	165	168	155	165	174	174	163	153	162	168
1.37505	145	162	159	136	157	175	133	155	158	161	171	167	176	169	171	158	171	151	159	152	160	153	168	151	159	152	168	171	149	162	149	161	165	140	159	162	172	139	193	166	168	155	166	174	174	164	153	162	168
1.38005	145	162	160	136	158	176	133	156	158	161	172	168	177	170	172	159	171	152	160	153	161	153	169	152	160	153	168	172	149	163	149	161	165	140	160	162	172	139	194	166	169	156	166	175	175	164	154	162	169
1.38505	146	163	160	137	158	176	134	156	159	162	172	168	177	170	172	159	172	152	160	153	161	154	169	152	160	153	169	172	150	163	150	162	166	141	160	163	173	140	194	167	169	156	167	175	175	165	154	163	169
1.39005	146	163	161	137	159	177	134	157	159	162	173	169	178	171	173	160	172	153	161	153	162	154	169	153	161	154	169	173	150	164	150	162	166	141	160	163	173	140	195	167	170	157	167	176	176	165	155	163	170
1.39505	147	164	161	137	159	177	134	157	159	163	173	169	178	171	173	160	173	153	161	154	162	154	170	153	161	154	170	173	151	164	151	163	167	142	161	164	174	140	195	168	170	157	168	176	176	166	155	164	170
1.40005	147	164	162	138	160	178	135	158	160	163	174	170	179	172	174	161	173	153	161	154	163	155	170	154	161	155	170	174	151	165	151	163	167	142	161	164	175	141	196	168	171	157	168	177	177	166	156	164	171
1.40505	147	165	162	138	160	179	135	158	160	164	174	170	180	172	174	161	174	154	162	155	163	155	171	154	162	155	171	174	151	165	151	164	168	142	162	165	175	141	197	169	171	158	169	177	177	167	156	165	171
1.41005	148	165	163	139	160	179	135	159	161	164	175	171	180	173	175	162	174	154	162	155	164	156	171	154	162	155	171	175	152	166	152	164	168	143	162	165	176	142	197	169	172	158	169	178	178	167	156	165	172
1.41505	148	166	163	139	161	180	136	159	161	165	175	171	181	173	175	162	175	155	163	156	164	156	172	155	163	156	172	175	152	166	152	165	169	143	163	166	176	142	198	170	172	159	170	178	178	167	157	166	172
1.42005	149	166	163	139	161	180	136	159	162	165	176	172	181	174	176	163	175	155	163	156	165	157	172	155	163	156	172	176	153	167	153	165	169	144	163	166	177	142	198	170	173	159	170	179	179	168	157	166	173
1.42505	149	166	164	140	162	181	136	160	162	166	176	172	182	174	176	163	176	156	164	156	165	157	173	156	164	157	173	176	153	167	153	166	170	144	164	167	177	143	199	171	173	160	171	179	179	168	158	167	173
1.43005	149	167	164	140	162	181	137	160	163	166	177	173	182	175	177	163	176	156	164	157	166	157	173	156	164	157	173	177	153	168	153	166	170	144	164	167	178	143	200	171	173	160	171	180	180	169	158	167	174
1.43505	150	167	165	140	163	182	137	161	163	167	177	173	183	175	177	164	177	156	165	157	166	158	174	157	165	158	174	177	154	168	154	167	171	145	165	168	178	144	200	172	174	161	172	180	180	169	159	168	174
1.44005	150	168	165	141	163	182	138	161	163	167	178	174	183	176	178	164	177	157	165	158	166	158	174	157	165	158	174	178	154	169	154	167	171	145	165	168	179	144	201	172	174	161	172	181	181	170	159	168	175
1.44505	151	168	166	141	164	183	138	162	164	167	178	174	184	176	178	165	178	157	166	158	167	159	175	157	166	158	175	178	155	169	155	167	171	145	165	168	179	144	201	173	175	161	172	181	181	170	159	169	175
1.45005	151	169	166	142	164	183	138	162	164	168	179	175	184	177	179	165	178	158	166	159	167	159	175	158	166	159	175	179	155	169	155	168	172	146	166	169	180	145	202	173	175	162	173	182	182	171	160	169	176
1.45505	151	169	167	142	164	184	139	163	165	168	179	175	185	177	179	166	179	158	167	159	168	160	176	158	167	159	176	179	156	170	156	168	172	146	166	169	180	145	202	174	176	162	173	182	182	171	160	169	176
1.46005	152	170	167	142	165	184	139	163	165	169	180	176	185	178	180	166	179	159	167	159	168	160	176	159	167	160	176	180	156	170	156	169	173	147	167	170	181	145	203	174	176	163	174	183	183	172	161	170	177
1.46505	152	170	168	143	165	185	139	163	166	169	180	176	186	178	180	167	180	159	167	160	169	161	177	159	167	160	177	180	156	171	156	169	173	147	167	170	181	146	204	175	177	163	174	183	183	172	161	170	177
1.47005	153	171	168	143	166	185	140	164	166	170	181	177	186	179	181	167	180	159	168	160	169	161	177	160	168	161	177	181	157	171	157	170	174	147	168	171	182	146	204	175	177	164	175	184	184	173	162	171	178
1.47505	153	171	168	143	166	186	140	164	167	170	181	177	187	179	181	168	181	160	168	161	170	161	178	160	168	161	178	181	157	172	157	170	174	148	168	171	182	147	205	176	178	164	175	184	184	173	162	171	178
1.48005	154	172	169	144	167	186	140	165	167	171	182	178	187	180	182	168	181	160	169	161	170	162	178	160	169	161	178	182	158	172	158	171	175	148	169	172	183	147	205	176	178	165	176	185	185	174	163	172	179
1.48505	154	172	169	144	167	187	141	165	168	171	182	178	188	180	182	168	182	161	169	162	171	162	179	161	169	162	179	182	158	173	158	171	175	149	169	172	183	147	206	177	179	165	176	185	185	174	163	172	179
1.49005	154	173	170	145	168	187	141	166	168	172	183	179	188	181	183	169	182	161	170	162	171	163	179	161	170	162	179	183	159	173	159	172	176	149	170	173	184	148	207	177	179	165	177	186	186	175	163	173	180
1.49505	155	173	170	145	168	188	142	166	168	172	183	179	189	181	183	169	183	162	170	162	172	163	180	162	170	163	180	183	159	174	159	172	176	149	170	173	184	148	207	178	180	166	177	186	186	175	164	173	180
1.50005	155	173	171	145	169	188	142	167	169	173	184	180	189	182	184	170	183	162	171	163	172	164	180	162	171	163	180	184	159	174	159	173	177	150	171	174	185	149	208	178	180	166	178	187	187	176	164	174	181
1.50505	156	174	171	146	169	189	142	167	169	173	184	180	190	182	184	170	184	162	171	163	172	164	181	163	171	164	181	184	160	175	160	173	177	150	171	174	185	149	208	179	181	167	178	187	188	176	165	174	181
1.51005	156	174	172	146	169	189	143	167	170	174	185	181	190	183	185	171	184	163	172	164	173	164	181	163	172	164	181	185	160	175	160	174	178	151	171	175	186	149	209	179	181	167	179	188	188	176	165	175	182
1.51505	156	175	172	146	170	190	143	168	170	174	185	181	191	183	185	171	185	163	172	164	173	165	182	163	172	164	182	185	161	176	161	174	178	151	172	175	186	150	209	179	182	168	179	188	189	177	166	175	182
1.52005	157	175	173	147	170	190	143	168	171	174	186	181	191	184	186	172	185	164	172	165	174	165	182	164	172	165	182	186	161	176	161	174	179	151	172	175	187	150	210	180	182	168	180	189	189	177	166	176	183
1.52505	157	176	173	147	171	191	144	169	171	175	186	182	192	184	186	172	186	164	173	165	174	166	183	164	173	165	183	186	161	177	161	175	179	152	173	176	187	150	211	180	183	169	180	189	190	178	166	176	183
1.53005	158	176	174	148	171	191	144	169	172	175	187	182	193	185	187	173	186	165	173	166	175	166	183	165	173	166	183	187	162	177	162	175	180	152	173	176	188	151	211	181	183	169	181	190	190	178	167	176	184
1.53505	158	177	174	148	172	192	144	170	172	176	187	183	193	185	187	173	187	165	174	166	175	167	184	165	174	166	184	187	162	177	162	176	180	152	174	177	188	151	212	181	184	169	181	190	191	179	167	177	184
1.54005	158	177	174	148	172	192	145	170	173	176	188	183	194	186	188	173	187	165	174	166	176	167	184	166	174	167	184	188	163	178	163	176	181	153	174	177	189	152	212	182	184	170	182	191	191	179	168	177	185
1.54505	159	178	175	149	173	193	145	171	173	177	188	184	194	186	188	174	188	166	175	167	176	167	185	166	175	167	185	188	163	178	163	177	181	153	175	178	189	152	213	182	185	170	182	191	192	180	168	178	185
1.55005	159	178	175	149	173	194	146	171	173	177	189	184	195	187	189	174	188	166	175	167	177	168	185	166	175	168	185	189	164	179	164	177	182	154	175	178	190	152	214	183	185	171	183	192	192	180	169	178	186
1.55505	160	179	176	149	173	194	146	171	174	178	189	185	195	187	189	175	189	167	176	168	177	168	186	167	176	168	186	189	164	179	164	178	182	154	176	179	190	153	214	183	186	171	183	192	193	181	169	179	186
1.56005	160	179	176	150	174	195	146	172	174	178	190	185	196	188	190	175	189	167	176	168	178	169	186	167	176	168	186	190	164	180	164	178	182	154	176	179	191	153	215	184	186	172	184	193	193	181	169	179	187
1.56505	160	180	177	150	174	195	147	172	175	179	190	186	196	188	190	176	190	168	177	169	178	169	187	168	177	169	187	190	165	180	165	179	183	155	176	180	191	154	215	184	187	172	184	194	194	182	170	180	187
1.57005	161	180	177	150	175	196	147	173	175	179	191	186	197	189	191	176	190	168	177	169	179	170	187	168	177	169	187	191	165	181	165	179	183	155	177	180	192	154	216	185	187	173	184	194	194	182	170	180	188
1.57505	161	180	178	151	175	196	147	173	176	180	192	187	197	189	191	177	191	168	177	169	179	170	188	169	177	170	188	191	166	181	166	180	184	156	177	181	192	154	216	185	188	173	185	195	195	183	171	181	188
1.58005	162	181	178	151	176	197	148	174	176	180	192	187	198	190	192	177	191	169	178	170	179	171	188	169	178	170	188	192	166	182	166	180	184	156	178	181	193	155	217	186	188	173	185	195	195	183	171	181	189
1.58505	162	181	179	152	176	197	148	174	177	180	193	188	198	190	192	178	192	169	178	170	180	171	189	169	178	171	189	192	166	182	167	180	185	156	178	182	193	155	218	186	189	174	186	196	196	184	172	182	189
1.59005	162	182	179	152	177	198	148	175	177	181	193	188	199	191	193	178	192	170	179	171	180	171	189	170	179	171	189	193	167	183	167	181	185	157	179	182	194	155	218	187	189	174	186	196	196	184	172	182	189
1.59505	163	182	179	152	177	198	149	175	178	181	194	189	199	191	193	178	193	170	179	171	181	172	190	170	179	171	190	193	167	183	167	181	186	157	179	182	194	156	219	187	190	175	187	197	197	185	173	183	190
1.60005	163	183	180	153	178	199	149	175	178	182	194	189	200	192	194	179	193	171	180	172	181	172	190	171	180	172	190	194	168	184	168	182	186	157	180	183	195	156	219	188	190	175	187	197	197	185	173	183	190
1.60505	164	183	180	153	178	199	149	176	178	182	195	190	200	192	194	179	194	171	180	172	182	173	191	171	180	172	190	194	168	184	168	182	187	158	180	183	195	157	220	188	191	176	188	198	198	185	173	184	191
1.61005	164	184	181	153	178	200	150	176	179	183	195	190	201	193	195	180	194	171	181	172	182	173	191	172	181	173	191	195	169	185	169	183	187	158	181	184	196	157	220	189	191	176	188	198	198	186	174	184	191
1.61505	164	184	181	154	179	200	150	177	179	183	196	191	201	193	195	180	195	172	181	173	183	174	192	172	181	173	191	195	169	185	169	183	188	159	181	184	196	157	221	189	192	176	189	199	199	186	174	184	192
1.62005	165	185	182	154	179	201	151	177	180	184	196	191	202	194	196	181	195	172	182	173	183	174	192	172	182	174	192	196	169	185	169	184	188	159	181	185	197	158	222	190	192	177	189	199	199	187	175	185	192
1.62505	165	185	182	155	180	201	151	178	180	184	197	192	202	194	196	181	196	173	182	174	184	174	192	173	182	174	192	196	170	186	170	184	189	159	182	185	197	158	222	190	193	177	190	200	200	187	175	185	193
1.63005	166	186	183	155	180	202	151	178	181	185	197	192	203	195	197	182	196	173	183	174	184	175	193	173	183	174	193	197	170	186	170	185	189	160	182	186	198	159	223	191	193	178	190	200	200	188	176	186	193
1.63505	166	186	183	155	181	202	152	179	181	185	198	193	203	195	197	182	197	174	183	175	185	175	193	174	183	175	193	197	171	187	171	185	190	160	183	186	198	159	223	191	194	178	191	201	201	188	176	186	194
1.64005	166	187	184	156	181	203	152	179	182	186	198	193	204	196	198	183	197	174	183	175	185	176	194	174	183	175	194	198	171	187	171	186	190	161	183	187	199	159	224	192	194	179	191	201	201	189	176	187	194
1.64505	167	187	184	156	182	203	152	179	182	186	199	194	204	196	198	183	198	174	184	175	185	176	194	175	184	176	194	198	172	188	172	186	191	161	184	187	199	160	225	192	195	179	192	202	202	189	177	187	195
1.65005	167	187	185	156	182	204	153	180	182	187	199	194	205	197	199	183	198	175	184	176	186	177	195	175	184	176	195	199	172	188	172	187	191	161	184	188	200	160	225	192	195	180	192	202	202	190	177	188	195
1.65505	168	188	185	157	183	204	153	180	183	187	200	195	206	197	199	184	199	175	185	176	186	177	195	175	185	177	195	199	172	189	172	187	192	162	185	188	200	160	226	193	196	180	193	203	203	190	178	188	196
1.66005	168	188	185	157	183	205	153	181	183	187	200	195	206	198	200	184	199	176	185	177	187	177	196	176	185	177	196	200	173	189	173	187	192	162	185	189	201	161	226	193	196	180	193	203	203	191	178	189	196
1.66505	169	189	186	158	183	205	154	181	184	188	201	196	207	198	200	185	200	176	186	177	187	178	196	176	186	177	196	200	173	190	173	188	193	163	186	189	201	161	227	194	197	181	194	204	204	191	179	189	197
1.67005	169	189	186	158	184	206	154	182	184	188	201	196	207	199	201	185	200	177	186	178	188	178	197	177	186	178	197	201	174	190	174	188	193	163	186	189	202	162	227	194	197	181	194	204	204	192	179	190	197
1.67505	169	190	187	158	184	206	155	182	185	189	202	197	208	199	201	186	201	177	187	178	188	179	197	177	187	178	197	201	174	191	174	189	193	163	187	190	202	162	228	195	198	182	195	205	205	192	180	190	198
1.68005	170	190	187	159	185	207	155	183	185	189	202	197	208	200	202	186	201	177	187	178	189	179	198	178	187	179	198	202	174	191	174	189	194	164	187	190	203	162	229	195	198	182	195	205	205	193	180	191	198
1.68505	170	191	188	159	185	207	155	183	186	190	203	198	209	200	202	187	202	178	188	179	189	180	198	178	188	179	198	202	175	192	175	190	194	164	187	191	203	163	229	196	198	183	196	206	206	193	180	191	199
1.69005	171	191	188	159	186	208	156	183	186	190	203	198	209	201	203	187	202	178	188	179	190	180	199	178	188	180	199	203	175	192	175	190	195	164	188	191	204	163	230	196	199	183	196	206	206	194	181	191	199
1.69505	171	192	189	160	186	208	156	184	187	191	204	199	210	201	203	188	203	179	188	180	190	180	199	179	188	180	199	203	176	192	176	191	195	165	188	192	204	163	230	197	199	184	197	207	207	194	181	192	200
1.70005	171	192	189	160	187	209	156	184	187	191	204	199	210	202	204	188	203	179	189	180	191	181	200	179	189	180	200	204	176	193	176	191	196	165	189	192	205	164	231	197	200	184	197	207	207	194	182	192	200
1.70505	172	193	190	161	187	210	157	185	187	192	205	200	211	202	204	188	204	180	189	181	191	181	200	180	189	181	200	204	177	193	177	192	196	166	189	193	205	164	232	198	200	184	197	208	208	195	182	193	201
1.71005	172	193	190	161	187	210	157	185	188	192	205	200	211	203	205	189	204	180	190	181	191	182	201	180	190	181	201	205	177	194	177	192	197	166	190	193	206	165	232	198	201	185	198	208	209	195	183	193	201
1.71505	173	194	190	161	188	211	157	186	188	193	206	200	212	203	205	189	205	180	190	181	192	182	201	181	190	182	201	205	177	194	177	193	197	166	190	194	206	165	233	199	201	185	198	209	209	196	183	194	202
1.72005	173	194	191	162	188	211	158	186	189	193	206	201	212	204	206	190	205	181	191	182	192	183	202	181	191	182	202	206	178	195	178	193	198	167	191	194	207	165	233	199	202	186	199	209	210	196	183	194	202
1.72505	173	194	191	162	189	212	158	187	189	193	207	201	213	204	206	190	206	181	191	182	193	183	202	181	191	183	202	206	178	195	178	193	198	167	191	195	207	166	234	200	202	186	199	210	210	197	184	195	203
1.73005	174	195	192	162	189	212	159	187	190	194	207	202	213	205	207	191	206	182	192	183	193	184	203	182	192	183	203	207	179	196	179	194	199	168	192	195	208	166	234	200	203	187	200	210	211	197	184	195	203
1.73505	174	195	192	163	190	213	159	187	190	194	208	202	214	205	207	191	207	182	192	183	194	184	203	182	192	184	203	207	179	196	179	194	199	168	192	196	208	167	235	201	203	187	200	211	211	198	185	196	204
1.74005	175	196	193	163	190	213	159	188	191	195	208	203	214	206	208	192	207	183	193	184	194	184	204	183	193	184	204	208	179	197	180	195	200	168	192	196	209	167	236	201	204	188	201	211	212	198	185	196	204
1.74505	175	196	193	164	191	214	160	188	191	195	209	203	215	206	208	192	208	183	193	184	195	185	204	183	193	184	204	208	180	197	180	195	200	169	193	197	209	167	236	202	204	188	201	212	212	199	186	197	205
1.75005	175	197	194	164	191	214	160	189	192	196	209	204	215	207	209	193	208	183	194	185	195	185	205	184	193	185	205	209	180	198	180	196	201	169	193	197	210	168	237	202	205	188	202	212	213	199	186	197	205
1.75505	176	197	194	164	192	215	160	189	192	196	210	204	216	207	209	193	209	184	194	185	196	186	205	184	194	185	205	209	181	198	181	196	201	169	194	197	210	168	237	203	205	189	202	213	213	200	186	198	206
1.76005	176	198	195	165	192	215	161	190	192	197	210	205	216	208	210	193	209	184	194	185	196	186	206	184	194	186	206	210	181	199	181	197	202	170	194	198	211	168	238	203	206	189	203	213	214	200	187	198	206
1.76505	177	198	195	165	192	216	161	190	193	197	211	205	217	208	210	194	210	185	195	186	197	187	206	185	195	186	206	210	182	199	182	197	202	170	195	198	211	169	239	204	206	190	203	214	214	201	187	198	207
1.77005	177	199	196	165	193	216	161	191	193	198	211	206	217	209	211	194	210	185	195	186	197	187	207	185	195	187	207	211	182	200	182	198	203	171	195	199	212	169	239	204	207	190	204	215	215	201	188	199	207
1.77505	177	199	196	166	193	217	162	191	194	198	212	206	218	209	211	195	211	186	196	187	197	187	207	186	196	187	207	211	182	200	182	198	203	171	196	199	212	170	240	205	207	191	204	215	215	202	188	199	208
1.78005	178	200	196	166	194	217	162	191	194	199	212	207	219	210	212	195	211	186	196	187	198	188	208	186	196	187	208	212	183	200	183	199	204	171	196	200	213	170	240	205	208	191	205	216	216	202	189	200	208
1.78505	178	200	197	167	194	218	162	192	195	199	213	207	219	210	212	196	212	186	197	188	198	188	208	187	197	188	208	212	183	201	183	199	204	172	197	200	213	170	241	206	208	192	205	216	216	203	189	200	209
1.79005	179	201	197	167	195	218	163	192	195	200	213	208	220	211	213	196	212	187	197	188	199	189	209	187	197	188	209	213	184	201	184	199	204	172	197	201	214	171	241	206	209	192	206	217	217	203	190	201	209
1.79505	179	201	198	167	195	219	163	193	196	200	214	208	220	211	213	197	213	187	198	188	199	189	209	187	198	189	209	213	184	202	184	200	205	173	197	201	214	171	242	206	209	192	206	217	217	203	190	201	210
1.80005	179	201	198	168	196	219	164	193	196	200	214	209	221	212	214	197	213	188	198	189	200	190	210	188	198	189	210	214	185	202	185	200	205	173	198	202	215	172	243	207	210	193	207	218	218	204	190	202	210
1.80505	180	202	199	168	196	220	164	194	196	201	215	209	221	212	214	198	214	188	199	189	200	190	210	188	199	190	210	214	185	203	185	201	206	173	198	202	215	172	243	207	210	193	207	218	218	204	191	202	211
1.81005	180	202	199	168	196	220	164	194	197	201	215	210	222	213	215	198	214	189	199	190	201	190	211	189	199	190	211	215	185	203	185	201	206	174	199	203	216	172	244	208	211	194	208	219	219	205	191	203	211
1.81505	181	203	200	169	197	221	165	195	197	202	216	210	222	213	215	198	215	189	199	190	201	191	211	189	199	190	211	215	186	204	186	202	207	174	199	203	216	173	244	208	211	194	208	219	219	205	192	203	212
1.82005	181	203	200	169	197	221	165	195	198	202	216	211	223	213	216	199	215	189	200	191	202	191	212	190	200	191	212	216	186	204	186	202	207	175	200	204	217	173	245	209	212	195	209	220	220	206	192	204	212
1.82505	181	204	201	169	198	222	165	195	198	203	217	211	223	214	216	199	216	190	200	191	202	192	212	190	200	191	212	216	187	205	187	203	208	175	200	204	217	173	246	209	212	195	209	220	220	206	193	204	213
1.83005	182	204	201	170	198	222	166	196	199	203	217	212	224	214	217	200	216	190	201	191	203	192	213	190	201	192	213	217	187	205	187	203	208	175	201	204	218	174	246	210	213	196	210	221	221	207	193	205	213
1.83505	182	205	201	170	199	223	166	196	199	204	218	212	224	215	217	200	217	191	201	192	203	193	213	191	201	192	213	217	187	206	187	204	209	176	201	205	218	174	247	210	213	196	210	221	221	207	193	205	214
1.84005	183	205	202	171	199	223	166	197	200	204	218	213	225	215	218	201	217	191	202	192	203	193	214	191	202	193	213	218	188	206	188	204	209	176	202	205	219	175	247	211	214	196	210	222	222	208	194	205	214
1.84505	183	206	202	171	200	224	167	197	200	205	219	213	225	216	218	201	218	192	202	193	204	193	214	192	202	193	214	218	188	207	188	205	210	176	202	206	219	175	248	211	214	197	211	222	222	208	194	206	215
1.85005	184	206	203	171	200	225	167	198	201	205	219	214	226	216	219	202	218	192	203	193	204	194	215	192	203	193	214	219	189	207	189	205	210	177	203	206	220	175	248	212	215	197	211	223	223	209	195	206	215
1.85505	184	207	203	172	201	225	168	198	201	206	220	214	226	217	219	202	219	192	203	194	205	194	215	193	203	194	215	219	189	208	189	206	211	177	203	207	220	176	249	212	215	198	212	223	223	209	195	207	216
1.86005	184	207	204	172	201	226	168	198	201	206	220	215	227	217	220	203	219	193	204	194	205	195	216	193	204	194	215	220	190	208	190	206	211	178	203	207	221	176	250	213	216	198	212	224	224	210	196	207	216
1.86505	185	208	204	172	201	226	168	199	202	206	221	215	227	218	220	203	220	193	204	194	206	195	216	193	204	195	216	220	190	208	190	206	212	178	204	208	221	177	250	213	216	199	213	224	224	210	196	208	217
1.87005	185	208	205	173	202	227	169	199	202	207	221	216	228	218	221	203	220	194	204	195	206	196	216	194	204	195	216	221	190	209	190	207	212	178	204	208	222	177	251	214	217	199	213	225	225	211	197	208	217
1.87505	186	208	205	173	202	227	169	200	203	207	222	216	228	219	221	204	221	194	205	195	207	196	217	194	205	196	217	221	191	209	191	207	213	179	205	209	222	177	251	214	217	200	214	225	225	211	197	209	217
1.88005	186	209	206	174	203	228	169	200	203	208	222	217	229	219	222	204	221	195	205	196	207	197	217	195	205	196	217	222	191	210	191	208	213	179	205	209	223	178	252	215	218	200	214	226	226	212	197	209	218
1.88505	186	209	206	174	203	228	170	201	204	208	223	217	229	220	222	205	222	195	206	196	208	197	218	195	206	196	218	222	192	210	192	208	214	180	206	210	223	178	252	215	218	200	215	226	226	212	198	210	218
1.89005	187	210	207	174	204	229	170	201	204	209	223	218	230	220	223	205	222	195	206	197	208	197	218	196	206	197	218	223	192	211	192	209	214	180	206	210	224	178	253	216	219	201	215	227	227	212	198	210	219
1.89505	187	210	207	175	204	229	170	202	205	209	224	218	231	221	223	206	223	196	207	197	209	198	219	196	207	197	219	223	193	211	193	209	214	180	207	211	224	179	254	216	219	201	216	227	227	213	199	211	219
1.90005	188	211	207	175	205	230	171	202	205	210	224	219	231	221	224	206	223	196	207	197	209	198	219	196	207	198	219	224	193	212	193	210	215	181	207	211	225	179	254	217	220	202	216	228	228	213	199	211	220
1.90505	188	211	208	175	205	230	171	202	206	210	225	219	232	222	224	207	224	197	208	198	209	199	220	197	208	198	220	224	193	212	193	210	215	181	208	211	225	180	255	217	220	202	217	228	228	214	200	212	220
1.91005	188	212	208	176	205	231	172	203	206	211	225	220	232	222	225	207	224	197	208	198	210	199	220	197	208	199	220	225	194	213	194	211	216	182	208	212	226	180	255	218	221	203	217	229	229	214	200	212	221
1.91505	189	212	209	176	206	231	172	203	206	211	226	220	233	223	225	208	225	198	209	199	210	200	221	198	209	199	221	225	194	213	194	211	216	182	208	212	226	180	256	218	221	203	218	229	230	215	200	212	221
1.92005	189	213	209	177	206	232	172	204	207	212	226	220	233	223	226	208	225	198	209	199	211	200	221	198	209	200	221	226	195	214	195	212	217	182	209	213	227	181	257	219	222	204	218	230	230	215	201	213	222
1.92505	190	213	210	177	207	232	173	204	207	212	227	221	234	224	226	208	226	198	210	200	211	200	222	199	209	200	222	226	195	214	195	212	217	183	209	213	227	181	257	219	222	204	219	230	231	216	201	213	222
1.93005	190	214	210	177	207	233	173	205	208	213	227	221	234	224	227	209	226	199	210	200	212	201	222	199	210	200	222	227	195	215	195	212	218	183	210	214	228	182	258	219	222	204	219	231	231	216	202	214	223
1.93505	190	214	211	178	208	233	173	205	208	213	228	222	235	225	227	209	227	199	210	200	212	201	223	199	210	201	223	227	196	215	196	213	218	183	210	214	228	182	258	220	223	205	220	231	232	217	202	214	223
1.94005	191	215	211	178	208	234	174	206	209	213	228	222	235	225	228	210	227	200	211	201	213	202	223	200	211	201	223	228	196	215	196	213	219	184	211	215	229	182	259	220	223	205	220	232	232	217	203	215	224
1.94505	191	215	212	178	209	234	174	206	209	214	229	223	236	226	228	210	228	200	211	201	213	202	224	200	211	202	224	228	197	216	197	214	219	184	211	215	229	183	259	221	224	206	221	232	233	218	203	215	224
1.95005	192	216	212	179	209	235	174	206	210	214	229	223	236	226	229	211	228	201	212	202	214	203	224	201	212	202	224	229	197	216	197	214	220	185	212	216	230	183	260	221	224	206	221	233	233	218	204	216	225
1.95505	192	216	212	179	210	235	175	207	210	215	230	224	237	227	229	211	229	201	212	202	214	203	225	201	212	203	225	229	198	217	198	215	220	185	212	216	230	183	261	222	225	207	222	233	234	219	204	216	225
1.96005	192	216	213	180	210	236	175	207	210	215	230	224	237	227	230	212	229	201	213	203	215	203	225	202	213	203	225	230	198	217	198	215	221	185	213	217	231	184	261	222	225	207	222	234	234	219	204	217	226
1.96505	193	217	213	180	210	236	175	208	211	216	231	225	238	228	230	212	230	202	213	203	215	204	226	202	213	203	226	230	198	218	198	216	221	186	213	217	231	184	262	223	226	208	223	234	235	220	205	217	226
1.97005	193	217	214	180	211	237	176	208	211	216	231	225	238	228	231	213	230	202	214	203	215	204	226	202	214	204	226	231	199	218	199	216	222	186	213	218	232	185	262	223	226	208	223	235	235	220	205	218	227
1.97505	194	218	214	181	211	237	176	209	212	217	232	226	239	229	231	213	231	203	214	204	216	205	227	203	214	204	227	231	199	219	199	217	222	187	214	218	232	185	263	224	227	208	223	235	236	221	206	218	227
1.98005	194	218	215	181	212	238	177	209	212	217	232	226	239	229	232	213	231	203	215	204	216	205	227	203	215	205	227	232	200	219	200	217	223	187	214	218	233	185	264	224	227	209	224	236	236	221	206	219	228
1.98505	194	219	215	181	212	238	177	210	213	218	233	227	240	230	232	214	232	204	215	205	217	206	228	204	215	205	228	232	200	220	200	218	223	187	215	219	233	186	264	225	228	209	224	237	237	221	207	219	228
1.99005	195	219	216	182	213	239	177	210	213	218	233	227	240	230	233	214	232	204	215	205	217	206	228	204	215	206	228	233	200	220	201	218	224	188	215	219	234	186	265	225	228	210	225	237	237	222	207	220	229
1.99505	195	220	216	182	213	239	178	210	214	219	234	228	241	231	233	215	233	204	216	206	218	207	229	205	216	206	229	233	201	221	201	219	224	188	216	220	234	186	265	226	229	210	225	238	238	222	207	220	229
2.00005	196	220	217	183	214	240	178	211	214	219	234	228	241	231	234	215	233	205	216	206	218	207	229	205	216	206	229	234	201	221	201	219	225	188	216	220	235	187	266	226	229	211	226	238	238	223	208	220	230
2.00505	196	221	217	183	214	241	178	211	215	219	235	229	242	232	234	216	234	205	217	207	219	207	230	205	217	207	230	234	202	222	202	219	225	189	217	221	236	187	266	227	230	211	226	239	239	223	208	221	230
2.01005	196	221	218	183	214	241	179	212	215	220	235	229	242	232	235	216	234	206	217	207	219	208	230	206	217	207	230	235	202	222	202	220	225	189	217	221	236	188	267	227	230	211	227	239	239	224	209	221	231
2.01505	197	222	218	184	215	242	179	212	215	220	236	230	243	233	235	217	235	206	218	207	220	208	231	206	218	208	231	235	203	223	203	220	226	190	218	222	237	188	268	228	231	212	227	240	240	224	209	222	231
2.02005	197	222	218	184	215	242	179	213	216	221	236	230	244	233	236	217	235	207	218	208	220	209	231	207	218	208	231	236	203	223	203	221	226	190	218	222	237	188	268	228	231	212	228	240	240	225	210	222	232
2.02505	198	223	219	184	216	243	180	213	216	221	237	231	244	234	236	218	236	207	219	208	221	209	232	207	219	209	232	236	203	223	203	221	227	190	219	223	238	189	269	229	232	213	228	241	241	225	210	223	232
2.03005	198	223	219	185	216	243	180	214	217	222	237	231	245	234	237	218	236	207	219	209	221	210	232	208	219	209	232	237	204	224	204	222	227	191	219	223	238	189	269	229	232	213	229	241	241	226	210	223	233
2.03505	199	223	220	185	217	244	181	214	217	222	238	232	245	235	237	218	237	208	220	209	221	210	233	208	220	209	233	237	204	224	204	222	228	191	219	224	239	190	270	230	233	214	229	242	242	226	211	224	233
2.04005	199	224	220	186	217	244	181	214	218	223	238	232	246	235	238	219	237	208	220	210	222	210	233	208	220	210	233	238	205	225	205	223	228	192	220	224	239	190	271	230	233	214	230	242	242	227	211	224	234
2.04505	199	224	221	186	218	245	181	215	218	223	239	233	246	236	238	219	238	209	220	210	222	211	234	209	220	210	234	238	205	225	205	223	229	192	220	225	240	190	271	231	234	215	230	243	243	227	212	225	234
2.05005	200	225	221	186	218	245	182	215	219	224	239	233	247	236	239	220	238	209	221	210	223	211	234	209	221	211	234	239	206	226	206	224	229	192	221	225	240	191	272	231	234	215	231	243	243	228	212	225	235
2.05505	200	225	222	187	219	246	182	216	219	224	240	234	247	237	239	220	239	210	221	211	223	212	235	210	221	211	235	239	206	226	206	224	230	193	221	225	241	191	272	232	235	215	231	244	244	228	213	226	235
2.06005	201	226	222	187	219	246	182	216	220	225	240	234	248	237	240	221	239	210	222	211	224	212	235	210	222	212	235	240	206	227	206	225	230	193	222	226	241	191	273	232	235	216	232	244	244	229	213	226	236
2.06505	201	226	223	187	219	247	183	217	220	225	241	235	248	238	240	221	240	210	222	212	224	213	236	211	222	212	236	240	207	227	207	225	231	194	222	226	242	192	273	233	236	216	232	245	245	229	214	227	236
2.07005	201	227	223	188	220	247	183	217	220	225	241	235	249	238	241	222	240	211	223	212	225	213	236	211	223	212	236	241	207	228	207	225	231	194	223	227	242	192	274	233	236	217	233	245	245	230	214	227	237
2.07505	202	227	223	188	220	248	183	218	221	226	242	236	249	239	241	222	241	211	223	213	225	213	237	211	223	213	236	241	208	228	208	226	232	194	223	227	243	193	275	233	237	217	233	246	246	230	214	227	237
2.08005	202	228	224	188	221	248	184	218	221	226	242	236	250	239	242	223	241	212	224	213	226	214	237	212	224	213	237	242	208	229	208	226	232	195	224	228	243	193	275	234	237	218	234	246	246	230	215	228	238
2.08505	203	228	224	189	221	249	184	218	222	227	243	237	250	240	242	223	242	212	224	213	226	214	238	212	224	214	237	242	208	229	208	227	233	195	224	228	244	193	276	234	238	218	234	247	247	231	215	228	238
2.09005	203	229	225	189	222	249	185	219	222	227	243	237	251	240	243	223	242	213	225	214	227	215	238	213	225	214	238	243	209	230	209	227	233	195	224	229	244	194	276	235	238	219	235	247	247	231	216	229	239
2.09505	203	229	225	190	222	250	185	219	223	228	244	238	251	241	243	224	243	213	225	214	227	215	239	213	225	215	238	243	209	230	209	228	234	196	225	229	245	194	277	235	239	219	235	248	248	232	216	229	239
2.10005	204	230	226	190	223	250	185	220	223	228	244	238	252	241	244	224	243	213	226	215	227	216	239	214	226	215	239	244	210	231	210	228	234	196	225	230	245	195	277	236	239	219	236	248	248	232	217	230	240
2.10505	204	230	226	190	223	251	186	220	224	229	245	239	252	242	244	225	244	214	226	215	228	216	240	214	226	216	239	244	210	231	210	229	235	197	226	230	246	195	278	236	240	220	236	249	249	233	217	230	240
2.11005	205	230	227	191	223	251	186	221	224	229	245	239	253	242	245	225	244	214	226	216	228	216	240	214	226	216	240	245	211	231	211	229	235	197	226	231	246	195	279	237	240	220	236	249	249	233	217	231	241
2.11505	205	231	227	191	224	252	186	221	224	230	246	239	253	243	245	226	245	215	227	216	229	217	240	215	227	216	240	245	211	232	211	230	236	197	227	231	247	196	279	237	241	221	237	250	250	234	218	231	241
2.12005	205	231	228	191	224	252	187	222	225	230	246	240	254	243	246	226	245	215	227	216	229	217	241	215	227	217	241	246	211	232	211	230	236	198	227	232	247	196	280	238	241	221	237	250	251	234	218	232	242
2.12505	206	232	228	192	225	253	187	222	225	231	247	240	254	244	246	227	246	216	228	217	230	218	241	216	228	217	241	246	212	233	212	231	236	198	228	232	248	196	280	238	242	222	238	251	251	235	219	232	242
2.13005	206	232	228	192	225	253	187	222	226	231	247	241	255	244	247	227	246	216	228	217	230	218	242	216	228	218	242	247	212	233	212	231	237	199	228	232	248	197	281	239	242	222	238	251	252	235	219	233	243
2.13505	207	233	229	193	226	254	188	223	226	232	248	241	255	245	247	228	247	216	229	218	231	219	242	217	229	218	242	247	213	234	213	232	237	199	229	233	249	197	282	239	243	223	239	252	252	236	220	233	243
2.14005	207	233	229	193	226	254	188	223	227	232	248	242	256	245	248	228	247	217	229	218	231	219	243	217	229	219	243	248	213	234	213	232	238	199	229	233	249	198	282	240	243	223	239	252	253	236	220	234	244
2.14505	207	234	230	193	227	255	188	224	227	232	249	242	257	246	249	228	248	217	230	219	232	220	243	217	230	219	243	248	213	235	214	232	238	200	229	234	250	198	283	240	244	223	240	253	253	237	221	234	244
2.15005	208	234	230	194	227	256	189	224	228	233	249	243	257	246	249	229	248	218	230	219	232	220	244	218	230	219	244	249	214	235	214	233	239	200	230	234	250	198	283	241	244	224	240	253	254	237	221	234	244
2.15505	208	235	231	194	228	256	189	225	228	233	250	243	258	247	250	229	249	218	231	219	233	220	244	218	231	220	244	249	214	236	214	233	239	200	230	235	251	199	284	241	245	224	241	254	254	238	221	235	245
2.16005	209	235	231	194	228	257	190	225	229	234	250	244	258	247	250	230	249	219	231	220	233	221	245	219	231	220	245	250	215	236	215	234	240	201	231	235	251	199	284	242	245	225	241	254	255	238	222	235	245
2.16505	209	236	232	195	228	257	190	226	229	234	251	244	259	248	251	230	250	219	231	220	234	221	245	219	231	221	245	250	215	237	215	234	240	201	231	236	252	200	285	242	246	225	242	255	255	239	222	236	246
2.17005	209	236	232	195	229	258	190	226	229	235	251	245	259	248	251	231	250	219	232	221	234	222	246	220	232	221	246	251	216	237	216	235	241	202	232	236	252	200	286	243	246	226	242	255	256	239	223	236	246
2.17505	210	237	233	196	229	258	191	226	230	235	252	245	260	249	252	231	251	220	232	221	234	222	246	220	232	222	246	251	216	238	216	235	241	202	232	237	253	200	286	243	247	226	243	256	256	239	223	237	247
2.18005	210	237	233	196	230	259	191	227	230	236	252	246	260	249	252	232	251	220	233	222	235	223	247	220	233	222	247	252	216	238	216	236	242	202	233	237	253	201	287	244	247	227	243	256	257	240	224	237	247
2.18505	211	237	234	196	230	259	191	227	231	236	253	246	261	250	253	232	252	221	233	222	235	223	247	221	233	222	247	252	217	238	217	236	242	203	233	238	254	201	287	244	247	227	244	257	257	240	224	238	248
2.19005	211	238	234	197	231	260	192	228	231	237	253	247	261	250	253	233	252	221	234	222	236	223	248	221	234	223	248	253	217	239	217	237	243	203	234	238	254	201	288	245	248	227	244	257	258	241	224	238	248
2.19505	212	238	234	197	231	260	192	228	232	237	254	247	262	251	254	233	253	222	234	223	236	224	248	222	234	223	248	253	218	239	218	237	243	204	234	239	255	202	289	245	248	228	245	258	258	241	225	239	249
2.20005	212	239	235	197	232	261	192	229	232	238	254	248	262	251	254	233	253	222	235	223	237	224	249	222	235	224	249	254	218	240	218	238	244	204	235	239	255	202	289	246	249	228	245	259	259	242	225	239	249
2.20505	212	239	235	198	232	261	193	229	233	238	255	248	263	252	255	234	254	222	235	224	237	225	249	223	235	224	249	254	219	240	219	238	244	204	235	240	256	203	290	246	249	229	246	259	259	242	226	240	250
2.21005	213	240	236	198	233	262	193	230	233	238	255	249	263	252	255	234	254	223	236	224	238	225	250	223	236	225	250	255	219	241	219	238	245	205	235	240	256	203	290	246	250	229	246	260	260	243	226	240	250
2.21505	213	240	236	199	233	262	194	230	234	239	256	249	264	253	256	235	255	223	236	225	238	226	250	223	236	225	250	255	219	241	219	239	245	205	236	240	257	203	291	247	250	230	247	260	260	243	227	241	251
2.22005	214	241	237	199	233	263	194	230	234	239	256	250	264	253	256	235	255	224	237	225	239	226	251	224	236	225	251	256	220	242	220	239	246	206	236	241	257	204	291	247	251	230	247	261	261	244	227	241	251
2.22505	214	241	237	199	234	263	194	231	234	240	257	250	265	254	257	236	256	224	237	226	239	226	251	224	237	226	251	256	220	242	220	240	246	206	237	241	258	204	292	248	251	231	248	261	261	244	227	241	252
2.23005	214	242	238	200	234	264	195	231	235	240	257	251	265	254	257	236	256	225	237	226	240	227	252	225	237	226	252	257	221	243	221	240	247	206	237	242	258	205	293	248	252	231	248	262	262	245	228	242	252
2.23505	215	242	238	200	235	264	195	232	235	241	258	251	266	255	258	237	257	225	238	226	240	227	252	225	238	227	252	257	221	243	221	241	247	207	238	242	259	205	293	249	252	231	249	262	262	245	228	242	253
2.24005	215	243	239	200	235	265	195	232	236	241	258	252	266	255	258	237	257	225	238	227	240	228	253	226	238	227	253	258	221	244	221	241	247	207	238	243	259	205	294	249	253	232	249	263	263	246	229	243	253
2.24505	216	243	239	201	236	265	196	233	236	242	259	252	267	256	259	238	258	226	239	227	241	228	253	226	239	228	253	258	222	244	222	242	248	207	239	243	260	206	294	250	253	232	249	263	263	246	229	243	254
2.25005	216	244	239	201	236	266	196	233	237	242	259	253	267	256	259	238	258	226	239	228	241	229	254	226	239	228	254	259	222	245	222	242	248	208	239	244	260	206	295	250	254	233	250	264	264	247	230	244	254
2.25505	216	244	240	202	237	266	196	234	237	243	260	253	268	257	260	238	259	227	240	228	242	229	254	227	240	228	254	259	223	245	223	243	249	208	240	244	261	206	296	251	254	233	250	264	264	247	230	244	255
2.26005	217	244	240	202	237	267	197	234	238	243	260	254	268	257	260	239	259	227	240	229	242	229	255	227	240	229	255	260	223	246	223	243	249	209	240	245	261	207	296	251	255	234	251	265	265	248	231	245	255
2.26505	217	245	241	202	237	267	197	234	238	244	261	254	269	258	261	239	260	228	241	229	243	230	255	228	241	229	255	260	224	246	224	244	250	209	240	245	262	207	297	252	255	234	251	265	265	248	231	245	256
2.27005	218	245	241	203	238	268	198	235	238	244	261	255	270	258	261	240	260	228	241	229	243	230	256	228	241	230	256	261	224	246	224	244	250	209	241	246	262	208	297	252	256	235	252	266	266	248	231	246	256
2.27505	218	246	242	203	238	268	198	235	239	245	262	255	270	259	262	240	261	228	242	230	244	231	256	229	242	230	256	261	224	247	224	245	251	210	241	246	263	208	298	253	256	235	252	266	266	249	232	246	257
2.28005	218	246	242	203	239	269	198	236	239	245	262	256	271	259	262	241	261	229	242	230	244	231	257	229	242	231	257	262	225	247	225	245	251	210	242	247	263	208	298	253	257	235	253	267	267	249	232	247	257
2.28505	219	247	243	204	239	269	199	236	240	245	263	256	271	260	263	241	262	229	242	231	245	232	257	230	242	231	257	262	225	248	225	245	252	211	242	247	264	209	299	254	257	236	253	267	267	250	233	247	258
2.29005	219	247	243	204	240	270	199	237	240	246	263	257	272	260	263	242	262	230	243	231	245	232	258	230	243	232	258	263	226	248	226	246	252	211	243	247	264	209	300	254	258	236	254	268	268	250	233	248	258
2.29505	220	248	244	205	240	271	199	237	241	246	264	257	272	261	264	242	263	230	243	232	246	233	258	230	243	232	258	263	226	249	226	246	253	211	243	248	265	210	300	255	258	237	254	268	268	251	234	248	259
2.30005	220	248	244	205	241	271	200	238	241	247	264	258	273	261	264	243	263	231	244	232	246	233	259	231	244	232	259	264	227	249	227	247	253	212	244	248	265	210	301	255	259	237	255	269	269	251	234	249	259
2.30505	220	249	245	205	241	272	200	238	242	247	265	258	273	262	265	243	264	231	244	232	246	233	259	231	244	233	259	264	227	250	227	247	254	212	244	249	266	210	301	256	259	238	255	269	269	252	234	249	260
2.31005	221	249	245	206	242	272	200	238	242	248	265	258	274	262	265	243	264	231	245	233	247	234	260	232	245	233	260	265	227	250	227	248	254	213	245	249	266	211	302	256	260	238	256	270	270	252	235	249	260
2.31505	221	250	245	206	242	273	201	239	243	248	266	259	274	263	266	244	265	232	245	233	247	234	260	232	245	234	260	265	228	251	228	248	255	213	245	250	267	211	303	257	260	239	256	270	270	253	235	250	261
2.32005	222	250	246	206	242	273	201	239	243	249	266	259	275	263	266	244	265	232	246	234	248	235	261	233	246	234	260	266	228	251	228	249	255	213	245	250	267	211	303	257	261	239	257	271	271	253	236	250	261
2.32505	222	251	246	207	243	274	201	240	243	249	267	260	275	263	267	245	266	233	246	234	248	235	261	233	246	235	261	266	229	252	229	249	256	214	246	251	268	212	304	258	261	239	257	271	272	254	236	251	262
2.33005	222	251	247	207	243	274	202	240	244	250	267	260	276	264	267	245	266	233	247	235	249	236	262	233	247	235	261	267	229	252	229	250	256	214	246	251	268	212	304	258	262	240	258	272	272	254	237	251	262
2.33505	223	251	247	207	244	275	202	241	244	250	268	261	276	264	268	246	267	234	247	235	249	236	262	234	247	235	262	267	229	253	229	250	257	214	247	252	269	213	305	259	262	240	258	272	273	255	237	252	263
2.34005	223	252	248	208	244	275	203	241	245	251	268	261	277	265	268	246	267	234	247	235	250	236	263	234	247	236	262	268	230	253	230	251	257	215	247	252	269	213	305	259	263	241	259	273	273	255	238	252	263
2.34505	224	252	248	208	245	276	203	242	245	251	269	262	277	265	269	247	268	234	248	236	250	237	263	235	248	236	263	268	230	254	230	251	258	215	248	253	270	213	306	260	263	241	259	273	274	256	238	253	264
2.35005	224	253	249	209	245	276	203	242	246	251	269	262	278	266	269	247	268	235	248	236	251	237	264	235	248	237	263	269	231	254	231	251	258	216	248	253	270	214	307	260	264	242	260	274	274	256	238	253	264
2.35505	224	253	249	209	246	277	204	242	246	252	270	263	278	266	270	248	269	235	249	237	251	238	264	236	249	237	264	269	231	254	231	252	258	216	249	254	271	214	307	260	264	242	260	274	275	257	239	254	265
2.36005	225	254	250	209	246	277	204	243	247	252	270	263	279	267	270	248	269	236	249	237	252	238	264	236	249	238	264	270	232	255	232	252	259	216	249	254	271	214	308	261	265	243	261	275	275	257	239	254	265
2.36505	225	254	250	210	246	278	204	243	247	253	271	264	279	267	271	248	270	236	250	238	252	239	265	236	250	238	265	270	232	255	232	253	259	217	250	254	272	215	308	261	265	243	261	275	276	257	240	255	266
2.37005	226	255	250	210	247	278	205	244	248	253	271	264	280	268	271	249	270	237	250	238	252	239	265	237	250	238	265	271	232	256	232	253	260	217	250	255	272	215	309	262	266	243	262	276	276	258	240	255	266
2.37505	226	255	251	210	247	279	205	244	248	254	272	265	280	268	272	249	271	237	251	238	253	239	266	237	251	239	266	271	233	256	233	254	260	218	251	255	273	216	309	262	266	244	262	276	277	258	241	256	267
2.38005	227	256	251	211	248	279	205	245	248	254	272	265	281	269	272	250	271	237	251	239	253	240	266	238	251	239	266	272	233	257	233	254	261	218	251	256	273	216	310	263	267	244	262	277	277	259	241	256	267
2.38505	227	256	252	211	248	280	206	245	249	255	273	266	282	269	273	250	272	238	252	239	254	240	267	238	252	240	267	272	234	257	234	255	261	218	251	256	274	216	311	263	267	245	263	277	278	259	241	256	268
2.39005	227	257	252	212	249	280	206	246	249	255	273	266	282	270	273	251	272	238	252	240	254	241	267	239	252	240	267	273	234	258	234	255	262	219	252	257	274	217	311	264	268	245	263	278	278	260	242	257	268
2.39505	228	257	253	212	249	281	207	246	250	256	274	267	283	270	274	251	273	239	253	240	255	241	268	239	253	241	268	273	234	258	235	256	262	219	252	257	275	217	312	264	268	246	264	278	279	260	242	257	269
2.40005	228	258	253	212	250	281	207	246	250	256	274	267	283	271	274	252	273	239	253	241	255	242	268	239	253	241	268	274	235	259	235	256	263	219	253	258	275	218	312	265	269	246	264	279	279	261	243	258	269
2.40505	229	258	254	213	250	282	207	247	251	257	275	268	284	271	275	252	274	240	253	241	256	242	269	240	253	241	269	274	235	259	235	257	263	220	253	258	276	218	313	265	269	246	265	280	280	261	243	258	270
2.41005	229	258	254	213	251	282	208	247	251	257	275	268	284	272	275	253	274	240	254	241	256	243	269	240	254	242	269	275	236	260	236	257	264	220	254	259	276	218	314	266	270	247	265	280	280	262	244	259	270
2.41505	229	259	255	213	251	283	208	248	252	258	276	269	285	272	276	253	275	240	254	242	257	243	270	241	254	242	270	275	236	260	236	258	264	221	254	259	277	219	314	266	270	247	266	281	281	262	244	259	271
2.42005	230	259	255	214	251	283	208	248	252	258	276	269	285	273	276	253	275	241	255	242	257	243	270	241	255	243	270	276	237	261	237	258	265	221	255	260	277	219	315	267	271	248	266	281	281	263	245	260	271
2.42505	230	260	256	214	252	284	209	249	252	258	277	270	286	273	277	254	276	241	255	243	258	244	271	242	255	243	271	276	237	261	237	258	265	221	255	260	278	219	315	267	271	248	267	282	282	263	245	260	272
2.43005	231	260	256	215	252	284	209	249	253	259	277	270	286	274	277	254	276	242	256	243	258	244	271	242	256	244	271	277	237	261	237	259	266	222	256	261	278	220	316	268	272	249	267	282	282	264	245	261	272
2.43505	231	261	256	215	253	285	209	250	253	259	278	271	287	274	278	255	277	242	256	244	258	245	272	242	256	244	272	277	238	262	238	259	266	222	256	261	279	220	316	268	272	249	268	283	283	264	246	261	272
2.44005	231	261	257	215	253	285	210	250	254	260	278	271	287	275	278	255	277	243	257	244	259	245	272	243	257	245	272	278	238	262	238	260	267	223	256	261	279	221	317	269	272	250	268	283	283	265	246	262	273
2.44505	232	262	257	216	254	286	210	250	254	260	279	272	288	275	279	256	278	243	257	245	259	246	273	243	257	245	273	278	239	263	239	260	267	223	257	262	280	221	318	269	273	250	269	284	284	265	247	262	273
2.45005	232	262	258	216	254	287	211	251	255	261	279	272	288	276	279	256	278	243	258	245	260	246	273	244	258	245	273	279	239	263	239	261	268	223	257	262	280	221	318	270	273	250	269	284	284	266	247	263	274
2.45505	233	263	258	216	255	287	211	251	255	261	280	273	289	276	280	257	279	244	258	245	260	246	274	244	258	246	274	279	240	264	240	261	268	224	258	263	281	222	319	270	274	251	270	285	285	266	248	263	274
2.46005	233	263	259	217	255	288	211	252	256	262	280	273	289	277	280	257	279	244	258	246	261	247	274	245	258	246	274	280	240	264	240	262	269	224	258	263	281	222	319	271	274	251	270	285	285	267	248	263	275
2.46505	233	264	259	217	255	288	212	252	256	262	281	274	290	277	281	258	280	245	259	246	261	247	275	245	259	247	275	280	240	265	240	262	269	225	259	264	282	223	320	271	275	252	271	286	286	267	248	264	275
2.47005	234	264	260	218	256	289	212	253	257	263	281	274	290	278	281	258	280	245	259	247	262	248	275	245	259	247	275	281	241	265	241	263	269	225	259	264	282	223	321	272	275	252	271	286	286	267	249	264	276
2.47505	234	265	260	218	256	289	212	253	257	263	282	275	291	278	282	258	281	246	260	247	262	248	276	246	260	248	276	281	241	266	241	263	270	225	260	265	283	223	321	272	276	253	272	287	287	268	249	265	276
2.48005	235	265	261	218	257	290	213	254	257	264	282	275	291	279	282	259	281	246	260	248	263	249	276	246	260	248	276	282	242	266	242	264	270	226	260	265	283	224	322	273	276	253	272	287	287	268	250	265	277
2.48505	235	265	261	219	257	290	213	254	258	264	283	276	292	279	283	259	282	246	261	248	263	249	277	247	261	248	277	282	242	267	242	264	271	226	261	266	284	224	322	273	277	254	273	288	288	269	250	266	277
2.49005	235	266	261	219	258	291	213	254	258	264	283	276	292	280	283	260	282	247	261	248	264	249	277	247	261	249	277	283	242	267	242	264	271	226	261	266	284	224	323	274	277	254	273	288	288	269	251	266	278
2.49505	236	266	262	219	258	291	214	255	259	265	284	277	293	280	284	260	283	247	262	249	264	250	278	248	262	249	278	283	243	268	243	265	272	227	261	267	285	225	323	274	278	254	274	289	289	270	251	267	278
2.50005	236	267	262	220	259	292	214	255	259	265	284	277	293	281	284	261	283	248	262	249	264	250	278	248	262	250	278	284	243	268	243	265	272	227	262	267	285	225	324	274	278	255	274	289	289	270	251	267	279
2.50505	237	267	263	220	259	292	215	256	260	266	285	278	294	281	285	261	284	248	263	250	265	251	279	248	263	250	279	284	244	269	244	266	273	228	262	268	286	226	325	275	279	255	275	290	290	271	252	268	279
2.51005	237	268	263	221	260	293	215	256	260	266	285	278	295	282	285	262	284	249	263	250	265	251	279	249	263	251	279	285	244	269	244	266	273	228	263	268	286	226	325	275	279	256	275	290	290	271	252	268	280
2.51505	237	268	264	221	260	293	215	257	261	267	286	278	295	282	286	262	285	249	264	251	266	252	280	249	263	251	280	285	245	269	245	267	274	228	263	269	287	226	326	276	280	256	275	291	291	272	253	269	280
2.52005	238	269	264	221	260	294	216	257	261	267	286	279	296	283	286	263	285	249	264	251	266	252	280	250	264	251	280	286	245	270	245	267	274	229	264	269	287	227	326	276	280	257	276	291	292	272	253	269	281
2.52505	238	269	265	222	261	294	216	258	262	268	287	279	296	283	287	263	286	250	264	251	267	253	281	250	264	252	281	286	245	270	245	268	275	229	264	269	288	227	327	277	281	257	276	292	292	273	254	270	281
2.53005	239	270	265	222	261	295	216	258	262	268	287	280	297	284	287	263	286	250	265	252	267	253	281	251	265	252	281	287	246	271	246	268	275	230	265	270	288	228	328	277	281	258	277	292	293	273	254	270	282
2.53505	239	270	266	222	262	295	217	258	262	269	288	280	297	284	288	264	287	251	265	252	268	253	282	251	265	253	282	287	246	271	246	269	276	230	265	270	289	228	328	278	282	258	277	293	293	274	255	271	282
2.54005	240	271	266	223	262	296	217	259	263	269	288	281	298	285	288	264	287	251	266	253	268	254	282	251	266	253	282	288	247	272	247	269	276	230	266	271	289	228	329	278	282	258	278	293	294	274	255	271	283
2.54505	240	271	267	223	263	296	217	259	263	270	289	281	298	285	289	265	288	252	266	253	269	254	283	252	266	254	283	288	247	272	247	270	277	231	266	271	290	229	329	279	283	259	278	294	294	275	255	271	283
2.55005	240	272	267	224	263	297	218	260	264	270	289	282	299	286	289	265	288	252	267	254	269	255	283	252	267	254	283	289	248	273	248	270	277	231	267	272	290	229	330	279	283	259	279	294	295	275	256	272	284
2.55505	241	272	267	224	264	297	218	260	264	271	290	282	299	286	290	266	289	252	267	254	270	255	284	253	267	254	284	289	248	273	248	271	278	232	267	272	291	229	330	280	284	260	279	295	295	276	256	272	284
2.56005	241	272	268	224	264	298	218	261	265	271	290	283	300	287	290	266	289	253	268	254	270	256	284	253	268	255	284	290	248	274	248	271	278	232	267	273	291	230	331	280	284	260	280	295	296	276	257	273	285
2.56505	242	273	268	225	265	298	219	261	265	271	291	283	300	287	291	267	290	253	268	255	270	256	285	254	268	255	284	290	249	274	249	271	279	232	268	273	292	230	332	281	285	261	280	296	296	276	257	273	285
2.57005	242	273	269	225	265	299	219	262	266	272	291	284	301	288	291	267	290	254	269	255	271	256	285	254	269	256	285	291	249	275	249	272	279	233	268	274	293	231	332	281	285	261	281	296	297	277	258	274	286
2.57505	242	274	269	225	265	299	220	262	266	272	292	284	301	288	292	268	291	254	269	256	271	257	286	254	269	256	285	291	250	275	250	272	280	233	269	274	293	231	333	282	286	262	281	297	297	277	258	274	286
2.58005	243	274	270	226	266	300	220	262	267	273	292	285	302	289	292	268	291	255	269	256	272	257	286	255	269	257	286	292	250	276	250	273	280	233	269	275	294	231	333	282	286	262	282	297	298	278	258	275	287
2.58505	243	275	270	226	266	300	220	263	267	273	293	285	302	289	293	268	292	255	270	257	272	258	287	255	270	257	286	292	250	276	250	273	280	234	270	275	294	232	334	283	287	262	282	298	298	278	259	275	287
2.59005	244	275	271	227	267	301	221	263	267	274	293	286	303	290	293	269	292	255	270	257	273	258	287	256	270	257	287	293	251	277	251	274	281	234	270	276	295	232	335	283	287	263	283	298	299	279	259	276	288
2.59505	244	276	271	227	267	302	221	264	268	274	294	286	303	290	294	269	293	256	271	257	273	259	288	256	271	258	287	293	251	277	251	274	281	235	271	276	295	233	335	284	288	263	283	299	299	279	260	276	288
2.60005	244	276	272	227	268	302	221	264	268	275	294	287	304	291	294	270	293	256	271	258	274	259	288	257	271	258	288	294	252	277	252	275	282	235	271	276	296	233	336	284	288	264	284	299	300	280	260	277	289
2.60505	245	277	272	228	268	303	222	265	269	275	295	287	304	291	295	270	294	257	272	258	274	259	289	257	272	259	288	294	252	278	252	275	282	235	272	277	296	233	336	285	289	264	284	300	300	280	261	277	289
2.61005	245	277	272	228	269	303	222	265	269	276	295	288	305	292	295	271	294	257	272	259	275	260	289	257	272	259	289	295	253	278	253	276	283	236	272	277	297	234	337	285	289	265	285	301	301	281	261	278	290
2.61505	246	278	273	228	269	304	222	266	270	276	296	288	305	292	296	271	295	258	273	259	275	260	289	258	273	260	289	295	253	279	253	276	283	236	272	278	297	234	337	286	290	265	285	301	301	281	262	278	290
2.62005	246	278	273	229	269	304	223	266	270	277	296	289	306	293	296	272	295	258	273	260	276	261	290	258	273	260	290	296	253	279	253	277	284	237	273	278	298	234	338	286	290	266	286	302	302	282	262	278	291
2.62505	246	279	274	229	270	305	223	266	271	277	297	289	307	293	297	272	296	258	274	260	276	261	290	259	274	261	290	296	254	280	254	277	284	237	273	279	298	235	339	287	291	266	286	302	302	282	262	279	291
2.63005	247	279	274	230	270	305	224	267	271	278	297	290	307	294	297	273	296	259	274	260	277	262	291	259	274	261	291	297	254	280	254	277	285	237	274	279	299	235	339	287	291	266	287	303	303	283	263	279	292
2.63505	247	280	275	230	271	306	224	267	271	278	298	290	308	294	298	273	297	259	274	261	277	262	291	260	274	261	291	297	255	281	255	278	285	238	274	280	299	236	340	288	292	267	287	303	303	283	263	280	292
2.64005	248	280	275	230	271	306	224	268	272	278	298	291	308	295	298	273	297	260	275	261	277	262	292	260	275	262	292	298	255	281	255	278	286	238	275	280	300	236	340	288	292	267	288	304	304	284	264	280	293
2.64505	248	280	276	231	272	307	225	268	272	279	299	291	309	295	299	274	298	260	275	262	278	263	292	260	275	262	292	298	255	282	256	279	286	238	275	281	300	236	341	288	293	268	288	304	304	284	264	281	293
2.65005	248	281	276	231	272	307	225	269	273	279	299	292	309	296	299	274	298	261	276	262	278	263	293	261	276	263	293	299	256	282	256	279	287	239	276	281	301	237	342	289	293	268	288	305	305	285	265	281	294
2.65505	249	281	277	231	273	308	225	269	273	280	300	292	310	296	300	275	299	261	276	263	279	264	293	261	276	263	293	299	256	283	256	280	287	239	276	282	301	237	342	289	294	269	289	305	305	285	265	282	294
2.66005	249	282	277	232	273	308	226	270	274	280	300	293	310	297	300	275	299	261	277	263	279	264	294	262	277	264	294	300	257	283	257	280	288	240	277	282	302	238	343	290	294	269	289	306	306	285	265	282	295
2.66505	250	282	278	232	274	309	226	270	274	281	301	293	311	297	301	276	300	262	277	264	280	265	294	262	277	264	294	300	257	284	257	281	288	240	277	283	302	238	343	290	295	270	290	306	306	286	266	283	295
2.67005	250	283	278	232	274	309	226	270	275	281	302	294	311	298	301	276	300	262	278	264	280	265	295	263	278	264	295	301	258	284	258	281	289	240	278	283	303	238	344	291	295	270	290	307	307	286	266	283	296
2.67505	250	283	278	233	274	310	227	271	275	282	302	294	312	298	302	277	301	263	278	264	281	266	295	263	278	265	295	301	258	285	258	282	289	241	278	283	303	239	344	291	296	270	291	307	307	287	267	284	296
2.68005	251	284	279	233	275	310	227	271	276	282	303	295	312	299	302	277	301	263	279	265	281	266	296	263	279	265	296	302	258	285	258	282	290	241	278	284	304	239	345	292	296	271	291	308	308	287	267	284	297
2.68505	251	284	279	234	275	311	228	272	276	283	303	295	313	299	303	278	302	264	279	265	282	266	296	264	279	266	296	302	259	285	259	283	290	242	279	284	304	239	346	292	297	271	292	308	308	288	268	285	297
2.69005	252	285	280	234	276	311	228	272	276	283	304	296	313	300	303	278	302	264	280	266	282	267	297	264	280	266	297	303	259	286	259	283	291	242	279	285	305	240	346	293	297	272	292	309	309	288	268	285	298
2.69505	252	285	280	234	276	312	228	273	277	284	304	296	314	300	304	278	303	264	280	266	283	267	297	265	280	267	297	303	260	286	260	284	291	242	280	285	305	240	347	293	298	272	293	309	309	289	269	285	298
2.70005	253	286	281	235	277	312	229	273	277	284	305	297	314	301	304	279	303	265	280	267	283	268	298	265	280	267	298	304	260	287	260	284	291	243	280	286	306	241	347	294	298	273	293	310	310	289	269	286	299
2.70505	253	286	281	235	277	313	229	274	278	284	305	297	315	301	305	279	304	265	281	267	283	268	298	266	281	267	298	304	261	287	261	284	292	243	281	286	306	241	348	294	298	273	294	310	310	290	269	286	299
2.71005	253	287	282	235	278	313	229	274	278	285	306	298	315	302	305	280	304	266	281	267	284	269	299	266	281	268	299	305	261	288	261	285	292	244	281	287	307	241	349	295	299	274	294	311	311	290	270	287	300
2.71505	254	287	282	236	278	314	230	274	279	285	306	298	316	302	306	280	305	266	282	268	284	269	299	266	282	268	299	305	261	288	261	285	293	244	282	287	307	242	349	295	299	274	295	311	312	291	270	287	300
2.72005	254	287	283	236	278	314	230	275	279	286	307	298	316	303	306	281	305	267	282	268	285	269	300	267	282	269	300	306	262	289	262	286	293	244	282	288	308	242	350	296	300	274	295	312	312	291	271	288	301
2.72505	255	288	283	237	279	315	230	275	280	286	307	299	317	303	307	281	306	267	283	269	285	270	300	267	283	269	300	306	262	289	262	286	294	245	283	288	308	243	350	296	300	275	296	312	313	292	271	288	301
2.73005	255	288	283	237	279	316	231	276	280	287	308	299	317	304	307	282	306	267	283	269	286	270	301	268	283	270	301	307	263	290	263	287	294	245	283	289	309	243	351	297	301	275	296	313	313	292	272	289	302
2.73505	255	289	284	237	280	316	231	276	281	287	308	300	318	304	308	282	307	268	284	270	286	271	301	268	284	270	301	307	263	290	263	287	295	245	283	289	309	243	351	297	301	276	297	313	314	293	272	289	302
2.74005	256	289	284	238	280	317	232	277	281	288	309	300	318	305	308	283	307	268	284	270	287	271	302	269	284	270	302	308	263	291	264	288	295	246	284	290	310	244	352	298	302	276	297	314	314	293	272	290	302
2.74505	256	290	285	238	281	317	232	277	281	288	309	301	319	305	309	283	308	269	285	270	287	272	302	269	285	271	302	308	264	291	264	288	296	246	284	290	310	244	353	298	302	277	298	314	315	294	273	290	303
2.75005	257	290	285	238	281	318	232	278	282	289	310	301	320	306	309	283	308	269	285	271	288	272	303	269	285	271	303	309	264	292	264	289	296	247	285	290	311	244	353	299	303	277	298	315	315	294	273	291	303
2.75505	257	291	286	239	282	318	233	278	282	289	310	302	320	306	310	284	309	270	285	271	288	272	303	270	285	272	303	309	265	292	265	289	297	247	285	291	311	245	354	299	303	278	299	315	316	294	274	291	304
2.76005	257	291	286	239	282	319	233	278	283	290	311	302	321	307	310	284	309	270	286	272	289	273	304	270	286	272	304	310	265	293	265	290	297	247	286	291	312	245	354	300	304	278	299	316	316	295	274	292	304
2.76505	258	292	287	240	283	319	233	279	283	290	311	303	321	307	311	285	310	270	286	272	289	273	304	271	286	273	304	310	266	293	266	290	298	248	286	292	312	246	355	300	304	278	300	316	317	295	275	292	305
2.77005	258	292	287	240	283	320	234	279	284	291	312	303	322	308	311	285	310	271	287	273	289	274	305	271	287	273	305	311	266	293	266	290	298	248	287	292	313	246	356	301	305	279	300	317	317	296	275	293	305
2.77505	259	293	288	240	283	320	234	280	284	291	312	304	322	308	312	286	311	271	287	273	290	274	305	272	287	274	305	311	266	294	266	291	299	249	287	293	313	246	356	301	305	279	301	317	318	296	276	293	306
2.78005	259	293	288	241	284	321	234	280	285	291	313	304	323	309	312	286	311	272	288	273	290	275	306	272	288	274	306	312	267	294	267	291	299	249	288	293	314	247	357	302	306	280	301	318	318	297	276	293	306
2.78505	259	294	289	241	284	321	235	281	285	292	313	305	323	309	313	287	312	272	288	274	291	275	306	272	288	274	306	312	267	295	267	292	300	249	288	294	314	247	357	302	306	280	302	318	319	297	276	294	307
2.79005	260	294	289	241	285	322	235	281	286	292	314	305	324	310	313	287	312	273	289	274	291	276	307	273	289	275	307	313	268	295	268	292	300	250	288	294	315	248	358	302	307	281	302	319	319	298	277	294	307
2.79505	260	294	289	242	285	322	235	282	286	293	314	306	324	310	314	288	313	273	289	275	292	276	307	273	289	275	307	313	268	296	268	293	301	250	289	295	315	248	358	303	307	281	302	319	320	298	277	295	308
2.80005	261	295	290	242	286	323	236	282	286	293	315	306	325	311	314	288	313	273	290	275	292	276	308	274	290	276	308	314	269	296	269	293	301	251	289	295	316	248	359	303	308	282	303	320	320	299	278	295	308
2.80505	261	295	290	243	286	323	236	282	287	294	315	307	325	311	315	288	314	274	290	276	293	277	308	274	290	276	308	314	269	297	269	294	302	251	290	296	316	249		304	308	282	303	321	321	299	278	296	309
2.81005	261	296	291	243	287	324	237	283	287	294	316	307	326	312	315	289	314	274	291	276	293	277	309	275	291	277	309	315	269	297	269	294	302	251	290	296	317	249		304	309	282	304	321	321	300	279	296	309
2.81505	262	296	291	243	287	324	237	283	288	295	316	308	326	312	316	289	315	275	291	276	294	278	309	275	291	277	309	315	270	298	270	295	302	252	291	297	317	249		305	309	283	304	322	322	300	279	297	310
2.82005	262	297	292	244	288	325	237	284	288	295	317	308	327	313	316	290	315	275	291	277	294	278	310	275	291	277	309	316	270	298	270	295	303	252	291	297	318	250		305	310	283	305	322	322	301	279	297	310
2.82505	263	297	292	244	288	325	238	284	289	296	317	309	327	313	317	290	316	276	292	277	295	279	310	276	292	278	310	316	271	299	271	296	303	252	292	298	318	250		306	310	284	305	323	323	301	280	298	311
2.83005	263	298	293	244	288	326	238	285	289	296	318	309	328	314	317	291	316	276	292	278	295	279	311	276	292	278	310	317	271	299	271	296	304	253	292	298	319	251		306	311	284	306	323	323	302	280	298	311
2.83505	263	298	293	245	289	326	238	285	290	297	318	310	328	314	318	291	317	276	293	278	295	279	311	277	293	279	311	317	271	300	272	297	304	253	293	298	319	251		307	311	285	306	324	324	302	281	299	312
2.84005	264	299	294	245	289	327	239	286	290	297	319	310	329	315	318	292	317	277	293	279	296	280	312	277	293	279	311	318	272	300	272	297	305	254	293	299	320	251		307	312	285	307	324	324	303	281	299	312
2.84505	264	299	294	246	290	327	239	286	290	297	319	311	329	315	319	292	318	277	294	279	296	280	312	278	294	280	312	318	272	300	272	297	305	254	294	299	320	252		308	312	286	307	325	325	303	282	300	313
2.85005	265	300	295	246	290	328	239	286	291	298	320	311	330	316	319	293	318	278	294	280	297	281	313	278	294	280	312	319	273	301	273	298	306	254	294	300	321	252		308	313	286	308	325	325	304	282	300	313
2.85505	265	300	295	246	291	328	240	287	291	298	320	312	330	316	320	293	319	278	295	280	297	281	313	278	295	280	313	319	273	301	273	298	306	255	294	300	321	253		309	313	286	308	326	326	304	283	300	314
2.86005	266	301	295	247	291	329	240	287	292	299	321	312	331	317	320	294	319	279	295	280	298	282	314	279	295	281	313	320	274	302	274	299	307	255	295	301	322	253		309	314	287	309	326	326	304	283	301	314
2.86505	266	301	296	247	292	329	241	288	292	299	321	313	332	317	321	294	320	279	296	281	298	282	314	279	296	281	314	320	274	302	274	299	307	256	295	301	322	253		310	314	287	309	327	327	305	283	301	315
2.87005	266	301	296	247	292	330	241	288	293	300	322	313	332	318	321	294	320	279	296	281	299	282	315	280	296	282	314	321	274	303	274	300	308	256	296	302	323	254		310	315	288	310	327	327	305	284	302	315
2.87505	267	302	297	248	292	331	241	289	293	300	322	314	333	318	322	295	321	280	296	282	299	283	315	280	296	282	315	321	275	303	275	300	308	256	296	302	323	254		311	315	288	310	328	328	306	284	302	316
2.88005	267	302	297	248	293	331	242	289	294	301	323	314	333	318	322	295	321	280	297	282	300	283	315	281	297	283	315	322	275	304	275	301	309	257	297	303	324	254		311	316	289	311	328	328	306	285	303	316
2.88505	268	303	298	249	293	332	242	290	294	301	323	315	334	319	323	296	322	281	297	283	300	284	316	281	297	283	316	322	276	304	276	301	309	257	297	303	324	255		312	316	289	311	329	329	307	285	303	317
2.89005	268	303	298	249	294	332	242	290	295	302	324	315	334	319	323	296	322	281	298	283	301	284	316	281	298	283	316	323	276	305	276	302	310	258	298	304	325	255		312	317	290	312	329	329	307	286	304	317
2.89505	268	304	299	249	294	333	243	290	295	302	324	316	335	320	324	297	323	282	298	283	301	285	317	282	298	284	317	324	277	305	277	302	310	258	298	304	325	256		313	317	290	312	330	330	308	286	304	318
2.90005	269	304	299	250	295	333	243	291	295	303	325	316	335	320	324	297	323	282	299	284	302	285	317	282	299	284	317	324	277	306	277	303	311	258	299	305	326	256		313	318	290	313	330	330	308	286	305	318
2.90505	269	305	300	250	295	334	243	291	296	303	325	317	336	321	325	298	324	282	299	284	302	286	318	283	299	285	318	325	277	306	277	303	311	259	299	305	326	256		314	318	291	313	331	331	309	287	305	319
2.91005	270	305	300	250	296	334	244	292	296	304	326	317	336	321	325	298	324	283	300	285	302	286	318	283	300	285	318	325	278	307	278	304	312	259	299	305	327	257		314	319	291	314	331	332	309	287	306	319
2.91505	270	306	300	251	296	335	244	292	297	304	326	318	337	322	326	299	325	283	300	285	303	286	319	284	300	286	319	326	278	307	278	304	312	259	300	306	327	257		315	319	292	314	332	332	310	288	306	320
2.92005	270	306	301	251	297	335	245	293	297	304	327	318	337	322	326	299	325	284	301	286	303	287	319	284	301	286	319	326	279	308	279	304	313	260	300	306	328	258		315	320	292	315	332	333	310	288	307	320
2.92505	271	307	301	252	297	336	245	293	298	305	327	319	338	323	327	299	326	284	301	286	304	287	320	284	301	287	320	327	279	308	279	305	313	260	301	307	328	258		316	320	293	315	333	333	311	289	307	321
2.93005	271	307	302	252	297	336	245	294	298	305	328	319	338	323	327	300	326	285	302	286	304	288	320	285	302	287	320	327	279	308	279	305	314	261	301	307	329	258		316	321	293	315	333	334	311	289	308	321
2.93505	272	308	302	252	298	337	246	294	299	306	328	319	339	324	328	300	327	285	302	287	305	288	321	285	302	287	321	328	280	309	280	306	314	261	302	308	329	259		316	321	294	316	334	334	312	289	308	322
2.94005	272	308	303	253	298	337	246	294	299	306	329	320	339	324	328	301	327	285	302	287	305	289	321	286	302	288	321	328	280	309	280	306	314	261	302	308	330	259		317	322	294	316	334	335	312	290	308	322
2.94505	272	309	303	253	299	338	246	295	300	307	329	320	340	325	329	301	328	286	303	288	306	289	322	286	303	288	322	329	281	310	281	307	315	262	303	309	330	259		317	322	294	317	335	335	313	290	309	323
2.95005	273	309	304	253	299	338	247	295	300	307	330	321	340	325	329	302	328	286	303	288	306	289	322	287	303	289	322	329	281	310	281	307	315	262	303	309	331	260		318	323	295	317	335	336	313	291	309	323
2.95505	273	309	304	254	300	339	247	296	300	308	330	321	341	326	330	302	329	287	304	289	307	290	323	287	304	289	323	330	282	311	282	308	316	263	304	310	331	260		318	323	295	318	336	336	313	291	310	324
2.96005	274	310	305	254	300	339	247	296	301	308	331	322	341	326	330	303	329	287	304	289	307	290	323	288	304	290	323	330	282	311	282	308	316	263	304	310	332	261		319	324	296	318	336	337	314	292	310	324
2.96505	274	310	305	255	301	340	248	297	301	309	331	322	342	327	331	303	330	288	305	289	308	291	324	288	305	290	324	331	282	312	282	309	317	263	305	311	332	261		319	324	296	319	337	337	314	292	311	325
2.97005	274	311	306	255	301	340	248	297	302	309	332	323	342	327	331	304	330	288	305	290	308	291	324	288	305	290	324	331	283	312	283	309	317	264	305	311	333	261		320	325	297	319	337	338	315	293	311	325
2.97505	275	311	306	255	302	341	249	298	302	310	332	323	343	328	332	304	331	288	306	290	308	292	325	289	306	291	325	332	283	313	283	310	318	264	305	312	333	262		320	325	297	320	338	338	315	293	312	326
2.98005	275	312	306	256	302	341	249	298	303	310	333	324	344	328	332	304	331	289	306	291	309	292	325	289	306	291	325	332	284	313	284	310	318	265	306	312	334	262		321	326	298	320	338	339	316	293	312	326
2.98505	276	312	307	256	302	342	249	298	303	311	333	324	344	329	333	305	332	289	307	291	309	292	326	290	307	292	326	333	284	314	284	310	319	265	306	313	334	263		321	326	298	321	339	339	316	294	313	327
2.99005	276	313	307	256	303	342	250	299	304	311	334	325	345	329	333	305	332	290	307	292	310	293	326	290	307	292	326	333	285	314	285	311	319	265	307	313	335	263		322	326	298	321	339	340	317	294	313	327
2.99505	276	313	308	257	303	343	250	299	304	311	334	325	345	330	334	306	333	290	307	292	310	293	327	291	307	293	327	334	285	315	285	311	320	266	307	313	335	263		322	327	299	322	340	340	317	295	314	328
3.00005	277	314	308	257	304	343	250	300	305	312	335	326	346	330	334	306	333	291	308	292	311	294	327	291	308	293	327	334	285	315	285	312	320	266	308	314	336	264		323	327	299	322	341	341	318	295	314	328
3.00505	277	314	309	258	304	344	251	300	305	312	335	326	346	331	335	307	334	291	308	293	311	294	328	291	308	293	328	335	286	316	286	312	321	266	308	314	336	264		323	328	300	323	341	341	318	296	315	329
3.01005	278	315	309	258	305	344	251	301	305	313	336	327	347	331	335	307	334	291	309	293	312	295	328	292	309	294	328	335	286	316	286	313	321	267	309	315	337	264		324	328	300	323	342	342	319	296	315	329
3.01505	278	315	310	258	305	345	251	301	306	313	336	327	347	332	336	308	335	292	309	294	312	295	329	292	309	294	329	336	287	316	287	313	322	267	309	315	337	265		324	329	301	324	342	342	319	296	315	330
3.02005	279	316	310	259	306	346	252	302	306	314	337	328	348	332	336	308	335	292	310	294	313	296	329	293	310	295	329	336	287	317	287	314	322	268	310	316	338	265		325	329	301	324	343	343	320	297	316	330
3.02505	279	316	311	259	306	346	252	302	307	314	337	328	348	333	337	309	336	293	310	295	313	296	330	293	310	295	330	337	287	317	287	314	323	268	310	316	338	266		325	330	302	325	343	343	320	297	316	331
3.03005	279	316	311	259	306	347	253	302	307	315	338	329	349	333	337	309	336	293	311	295	314	296	330	294	311	296	330	337	288	318	288	315	323	268	310	317	339	266		326	330	302	325	344	344	321	298	317	331
3.03505	280	317	311	260	307	347	253	303	308	315	338	329	349	334	338	309	337	294	311	296	314	297	331	294	311	296	331	338	288	318	288	315	324	269	311	317	339	266		326	331	302	326	344	344	321	298	317	332
3.04005	280	317	312	260	307	348	253	303	308	316	339	330	350	334	338	310	337	294	312	296	314	297	331	294	312	296	331	338	289	319	289	316	324	269	311	318	340	267		327	331	303	326	345	345	322	299	318	332
3.04505	281	318	312	260	308	348	254	304	309	316	339	330	350	335	339	310	338	294	312	296	315	298	332	295	312	297	332	339	289	319	289	316	325	270	312	318	340	267		327	332	303	327	345	345	322	299	318	332
3.05005	281	318	313	261	308	349	254	304	309	317	340	331	351	335	339	311	338	295	313	297	315	298	332	295	313	297	332	339	290	320	290	317	325	270	312	319	341	268		328	332	304	327	346	346	323	300	319	333
3.05505	281	319	313	261	309	349	254	305	310	317	340	331	351	336	340	311	339	295	313	297	316	299	333	296	313	298	333	340	290	320	290	317	325	270	313	319	341	268		328	333	304	328	346	346	323	300	319	333
3.06005	282	319	314	262	309	350	255	305	310	317	341	332	352	336	340	312	339	296	313	298	316	299	333	296	313	298	333	340	290	321	290	317	326	271	313	320	342	268		329	333	305	328	347	347	323	300	320	334
3.06505	282	320	314	262	310	350	255	306	310	318	341	332	352	337	341	312	340	296	314	298	317	299	334	297	314	299	334	341	291	321	291	318	326	271	314	320	343	269		329	334	305	329	347	347	324	301	320	334
3.07005	283	320	315	262	310	351	255	306	311	318	342	333	353	337	341	313	340	297	314	299	317	300	334	297	314	299	334	341	291	322	291	318	327	272	314	320	343	269		330	334	306	329	348	348	324	301	321	335
3.07505	283	321	315	263	311	351	256	306	311	319	342	333	353	338	342	313	341	297	315	299	318	300	335	297	315	300	335	342	292	322	292	319	327	272	315	321	344	269		330	335	306	329	348	348	325	302	321	335
3.08005	283	321	316	263	311	352	256	307	312	319	343	334	354	338	342	314	341	297	315	299	318	301	335	298	315	300	335	342	292	323	292	319	328	272	315	321	344	270		331	335	306	330	349	349	325	302	322	336
3.08505	284	322	316	263	311	352	257	307	312	320	343	334	354	339	343	314	342	298	316	300	319	301	336	298	316	300	335	343	293	323	293	320	328	273	316	322	345	270		331	336	307	330	349	349	326	303	322	336
3.09005	284	322	317	264	312	353	257	308	313	320	344	335	355	339	343	314	342	298	316	300	319	302	336	299	316	301	336	343	293	324	293	320	329	273	316	322	345	271		331	336	307	331	350	350	326	303	323	337
3.09505	285	323	317	264	312	353	257	308	313	321	344	335	356	340	344	315	343	299	317	301	320	302	337	299	317	301	336	344	293	324	293	321	329	273	316	323	346	271		332	337	308	331	350	351	327	303	323	337
3.10005	285	323	317	265	313	354	258	309	314	321	345	336	356	340	344	315	343	299	317	301	320	302	337	300	317	302	337	344	294	324	294	321	330	274	317	323	346	271		332	337	308	332	351	351	327	304	323	338
3.10505	285	323	318	265	313	354	258	309	314	322	345	336	357	341	345	316	344	300	318	302	321	303	338	300	318	302	337	345	294	325	294	322	330	274	317	324	347	272		333	338	309	332	351	352	328	304	324	338
3.11005	286	324	318	265	314	355	258	310	314	322	346	337	357	341	345	316	344	300	318	302	321	303	338	300	318	303	338	345	295	325	295	322	331	275	318	324	347	272		333	338	309	333	352	352	328	305	324	339
3.11505	286	324	319	266	314	355	259	310	315	323	346	337	358	342	346	317	345	300	319	302	321	304	339	301	318	303	338	346	295	326	295	323	331	275	318	325	348	273		334	339	310	333	352	353	329	305	325	339
3.12005	287	325	319	266	315	356	259	310	315	323	347	338	358	342	346	317	345	301	319	303	322	304	339	301	319	303	339	346	295	326	295	323	332	275	319	325	348	273		334	339	310	334	353	353	329	306	325	340
3.12505	287	325	320	266	315	356	259	311	316	324	347	338	359	343	347	318	346	301	319	303	322	305	340	302	319	304	339	347	296	327	296	324	332	276	319	326	349	273		335	340	310	334	353	354	330	306	326	340
3.13005	287	326	320	267	316	357	260	311	316	324	348	339	359	343	347	318	346	302	320	304	323	305	340	302	320	304	340	347	296	327	296	324	333	276	320	326	349	274		335	340	311	335	354	354	330	307	326	341
3.13505	288	326	321	267	316	357	260	312	317	324	348	339		344	348	319	347	302	320	304	323	306	341	303	320	305	340	348	297	328	297	324	333	277	320	327	350	274		336	341	311	335	354	355	331	307	327	341
3.14005	288	327	321	268	316	358	260	312	317	325	349	340		344	348	319	347	303	321	305	324	306	341	303	321	305	341	348	297	328	297	325	334	277	321	327	350	274		336	341	312	336	355	355	331	307	327	342
3.14505	289	327	322	268	317	358	261	313	318	325	349	340		345	349	319	348	303	321	305	324	306	341	303	321	306	341	349	298	329	298	325	334	277	321	328	351	275		337	342	312	336	355	356	332	308	328	342
3.15005	289	328	322	268	317	359	261	313	318	326	350	340		345	349	320	348	303	322	305	325	307	342	304	322	306	342	349	298	329	298	326	335	278	321	328	351	275		337	342	313	337	356	356	332	308	328	343
3.15505	289	328	323	269	318		262	314	319	326	350	341		346	350	320	349	304	322	306	325	307	342	304	322	306	342	350	298	330	298	326	335	278	322	328	352	276		338	343	313	337	356	357	332	309	329	343
3.16005	290	329	323	269	318		262	314	319	327	351	341		346	350	321	349	304	323	306	326	308	343	305	323	307	343	350	299	330	299	327	336	279	322	329	352	276		338	343	314	338	357	357	333	309	329	344
3.16505	290	329	323	269	319		262	314	319	327	351	342		347	351	321	350	305	323	307	326	308	343	305	323	307	343	351	299	331	299	327	336	279	323	329	353	276		339	344	314	338	357	358	333	310	330	344
3.17005	291	330	324	270	319		263	315	320	328	352	342		347	351	322	350	305	324	307	327	309	344	306	324	308	344	351	300	331	300	328	337	279	323	330	353	277		339	344	314	339	358	358	334	310	330	345
3.17505	291	330	324	270	320		263	315	320	328	352	343		348	352	322	351	306	324	308	327	309	344	306	324	308	344	352	300	332	300	328	337	280	324	330	354	277		340	345	315	339	358	359	334	310	330	345
3.18005	292	331	325	271	320		263	316	321	329	353	343		348	352	323	351	306	324	308	327	309	345	306	324	309	345	352	301	332	301	329	337	280	324	331	354	278		340	345	315	340	359	359	335	311	331	346
3.18505	292	331	325	271	320		264	316	321	329	353	344		349	353	323	352	307	325	309	328	310	345	307	325	309	345	353	301	332	301	329	338	280	325	331	355	278		341	346	316	340	359		335	311	331	346
3.19005	292	331	326	271	321		264	317	322	330	354	344		349	353	324	352	307	325	309	328	310	346	307	325	310	346	353	301	333	301	330	338	281	325	332	355	278		341	346	316	341			336	312	332	347
3.19505	293	332	326	272	321		264	317	322	330	354	345		350	354	324	353	307	326	309	329	311	346	308	326	310	346	354	302	333	302	330	339	281	326	332	356	279		342	347	317	341			336	312	332	347
3.20005	293	332	327	272	322		265	318	323	331	355	345		350	354	325	353	308	326	310	329	311	347	308	326	310	347	354	302	334	302	330	339	282	326	333	356	279		342	347	317	342			337	313	333	348
3.20505	294	333	327	272	322		265	318	323	331	355	346		351	355	325	354	308	327	310	330	312	347	309	327	311	347	355	303	334	303	331	340	282	327	333	357	279		343	348	318	342			337	313	333	348
3.21005	294	333	328	273	323		266	318	324	331	356	346		351	355	325	354	309	327	311	330	312	348	309	327	311	348	355	303	335	303	331	340	282	327	334	357	280		343	348	318	343			338	314	334	349
3.21505	294	334	328	273	323		266	319	324	332	356	347		352	356	326	355	309	328	311	331	312	348	309	328	312	348	356	303	335	303	332	341	283	327	334	358	280		344	349	318	343			338	314	334	349
3.22005	295	334	328	274	324		266	319	324	332	357	347		352	356	326	355	310	328	312	331	313	349	310	328	312	349	356	304	336	304	332	341	283	328	335	358	281		344	349	319	343			339	314	335	350
3.22505	295	335	329	274	324		267	320	325	333	357	348		353	357	327	356	310	329	312	332	313	349	310	329	313	349	357	304	336	304	333	342	284	328	335	359	281		345	350	319	344			339	315	335	350
3.23005	296	335	329	274	325		267	320	325	333	358	348		353	358	327	356	310	329	312	332	314	350	311	329	313	350	357	305	337	305	333	342	284	329	335	359	281		345	350	320	344			340	315	336	351
3.23505	296	336	330	275	325		267	321	326	334	358	349		354	358	328	357	311	330	313	333	314	350	311	329	313	350	358	305	337	305	334	343	284	329	336		282		345	351	320	345			340	316	336	351
3.24005	296	336	330	275	325		268	321	326	334	359	349		354	359	328	357	311	330	313	333	315	351	312	330	314	351	358	306	338	306	334	343	285	330	336		282		346	351	321	345			341	316	337	352
3.24505	297	337	331	275	326		268	322	327	335	359	350		355	359	329	358	312	330	314	333	315	351	312	330	314	351	359	306	338	306	335	344	285	330	337		283		346	352	321	346			341	317	337	352
3.25005	297	337	331	276	326		268	322	327	335		350		355		329	358	312	331	314	334	316	352	312	331	315	352	359	306	339	306	335	344	286	331	337		283		347	352	322	346			342	317	338	353
3.25505	298	338	332	276	327		269	322	328	336		351		356		330	359	313	331	315	334	316	352	313	331	315	352		307	339	307	336	345	286	331	338		283		347	353	322	347			342	317	338	353
3.26005	298	338	332	277	327		269	323	328	336		351		356		330	359	313	332	315	335	316	353	313	332	316	353		307	340	307	336	345	286	332	338		284		348	353	322	347			342	318	338	354
3.26505	298	338	333	277	328		270	323	329	337		352		357		330		313	332	315	335	317	353	314	332	316	353		308	340	308	337	346	287	332	339		284		348	354	323	348			343	318	339	354
3.27005	299	339	333	277	328		270	324	329	337		352		357		331		314	333	316	336	317	354	314	333	316	354		308	340	308	337	346	287	332	339		284		349	354	323	348			343	319	339	355
3.27505	299	339	334	278	329		270	324	329	338		353		358		331		314	333	316	336	318	354	315	333	317	354		309	341	309	337	347	287	333	340		285		349	354	324	349			344	319	340	355
3.28005	300	340	334	278	329		271	325	330	338		353		358		332		315	334	317	337	318	355	315	334	317	355		309	341	309	338	347	288	333	340		285		350	355	324	349			344	320	340	356
3.28505	300	340	334	278	330		271	325	330	338		354		359		332		315	334	317	337	319	355	315	334	318	355		309	342	309	338	348	288	334	341		286		350	355	325	350			345	320	341	356
3.29005	300	341	335	279	330		271	326	331	339		354		359		333		316	335	318	338	319	356	316	335	318	356		310	342	310	339	348	289	334	341		286		351	356	325	350			345	321	341	357
3.29505	301	341	335	279	330		272	326	331	339		355				333		316	335	318	338	319	356	316	335	319	356		310	343	310	339	348	289	335	342		286		351	356	326	351			346	321	342	357
3.30005	301	342	336	280	331		272	326	332	340		355				334		316	335	318	339	320	357	317	335	319	357		311	343	311	340	349	289	335	342		287		352	357	326	351			346	321	342	358
3.30505	302	342	336	280	331		272	327	332	340		356				334		317	336	319	339	320	357	317	336	319	357		311	344	311	340	349	290	336	343		287		352	357	326	352			347	322	343	358
3.31005	302	343	337	280	332		273	327	333	341		356				335		317	336	319	340	321	358	318	336	320	358		311	344	311	341	350	290	336	343		288		353	358	327	352			347	322	343	359
3.31505	303	343	337	281	332		273	328	333	341		357				335		318	337	320	340	321	358	318	337	320	358		312	345	312	341	350	291	337	343		288		353	358	327	353			348	323	344	359
3.32005	303	344	338	281	333		274	328	334	342		357				335		318	337	320	340	322	359	318	337	321	359		312	345	312	342	351	291	337	344		288		354	359	328	353			348	323	344
3.32505	303	344	338	281	333		274	329	334	342		358				336		319	338	321	341	322	359	319	338	321	359		313	346	313	342	351	291	338	344		289		354	359	328	354			349	324	345
3.33005	304	345	339	282	334		274	329	334	343		358				336		319	338	321	341	323		319	338	322			313	346	313	343	352	292	338	345		289		355		329	354			349	324	345
3.33505	304	345	339	282	334		275	330	335	343		359				337		319	339	322	342	323		320	339	322			314	347	314	343	352	292	338	345		289		355		329	355			350	324	345
3.34005	305	346	340	283	334		275	330	335	344		359				337		320	339	322	342	323		320	339	323			314	347	314	344	353	293	339	346		290		356		330	355			350	325	346
3.34505	305	346	340	283	335		275	330	336	344						338		320	340	322	343	324		321	340	323			314	348	314	344	353	293	339	346		290		356		330	356			351	325	346
3.35005	305	346	340	283	335		276	331	336	344						338		321	340	323	343	324		321	340	323			315	348	315	344	354	293	340	347		291		357		330	356			351	326	347
3.35505	306	347	341	284	336		276	331	337	345						339		321	341	323	344	325		322	341	324			315	349	315	345	354	294	340	347		291		357		331	357			352	326	347
3.36005	306	347	341	284	336		276	332	337	345						339		322	341	324	344	325		322	341	324			316	349	316	345	355	294	341	348		291		358		331	357			352	327	348
3.36505	307	348	342	284	337		277	332	338	346						340		322	341	324	345	326		322	341	325			316	349	316	346	355	294	341	348		292		358		332	357			352	327	348
3.37005	307	348	342	285	337		277	333	338	346						340		322	342	325	345	326		323	342	325			317	350	317	346	356	295	342	349		292		359		332	358			353	328	349
3.37505	307	349	343	285	338		278	333	339	347						340		323	342	325	346	326		323	342	326			317	350	317	347	356	295	342	349		293		359		333	358			353	328	349
3.38005	308	349	343	286	338		278	334	339	347						341		323	343	325	346	327		324	343	326			317	351	317	347	357	296	343	350		293				333	359			354	328	350
3.38505	308	350	344	286	339		278	334	339	348						341		324	343	326	346	327		324	343	326			318	351	318	348	357	296	343	350		293				334	359			354	329	350
3.39005	309	350	344	286	339		279	334	340	348						342		324	344	326	347	328		325	344	327			318	352	318	348	358	296	343	350		294				334				355	329	351
3.39505	309	351	345	287	339		279	335	340	349						342		325	344	327	347	328		325	344	327			319	352	319	349	358	297	344	351		294				334				355	330	351
3.40005	309	351	345	287	340		279	335	341	349						343		325	345	327	348	329		325	345	328			319	353	319	349	359	297	344	351		294				335				356	330	352
3.40505	310	352	345	287	340		280	336	341	350						343		325	345	328	348	329		326	345	328			319	353	320	350	359	298	345	352		295				335				356	331	352
3.41005	310	352	346	288	341		280	336	342	350						344		326	346	328	349	329		326	346	329			320	354	320	350		298	345	352		295				336				357	331	353
3.41505	311	353	346	288	341		280	337	342	351						344		326	346	328	349	330		327	346	329			320	354	320	351		298	346	353		296				336				357	331	353
3.42005	311	353	347	289	342		281	337	343	351						345		327	347	329	350	330		327	346	329			321	355	321	351		299	346	353		296				337				358	332	353
3.42505	311	353	347	289	342		281	338	343	351						345		327	347	329	350	331		328	347	330			321	355	321	351		299	347	354		296				337				358	332	354
3.43005	312	354	348	289	343		282	338	344	352						345		328	347	330	351	331		328	347	330			322	356	322	352		300	347	354		297				338				359	333	354
3.43505	312	354	348	290	343		282	339	344	352						346		328	348	330	351	332		328	348	331			322	356	322	352		300	348	355		297				338				359	333	355
3.44005	313	355	349	290	344		282	339	344	353						346		328	348	331	352	332		329	348	331			322	357	322	353		300	348	355		298				338					334	355
3.44505	313	355	349	290	344		283	339	345	353						347		329	349	331	352	333		329	349	332			323	357	323	353		301	349	356		298				339					334	356
3.45005	314	356	350	291	344		283	340	345	354						347		329	349	331	353	333		330	349	332			323	357	323	354		301	349	356		298				339					335	356
3.45505	314	356	350	291	345		283	340	346	354						348		330	350	332	353	333		330	350	333			324	358	324	354		301	349	357		299				340					335	357
3.46005	314	357	351	292	345		284	341	346	355						348		330	350	332	353	334		331	350	333			324	358	324	355		302	350	357		299				340					335	357
3.46505	315	357	351	292	346		284	341	347	355						349		331	351	333	354	334		331	351	333			325	359	325	355		302	350	358		299				341					336	358
3.47005	315	358	351	292	346		284	342	347	356						349		331	351	333	354	335		331	351	334			325	359	325	356		303	351	358		300				341					336	358
3.47505	316	358	352	293	347		285	342	348	356						350		331	352	334	355	335		332	352	334			325		325	356		303	351	358		300				342					337	359
3.48005	316	359	352	293	347		285	343	348	357						350		332	352	334	355	336		332	352	335			326		326	357		303	352	359		301				342					337	359
3.48505	316	359	353	293	348		286	343	348	357						351		332	352	335	356	336		333	352	335			326		326	357		304	352	359		301				342					338
3.49005	317		353	294	348		286	343	349	358						351		333	353	335	356	336		333	353	336			327		327	358		304	353			301				343					338
3.49505	317		354	294	349		286	344	349	358						351		333	353	335	357	337		334	353	336			327		327	358		305	353			302				343					339
3.50005	318		354	295	349		287	344	350	358						352		334	354	336	357	337		334	354	336			327		328	358		305	354			302				344					339
3.50505	318		355	295	349		287	345	350	359						352		334	354	336	358	338		334	354	337			328		328	359		305	354			303				344					339
3.51005	318		355	295	350		287	345	351	359						353		334	355	337	358	338		335	355	337			328		328	359		306	355			303				345					340
3.51505	319		356	296	350		288	346	351							353		335	355	337	359	339		335	355	338			329		329			306	355			303				345					340
3.52005	319		356	296	351		288	346	352							354		335	356	338	359	339		336	356	338			329		329			307	355			304				346					341
3.52505	320		357	296	351		288	347	352							354		336	356	338	359	339		336	356	339			330		330			307	356			304				346					341
3.53005	320		357	297	352		289	347	353							355		336	357	338		340		337	357	339			330		330			307	356			304				346					342
3.53505	320		357	297	352		289	347	353							355		337	357	339		340		337	357	339			330		330			308	357			305				347					342
3.54005	321		358	298	353		290	348	353							356		337	358	339		341		337	357	340			331		331			308	357			305				347					342
3.54505	321		358	298	353		290	348	354							356		337	358	340		341		338	358	340			331		331			308	358			306				348					343
3.55005	322		359	298	353		290	349	354							356		338	358	340		342		338	358	341			332		332			309	358			306				348					343
3.55505	322		359	299	354		291	349	355							357		338	359	341		342		339	359	341			332		332			309	359			306				349					344
3.56005	322			299	354		291	350	355							357		339	359	341		343		339	359	342			333		333			310	359			307				349					344
3.56505	323			299	355		291	350	356							358		339		341		343		340		342			333		333			310				307				350					345
3.57005	323			300	355		292	351	356							358		340		342		343		340		343			333		333			310				308				350					345
3.57505	324			300	356		292	351	357							359		340		342		344		340		343			334		334			311				308				350					346
3.58005	324			301	356		292	351	357							359		340		343		344		341		343			334		334			311				308				351					346
3.58505	325			301	357		293	352	358									341		343		345		341		344			335		335			312				309				351					346
3.59005	325			301	357		293	352	358									341		344		345		342		344			335		335			312				309				352					347
3.59505	325			302	358		294	353	358									342		344		346		342		345			335		336			312				309				352					347
3.60005	326			302	358		294	353	359									342		344		346		343		345			336		336			313				310				353					348
3.60505	326			302	358		294	354	359									343		345		346		343		346			336		336			313				310				353					348
3.61005	327			303	359		295	354										343		345		347		343		346			337		337			314				311				354					349
3.61505	327			303	359		295	355										344		346		347		344		346			337		337			314				311				354					349
3.62005	327			304			295	355										344		346		348		344		347			338		338			314				311				354					349
3.62505	328			304			296	355										344		347		348		345		347			338		338			315				312				355					350
3.63005	328			304			296	356										345		347		349		345		348			338		338			315				312				355					350
3.63505	329			305			296	356										345		348		349		346		348			339		339			315				313				356					351
3.64005	329			305			297	357										346		348		350		346		349			339		339			316				313				356					351
3.64505	329			305			297	357										346		348		350		346		349			340		340			316				313				357					352
3.65005	330			306			298	358										347		349		350		347		349			340		340			317				314				357					352
3.65505	330			306			298	358										347		349		351		347		350			341		341			317				314				358					353
3.66005	331			307			298	359										347		350		351		348		350			341		341			317				314				358					353
3.66505	331			307			299	359										348		350		352		348		351			341		341			318				315				358					353
3.67005	331			307			299	359										348		351		352		349		351			342		342			318				315				359					354
3.67505	332			308			299											349		351		353		349		352			342		342			319				316				359					354
3.68005	332			308			300											349		351		353		350		352			343		343			319				316									355
3.68505	333			308			300											350		352		353		350		353			343		343			319				316									355
3.69005	333			309			300											350		352		354		350		353			343		344			320				317									356
3.69505	333			309			301											350		353		354		351		353			344		344			320				317									356
3.70005	334			310			301											351		353		355		351		354			344		344			321				318									356
3.70505	334			310			302											351		354		355		352		354			345		345			321				318									357
3.71005	335			310			302											352		354		356		352		355			345		345			321				318									357
3.71505	335			311			302											352		354		356		353		355			346		346			322				319									358
3.72005	336			311			303											353		355		356		353		356			346		346			322				319									358
3.72505	336			311			303											353		355		357		353		356			346		346			322				320									359
3.73005	336			312			303											353		356		357		354		356			347		347			323				320									359
3.73505	337			312			304											354		356		358		354		357			347		347			323				320
3.74005	337			313			304											354		357		358		355		357			348		348			324				321
3.74505	338			313			304											355		357		359		355		358			348		348			324				321
3.75005	338			313			305											355		357		359		356		358			349		349			324				321
3.75505	338			314			305											356		358				356		359			349		349			325				322
3.76005	339			314			306											356		358				356		359			349		349			325				322
3.76505	339			314			306											356		359				357		359			350		350			326				323
3.77005	340			315			306											357		359				357					350		350			326				323
3.77505	340			315			307											357						358					351		351			326				323
3.78005	340			316			307											358						358					351		351			327				324
3.78505	341			316			307											358						359					352		352			327				324
3.79005	341			316			308											359						359					352		352			328				325
3.79505	342			317			308											359						359					352		352			328				325
3.80005	342			317			308											359											353		353			328				325
3.80505	342			317			309																						353		353			329				326
3.81005	343			318			309																						354		354			329				326
3.81505	343			318			310																						354		354			330				326
3.82005	344			319			310																						354		355			330				327
3.82505	344			319			310																						355		355			330				327
3.83005	345			319			311																						355		355			331				328
3.83505	345			320			311																						356		356			331				328
3.84005	345			320			311																						356		356			331				328
3.84505	346			320			312																						357		357			332				329
3.85005	346			321			312																						357		357			332				329
3.85505	347			321			312																						357		357			333				330
3.86005	347			322			313																						358		358			333				330
3.86505	347			322			313																						358		358			333				330
3.87005	348			322			314																						359		359			334				331
3.87505	348			323			314																						359		359			334				331
3.88005	349			323			314																											335				331
3.88505	349			323			315																											335				332
3.89005	349			324			315																											335				332
3.89505	350			324			315																											336				333
3.90005	350			325			316																											336				333
3.90505	351			325			316																											337				333
3.91005	351			325			316																											337				334
3.91505	351			326			317																											337				334
3.92005	352			326			317																											338				335
3.92505	352			326			318																											338				335
3.93005	353			327			318																											338				335
3.93505	353			327			318																											339				336
3.94005	353			328			319																											339				336
3.94505	354			328			319																											340				336
3.95005	354			328			319																											340				337
3.95505	355			329			320																											340				337
3.96005	355			329			320																											341				338
3.96505	356			329			320																											341				338
3.97005	356			330			321																											342				338
3.97505	356			330			321																											342				339
3.98005	357			331			322																											342				339
3.98505	357			331			322																											343				340
3.99005	358			331			322																											343				340
3.99505	358			332			323																											344				340
4.00005	358			332			323																											344				341
4.00505	359			332			323																											344				341
4.01005	359			333			324																											345				341
4.01505				333			324																											345				342
4.02005				334			324																											345				342
4.02505				334			325																											346				343
4.03005				334			325																											346				343
4.03505				335			326																											347				343
4.04005				335			326																											347				344
4.04505				335			326																											347				344
4.05005				336			327																											348				345
4.05505				336			327																											348				345
4.06005				337			327																											349				345
4.06505				337			328																											349				346
4.07005				337			328																											349				346
4.07505				338			328																											350				347
4.08005				338			329																											350				347
4.08505				338			329																											351				347
4.09005				339			330																											351				348
4.09505				339			330																											351				348
4.10005				340			330																											352				348
4.10505				340			331																											352				349
4.11005				340			331																											353				349
4.11505				341			331																											353				350
4.12005				341			332																											353				350
4.12505				341			332																											354				350
4.13005				342			332																											354				351
4.13505				342			333																											354				351
4.14005				343			333																											355				352
4.14505				343			334																											355				352
4.15005				343			334																											356				352
4.15505				344			334																											356				353
4.16005				344			335																											356				353
4.16505				344			335																											357				353
4.17005				345			335																											357				354
4.17505				345			336																											358				354
4.18005				346			336																											358				355
4.18505				346			336																											358				355
4.19005				346			337																											359				355
4.19505				347			337																											359				356
4.20005				347			338																															356
4.20505				347			338																															357
4.21005				348			338																															357
4.21505				348			339																															357
4.22005				349			339																															358
4.22505				349			339																															358
4.23005				349			340																															358
4.23505				350			340																															359
4.24005				350			340																															359
4.24505				350			341
4.25005				351			341
4.25505				351			342
4.26005				352			342
4.26505				352			342
4.27005				352			343
4.27505				353			343
4.28005				353			343
4.28505				353			344
4.29005				354			344
4.29505				354			344
4.30005				355			345
4.30505				355			345
4.31005				355			346
4.31505				356			346
4.32005				356			346
4.32505				356			347
4.33005				357			347
4.33505				357			347
4.34005				358			348
4.34505				358			348
4.35005				358			348
4.35505				359			349
4.36005				359			349
4.36505				359			350
4.37005							350
4.37505							350
4.38005							351
4.38505							351
4.39005							351
4.39505							352
4.40005							352
4.40505							352
4.41005							353
4.41505							353
4.42005							354
4.42505							354
4.43005							354
4.43505							355
4.44005							355
4.44505							355
4.45005							356
4.45505							356
4.46005							356
4.46505							357
4.47005							357
4.47505							358
4.48005							358
4.48505							358
4.49005							359
4.49505							359
4.50005							359
[truncated: 1 more columns]

## Sheet: fig_4d
base_time	meanRT_withReset	stdRT_withReset	meanRT_woReset	stdRT_woReset
0.65	0.0424531	0.00473233	0.0552332	0.00710313
1.3	0.0940753	0.0102107	0.114488	0.0142951
1.95	0.137305	0.01557	0.175189	0.0220465
2.6	0.180746	0.020514	0.236881	0.028874
3.25	0.217007	0.0247776	0.285692	0.0355804

## Sheet: fig_4g
animal_id	MSE_model_without_reset	MSE_model_with_reset			animal_id	MSE_model_without_reset	MSE_model_with_reset
mahler	0.519766	0.382853			amadeu	0.84484	0.778659
mahler	0.519766	0.382853			amadeu	0.878139	0.578375
mahler	0.519766	0.382853			amadeu	0.765292	0.625264
mahler	0.589114	0.237629			amadeu	1.1069	1.04412
mahler	0.429039	0.316812			amadeu	0.714567	0.319995
mahler	0.429039	0.316812			amadeu	1.07086	0.802249
mahler	0.429039	0.316812			amadeu	1.18545	0.659102
mahler	0.429385	0.388352			amadeu	0.939525	0.703015
mahler	0.429385	0.388352			amadeu	1.63732	1.13516
mahler	0.429385	0.388352			amadeu	0.508997	0.36536
mahler	0.429385	0.388352			amadeu	0.837905	0.637018
mahler	0.558361	0.294675			amadeu	0.710775	0.413423
mahler	0.48363	0.249789			amadeu	0.458268	0.240416
mahler	0.48363	0.249789			amadeu	0.960503	0.522178
mahler	0.562359	0.406047			amadeu	0.773675	0.557943
mahler	0.405007	0.313288			amadeu	0.598976	0.336302
mahler	0.517199	0.101899			amadeu	0.666105	0.429275
mahler	0.51351	0.320087			amadeu	0.519676	0.273482
mahler	0.403481	0.292539			amadeu	0.960503	0.522178
mahler	0.605178	0.283998			amadeu	0.493822	0.335675
mahler	0.528513	0.292011			amadeu	0.510128	0.244553
mahler	0.385216	0.3001			amadeu	0.552811	0.353657
mahler	0.567838	0.272727			amadeu	0.370973	0.265947
mahler	0.624443	0.471482			amadeu	0.446607	0.317591
mahler	0.592296	0.503908			amadeu	0.523643	0.566439
mahler	0.599179	0.47155			amadeu	0.419286	0.342914
mahler	0.746706	0.543721			amadeu	0.515485	0.488829
mahler	0.474032	0.350406			amadeu	0.598129	0.362514
mahler	0.474032	0.350406			amadeu	0.647873	0.43851
mahler	0.640245	0.264548			amadeu	0.854384	0.702204
mahler	0.477996	0.303375			amadeu	0.36198	0.295786
mahler	0.716776	0.349066			amadeu	0.372297	0.298757
mahler	0.572022	0.230763			amadeu	0.479412	0.394768
mahler	0.542916	0.235372			amadeu	0.359829	0.0963772
mahler	0.533283	0.284156			amadeu	0.344191	0.280175
mahler	0.462842	0.295683			amadeu	0.324325	0.228248
mahler	0.660564	0.443709			amadeu	0.338943	0.0289634
mahler	0.907023	0.358616			amadeu	0.472511	0.284787
mahler	0.77034	0.522282			amadeu	0.255814	0.0803516
mahler	0.789119	0.380534			amadeu	0.515014	0.429223
mahler	0.559727	0.375671			amadeu	0.495258	0.315822
mahler	0.582291	0.52126			amadeu	0.688084	0.345217
mahler	0.56169	0.454607			amadeu	2.14981	0.830979
mahler	0.385621	0.14052			amadeu	0.522221	0.165251
mahler	0.488461	0.255929			amadeu	0.344548	0.22919
mahler	0.401665	0.153512			amadeu	0.56055	0.229671
mahler	0.302659	0.144619			amadeu	0.704917	0.130139
mahler	0.35779	0.26106			amadeu	0.205009	0.117995
mahler	0.520671	0.312382			amadeu	1.22032	1.18955
mahler	0.482726	0.237421			amadeu	0.711433	0.46156
mahler	0.300124	0.191493			amadeu	0.876601	0.613982
mahler	0.35081	0.281673			amadeu	0.997461	0.502655
mahler	0.427847	0.222025			amadeu	1.21552	1.09102
mahler	0.39695	0.157031			amadeu	0.317352	0.148397
mahler	0.380079	0.286324			amadeu	0.517218	0.270113
mahler	0.342453	0.0893002			amadeu	0.613888	0.562465
mahler	0.372081	0.174932			amadeu	3.14164	1.28886
mahler	0.372081	0.174932			amadeu	1.97144	1.59079
mahler	0.691135	0.12553			amadeu	2.9978	1.24636
mahler	0.691135	0.12553			amadeu	2.46783	0.991325
mahler	0.691135	0.12553			amadeu	0.365782	0.159337
mahler	0.388144	0.239901			amadeu	0.640889	0.357909
mahler	0.388144	0.239901			amadeu	0.552916	0.31886
mahler	0.388144	0.239901			amadeu	1.75297	0.789993
mahler	0.481788	0.0637219			amadeu	0.830737	0.409857
mahler	0.598815	0.385171			amadeu	2.48175	0.939172
mahler	0.274023	0.0567492			amadeu	0.7234	0.179579
mahler	0.412994	0.164261			amadeu	0.373594	0.123043
mahler	0.330613	0.168724			amadeu	0.929709	0.513081
mahler	0.226498	0.0742482			amadeu	0.478815	0.374911
mahler	0.244509	0.149859			amadeu	1.63491	1.11026
mahler	0.228264	0.0957775			amadeu	0.536551	0.286987
mahler	0.305307	0.102772			amadeu	1.417	0.688779
mahler	0.305307	0.102772			amadeu	0.606818	0.307263
mahler	0.357485	0.123982			amadeu	0.258745	0.168127
mahler	0.357485	0.123982			amadeu	0.280276	0.151266
mahler	0.292004	0.157297			amadeu	0.790346	0.314915
mahler	0.352591	0.109676			amadeu	0.450058	0.228644
mahler	0.352591	0.109676
mahler	0.239697	0.154379
mahler	0.358976	0.297344
mahler	0.329492	0.194571
mahler	0.329492	0.194571
mahler	0.329492	0.194571
mahler	0.238252	0.0486753
mahler	0.285983	0.178447
mahler	0.404215	0.260794
mahler	0.275637	0.213256
mahler	0.275637	0.213256
mahler	0.16924	0.133462
mahler	0.292585	0.204746
mahler	0.292585	0.204746
mahler	0.292585	0.204746
mahler	0.607692	0.324395
mahler	0.607692	0.324395
mahler	0.28048	0.164656
mahler	0.30141	0.181982
mahler	0.30141	0.181982
mahler	0.30141	0.181982
mahler	0.30141	0.181982
mahler	0.30141	0.181982
mahler	0.30141	0.181982

## Sheet: fig_4h
		Monkey M					Monkey A
histogram_edges		fanofac_periodicity_JSright	fanofac_periodicity_JSright_POISSON_NULL				fanofac_periodicity_JSright	fanofac_periodicity_JSright_POISSON_NULL
0		0.523636	0.349091				0.96	0.494545
0.07		0.552727	0.349091				0.64	0.494545
0.14		0.698182	0.989091				0.610909	0.814545
0.21		0.785455	0.930909				0.610909	0.494545
0.28		0.64	0.523636				0.581818	0.32
0.35		0.64	0.610909				0.581818	0.407273
0.42		0.785455	0.64				0.64	0.843636
0.49		0.552727	0.407273				0.465455	0.96
0.56		0.494545	0.756364				0.349091	0.552727
0.63		0.756364	0.261818				0.814545	0.407273
0.7		0.32	0.349091				0.494545	0.465455
0.77		0.552727	0.436364				0.698182	0.407273
0.84		0.64	0.494545				0.756364	0.64
0.91		0.669091	0.407273				0.727273	0.523636
0.98		0.727273	0.64				1.04727	0.407273
1.05		0.261818	0.436364				0.930909	0.407273
1.12		0.465455	0.407273				0.756364	0.407273
1.19		0.552727	0.407273				0.785455	0.494545
		0.64	0.290909				0.698182	0.930909
		0.814545	0.378182				0.785455	0.581818
		0.785455	0.465455				0.465455	1.07636
		0.698182	0.756364				0.64	0.290909
		0.727273	0.407273				0.581818	0.989091
		0.669091	0.523636				0.610909	0.814545
		0.814545	1.04727				0.698182	0.465455
		0.552727	0.407273				0.581818	0.407273
		0.407273	0.989091				0.64	1.07636
		0.727273	0.814545				0.407273	0.232727
		1.04727	0.523636				0.64	0.669091
		0.698182	0.523636				0.756364	0.436364
		0.523636	0.32				0.64	0.669091
		0.785455	0.872727				0.901818	0.203636
		0.407273	1.04727				0.64	0.64
		0.581818	0.407273				0.727273	0.523636
		0.32	0.727273				0.523636	0.261818
		0.465455	0.465455				0.669091	0.610909
		0.349091	0.872727				0.727273	0.290909
		0.843636	0.523636				0.64	1.07636
		0.64	0.290909				0.727273	0.32
		0.756364	0.407273				0.436364	0.872727
		0.872727	0.407273				0.814545	0.436364
		0.552727	0.756364				0.116364	0.872727
		0.756364	0.494545				0.872727	0.465455
		0.756364	0.523636				0.930909	0.407273
		0.407273	0.989091				0.872727	0.378182
		0.64	0.814545				0.581818	0.814545
		0.756364	0.756364				0.669091	0.989091
		0.843636	0.407273				0.465455	0.32
		0.64	0.872727				0.552727	0.523636
		0.785455	1.07636				0.64	0.407273
		0.814545	0.465455				0.523636	0.872727
		0.698182	0.523636				0.610909	0.407273
		0.756364	0.290909				0.610909	1.04727
		0.698182	0.349091				0.32	0.349091
		0.727273	0.465455				0.698182	0.610909
		0.610909	0.610909				0.930909	0.523636
		0.64	0.407273				0.64	0.436364
		0.727273	1.07636				0.756364	0.989091
		0.64	0.349091				0.64	0.290909
		0.814545	1.04727				0.669091	0.552727
		0.64	0.64				0.378182	0.349091
		0.785455	0.494545				0.64	0.901818
		0.669091	0.436364				0.814545	0.901818
		0.407273	0.407273				0.523636	0.901818
		0.523636	0.349091				0.698182	0.96
		0.581818	0.465455				0.407273	0.290909
		1.07636	0.814545				0.610909	0.930909
		0.64	0.64				0.523636	0.32
		0.64	0.756364				0.64	1.07636
		0.756364	0.756364				0.407273	0.465455
		0.436364	0.581818				0.552727	1.04727
		0.669091	1.07636				0.523636	0.930909
		0.32	0.407273				0.698182	0.814545
		0.610909	0.349091				0.581818	0.290909
		1.04727	0.349091				0.698182	0.349091
		0.581818	0.465455				0.552727	0.378182
		0.494545	0.32				0.814545	0.756364
		0.610909	0.494545				0.727273	0.523636
		0.610909	0.407273				0.698182	0.349091
		0.756364	0.407273				0.407273	1.04727
		0.407273	1.04727				0.785455	0.349091
		0.872727	0.814545				0.64	0.436364
		0.610909	0.465455				0.669091	0.64
		0.814545	0.523636				0.756364	0.436364
		0.581818	1.07636				0.669091	0.756364
		0.669091	0.669091				0.552727	1.07636
		0.669091	0.465455				0.989091	0.465455
		0.581818	0.32				0.581818	0.552727
		0.523636	0.378182				0.814545	0.465455
		0.698182	0.349091				0.785455	0.32
		0.698182	0.407273				0.756364	1.07636
		0.32	0.349091				0.32	0.290909
		0.64	0.436364				0.814545	0.349091
		0.698182	1.07636				0.349091	0.407273
		0.610909	0.64				0.32	0.32
		0.698182	0.465455				0.349091	0.407273
		0.581818	1.04727				0.64	0.872727
		0.669091	0.698182				0.64	0.727273
		0.756364	0.64				0.930909	1.04727
		1.04727	0.610909				0.64	1.07636
		0.669091	0.523636				0.349091	0.698182
		0.64	0.465455				0.349091	0.96
		0.378182	0.436364				0.727273	0.96
		0.378182	0.756364				0.290909	0.494545
		0.814545	0.494545				0.465455	0.378182
		0.64	0.465455				0.581818	0.552727
		0.349091	0.436364				0.378182	0.552727
		0.814545	0.96				0.523636	0.494545
		0.610909	0.523636				0.814545	0.901818
		0.756364	0.698182				0.523636	1.04727
		0.64	0.261818				0.872727	1.07636
		0.785455	0.407273				0.901818	0.552727
		0.610909	0.32				0.349091	0.32
		0.698182	0.465455				0.814545	1.04727
		0.756364	0.436364				0.290909	0.552727
		0.785455	0.465455				0.407273	0.290909
		0.756364	0.378182				0.407273	0.96
		0.727273	0.232727				0.669091	0.610909
		0.552727	0.64				0.32	0.465455
		0.523636	0.407273				0.407273	0.465455
		0.64	0.581818				0.669091	1.07636
		0.698182	0.436364				0.32	0.523636
		0.669091	0.436364				0.814545	0.290909
		0.32	0.989091				0.669091	0.261818
		0.552727	1.04727				1.07636	0.465455
		0.32	0.290909				0.814545	0.436364
		0.872727	0.465455				0.698182	1.07636
		0.64	0.901818				0.349091	0.989091
		0.669091	0.756364				0.465455	0.523636
		0.290909	1.04727				0.756364	0.290909
		0.407273	0.930909				0.64	0.465455
		0.669091	0.552727				0.814545	0.465455
		0.32	0.407273				0.698182	0.232727
		0.814545	0.407273				0.349091	0.290909
		0.756364	0.494545				0.756364	0.523636
		0.989091	0.407273				0.698182	0.407273
		0.814545	0.64				0.32	0.552727
		0.756364	0.465455				0.523636	0.465455
		0.581818	0.436364				0.32	0.523636
		0.64	0.349091				0.610909	0.378182
		0.64	0.349091				0.814545	0.465455
		1.07636	0.814545				0.669091	0.290909
		0.843636	0.349091				0.698182	0.756364
		0.785455	0.581818				0.64	0.349091
		0.494545	0.290909				0.523636	0.407273
		0.64	0.872727				0.581818	0.523636
			0.407273				0.523636	0.494545
			0.407273				0.349091	0.436364
			1.04727				0.756364	0.407273
			1.07636				0.610909	0.32
			0.407273				0.523636	0.465455
			0.465455				0.64	0.407273
			1.04727					0.378182
			0.32					0.465455
			0.465455					0.814545
			1.07636					0.32
			0.407273					0.552727
			0.407273					1.04727
			0.290909					0.407273
			0.465455					0.727273
			0.407273					0.465455
			0.436364					0.756364
			0.290909					0.494545
			0.378182					0.756364
			0.843636					0.407273
			0.407273					0.290909
			0.290909					0.698182
			0.814545					0.407273
			0.349091					0.465455
			0.901818					1.07636
			0.290909					0.756364
			0.465455
			0.349091
