# Supplementary material for: Mental navigation in the primate entorhinal cortex
Source: Nature. 2024 Jun 12;630(8017):704–11. doi: 10.1038/s41586-024-07557-z (PMC11224022; doi:10.1038/s41586-024-07557-z)
Supplement: Supplementary file 11 — Source Data Extended Data Fig. 1 [file 41586_2024_7557_MOESM11_ESM.xlsx]

## Sheet: fig_S1
nhp_id	va_nts	vp_nts		nhp_id	va_nts	vp_nts
a	3.25	2.93331		m	-0.65	1.4
a	0.65	0.5		m	-0.65	3.59998
a	0.65	0.883333		m	2.6	2.63333
a	0.65	0.616654		m	1.3	1.4
a	-2.6	-1.88333		m	-3.25	-3.33333
a	-2.6	-2.39998		m	0.65	0.816666
a	-1.3	-0.866666		m	-2.6	-2.86665
a	-1.3	-1.43333		m	-1.3	-1.36665
a	-1.3	-1.1		m	-1.3	-1.39998
a	-1.95	-1.5		m	1.3	1.43333
a	-1.95	-1.71667		m	1.3	1.36667
a	1.95	2.08332		m	0.65	0.816666
a	1.3	1.58332		m	-1.95	-1.88333
a	1.3	1.13331		m	1.95	1.98333
a	1.3	1.11667		m	2.6	2.6
a	-0.65	-0.883333		m	1.95	2.03333
a	-0.65	-1.46667		m	1.95	2.03333
a	-0.65	-1.51665		m	-0.65	-0.616666
a	-0.65	-1.31667		m	0.65	0.766667
a	-0.65	-0.983333		m	-2.6	-2.58332
a	-0.65	-1.01667		m	3.25	3.23332
a	-0.65	-0.516667		m	0.65	0.633317
a	-0.65	-0.4		m	-0.65	-0.566667
a	-0.65	-0.5		m	0.65	0.783333
a	-0.65	-0.85		m	-1.3	-1.44998
a	-0.65	-0.483334		m	-1.3	-1.23331
a	-1.3	-1.35		m	-1.95	-2.01664
a	1.3	1.41665		m	-0.65	-0.733334
a	-1.95	-1.98332		m	-1.95	-1.95
a	1.3	1.06667		m	-0.65	-0.716667
a	-0.65	-0.483333		m	-1.3	-1.33332
a	2.6	2.34998		m	-0.65	-0.7
a	0.65	0.566667		m	0.65	0.716667
a	-1.3	-1.23333		m	1.95	2.08333
a	-3.25	-2.81665		m	-1.95	0.966667
a	-0.65	-0.549982		m	-2.6	-2.71667
a	3.25	2.94998		m	2.6	2.71667
a	-1.3	-1.01667		m	1.3	1.33333
a	-1.3	-1.18333		m	0.65	0.733334
a	1.95	1.73333		m	0.65	0.649985
a	-2.6	-2.53333		m	-0.65	-0.6
a	0.65	0.483333		m	0.65	0.716667
a	-1.95	-1.88331		m	1.95	2.01665
a	1.95	1.95		m	0.65	0.666667
a	-1.3	-1.48333		m	1.3	1.41667
a	1.3	1.38333		m	-1.3	-3.19999
a	0.65	0.8		m	-2.6	-2.66664
a	2.6	2.56665		m	1.3	1.28332
a	-2.6	-2.4		m	-1.95	-1.89998
a	1.3	1.15		m	1.95	1.98332
a	0.65	0.366667		m	-3.25	-3.21665
a	0.65	0.616667		m	-1.3	-1.36665
a	-1.95	-1.88333		m	1.3	1.34998
a	-0.65	-0.55		m	2.6	2.49998
a	0.65	0.516666		m	-0.65	0.95
a	1.95	1.76667		m	-1.3	-1.26665
a	0.65	0.7		m	-0.65	-0.616667
a	1.3	1.28332		m	3.25	3.19998
a	-1.95	-1.81667		m	-1.3	-1.21667
a	-0.65	-2.46667		m	0.65	0.733333
a	-0.65	-0.633334		m	1.3	1.38333
a	-0.65	-0.583334		m	0.65	0.649981
a	1.3	1.75		m	2.6	2.71666
a	1.3	1.41666		m	1.95	1.93332
a	1.95	1.8		m	1.95	1.99999
a	1.95	2.26664		m	1.3	1.24998
a	0.65	0.583334		m	-2.6	-2.64999
a	-1.3	-1.16667		m	-1.3	-1.18333
a	-1.3	-1.25		m	-0.65	-0.65
a	1.3	1.13331		m	1.3	1.43333
a	-2.6	-2.38332		m	-1.3	-1.33333
a	2.6	2.43332		m	-0.65	-0.566666
a	-0.65	-0.45		m	-1.95	-1.9
a	-1.3	-1.35		m	-2.6	-2.64999
a	1.95	1.95		m	-1.3	-1.36667
a	-3.25	-3.2		m	0.65	0.716667
a	-2.6	-2.28333		m	-1.95	-1.93331
a	1.3	1.31667		m	-3.25	-3.18332
a	-1.3	-0.6		m	-1.3	-1.31667
a	-1.3	-1.29998		m	1.95	1.94998
a	3.25	3.09999		m	-1.3	-1.33331
a	-1.95	-2.03331		m	3.25	3.23332
a	0.65	0.666666		m	0.65	0.65
a	-0.65	-0.666667		m	1.3	1.16667
a	-1.95	-1.78333		m	-0.65	-0.7
a	0.65	-0.983334		m	2.6	2.5
a	0.65	1.06667		m	1.3	1.31667
a	0.65	0.55		m	-0.65	-0.816667
a	2.6	2.6		m	-1.3	-1.21664
a	0.65	0.516667		m	1.95	1.79997
a	-0.65	-0.516655		m	1.95	2.04998
a	-0.65	-0.516666		m	-0.65	-0.633334
a	-0.65	-0.716667		m	0.65	0.683334
a	-0.65	-1.1		m	-1.3	-1.33331
a	-0.65	-0.466666		m	-0.65	-0.6
a	-1.3	-0.616667		m	1.3	1.35
a	-1.3	-1.13333		m	2.6	2.63333
a	-0.65	-0.59998		m	0.65	0.65
a	-1.3	-1.2		m	-2.6	-2.58333
a	1.3	0.883333		m	-1.95	-1.81667
a	1.3	1.11667		m	-2.6	-2.45
a	1.95	1.83332		m	0.65	3.43333
a	-1.95	-1.83333		m	-0.65	-0.683333
a	1.95	1.51667		m	1.3	1.26667
a	1.95	1.5		m	0.65	0.6
a	1.95	1.7		m	1.3	1.23332
a	3.25	3.25		m	0.65	0.7
a	-1.3	-1.25		m	-0.65	-0.616667
a	-2.6	-2.44998		m	-2.6	-2.63331
a	0.65	0.583316		m	-0.65	-0.583313
a	-1.95	-1.78333		m	2.6	2.58331
a	1.95	2.36667		m	3.25	3.11665
a	1.95	2.38332		m	-1.95	-1.98331
a	1.95	1.83332		m	0.65	0.633333
a	0.65	0.55		m	0.65	0.533334
a	-2.6	-2.41667		m	2.6	2.63331
a	0.65	-1.36667		m	-0.65	-0.616651
a	0.65	1.1		m	-1.3	-1.25
a	0.65	0.416667		m	-3.25	-3.19999
a	0.65	-1.69998		m	-1.3	-1.21667
a	0.65	1.2		m	-1.3	-1.3
a	0.65	0.766667		m	0.65	0.683333
a	0.65	0.55		m	1.3	1.11667
a	2.6	1.88333		m	1.3	1.36667
a	2.6	1.89999		m	1.3	1.35
a	2.6	2.48333		m	-1.95	-1.96667
a	-1.95	-1.56667		m	-0.65	-0.583334
a	-1.95	-1.96667		m	-2.6	-2.58331
a	2.6	2.58333		m	-0.65	-0.749979
a	-3.25	-3.05		m	0.65	0.65
a	0.65	0.6		m	-1.95	-1.88333
a	1.3	1.23333		m	-1.3	-1.3
a	1.3	1.24998		m	1.95	1.86665
a	-1.3	-1.26667		m	1.95	1.98331
a	-0.65	-0.383333		m	1.95	1.88331
a	-0.65	-0.516666		m	0.65	1.66664
a	1.3	1.75		m	-3.25	-3.29997
a	1.3	1.31667		m	1.95	1.83333
a	-2.6	-2.51667		m	0.65	0.599984
a	-1.3	-1.4		m	-0.65	-0.666666
a	1.95	1.91664		m	-0.65	-0.600001
a	1.3	1.23333		m	1.95	1.91666
a	-1.95	-1.81667		m	0.65	0.633303
a	0.65	-1.28333		m	2.6	2.58331
a	0.65	0.666666		m	1.3	1.36664
a	3.25	3.09998		m	-1.95	-1.93333
a	0.65	0.016667		m	1.3	1.3
a	0.65	0.4		m	-0.65	-0.633334
a	0.65	0.55		m	1.3	1.16664
a	2.6	2.36664		m	-1.3	-1.33332
a	0.65	0.65		m	-1.95	-2
a	0.65	0.516653		m	-1.95	-2
a	2.6	1.36667		m	-1.3	-1.06667
a	2.6	2.48333		m	-2.6	-2.61665
a	-0.65	-0.55		m	3.25	3.13331
a	1.95	1.85		m	-2.6	-2.49998
a	1.3	1.26665		m	2.6	2.54998
a	1.3	1.88331		m	-1.3	-1.29998
a	1.3	1.43331		m	-0.65	-0.683334
a	-0.65	-0.783333		m	0.65	0.566667
a	-1.3	-1.31667		m	1.95	1.8
a	-1.95	-1.41664		m	1.3	1.24999
a	-1.95	-1.94999		m	-0.65	-0.65
a	-2.6	-2.41665		m	-3.25	-3.19998
a	1.95	1.86667		m	-0.65	-0.700001
a	-0.65	-0.55		m	1.3	1.35
a	-1.3	-1.25		m	1.3	1.2
a	1.3	1.06667		m	0.65	0.6
a	-1.95	-2.08333		m	-0.65	-0.716667
a	-0.65	-0.483334		m	0.65	0.566666
a	-0.65	-0.549998		m	-2.6	-2.7
a	0.65	0.583333		m	1.95	2.01667
a	-1.3	-1.04999		m	-0.65	-0.65
a	-3.25	-3.14998		m	-1.95	-1.89998
a	0.65	0.833333		m	-1.3	-1.24998
a	-3.25	-3.14998		m	0.65	0.666667
a	-0.65	-0.533333		m	-1.95	-2.08333
a	1.95	1.91667		m	0.65	0.633333
a	3.25	3.16665		m	1.3	1.21665
a	-1.3	-1.19998		m	1.95	1.83333
a	0.65	0.55		m	1.95	1.91667
a	1.95	1.2		m	-0.65	-0.583333
a	1.95	1.88332		m	-1.3	-1.25
a	-0.65	-0.916667		m	-1.3	-0.666644
a	-0.65	-0.55		m	3.25	3.18331
a	1.95	2.61665		m	-0.65	-0.633334
a	1.95	1.86667		m	-1.3	-1.36664
a	-1.3	-1.13332		m	2.6	2.71665
a	-1.95	-1.65		m	0.65	0.566667
a	0.65	0.5		m	-1.95	-1.96667
a	-1.95	-1.88333		m	2.6	2.76667
a	2.6	2.63332		m	1.3	1.31667
a	-1.3	-1.19998		m	-0.65	-0.583334
a	1.3	1.1		m	1.95	1.94998
a	1.3	1.2		m	-0.65	-0.7
a	1.3	0.516652		m	0.65	0.683333
a	1.3	1.03331		m	1.95	1.91667
a	1.3	0.95		m	-0.65	-0.666667
a	1.3	1.18333		m	1.3	1.26664
a	0.65	0.666666		m	0.65	0.666666
a	0.65	1.16665		m	2.6	2.58333
a	0.65	1.08333		m	1.95	1.98333
a	0.65	0.733334		m	-1.3	-1.31667
a	2.6	3.24998		m	0.65	0.683334
a	2.6	2.56665		m	2.6	2.31664
a	-2.6	-2.29999		m	-3.25	-3.19998
a	-0.65	-0.483318		m	1.3	1.36667
a	-1.95	-2		m	1.3	1.19998
a	-1.3	-1.18333		m	0.65	0.833334
a	-2.6	-2.01664		m	-1.95	-1.96667
a	-2.6	-2.61667		m	-1.3	-1.38331
a	-0.65	-0.483334		m	-1.3	-1.33331
a	1.3	1.26665		m	-0.65	-0.716667
a	-0.65	-0.466667		m	-1.3	-1.26667
a	1.3	1.21667		m	-0.65	-0.683334
a	-1.95	-1.31665		m	-1.95	-1.99998
a	-1.95	-1.93331		m	-2.6	-2.68331
a	1.95	1.83333		m	0.65	0.583312
a	-2.6	-2.5		m	1.3	1.28333
a	0.65	0.649988		m	-1.95	0.999999
a	-3.25	-3.01665		m	-2.6	-2.58333
a	2.6	1.99998		m	-1.3	-0.683333
a	2.6	1.85		m	1.3	1.26667
a	2.6	0.95		m	2.6	2.41667
a	2.6	0.966667		m	-3.25	-3.29997
a	2.6	0.3		m	1.3	1.33333
a	2.6	1.9		m	-0.65	-0.7
a	2.6	2.4		m	-1.3	-1.33333
a	-0.65	-0.45		m	-1.3	-1.2833
a	0.65	0.466665		m	1.95	1.96665
a	3.25	3.19998		m	-0.65	-0.583333
a	0.65	0.85		m	-2.6	-2.56665
a	-1.3	-1.06667		m	-1.3	-1.36667
a	-0.65	-0.65		m	0.65	0.633333
a	-0.65	-0.633333		m	-1.95	-2.03333
a	-1.95	-1.95		m	3.25	3.16667
a	2.6	3.19998		m	0.65	0.666666
a	2.6	1.39999		m	1.3	1.28331
a	2.6	2.65		m	1.3	1.13333
a	-0.65	-0.566664		m	1.95	1.9
a	1.3	1.13333		m	-0.65	-0.666667
a	-1.3	-1.18333		m	-0.65	-0.7
a	0.65	0.483333		m	0.65	0.6
a	1.3	1.39998		m	-0.65	-0.716667
a	-1.3	-1.46667		m	2.6	2.53331
a	0.65	0.633333		m	1.95	-0.933315
a	-2.6	-2.45		m	0.65	0.666666
a	1.95	1.91667		m	0.65	0.733333
a	1.95	1.89998		m	0.65	0.683312
a	1.3	0.75		m	-1.3	-1.25
a	1.3	1.11667		m	1.3	1.2
a	-1.3	-1.18333		m	-0.65	-0.65
a	-0.65	-0.616667		m	1.95	1.96665
a	-1.95	-1.66664		m	-1.95	-1.98331
a	2.6	2.44998		m	2.6	2.58332
a	1.95	1.9		m	0.65	0.616643
a	-0.65	-0.65		m	0.65	0.65
a	1.3	1.18333		m	-1.95	-1.91667
a	0.65	0.566667		m	1.3	1.06667
a	-1.3	-1.13333		m	-1.3	-1.38332
a	-2.6	-2.53333		m	-1.3	-1.28333
a	-1.95	-1.88333		m	-1.95	-2.05
a	3.25	3.24999		m	1.3	1.35
a	-1.3	-1.08332		m	0.65	0.5
a	-0.65	-0.6		m	-0.65	-0.633316
a	-1.95	-1.86667		m	1.95	1.95
a	0.65	0.583333		m	-3.25	-3.23333
a	-0.65	-0.6		m	1.3	1.41667
a	0.65	0.4		m	-0.65	-0.716667
a	0.65	1.11667		m	-2.6	-2.58333
a	0.65	0.683308		m	0.65	0.65
a	1.95	1.95		m	-1.3	-1.31667
a	-1.3	-1.25		m	-0.65	-0.56665
a	0.65	0.516666		m	3.25	3.06664
a	-1.95	-1.86665		m	-2.6	-2.44998
a	1.3	1.19998		m	-0.65	-0.633333
a	0.65	0.766666		m	1.95	1.81665
a	-3.25	-2.86667		m	2.6	2.51665
a	2.6	1.08333		m	-0.65	-0.583334
a	2.6	2.36667		m	1.95	1.78333
a	-2.6	-2.46667		m	1.3	1.3
a	1.3	1.01667		m	-1.95	-1.96667
a	1.3	1.16665		m	-1.3	-1.31667
a	-0.65	-0.533334		m	0.65	0.633309
a	1.3	1.28333		m	-1.3	-1.33333
a	1.95	1.93331		m	-0.65	-0.6
a	-1.3	-0.566666		m	-0.65	-0.7
a	-1.3	-1.11666		m	3.25	3.01665
a	-0.65	-0.483334		m	-1.95	-1.98333
a	1.3	1.1		m	-1.95	-1.98332
a	1.3	1.68331		m	-3.25	-3.18331
a	1.3	1.18333		m	0.65	0.55
a	3.25	3.03331		m	-2.6	-2.53331
a	-2.6	-2.33331		m	-0.65	-0.583313
a	-0.65	-0.533333		m	0.65	0.633334
a	2.6	2.45		m	0.65	0.633333
a	1.3	1.51667		m	2.6	2.6
a	-0.65	-0.55		m	1.3	1.4
a	-1.95	-1.91665		m	1.95	1.95
a	-0.65	-0.533333		m	1.3	1.28333
a	2.6	1.98333		m	-1.3	-1.34998
a	2.6	2.56667		m	-1.3	-1.31665
a	-1.3	-1.2		m	-0.65	-0.6
a	-2.6	-2.31665		m	0.65	0.633333
a	0.65	0.566667		m	1.95	1.83333
a	0.65	0.483333		m	1.3	1.2833
a	0.65	0.566666		m	3.25	3.1
a	-1.95	-2.03333		m	2.6	2.55
a	1.95	1.8		m	-1.95	-1.96667
a	-1.3	-1.16667		m	2.6	2.56665
a	-1.95	-2.36665		m	-1.3	-1.28331
a	-1.95	-2.06667		m	0.65	0.683333
a	-1.3	-1.2		m	-0.65	-0.6
a	-1.3	-0.866667		m	-1.95	-1.78331
a	-1.3	-1.16665		m	0.65	0.583334
a	1.95	1.86667		m	-3.25	1.53333
a	-0.65	-0.55		m	1.3	1.43333
a	-0.65	-0.633317		m	-1.3	-1.33333
a	0.65	0.683333		m	-0.65	-0.616666
a	-3.25	-3.06667		m	-0.65	-0.666666
a	0.65	0.366667		m	1.3	1.21667
a	0.65	0.716666		m	-1.3	-1.25
a	1.95	1.21667		m	1.95	1.91667
a	1.95	1.06667		m	0.65	0.75
a	1.95	1.78333		m	1.95	1.98331
a	1.3	2.79998		m	0.65	0.75
a	1.3	-1.66667		m	-1.95	-2
a	1.3	-0.766667		m	1.3	1.25
a	1.3	1.1		m	-2.6	-2.58333
a	-2.6	-2.33333		m	0.65	0.616667
a	-1.3	-1.08333		m	-2.6	-2.51665
a	-0.65	-0.666666		m	1.95	1.96667
a	1.3	1.11667		m	1.3	1.31667
a	2.6	2.48333		m	-1.3	-1.34998
a	-1.95	-1.56665		m	-0.65	-0.7
a	-1.95	-1.85		m	3.25	3.13331
a	1.3	1.06666		m	-0.65	-0.6
a	0.65	0.45		m	-1.3	-1.31667
a	1.95	1.78333		m	2.6	2.59998
a	-0.65	-0.683333		m	1.95	1.96667
a	1.95	1.89998		m	1.95	1.84996
a	-0.65	-0.566667		m	0.65	0.55
a	1.95	1.88333		m	-1.3	-1.45
a	-0.65	-1.18333		m	-0.65	-0.716667
a	-0.65	-1.14999		m	-3.25	-3.1
a	-0.65	-0.633316		m	0.65	0.6
a	-1.95	-1.65		m	-1.95	-1.88333
a	-0.65	-2.56667		m	1.3	1.33333
a	-0.65	-0.5		m	-2.6	-2.59998
a	3.25	2.48333		m	-1.3	-1.25
a	3.25	2.54999		m	-1.3	-1.19998
a	3.25	2.63333		m	1.3	1.38333
a	3.25	2.5		m	-0.65	-0.583333
a	3.25	2.55		m	0.65	0.7
a	3.25	3		m	0.65	0.6
a	-1.3	-1.26667		m	1.95	1.81667
a	0.65	0.516667		m	1.3	1.5
a	-1.3	-1.08333		m	-1.95	-1.95
a	-1.3	-1.13332		m	-1.95	-2.1
a	0.65	-1.3		m	0.65	0.583333
a	0.65	0.466667		m	2.6	-1.26664
a	-2.6	-2.51667		m	1.3	1.18333
a	2.6	2.43333		m	-0.65	-0.716645
a	-1.95	-1.84998		m	-0.65	-2.68332
a	0.65	0.416667		m	0.65	0.966667
a	0.65	0.633334		m	-3.25	-3.21664
a	1.3	1.25		m	-1.95	-2.01665
a	1.3	1.26664		m	-0.65	-1.61665
a	-3.25	-3.04998		m	-1.3	-2.31665
a	0.65	0.433333		m	-2.6	-2.74998
a	1.95	1.21667		m	0.65	0.683334
a	1.95	0.666667		m	-1.95	-1.95
a	1.95	1.76667		m	-1.3	-0.016667
a	-0.65	-0.566666		m	-1.3	-2.76667
a	0.65	0.533334		m	3.25	2.85
a	3.25	2.51667		m	-0.65	-0.65
a	3.25	2.54999		m	1.3	-1.31667
a	3.25	3.23331		m	1.3	2.11667
a	-1.95	-1.74998		m	1.95	2.26665
a	-0.65	-0.583333		m	2.6	2.44998
a	-2.6	-2.3		m	1.3	3.48332
a	1.3	0.983334		m	0.65	0.616666
a	1.3	1.16667		m	1.3	1.35
a	-1.3	-1.21664		m	-2.6	-2.56667
a	-0.65	-0.65		m	1.95	1.9
a	0.65	0.6		m	0.65	0.766666
a	0.65	0.599985		m	-0.65	-0.666667
a	-0.65	-0.8		m	0.65	0.716667
a	-1.95	-1.76667		m	-1.95	-2.31667
a	-1.95	-1.8		m	-0.65	-0.65
a	0.65	0.416643		m	-1.3	-1.23331
a	0.65	0.666667		m	2.6	2.59999
a	0.65	0.55		m	-0.65	-0.9
a	-1.3	-1.21665		m	-0.65	-1.28333
a	1.3	1.23333		m	-2.6	-2.26665
a	2.6	1.76667		m	-3.25	-3.18331
a	2.6	2.09998		m	-2.6	-2.69998
a	2.6	1.86665		m	2.6	2.59999
a	2.6	0.616667		m	1.3	1.04998
a	2.6	2.46665		m	1.3	1.35
a	1.3	1.21667		m	3.25	2.91665
a	-1.3	-1.15		m	1.95	1.96665
a	2.6	2.45		m	-1.3	-1.34997
a	-1.3	-1.36667		m	-1.95	-2.74998
a	-0.65	-0.466667		m	1.3	1.31667
a	-3.25	-2.96664		m	-1.3	-1.65
a	-2.6	-2.23332		m	-1.3	-1.21667
a	1.95	1.86664		m	-0.65	-1.1
a	1.3	1.15		m	1.3	1.78333
a	1.95	1.81667		m	-1.95	-3.13333
a	-0.65	-1.13333		m	0.65	0.783334
a	-0.65	-0.95		m	2.6	2.58331
a	-0.65	-0.516666		m	1.95	2.08332
a	-0.65	-0.533333		m	-1.3	-2.41666
a	2.6	2.36667		m	-0.65	-0.566667
a	-0.65	-1.03333		m	0.65	0.866666
a	-0.65	-0.533334		m	-0.65	-0.699971
a	1.3	1.28333		m	0.65	1.38333
a	1.3	1.31667		m	-2.6	-2.06665
a	-1.3	-1.35		m	-0.65	-0.866667
a	1.3	1.14999		m	-0.65	-0.583333
a	-0.65	-0.516667		m	1.3	1.24998
a	-1.95	-2.01667		m	-1.95	-1.93331
a	-1.95	-2.03333		m	0.65	0.633333
a	0.65	0.516666		m	-0.65	-1.6
a	-1.3	-1.19999		m	-1.95	-2.11667
a	1.95	1.45		m	0.65	0.766667
a	1.95	1.93333		m	-1.3	-1.25
a	1.95	1.76667		m	1.3	2.33333
a	0.65	0.61665		m	-2.6	-0.016667
a	-2.6	-2.55		m	1.95	1.93333
a	-0.65	-0.483333		m	-3.25	-3.28333
a	2.6	3.11665		m	1.3	1.41667
a	2.6	3.21665		m	-0.65	-0.5
a	2.6	2.61664		m	1.3	1.25
a	0.65	0.433334		m	0.65	0.566666
a	0.65	0.45		m	-1.95	-2.51667
a	-1.95	-2.08331		m	1.95	1.96667
a	-3.25	-2.78331		m	-0.65	-0.75
a	-3.25	-2.18333		m	3.25	3.2
a	-3.25	-1.83331		m	-1.3	-1.28333
a	-3.25	-1.7		m	2.6	2.45
a	-3.25	-2.94998		m	2.6	2.53333
a	3.25	3.03332		m	-1.3	-1.1
a	1.95	1.89998		m	0.65	0.75
a	-1.3	-0.033334		m	1.95	1.88332
a	-1.3	-0.933333		m	-1.95	-1.98331
a	-1.3	-1.86667		m	1.95	1.85
a	-1.3	-0.75		m	-1.3	-1.01667
a	-1.3	-0.55		m	2.6	2.68333
a	-1.3	-1.31667		m	-2.6	-0.016667
a	-2.6	-2.55		m	1.95	2.13333
a	1.3	1.15		m	-0.65	-0.883334
a	-1.3	-0.95		m	-0.65	-0.716667
a	-1.3	-1.24998		m	1.3	1.25
a	0.65	0.416667		m	-3.25	-3.28331
a	0.65	0.45		m	-1.95	-1.63332
a	-1.95	-2		m	-0.65	-0.6
a	-0.65	-1.19998		m	-2.6	-2.46665
a	-0.65	-0.566666		m	3.25	3.36665
a	-2.6	-2.56667		m	1.3	1.8333
a	-1.95	-2.01667		m	0.65	0.566667
a	0.65	0.733334		m	-0.65	-0.583333
a	0.65	1.13333		m	-1.3	-1.33333
a	0.65	0.5		m	0.65	0.649977
a	-1.95	-1.91665		m	0.65	0.533334
a	-0.65	-0.483333		m	1.95	1.86667
a	1.3	0.75		m	0.65	0.75
a	1.3	0.866646		m	-1.95	-2.61664
a	1.3	1.08333		m	1.3	1.11667
a	0.65	0.433334		m	-0.65	0.466666
a	-0.65	-0.533324		m	-1.3	-1.13333
a	-1.3	-1.25		m	0.65	0.5
a	1.3	1.15		m	1.3	1.13331
a	-1.3	-1.06667		m	2.6	0.016667
a	-3.25	-3.31665		m	2.6	0.016666
a	-0.65	-0.549983		m	1.95	1.86667
a	-0.65	-0.6		m	0.65	0.633333
a	2.6	1.85		m	-2.6	-1.89998
a	2.6	2.43332		m	-0.65	-0.783334
a	-2.6	-2.56664		m	1.3	1.28333
a	0.65	0.516667		m	-1.95	-3.2
a	-1.3	-1.03333		m	2.6	2.54998
a	-1.3	-1.43333		m	1.95	2.13333
a	0.65	0.583333		m	1.95	1.73331
a	2.6	2.36666		m	-1.3	-1.36665
a	1.3	1.13331		m	0.65	0.866666
a	-1.3	-1.08333		m	-0.65	-0.733333
a	1.3	1.45		m	-0.65	-0.63331
a	1.95	1.96667		m	-0.65	-0.666667
a	1.95	2.03333		m	-1.95	-1.6
a	3.25	2.98332		m	-1.95	-1.9
a	1.95	1.86667		m	1.3	1.36667
a	0.65	0.433333		m	0.65	0.633333
a	-0.65	-0.566667		m	-1.3	-1.73333
a	-1.95	-1.96664		m	-0.65	-0.616666
a	-2.6	-2.03331		m	0.65	0.699977
a	-2.6	-2.11665		m	3.25	3.21664
a	-2.6	-2.68333		m	-3.25	-3.04998
a	-1.3	-1.01667		m	1.3	2.86667
a	-1.3	-1.28333		1.3	2.86667
a	0.65	0.433333
a	-2.6	-2.64997
a	1.3	1.16665
a	-1.95	-2.06665
a	1.95	1.79999
a	-1.3	-0.966667
a	-1.3	-1.23333
a	0.65	0.583333
a	-0.65	-0.516667
a	3.25	3.25
a	0.65	0.5
a	2.6	1.89998
a	2.6	2.4
a	-1.3	-1.18333
a	-3.25	-3.23333
a	-1.3	-1.15
a	2.6	2.34998
a	-0.65	-0.583333
a	1.3	1.25
a	1.3	0.983333
a	1.3	1.28333
a	1.95	1.73332
a	0.65	1.08333
a	0.65	1.11667
a	0.65	0.733314
a	-1.95	-1.96667
a	-0.65	-0.45
a	1.3	1.06665
a	1.95	2.03331
a	-0.65	-0.633334
a	-1.95	-2.03333
a	1.95	1.48333
a	1.95	1.63333
a	0.65	0.45
a	0.65	0.5
a	-2.6	-2.61665
a	1.3	1.16665
a	-1.3	-1.36667
a	-1.95	-1.95
a	0.65	0.483333
a	1.95	1.24999
a	1.95	1.88332
a	2.6	3.06664
a	2.6	3.13332
a	2.6	1.33333
a	2.6	0.449979
a	2.6	0.233334
a	2.6	0.183333
