# Supplementary material for: Mental navigation in the primate entorhinal cortex
Source: Nature. 2024 Jun 12;630(8017):704–11. doi: 10.1038/s41586-024-07557-z (PMC11224022; doi:10.1038/s41586-024-07557-z)
Supplement: Supplementary file 12 — Source Data Extended Data Fig. 2 [file 41586_2024_7557_MOESM12_ESM.xlsx]

## Sheet: fig_S3a
animal_id_direction_	periodicity	hist_edges		animal_id_direction_	periodicity		animal_id_direction_	periodicity		animal_id_direction_	periodicity
amadeus JS left	0.49	0		mahler JS left	0.67		amadeus JS right	0.49		mahler JS right	0.65
amadeus JS left	0.75	0.05		mahler JS left	0.63		amadeus JS right	0.56		mahler JS right	0.66
amadeus JS left	0.74	0.1		mahler JS left	0.72		amadeus JS right	0.74		mahler JS right	0.64
amadeus JS left	0.72	0.15		mahler JS left	0.62		amadeus JS right	0.5		mahler JS right	0.64
amadeus JS left	0.82	0.2		mahler JS left	0.69		amadeus JS right	0.99		mahler JS right	0.64
amadeus JS left	0.71	0.25		mahler JS left	0.67		amadeus JS right	0.54		mahler JS right	0.64
amadeus JS left	0.62	0.3		mahler JS left	0.64		amadeus JS right	0.65		mahler JS right	0.64
amadeus JS left	0.55	0.35		mahler JS left	0.65		amadeus JS right	0.58		mahler JS right	0.7
amadeus JS left	0.96	0.4		mahler JS left	0.63		amadeus JS right	0.57		mahler JS right	0.69
amadeus JS left	0.68	0.45		mahler JS left	0.67		amadeus JS right	0.45		mahler JS right	0.63
amadeus JS left	0.56	0.5		mahler JS left	0.72		amadeus JS right	0.61		mahler JS right	0.7
amadeus JS left	0.56	0.55		mahler JS left	0.63		amadeus JS right	0.45		mahler JS right	0.6
amadeus JS left	0.51	0.6		mahler JS left	0.62		amadeus JS right	0.71		mahler JS right	0.56
amadeus JS left	0.54	0.65		mahler JS left	0.67		amadeus JS right	0.5		mahler JS right	0.7
amadeus JS left	0.51	0.7		mahler JS left	0.72		amadeus JS right	0.83		mahler JS right	0.58
amadeus JS left	0.6	0.75		mahler JS left	0.64		amadeus JS right	0.65		mahler JS right	0.65
amadeus JS left	0.51	0.8		mahler JS left	0.65		amadeus JS right	0.92		mahler JS right	1.04
amadeus JS left	0.54	0.85		mahler JS left	0.61		amadeus JS right	0.6		mahler JS right	0.71
amadeus JS left	0.48	0.9		mahler JS left	0.7		amadeus JS right	0.95		mahler JS right	0.78
amadeus JS left	1.04	0.95		mahler JS left	0.61		amadeus JS right	1		mahler JS right	0.89
amadeus JS left	0.67	1		mahler JS left	0.67		amadeus JS right	0.55		mahler JS right	0.58
amadeus JS left	0.93	1.05		mahler JS left	0.64		amadeus JS right	0.76		mahler JS right	0.81
amadeus JS left	0.69	1.1		mahler JS left	0.59		amadeus JS right	0.63		mahler JS right	0.82
amadeus JS left	0.86	1.15		mahler JS left	0.63		amadeus JS right	0.62		mahler JS right	0.8
amadeus JS left	0.7	1.2		mahler JS left	0.63		amadeus JS right	0.66		mahler JS right	0.82
amadeus JS left	0.89	1.25		mahler JS left	0.6		amadeus JS right	0.57		mahler JS right	0.92
amadeus JS left	0.68	1.3		mahler JS left	0.59		amadeus JS right	0.72		mahler JS right	0.67
amadeus JS left	0.68	1.35		mahler JS left	0.69		amadeus JS right	0.68		mahler JS right	0.8
amadeus JS left	0.72	1.4		mahler JS left	0.6		amadeus JS right	0.66		mahler JS right	0.68
amadeus JS left	0.11	1.45		mahler JS left	0.69		amadeus JS right	0.11		mahler JS right	0.56
amadeus JS left	0.6	1.5		mahler JS left	0.86		amadeus JS right	0.59		mahler JS right	0.51
amadeus JS left	0.66	1.55		mahler JS left	0.8		amadeus JS right	0.62		mahler JS right	0.87
amadeus JS left	0.53	1.6		mahler JS left	0.78		amadeus JS right	0.76		mahler JS right	0.84
amadeus JS left	0.47	1.65		mahler JS left	0.63		amadeus JS right	0.81		mahler JS right	1.02
amadeus JS left	0.83	1.7		mahler JS left	0.66		amadeus JS right	0.79		mahler JS right	0.61
amadeus JS left	0.61	1.75		mahler JS left	0.96		amadeus JS right	0.53		mahler JS right	0.52
amadeus JS left	0.55	1.8		mahler JS left	1.03		amadeus JS right	0.56		mahler JS right	0.66
amadeus JS left	0.86	1.85		mahler JS left	0.68		amadeus JS right	0.61		mahler JS right	0.8
amadeus JS left	0.89	1.9		mahler JS left	0.98		amadeus JS right	0.48		mahler JS right	0.75
amadeus JS left	0.52	1.95		mahler JS left	0.61		amadeus JS right	0.63		mahler JS right	0.51
amadeus JS left	0.54	2		mahler JS left	0.48		amadeus JS right	0.53		mahler JS right	0.8
amadeus JS left	0.6			mahler JS left	0.69		amadeus JS right	0.58		mahler JS right	0.77
amadeus JS left	0.55			mahler JS left	0.69		amadeus JS right	0.7		mahler JS right	0.82
amadeus JS left	0.73			mahler JS left	0.66		amadeus JS right	0.63		mahler JS right	0.74
amadeus JS left	0.62			mahler JS left	0.6		amadeus JS right	0.57		mahler JS right	0.67
amadeus JS left	0.6			mahler JS left	0.44		amadeus JS right	0.57		mahler JS right	0.72
amadeus JS left	0.74			mahler JS left	0.47		amadeus JS right	0.67		mahler JS right	0.7
amadeus JS left	0.7			mahler JS left	0.79		amadeus JS right	1		mahler JS right	0.68
amadeus JS left	0.72			mahler JS left	0.71		amadeus JS right	0.87		mahler JS right	0.82
amadeus JS left	0.95			mahler JS left	1.03		amadeus JS right	0.63		mahler JS right	0.58
amadeus JS left	0.55			mahler JS left	0.69		amadeus JS right	0.76		mahler JS right	0.64
amadeus JS left	0.71			mahler JS left	0.7		amadeus JS right	0.66		mahler JS right	0.85
amadeus JS left	0.61			mahler JS left	0.66		amadeus JS right	0.82		mahler JS right	0.91
amadeus JS left	0.69			mahler JS left	0.72		amadeus JS right	0.55		mahler JS right	0.91
amadeus JS left	0.59			mahler JS left	0.93		amadeus JS right	0.78		mahler JS right	0.73
amadeus JS left	0.72			mahler JS left	0.81		amadeus JS right	0.68		mahler JS right	0.57
amadeus JS left	0.64			mahler JS left	0.48		amadeus JS right	0.71		mahler JS right	0.64
amadeus JS left	0.6			mahler JS left	0.61		amadeus JS right	0.94		mahler JS right	0.59
amadeus JS left	0.64			mahler JS left	0.86		amadeus JS right	0.61		mahler JS right	0.67
amadeus JS left	0.56			mahler JS left	0.55		amadeus JS right	0.72		mahler JS right	0.81
amadeus JS left	0.65			mahler JS left	0.78		amadeus JS right	0.57		mahler JS right	0.87
amadeus JS left	0.51			mahler JS left	0.6		amadeus JS right	0.81		mahler JS right	0.77
amadeus JS left	0.69			mahler JS left	0.63		amadeus JS right	0.51		mahler JS right	0.59
amadeus JS left	0.63			mahler JS left	0.61		amadeus JS right	1.14		mahler JS right	0.57
amadeus JS left	1.05			mahler JS left	0.54		amadeus JS right	0.62		mahler JS right	0.58
amadeus JS left	0.82			mahler JS left	0.93		amadeus JS right	0.92		mahler JS right	0.87
amadeus JS left	0.84			mahler JS left	0.69		amadeus JS right	0.8		mahler JS right	0.78
amadeus JS left	0.64			mahler JS left	0.78		amadeus JS right	0.62		mahler JS right	0.74
amadeus JS left	0.86			mahler JS left	0.61		amadeus JS right	0.89		mahler JS right	0.52
amadeus JS left	0.65			mahler JS left	0.75		amadeus JS right	0.54		mahler JS right	1.02
amadeus JS left	0.88			mahler JS left	0.67		amadeus JS right	0.76		mahler JS right	0.8
amadeus JS left	0.75			mahler JS left	0.62		amadeus JS right	0.97		mahler JS right	0.82
amadeus JS left	0.76			mahler JS left	1.18		amadeus JS right	0.57		mahler JS right	0.8
amadeus JS left	0.5			mahler JS left	0.8		amadeus JS right	0.5		mahler JS right	0.77
amadeus JS left	0.73			mahler JS left	0.51		amadeus JS right	0.68		mahler JS right	0.87
amadeus JS left	0.72			mahler JS left	0.75		amadeus JS right	0.87		mahler JS right	0.76
amadeus JS left	0.71			mahler JS left	0.54		amadeus JS right	0.53		mahler JS right	0.74
amadeus JS left	0.6			mahler JS left	0.69		amadeus JS right	0.62		mahler JS right	0.75
amadeus JS left	0.58			mahler JS left	0.85		amadeus JS right	0.82		mahler JS right	0.83
amadeus JS left	0.76			mahler JS left	0.77		amadeus JS right	0.66		mahler JS right	0.82
amadeus JS left	0.48			mahler JS left	0.71		amadeus JS right	0.63		mahler JS right	0.55
amadeus JS left	0.68			mahler JS left	0.8		amadeus JS right	0.69		mahler JS right	0.78
amadeus JS left	0.67			mahler JS left	0.63		amadeus JS right	0.66		mahler JS right	0.96
amadeus JS left	0.76			mahler JS left	0.81		amadeus JS right	0.58		mahler JS right	0.79
amadeus JS left	0.93			mahler JS left	0.75		amadeus JS right	0.58		mahler JS right	0.54
amadeus JS left	0.74			mahler JS left	0.66		amadeus JS right	0.54		mahler JS right	0.96
amadeus JS left	0.78			mahler JS left	0.67		amadeus JS right	0.57		mahler JS right	0.54
amadeus JS left	0.87			mahler JS left	0.75		amadeus JS right	0.62		mahler JS right	1.02
amadeus JS left	0.58			mahler JS left	0.6		amadeus JS right	0.61		mahler JS right	0.5
amadeus JS left	0.59			mahler JS left	0.71		amadeus JS right	0.62		mahler JS right	0.78
amadeus JS left	0.57			mahler JS left	1.03		amadeus JS right	0.82		mahler JS right	0.56
amadeus JS left	0.61			mahler JS left	1.54		amadeus JS right	0.65		mahler JS right	0.66
amadeus JS left	0.53			mahler JS left	0.89		amadeus JS right	0.55		mahler JS right	0.61
amadeus JS left	0.62			mahler JS left	0.87		amadeus JS right	0.5		mahler JS right	0.86
amadeus JS left	0.64			mahler JS left	0.83		amadeus JS right	0.64		mahler JS right	0.74
amadeus JS left	0.52			mahler JS left	0.84		amadeus JS right	0.53		mahler JS right	0.81
amadeus JS left	0.82			mahler JS left	0.75		amadeus JS right	0.73		mahler JS right	0.73
amadeus JS left	0.66			mahler JS left	0.87		amadeus JS right	0.6		mahler JS right	0.65
amadeus JS left	0.71			mahler JS left	0.88		amadeus JS right	1.04		mahler JS right	0.68
amadeus JS left	0.61			mahler JS left	0.82		amadeus JS right	0.53		mahler JS right	1.44
amadeus JS left	0.73			mahler JS left	0.81		amadeus JS right	0.55		mahler JS right	1.03
amadeus JS left	0.48			mahler JS left	0.72		amadeus JS right	0.86		mahler JS right	1.03
amadeus JS left	0.48			mahler JS left	0.56		amadeus JS right	0.75		mahler JS right	0.9
amadeus JS left	0.58			mahler JS left	0.69		amadeus JS right	0.5		mahler JS right	1
amadeus JS left	0.54			mahler JS left	0.85		amadeus JS right	0.65		mahler JS right	1.03
amadeus JS left	0.59			mahler JS left	0.79		amadeus JS right	1		mahler JS right	1.02
amadeus JS left	1.09			mahler JS left	0.77		amadeus JS right	0.81		mahler JS right	0.91
amadeus JS left	0.51			mahler JS left	0.6		amadeus JS right	0.75		mahler JS right	0.81
amadeus JS left	0.46			mahler JS left	0.6		amadeus JS right	0.84		mahler JS right	0.97
amadeus JS left	0.54			mahler JS left	0.96		amadeus JS right	0.66		mahler JS right	0.99
amadeus JS left	0.85			mahler JS left	0.57		amadeus JS right	0.72		mahler JS right	1.13
amadeus JS left	0.53			mahler JS left	0.68		amadeus JS right	0.59		mahler JS right	1
amadeus JS left	1			mahler JS left	1.12		amadeus JS right	0.62		mahler JS right	1.01
amadeus JS left	0.6			mahler JS left	0.86		amadeus JS right	0.48		mahler JS right	1.01
amadeus JS left	0.67			mahler JS left	0.87		amadeus JS right	0.9		mahler JS right	0.74
amadeus JS left	0.66			mahler JS left	0.42		amadeus JS right	0.51		mahler JS right	0.79
amadeus JS left	0.86			mahler JS left	1.05		amadeus JS right	0.68		mahler JS right	0.86
amadeus JS left	0.61			mahler JS left	0.97		amadeus JS right	0.43		mahler JS right	1.05
amadeus JS left	0.65			mahler JS left	0.96		amadeus JS right	0.53		mahler JS right	0.7
amadeus JS left	0.65			mahler JS left	1.07		amadeus JS right	0.68		mahler JS right	0.72
amadeus JS left	0.53			mahler JS left	1.1		amadeus JS right	0.75		mahler JS right	0.67
amadeus JS left	0.55			mahler JS left	1.05		amadeus JS right	0.85		mahler JS right	0.6
amadeus JS left	0.8			mahler JS left	0.91		amadeus JS right	0.86		mahler JS right	0.72
amadeus JS left	0.9			mahler JS left	0.44		amadeus JS right	1.6		mahler JS right	0.57
amadeus JS left	0.56			mahler JS left	1.06		amadeus JS right	0.6		mahler JS right	0.63
amadeus JS left	0.63			mahler JS left	1.01		amadeus JS right	0.59		mahler JS right	0.68
amadeus JS left	1.03			mahler JS left	0.44		amadeus JS right	0.56		mahler JS right	0.7
amadeus JS left	0.68			mahler JS left	1.16		amadeus JS right	0.6		mahler JS right	0.95
amadeus JS left	0.65			mahler JS left	0.55		amadeus JS right	0.53		mahler JS right	0.48
amadeus JS left	0.84			mahler JS left	0.48		amadeus JS right	0.73		mahler JS right	0.56
amadeus JS left	0.76			mahler JS left	0.77		amadeus JS right	0.86		mahler JS right	0.68
amadeus JS left	0.66			mahler JS left	0.72		amadeus JS right	0.66		mahler JS right	0.67
amadeus JS left	0.64			mahler JS left	0.82		amadeus JS right	0.67		mahler JS right	0.84
amadeus JS left	0.71			mahler JS left	0.77		amadeus JS right	0.56		mahler JS right	0.74
amadeus JS left	0.58			mahler JS left	0.9		amadeus JS right	0.71		mahler JS right	0.6
amadeus JS left	0.56			mahler JS left	0.74		amadeus JS right	0.7		mahler JS right	0.85
amadeus JS left	0.89			mahler JS left	0.85		amadeus JS right	0.79		mahler JS right	0.71
amadeus JS left	0.8			mahler JS left	0.88		amadeus JS right	0.68		mahler JS right	0.54
amadeus JS left	0.81			mahler JS left	0.55		amadeus JS right	0.61		mahler JS right	0.66
amadeus JS left	0.82			mahler JS left	0.88		amadeus JS right	0.72		mahler JS right	0.3
amadeus JS left	0.55			mahler JS left	0.87		amadeus JS right	0.75		mahler JS right	0.82
amadeus JS left	0.86			mahler JS left	0.91					mahler JS right	0.98
amadeus JS left	0.74			mahler JS left	0.84					mahler JS right	0.56
amadeus JS left	0.77			mahler JS left	0.97					mahler JS right	0.73
amadeus JS left	0.58			mahler JS left	0.85					mahler JS right	0.85
amadeus JS left	0.67			mahler JS left	0.8					mahler JS right	0.87
				mahler JS left	0.67					mahler JS right	0.66
				mahler JS left	0.78					mahler JS right	0.71
				mahler JS left	0.65					mahler JS right	0.6
				mahler JS left	0.64					mahler JS right	0.57
				mahler JS left	0.77					mahler JS right	0.57
				mahler JS left	0.72					mahler JS right	0.41
				mahler JS left	0.81					mahler JS right	0.81
				mahler JS left	0.64					mahler JS right	0.67
				mahler JS left	0.68					mahler JS right	0.76
				mahler JS left	0.79					mahler JS right	0.83
				mahler JS left	1.02					mahler JS right	0.66
				mahler JS left	0.82					mahler JS right	0.89
				mahler JS left	1.08					mahler JS right	0.68
				mahler JS left	0.87					mahler JS right	0.57
				mahler JS left	0.6					mahler JS right	0.88
				mahler JS left	0.97					mahler JS right	0.6
				mahler JS left	0.64					mahler JS right	0.65
				mahler JS left	0.67					mahler JS right	0.82
				mahler JS left	0.66					mahler JS right	0.85
				mahler JS left	0.89					mahler JS right	0.85
				mahler JS left	0.68					mahler JS right	0.65
				mahler JS left	0.89					mahler JS right	0.75
				mahler JS left	0.64					mahler JS right	0.92
				mahler JS left	0.55
				mahler JS left	0.83
				mahler JS left	0.84
				mahler JS left	1.09
				mahler JS left	0.92
				mahler JS left	0.93
				mahler JS left	0.31
				mahler JS left	0.64
				mahler JS left	0.57
				mahler JS left	0.93
				mahler JS left	0.65
				mahler JS left	0.58
				mahler JS left	0.52
				mahler JS left	0.61
				mahler JS left	0.72
				mahler JS left	0.86
				mahler JS left	0.75
				mahler JS left	0.69
				mahler JS left	0.88
				mahler JS left	0.6
				mahler JS left	0.83
				mahler JS left	0.86
				mahler JS left	0.62
				mahler JS left	0.68
				mahler JS left	0.76
				mahler JS left	0.71
				mahler JS left	0.7
				mahler JS left	0.67
				mahler JS left	0.54
				mahler JS left	0.78
				mahler JS left	0.92
				mahler JS left	0.56
				mahler JS left	1.06
				mahler JS left	0.59
				mahler JS left	0.58
				mahler JS left	0.61
				mahler JS left	0.75
				mahler JS left	0.71
				mahler JS left	0.95
				mahler JS left	0.96
				mahler JS left	0.7

## Sheet: fig_S3b
animal_id_direction	PI_mental	PI_ITI		animal_id_direction	PI_mental	PI_ITI		animal_id_direction	PI_mental	PI_ITI		animal_id_direction	PI_mental	PI_ITI
amadeus JS left	0.15866	0.024388		mahler JS left	0.187955	-0.0584512		amadeus JS right	0.198489	-0.0900058		mahler JS right	0.23171	0.0940031
amadeus JS left	0.160213	-0.154633		mahler JS left	0.245277	0.0956804		amadeus JS right	0.283583	-0.146965		mahler JS right	0.176274	-0.065116
amadeus JS left	0.218506	-0.0368042		mahler JS left	0.176134	-0.176597		amadeus JS right	0.168975	0.0121764		mahler JS right	0.388135	-0.0401673
amadeus JS left	0.172894	0.097477		mahler JS left	0.218656	-0.122319		amadeus JS right	0.16431	-0.0601364		mahler JS right	0.212762	-0.0242358
amadeus JS left	0.268201	0.143844		mahler JS left	0.253645	-0.0457861		amadeus JS right	0.185699	0.148003		mahler JS right	0.297147	0.0782708
amadeus JS left	0.259748	0.0396202		mahler JS left	0.159361	-0.109217		amadeus JS right	0.170283	-0.0705547		mahler JS right	0.163887	0.0499497
amadeus JS left	0.258305	0.00639455		mahler JS left	0.355566	-0.0259732		amadeus JS right	0.407576	0.0593134		mahler JS right	0.251096	0.120214
amadeus JS left	0.174742	-0.0682686		mahler JS left	0.191616	-0.0136337		amadeus JS right	0.285103	-0.47751		mahler JS right	0.186335	-0.0833974
amadeus JS left	0.180299	-0.276863		mahler JS left	0.383404	0.0674726		amadeus JS right	0.341085	-0.312169		mahler JS right	0.165234	0.00396798
amadeus JS left	0.230126	0.0306906		mahler JS left	0.233323	-0.0710659		amadeus JS right	0.330554	-0.190755		mahler JS right	0.323279	0.0816108
amadeus JS left	0.170296	0.0145533		mahler JS left	0.213827	0.0443118		amadeus JS right	0.325589	-0.231041		mahler JS right	0.184576	-0.0664105
amadeus JS left	0.169147	0.0523204		mahler JS left	0.34053	0.121044		amadeus JS right	0.502345	-0.258243		mahler JS right	0.34989	0.0348978
amadeus JS left	0.206832	-0.0631216		mahler JS left	0.24818	-0.151165		amadeus JS right	0.290985	-0.186698		mahler JS right	0.159132	0.0771254
amadeus JS left	0.264491	-0.316938		mahler JS left	0.203555	-0.00316004		amadeus JS right	0.354161	-0.273262		mahler JS right	0.164312	-0.0587935
amadeus JS left	0.190904	0.0316905		mahler JS left	0.195686	-0.0895316		amadeus JS right	0.207088	0.0328712		mahler JS right	0.239469	-0.28215
amadeus JS left	0.360197	0.137596		mahler JS left	0.207133	-0.0369393		amadeus JS right	0.525672	0.137335		mahler JS right	0.246399	-0.314999
amadeus JS left	0.362383	0.198034		mahler JS left	0.183973	0.00165184		amadeus JS right	0.3291	0.121708		mahler JS right	0.169323	0.00988832
amadeus JS left	0.406958	0.419759		mahler JS left	0.272116	0.0710614		amadeus JS right	0.243013	0.050753		mahler JS right	0.235514	-0.000973487
amadeus JS left	0.355111	0.316577		mahler JS left	0.230426	-0.0276159		amadeus JS right	0.303902	0.172341		mahler JS right	0.307671	0.0141777
amadeus JS left	0.310949	-0.408073		mahler JS left	0.225519	-0.0135745		amadeus JS right	0.585805	0.407766		mahler JS right	0.160351	0.00940781
amadeus JS left	0.209384	0.257122		mahler JS left	0.190184	0.0274213		amadeus JS right	0.329951	0.00197742		mahler JS right	0.191944	-0.00571724
amadeus JS left	0.184326	-0.268427		mahler JS left	0.246863	-0.167927		amadeus JS right	0.293186	0.0918603		mahler JS right	0.283236	-0.0214223
amadeus JS left	0.164468	0.163085		mahler JS left	0.213323	-0.0289701		amadeus JS right	0.232413	0.107501		mahler JS right	0.158252	-0.0360033
amadeus JS left	0.19976	0.0439062		mahler JS left	0.388556	-0.0680779		amadeus JS right	0.602729	0.301195		mahler JS right	0.181642	-0.0899394
amadeus JS left	0.28032	-0.229049		mahler JS left	0.243113	-0.0196644		amadeus JS right	0.184969	-0.0985138		mahler JS right	0.176932	0.177328
amadeus JS left	0.300096	-0.123753		mahler JS left	0.174333	-0.0801318		amadeus JS right	0.163617	0.120922		mahler JS right	0.226697	-0.261772
amadeus JS left	0.194448	-0.0253343		mahler JS left	0.193847	-0.0301159		amadeus JS right	0.181786	0.0635753		mahler JS right	0.216808	0.074246
amadeus JS left	0.176424	-0.190087		mahler JS left	0.217984	-0.0383709		amadeus JS right	0.18466	-0.0308238		mahler JS right	0.179436	0.311217
amadeus JS left	0.268819	0.0267907		mahler JS left	0.227973	-0.0777046		amadeus JS right	0.165829	-0.0517811		mahler JS right	0.167733	-0.031999
amadeus JS left	0.272647	-0.0476748		mahler JS left	0.205822	0.0434684		amadeus JS right	0.412547	-0.109921		mahler JS right	0.223476	-0.130365
amadeus JS left	0.36396	-0.0342408		mahler JS left	0.196034	0.0119808		amadeus JS right	0.330275	0.0223012		mahler JS right	0.214883	-0.0322989
amadeus JS left	0.394283	0.288026		mahler JS left	0.247209	0.0253396		amadeus JS right	0.164253	-0.0331018		mahler JS right	0.169222	-0.0762205
amadeus JS left	0.34908	-0.0814806		mahler JS left	0.24502	-0.1314		amadeus JS right	0.180256	0.068829		mahler JS right	0.16748	-0.0195156
amadeus JS left	0.170538	-0.056618		mahler JS left	0.234123	-0.016534		amadeus JS right	0.174315	0.0166728		mahler JS right	0.180713	-0.00760142
amadeus JS left	0.226883	-0.027783		mahler JS left	0.184522	0.0525308		amadeus JS right	0.209757	-0.129831		mahler JS right	0.186652	0.0144066
amadeus JS left	0.271471	0.00283641		mahler JS left	0.380842	-0.0694747		amadeus JS right	0.159123	-0.0395624		mahler JS right	0.178863	0.0524098
amadeus JS left	0.245391	-0.115525		mahler JS left	0.223119	0.069318		amadeus JS right	0.168025	-0.184424		mahler JS right	0.182656	0.0193883
amadeus JS left	0.233979	-0.0196602		mahler JS left	0.385863	0.00186223		amadeus JS right	0.176771	-0.0194496		mahler JS right	0.161089	-0.11496
amadeus JS left	0.258599	0.114318		mahler JS left	0.219772	-0.0967238		amadeus JS right	0.160748	-0.0210181		mahler JS right	0.196629	-0.0212815
amadeus JS left	0.16617	0.0215861		mahler JS left	0.195176	0.0267026		amadeus JS right	0.22349	0.0263759		mahler JS right	0.161427	-0.171163
amadeus JS left	0.171163	0.0531459		mahler JS left	0.186262	-0.0414486		amadeus JS right	0.173285	-0.0574235		mahler JS right	0.158061	0.0359588
amadeus JS left	0.178251	0.160426		mahler JS left	0.192241	0.0972943		amadeus JS right	0.159112	-0.0247426		mahler JS right	0.183019	-0.00175068
amadeus JS left	0.168724	0.201497		mahler JS left	0.286434	0.0472783		amadeus JS right	0.189724	-0.0243859		mahler JS right	0.181259	0.130324
amadeus JS left	0.162126	0.0256495		mahler JS left	0.170589	0.12465		amadeus JS right	0.197782	0.0050628		mahler JS right	0.258225	-0.0244297
amadeus JS left	0.215765	-0.117077		mahler JS left	0.311279	-0.0874268		amadeus JS right	0.236206	-0.0574088		mahler JS right	0.174547	-0.0193662
amadeus JS left	0.166081	-0.161673		mahler JS left	0.192144	0.00315497		amadeus JS right	0.180965	0.0747667		mahler JS right	0.218611	-0.10093
amadeus JS left	0.277821	-0.0340336		mahler JS left	0.218039	0.0160211		amadeus JS right	0.267911	0.12569		mahler JS right	0.18864	-0.109518
amadeus JS left	0.375909	-0.0985283		mahler JS left	0.209737	-0.00925446		amadeus JS right	0.161724	0.0847724		mahler JS right	0.246867	-0.33907
amadeus JS left	0.19678	-0.0937277		mahler JS left	0.262644	-0.0305868		amadeus JS right	0.330131	0.254548		mahler JS right	0.175236	-0.0948112
amadeus JS left	0.229411	-0.0875552		mahler JS left	0.309032	-0.0432067		amadeus JS right	0.174815	-0.0107402		mahler JS right	0.177544	-0.363613
amadeus JS left	0.236662	-0.0251318		mahler JS left	0.165822	0.0666667		amadeus JS right	0.173809	-0.276834		mahler JS right	0.216134	0.0223418
amadeus JS left	0.235237	-0.0147135		mahler JS left	0.165438	-0.0203756		amadeus JS right	0.190216	-0.0958207		mahler JS right	0.173102	-0.00316355
amadeus JS left	0.231482	0.00902658		mahler JS left	0.239094	0.0404989		amadeus JS right	0.217557	-0.0274247		mahler JS right	0.19333	-0.0273654
amadeus JS left	0.194831	-0.000290247		mahler JS left	0.20666	0.0504231		amadeus JS right	0.186201	-0.0720709		mahler JS right	0.169618	-0.0188264
amadeus JS left	0.201196	0.14433		mahler JS left	0.162064	-0.0601139		amadeus JS right	0.17603	-0.286054		mahler JS right	0.196635	0.0985014
amadeus JS left	0.213897	0.252426		mahler JS left	0.221551	-0.0630767		amadeus JS right	0.208616	-0.088999		mahler JS right	0.162607	0.0423762
amadeus JS left	0.214825	0.0914804		mahler JS left	0.159782	-0.00120813		amadeus JS right	0.179345	-0.120351		mahler JS right	0.171434	0.0104355
amadeus JS left	0.200346	0.158385		mahler JS left	0.160378	-0.0205675		amadeus JS right	0.200901	-0.241131		mahler JS right	0.169725	0.124978
amadeus JS left	0.231459	0.1813		mahler JS left	0.18167	0.302761		amadeus JS right	0.300684	-0.112128		mahler JS right	0.21356	-0.0954629
amadeus JS left	0.180475	-0.182645		mahler JS left	0.203323	-0.169709		amadeus JS right	0.216114	0.0296117		mahler JS right	0.273954	-0.140952
amadeus JS left	0.21378	0.0590218		mahler JS left	0.176985	-0.167193		amadeus JS right	0.179334	-0.219243		mahler JS right	0.258042	-0.0435079
amadeus JS left	0.310023	-0.0912757		mahler JS left	0.234059	-0.10567		amadeus JS right	0.239805	0.204594		mahler JS right	0.201633	-0.0485837
amadeus JS left	0.230504	-0.241419		mahler JS left	0.185399	-0.0666934		amadeus JS right	0.214676	0.00512101		mahler JS right	0.197777	-0.132261
amadeus JS left	0.204211	-0.0388424		mahler JS left	0.161954	-0.068757		amadeus JS right	0.175952	-0.0886502		mahler JS right	0.279336	0.0321018
amadeus JS left	0.164266	0.0162442		mahler JS left	0.201518	-0.059843		amadeus JS right	0.213336	0.11322		mahler JS right	0.199316	-0.171578
amadeus JS left	0.266975	0.0376492		mahler JS left	0.20254	-0.0578746		amadeus JS right	0.18876	0.0429789		mahler JS right	0.212925	0.00590074
amadeus JS left	0.269019	-0.0364339		mahler JS left	0.241882	-0.0660885		amadeus JS right	0.22046	-0.0939688		mahler JS right	0.165369	-0.0586525
amadeus JS left	0.290584	0.020427		mahler JS left	0.298811	0.127208		amadeus JS right	0.164528	-0.160483		mahler JS right	0.181351	-0.150135
amadeus JS left	0.174755	-0.0893754		mahler JS left	0.167226	-0.181984						mahler JS right	0.179297	-0.133611
amadeus JS left	0.228768	-0.236133		mahler JS left	0.159607	-0.166405						mahler JS right	0.158962	-0.152205
amadeus JS left	0.25952	0.0148977		mahler JS left	0.222792	-0.0296468						mahler JS right	0.203553	-0.0392222
amadeus JS left	0.264874	-0.0628214		mahler JS left	0.174145	-0.14677						mahler JS right	0.170275	-0.0859688
amadeus JS left	0.217014	-0.361108		mahler JS left	0.162493	-0.270272						mahler JS right	0.237445	-0.0997969
amadeus JS left	0.383083	0.0323138		mahler JS left	0.162658	-0.0817987						mahler JS right	0.252505	0.0064073
amadeus JS left	0.193466	-0.155609		mahler JS left	0.179285	-0.020217
amadeus JS left	0.218378	-0.0395407		mahler JS left	0.169773	0.158845
				mahler JS left	0.272105	-0.0327279
				mahler JS left	0.185467	-0.000904118
				mahler JS left	0.172881	0.0296041
				mahler JS left	0.26085	-0.135902
				mahler JS left	0.164514	-0.0347887
				mahler JS left	0.170163	0.0395995
				mahler JS left	0.173357	0.0295686
				mahler JS left	0.202818	-0.0574232
				mahler JS left	0.195003	-0.09243
				mahler JS left	0.21106	-0.0258506
				mahler JS left	0.172387	-0.0853454
				mahler JS left	0.161644	-0.0429876
				mahler JS left	0.266014	-0.0429427
				mahler JS left	0.158686	-0.0530623
				mahler JS left	0.170698	-0.0254495
				mahler JS left	0.198862	-0.106534
				mahler JS left	0.181501	-0.00359057
				mahler JS left	0.280028	-0.152205
				mahler JS left	0.204386	-0.177615
				mahler JS left	0.22737	-0.0635431
				mahler JS left	0.167121	-0.0392222
				mahler JS left	0.20827	-0.114475
				mahler JS left	0.28596	-0.133208
				mahler JS left	0.163792	-0.0613689
				mahler JS left	0.289992	-0.180631
				mahler JS left	0.196673	-0.0402124
				mahler JS left	0.243587	0.0064073
				mahler JS left	0.173934	-0.0966092

## Sheet: fig_S3c
animal_id_direction_	PI_mental	PI_err		animal_id_direction_	PI_mental	PI_err		animal_id_direction_	PI_mental	PI_err		animal_id_direction_	PI_mental	PI_err
amadeus JS left	0.15866	0.00313263		mahler JS left	0.187955	0.035014		amadeus JS right	0.198489	0.163799		mahler JS right	0.23171	0.0379191
amadeus JS left	0.160213	-0.0415811		mahler JS left	0.245277	-0.074883		amadeus JS right	0.283583	0.251678		mahler JS right	0.176274	-0.246116
amadeus JS left	0.218506	-0.00839634		mahler JS left	0.176134	-0.0679906		amadeus JS right	0.168975	0.0158809		mahler JS right	0.212762	0.20873
amadeus JS left	0.172894	-0.113915		mahler JS left	0.218656	-0.239337		amadeus JS right	0.16431	0.134855		mahler JS right	0.163887	0.108437
amadeus JS left	0.268201	0.136154		mahler JS left	0.253645	-0.0551879		amadeus JS right	0.185699	-0.0229127		mahler JS right	0.251096	0.191618
amadeus JS left	0.259748	0.0874857		mahler JS left	0.159361	-0.0624046		amadeus JS right	0.170283	-0.155222		mahler JS right	0.186335	-0.128371
amadeus JS left	0.258305	0.131097		mahler JS left	0.355566	-0.0607741		amadeus JS right	0.407576	0.189252		mahler JS right	0.165234	-0.0486045
amadeus JS left	0.174742	0.0217372		mahler JS left	0.191616	-0.0935508		amadeus JS right	0.285103	0.210109		mahler JS right	0.164312	0.0197388
amadeus JS left	0.180299	-0.0366537		mahler JS left	0.383404	-0.088871		amadeus JS right	0.341085	0.0682582		mahler JS right	0.239469	0.0906786
amadeus JS left	0.230126	0.0562808		mahler JS left	0.233323	-0.160097		amadeus JS right	0.330554	0.296622		mahler JS right	0.246399	-0.203604
amadeus JS left	0.170296	0.0124358		mahler JS left	0.213827	0.140025		amadeus JS right	0.325589	0.135657		mahler JS right	0.169323	0.0505482
amadeus JS left	0.169147	-0.00996225		mahler JS left	0.34053	-0.111135		amadeus JS right	0.502345	0.0750729		mahler JS right	0.235514	0.112477
amadeus JS left	0.206832	0.0300214		mahler JS left	0.24818	0.0325216		amadeus JS right	0.290985	0.25646		mahler JS right	0.307671	0.110885
amadeus JS left	0.264491	-0.0265729		mahler JS left	0.203555	-0.0709842		amadeus JS right	0.354161	0.328563		mahler JS right	0.160351	-0.111778
amadeus JS left	0.190904	0.201463		mahler JS left	0.195686	0.117396		amadeus JS right	0.207088	0.128229		mahler JS right	0.191944	-0.0872816
amadeus JS left	0.360197	0.354984		mahler JS left	0.207133	-0.0671428		amadeus JS right	0.525672	0.434202		mahler JS right	0.283236	-0.226636
amadeus JS left	0.362383	0.287144		mahler JS left	0.183973	0.1172		amadeus JS right	0.3291	0.259102		mahler JS right	0.158252	-0.0497014
amadeus JS left	0.406958	0.417179		mahler JS left	0.272116	-0.0283412		amadeus JS right	0.243013	-0.143358		mahler JS right	0.181642	-0.0108276
amadeus JS left	0.355111	0.355558		mahler JS left	0.230426	0.100801		amadeus JS right	0.303902	0.303356		mahler JS right	0.176932	-0.0364102
amadeus JS left	0.310949	0.0842598		mahler JS left	0.225519	0.0112623		amadeus JS right	0.585805	0.573376		mahler JS right	0.226697	0.215078
amadeus JS left	0.209384	0.255579		mahler JS left	0.190184	-0.0942767		amadeus JS right	0.329951	0.206882		mahler JS right	0.216808	0.216101
amadeus JS left	0.184326	-0.126253		mahler JS left	0.246863	0.176835		amadeus JS right	0.293186	0.151142		mahler JS right	0.167733	-0.165385
amadeus JS left	0.164468	0.0376078		mahler JS left	0.213323	0.0406942		amadeus JS right	0.232413	0.105007		mahler JS right	0.223476	-0.115223
amadeus JS left	0.19976	-0.0281668		mahler JS left	0.388556	0.00835053		amadeus JS right	0.602729	0.52139		mahler JS right	0.214883	0.0353674
amadeus JS left	0.28032	-0.114093		mahler JS left	0.243113	-0.0226646		amadeus JS right	0.184969	-0.111634		mahler JS right	0.169222	0.218389
amadeus JS left	0.300096	-0.0335036		mahler JS left	0.174333	-0.08576		amadeus JS right	0.163617	0.110192		mahler JS right	0.16748	-0.224314
amadeus JS left	0.194448	0.0626149		mahler JS left	0.193847	0.130834		amadeus JS right	0.181786	0.0661568		mahler JS right	0.180713	0.138061
amadeus JS left	0.176424	0.00976773		mahler JS left	0.217984	0.0659713		amadeus JS right	0.18466	0.0227339		mahler JS right	0.186652	-0.113406
amadeus JS left	0.268819	-0.14886		mahler JS left	0.227973	0.0862466		amadeus JS right	0.165829	-0.0112054		mahler JS right	0.178863	0.0703543
amadeus JS left	0.272647	-0.137936		mahler JS left	0.205822	0.0720775		amadeus JS right	0.412547	-0.0156373		mahler JS right	0.182656	-0.0909947
amadeus JS left	0.36396	0.00611143		mahler JS left	0.196034	0.206296		amadeus JS right	0.330275	0.0161935		mahler JS right	0.161089	0.0678084
amadeus JS left	0.394283	0.110994		mahler JS left	0.247209	-0.0517801		amadeus JS right	0.164253	-0.197091		mahler JS right	0.161427	0.0798393
amadeus JS left	0.34908	0.153743		mahler JS left	0.24502	-0.026252		amadeus JS right	0.180256	0.0511366		mahler JS right	0.158061	0.125593
amadeus JS left	0.170538	-0.000523916		mahler JS left	0.234123	-0.0349101		amadeus JS right	0.174315	-0.275858		mahler JS right	0.183019	-0.0597372
amadeus JS left	0.226883	0.357415		mahler JS left	0.184522	0.000783443		amadeus JS right	0.209757	0.0759581		mahler JS right	0.181259	0.110514
amadeus JS left	0.271471	-0.0385974		mahler JS left	0.380842	0.0546262		amadeus JS right	0.159123	0.0631064		mahler JS right	0.258225	0.292616
amadeus JS left	0.245391	0.206545		mahler JS left	0.223119	-0.0710541		amadeus JS right	0.168025	-0.0209986		mahler JS right	0.174547	0.0118357
amadeus JS left	0.233979	0.0706238		mahler JS left	0.385863	0.188661		amadeus JS right	0.176771	0.173892		mahler JS right	0.218611	-0.0616152
amadeus JS left	0.258599	0.481264		mahler JS left	0.219772	0.107896		amadeus JS right	0.160748	0.0823598		mahler JS right	0.18864	0.125268
amadeus JS left	0.16617	0.203121		mahler JS left	0.195176	0.105383		amadeus JS right	0.22349	0.0898459		mahler JS right	0.246867	-0.798089
amadeus JS left	0.171163	0.0980728		mahler JS left	0.186262	-0.143784		amadeus JS right	0.173285	0.173252		mahler JS right	0.175236	0.0632338
amadeus JS left	0.178251	0.115175		mahler JS left	0.192241	0.0186163		amadeus JS right	0.159112	0.0815857		mahler JS right	0.177544	-0.256869
amadeus JS left	0.168724	0.0866229		mahler JS left	0.286434	-0.169421		amadeus JS right	0.189724	0.130969		mahler JS right	0.216134	0.0925614
amadeus JS left	0.162126	0.058973		mahler JS left	0.170589	-0.0198361		amadeus JS right	0.197782	-0.0880004		mahler JS right	0.173102	-0.186794
amadeus JS left	0.215765	0.0247604		mahler JS left	0.311279	0.107466		amadeus JS right	0.236206	0.13058		mahler JS right	0.19333	-0.21714
amadeus JS left	0.166081	0.0127055		mahler JS left	0.192144	-0.0209125		amadeus JS right	0.180965	-0.15776		mahler JS right	0.169618	-0.0497044
amadeus JS left	0.277821	-0.0661083		mahler JS left	0.218039	0.111901		amadeus JS right	0.267911	0.188455		mahler JS right	0.196635	0.0783855
amadeus JS left	0.375909	-0.0584452		mahler JS left	0.209737	0.121113		amadeus JS right	0.161724	0.130965		mahler JS right	0.162607	-0.33115
amadeus JS left	0.19678	0.0442611		mahler JS left	0.262644	-0.277289		amadeus JS right	0.330131	0.256616		mahler JS right	0.171434	-0.144345
amadeus JS left	0.229411	-0.0139778		mahler JS left	0.309032	-0.0476738		amadeus JS right	0.174815	-0.028324		mahler JS right	0.169725	-0.0724876
amadeus JS left	0.236662	-0.283284		mahler JS left	0.165822	-0.0855818		amadeus JS right	0.173809	0.0850952		mahler JS right	0.21356	0.178487
amadeus JS left	0.235237	-0.068589		mahler JS left	0.165438	-0.156642		amadeus JS right	0.190216	-0.156493		mahler JS right	0.273954	-0.210452
amadeus JS left	0.231482	0.116785		mahler JS left	0.239094	0.0118557		amadeus JS right	0.217557	-0.0148336		mahler JS right	0.258042	0.111869
amadeus JS left	0.194831	-0.0188768		mahler JS left	0.20666	0.0734666		amadeus JS right	0.186201	-0.0851829		mahler JS right	0.201633	-0.156185
amadeus JS left	0.201196	0.0268174		mahler JS left	0.162064	-0.0604947		amadeus JS right	0.17603	0.0743415		mahler JS right	0.197777	-0.419136
amadeus JS left	0.213897	0.230936		mahler JS left	0.221551	0.0807226		amadeus JS right	0.208616	0.0574062		mahler JS right	0.279336	-0.0521733
amadeus JS left	0.214825	-0.0304839		mahler JS left	0.159782	-0.0157726		amadeus JS right	0.179345	0.0520852		mahler JS right	0.199316	-0.402497
amadeus JS left	0.200346	0.122334		mahler JS left	0.160378	0.0947567		amadeus JS right	0.200901	-0.137393		mahler JS right	0.212925	-0.300613
amadeus JS left	0.231459	0.139935		mahler JS left	0.18167	0.313045		amadeus JS right	0.300684	0.00166419		mahler JS right	0.165369	0.136128
amadeus JS left	0.180475	-0.0786108		mahler JS left	0.203323	-0.102917		amadeus JS right	0.216114	0.25447		mahler JS right	0.181351	-0.0242275
amadeus JS left	0.21378	-0.19942		mahler JS left	0.176985	-0.148222		amadeus JS right	0.179334	-0.0687061		mahler JS right	0.179297	0.149304
amadeus JS left	0.310023	-0.064155		mahler JS left	0.234059	0.102866		amadeus JS right	0.239805	-0.220595		mahler JS right	0.158962	-0.203636
amadeus JS left	0.230504	-0.0250704		mahler JS left	0.185399	0.336087		amadeus JS right	0.214676	0.198676		mahler JS right	0.203553	-0.263785
amadeus JS left	0.204211	0.13285		mahler JS left	0.161954	0.129191		amadeus JS right	0.175952	0.047524		mahler JS right	0.170275	-0.00189939
amadeus JS left	0.164266	-0.0452821		mahler JS left	0.201518	-0.0723643		amadeus JS right	0.213336	0.104149		mahler JS right	0.237445	-0.169926
amadeus JS left	0.266975	0.105761		mahler JS left	0.20254	-0.0766693		amadeus JS right	0.18876	-0.0894849		mahler JS right	0.252505	0.143292
amadeus JS left	0.269019	-0.0788283		mahler JS left	0.241882	-0.166696		amadeus JS right	0.22046	0.128927
amadeus JS left	0.290584	0.247177		mahler JS left	0.298811	0.156518		amadeus JS right	0.164528	-0.00821601
amadeus JS left	0.174755	0.187806		mahler JS left	0.167226	0.100054
amadeus JS left	0.228768	0.232023		mahler JS left	0.159607	-0.159835
amadeus JS left	0.25952	0.0793802		mahler JS left	0.222792	0.112851
amadeus JS left	0.264874	0.0935014		mahler JS left	0.174145	-0.331605
amadeus JS left	0.217014	0.109316		mahler JS left	0.162493	-0.292416
amadeus JS left	0.383083	0.0046637		mahler JS left	0.162658	-0.0174022
amadeus JS left	0.193466	0.0961643		mahler JS left	0.179285	-0.163559
amadeus JS left	0.218378	0.0434315		mahler JS left	0.272105	0.219852
				mahler JS left	0.185467	-0.218213
				mahler JS left	0.172881	-0.0217103
				mahler JS left	0.26085	-0.320732
				mahler JS left	0.164514	-0.0708283
				mahler JS left	0.170163	-0.0241125
				mahler JS left	0.173357	-0.165638
				mahler JS left	0.202818	-0.161165
				mahler JS left	0.195003	0.118117
				mahler JS left	0.21106	0.076271
				mahler JS left	0.172387	-0.320458
				mahler JS left	0.161644	-0.250761
				mahler JS left	0.266014	-0.0611772
				mahler JS left	0.158686	-0.10263
				mahler JS left	0.170698	-0.0467149
				mahler JS left	0.198862	0.0822138
				mahler JS left	0.181501	-0.114759
				mahler JS left	0.280028	-0.0954681
				mahler JS left	0.204386	-0.0824417
				mahler JS left	0.22737	-0.2454
				mahler JS left	0.167121	-0.272895
				mahler JS left	0.20827	0.0294193
				mahler JS left	0.28596	-0.0558442
				mahler JS left	0.163792	0.0143546
				mahler JS left	0.289992	0.0253878
				mahler JS left	0.196673	0.00311979
				mahler JS left	0.243587	-0.176104
				mahler JS left	0.173934	0.069737
