# Supplementary material for: Mental navigation in the primate entorhinal cortex
Source: Nature. 2024 Jun 12;630(8017):704–11. doi: 10.1038/s41586-024-07557-z (PMC11224022; doi:10.1038/s41586-024-07557-z)
Supplement: Supplementary file 13 — Source Data Extended Data Fig. 3 [file 41586_2024_7557_MOESM13_ESM.xlsx]

## Sheet: fig_S4b
time_onsetdist1	signal_onsetdist1	time_offsetdist1	signal_offsetdist1	time_onsetdist2	signal_onsetdist2	time_offsetdist2	signal_offsetdist2	time_onsetdist3	signal_onsetdist3	time_offsetdist3	signal_offsetdist3	time_onsetdist4	signal_onsetdist4	time_offsetdist4	signal_offsetdist4	time_onsetdist5	signal_onsetdist5	time_offsetdist5	signal_offsetdist5		acg_lags	acg	PI_lags	PI	PI_GP_NULL
-0.65	2.27259	-1.3	1.38201	-0.65	-0.0250317	-1.95	-0.23158	-0.65	0.190418	-2.6	-0.014257	-0.65	0.262521	-3.249	0.087453	-0.65	0.223973	-3.899	0.501643		-2.4	0.00364901	100	-0.413883	-0.363499
-0.649	2.28007	-1.299	1.38996	-0.649	-0.0262336	-1.949	-0.233051	-0.649	0.189967	-2.599	-0.0141705	-0.649	0.261016	-3.248	0.0888658	-0.649	0.221423	-3.898	0.500758		-2.399	0.00364493	110	-0.445267	-0.411084
-0.648	2.28752	-1.298	1.39792	-0.648	-0.0274411	-1.948	-0.234521	-0.648	0.189484	-2.598	-0.0140845	-0.648	0.259512	-3.247	0.0902958	-0.648	0.218899	-3.897	0.499866		-2.398	0.00363515	120	-0.477995	-0.456994
-0.647	2.29489	-1.297	1.40588	-0.647	-0.0286552	-1.947	-0.235991	-0.647	0.188989	-2.597	-0.0140006	-0.647	0.25801	-3.246	0.0917411	-0.647	0.216398	-3.896	0.498958		-2.397	0.00362606	130	-0.5117	-0.500243
-0.646	2.30222	-1.296	1.41385	-0.646	-0.0298786	-1.946	-0.237461	-0.646	0.188483	-2.596	-0.0139172	-0.646	0.256514	-3.245	0.093201	-0.646	0.213913	-3.895	0.498027		-2.396	0.00361764	140	-0.546016	-0.539928
-0.645	2.30953	-1.295	1.42181	-0.645	-0.0311136	-1.945	-0.238929	-0.645	0.187968	-2.595	-0.013836	-0.645	0.255027	-3.244	0.0946781	-0.645	0.211441	-3.894	0.497068		-2.395	0.00360988	150	-0.58058	-0.575239
-0.644	2.3168	-1.294	1.42977	-0.644	-0.0323591	-1.944	-0.240399	-0.644	0.18744	-2.594	-0.0137553	-0.644	0.253552	-3.243	0.096171	-0.644	0.208979	-3.893	0.496079		-2.394	0.00360277	160	-0.615038	-0.605462
-0.643	2.32404	-1.293	1.43772	-0.643	-0.0336159	-1.943	-0.241875	-0.643	0.186899	-2.593	-0.0136742	-0.643	0.252088	-3.242	0.0976767	-0.643	0.206514	-3.892	0.495056		-2.393	0.00359636	170	-0.649049	-0.629996
-0.642	2.33126	-1.292	1.44566	-0.642	-0.034884	-1.942	-0.243358	-0.642	0.186347	-2.592	-0.013593	-0.642	0.250633	-3.241	0.0992004	-0.642	0.204051	-3.891	0.494005		-2.392	0.00359067	180	-0.682289	-0.648358
-0.641	2.33845	-1.291	1.45359	-0.641	-0.036162	-1.941	-0.244847	-0.641	0.185786	-2.591	-0.0135104	-0.641	0.249185	-3.24	0.100746	-0.641	0.201589	-3.89	0.492932		-2.391	0.0035857	190	-0.714454	-0.660186
-0.64	2.34561	-1.29	1.46151	-0.64	-0.0374518	-1.94	-0.246342	-0.64	0.185215	-2.59	-0.013426	-0.64	0.247745	-3.239	0.102312	-0.64	0.199125	-3.889	0.491834		-2.39	0.00358147	200	-0.745264	-0.665244
-0.639	2.35275	-1.289	1.46943	-0.639	-0.038756	-1.939	-0.247841	-0.639	0.184638	-2.589	-0.0133385	-0.639	0.246312	-3.238	0.103894	-0.639	0.196666	-3.888	0.490711		-2.389	0.00357797	210	-0.774465	-0.663489
-0.638	2.35986	-1.288	1.47734	-0.638	-0.0400733	-1.938	-0.249343	-0.638	0.184049	-2.588	-0.0132481	-0.638	0.244888	-3.237	0.105495	-0.638	0.194214	-3.887	0.489561		-2.388	0.00357521	220	-0.801829	-0.655221
-0.637	2.36695	-1.287	1.48524	-0.637	-0.0414035	-1.937	-0.250845	-0.637	0.183448	-2.587	-0.0131549	-0.637	0.243476	-3.236	0.10711	-0.637	0.191771	-3.886	0.488371		-2.387	0.00357317	230	-0.827157	-0.640881
-0.636	2.37405	-1.286	1.49314	-0.636	-0.042746	-1.936	-0.252382	-0.636	0.182835	-2.586	-0.0130605	-0.636	0.242076	-3.235	0.108735	-0.636	0.189339	-3.885	0.487139		-2.386	0.00357185	240	-0.850282	-0.620979
-0.635	2.38112	-1.285	1.50103	-0.635	-0.0440971	-1.935	-0.253919	-0.635	0.182209	-2.585	-0.013013	-0.635	0.240687	-3.234	0.11037	-0.635	0.186924	-3.884	0.485864		-2.385	0.00357137	250	-0.87106	-0.596086
-0.634	2.38816	-1.284	1.50892	-0.634	-0.0454554	-1.934	-0.255455	-0.634	0.181569	-2.584	-0.0129725	-0.634	0.239307	-3.233	0.112015	-0.634	0.18452	-3.883	0.484545		-2.384	0.00357177	260	-0.889381	-0.566824
-0.633	2.39517	-1.283	1.5168	-0.633	-0.046823	-1.933	-0.256989	-0.633	0.180914	-2.583	-0.0129302	-0.633	0.237938	-3.232	0.113672	-0.633	0.182132	-3.882	0.483181		-2.383	0.00357306	270	-0.905158	-0.533852
-0.632	2.40215	-1.282	1.52468	-0.632	-0.0482012	-1.932	-0.25852	-0.632	0.180247	-2.582	-0.0128868	-0.632	0.236581	-3.231	0.115342	-0.632	0.179759	-3.881	0.481778		-2.382	0.00358178	280	-0.918334	-0.497848
-0.631	2.40909	-1.281	1.53255	-0.631	-0.0495942	-1.931	-0.26005	-0.631	0.179568	-2.581	-0.012842	-0.631	0.235233	-3.23	0.117029	-0.631	0.177402	-3.88	0.48034		-2.381	0.00359139	290	-0.928874	-0.459486
-0.63	2.41601	-1.28	1.54038	-0.63	-0.0510034	-1.93	-0.261578	-0.63	0.178879	-2.58	-0.012798	-0.63	0.233892	-3.229	0.118736	-0.63	0.175059	-3.879	0.478876		-2.38	0.0036019	300	-0.936769	-0.419423
-0.629	2.42288	-1.279	1.54821	-0.629	-0.0524285	-1.929	-0.263105	-0.629	0.178179	-2.579	-0.0127088	-0.629	0.23256	-3.228	0.120463	-0.629	0.172728	-3.878	0.47739		-2.379	0.00361329	310	-0.942032	-0.378286
-0.628	2.42972	-1.278	1.55605	-0.628	-0.0538678	-1.928	-0.264629	-0.628	0.177475	-2.578	-0.0126137	-0.628	0.231233	-3.227	0.122211	-0.628	0.170413	-3.877	0.475883		-2.378	0.00362555	320	-0.944695	-0.336664
-0.627	2.43653	-1.277	1.56389	-0.627	-0.0553201	-1.927	-0.266152	-0.627	0.176763	-2.577	-0.012522	-0.627	0.229908	-3.226	0.123979	-0.627	0.168112	-3.876	0.474355		-2.377	0.00363865	330	-0.944809	-0.295104
-0.626	2.4433	-1.276	1.57173	-0.626	-0.0567835	-1.926	-0.267674	-0.626	0.176039	-2.576	-0.0124344	-0.626	0.228586	-3.225	0.125766	-0.626	0.165989	-3.875	0.472804		-2.376	0.00365259	340	-0.94244	-0.254097
-0.625	2.45003	-1.275	1.57956	-0.625	-0.0582566	-1.925	-0.269192	-0.625	0.175306	-2.575	-0.0122916	-0.625	0.227271	-3.224	0.127575	-0.625	0.163905	-3.874	0.47123		-2.375	0.00366734	350	-0.93767	-0.214083
-0.624	2.45671	-1.274	1.58738	-0.624	-0.0597396	-1.924	-0.27071	-0.624	0.174564	-2.574	-0.0121535	-0.624	0.225961	-3.223	0.129404	-0.624	0.161801	-3.873	0.469633		-2.374	0.0036829	360	-0.930593	-0.175445
-0.623	2.46336	-1.273	1.5952	-0.623	-0.0612322	-1.923	-0.272231	-0.623	0.173809	-2.573	-0.012021	-0.623	0.224658	-3.222	0.131251	-0.623	0.159677	-3.872	0.468016		-2.373	0.00369927	370	-0.921313	-0.138507
-0.622	2.46996	-1.272	1.603	-0.622	-0.0627341	-1.922	-0.273753	-0.622	0.173041	-2.572	-0.0118946	-0.622	0.223365	-3.221	0.133116	-0.622	0.157533	-3.871	0.466385		-2.372	0.00371647	380	-0.909942	-0.103532
-0.621	2.47651	-1.271	1.6108	-0.621	-0.064244	-1.921	-0.275279	-0.621	0.172255	-2.571	-0.0117741	-0.621	0.22208	-3.22	0.134993	-0.621	0.155373	-3.87	0.464745		-2.371	0.00373449	390	-0.8966	-0.0707299
-0.62	2.48303	-1.27	1.61858	-0.62	-0.0657612	-1.92	-0.27681	-0.62	0.171446	-2.57	-0.0116585	-0.62	0.220802	-3.219	0.13688	-0.62	0.153193	-3.869	0.463101		-2.37	0.00375334	400	-0.881413	-0.040258
-0.619	2.48951	-1.269	1.62634	-0.619	-0.0672869	-1.919	-0.278349	-0.619	0.170615	-2.569	-0.0115481	-0.619	0.219534	-3.218	0.138771	-0.619	0.151	-3.868	0.461454		-2.369	0.00377301	410	-0.864508	-0.01221
-0.618	2.49595	-1.268	1.63408	-0.618	-0.0688209	-1.918	-0.279892	-0.618	0.169764	-2.568	-0.0114439	-0.618	0.218274	-3.217	0.140665	-0.618	0.148796	-3.867	0.459809		-2.368	0.0037935	420	-0.846017	0.0134268
-0.617	2.50235	-1.267	1.6418	-0.617	-0.0703631	-1.917	-0.281437	-0.617	0.168893	-2.567	-0.0113592	-0.617	0.217023	-3.216	0.142557	-0.617	0.146582	-3.866	0.458165		-2.367	0.0038148	430	-0.826073	0.0366963
-0.616	2.5087	-1.266	1.64951	-0.616	-0.071913	-1.916	-0.282984	-0.616	0.168006	-2.566	-0.0113019	-0.616	0.215779	-3.215	0.14444	-0.616	0.144355	-3.865	0.456528		-2.366	0.00383692	440	-0.804808	0.0576501
-0.615	2.51501	-1.265	1.6572	-0.615	-0.0734706	-1.915	-0.284529	-0.615	0.167103	-2.565	-0.0112722	-0.615	0.214544	-3.214	0.146314	-0.615	0.14212	-3.864	0.4549		-2.365	0.00386042	450	-0.782354	0.076344
-0.614	2.52122	-1.264	1.66486	-0.614	-0.0750349	-1.914	-0.286071	-0.614	0.166181	-2.564	-0.0112472	-0.614	0.213314	-3.213	0.148177	-0.614	0.139873	-3.863	0.453282		-2.364	0.00388479	460	-0.75884	0.09284
-0.613	2.52738	-1.263	1.67251	-0.613	-0.0766039	-1.913	-0.287609	-0.613	0.165243	-2.563	-0.0112248	-0.613	0.212093	-3.212	0.150026	-0.613	0.137609	-3.862	0.451785		-2.363	0.00391004	470	-0.734396	0.107211
-0.612	2.53349	-1.262	1.68015	-0.612	-0.0781778	-1.912	-0.289144	-0.612	0.164287	-2.562	-0.0112077	-0.612	0.210883	-3.211	0.151864	-0.612	0.135327	-3.861	0.45038		-2.362	0.00393619	480	-0.709144	0.119542
-0.611	2.53956	-1.261	1.68776	-0.611	-0.0797553	-1.911	-0.290676	-0.611	0.163309	-2.561	-0.0111988	-0.611	0.209684	-3.21	0.153693	-0.611	0.13303	-3.86	0.448962		-2.361	0.00396327	490	-0.683207	0.129927
-0.61	2.54564	-1.26	1.69536	-0.61	-0.0813345	-1.91	-0.292204	-0.61	0.162309	-2.56	-0.0111988	-0.61	0.208495	-3.209	0.155508	-0.61	0.130711	-3.859	0.44753		-2.36	0.00399126	500	-0.656703	0.138466
-0.609	2.55166	-1.259	1.70294	-0.609	-0.0829156	-1.909	-0.293728	-0.609	0.161284	-2.559	-0.0112107	-0.609	0.207318	-3.208	0.157305	-0.609	0.128375	-3.858	0.446076		-2.359	0.00402019	510	-0.629743	0.145269
-0.608	2.55759	-1.258	1.71049	-0.608	-0.0845005	-1.908	-0.295246	-0.608	0.160231	-2.558	-0.0112369	-0.608	0.206151	-3.207	0.159083	-0.608	0.126026	-3.857	0.444503		-2.358	0.00405006	520	-0.602438	0.150457
-0.607	2.56344	-1.257	1.71802	-0.607	-0.0860903	-1.907	-0.296782	-0.607	0.159152	-2.557	-0.0112768	-0.607	0.20499	-3.206	0.16084	-0.607	0.123668	-3.856	0.44279		-2.357	0.00408086	530	-0.574892	0.154153
-0.606	2.56925	-1.256	1.72553	-0.606	-0.0876845	-1.906	-0.298324	-0.606	0.158048	-2.556	-0.0113282	-0.606	0.203832	-3.205	0.162577	-0.606	0.121303	-3.855	0.441065		-2.356	0.00411258	540	-0.547204	0.156489
-0.605	2.57505	-1.255	1.73302	-0.605	-0.089283	-1.905	-0.299861	-0.605	0.156919	-2.555	-0.0113895	-0.605	0.202675	-3.204	0.164298	-0.605	0.118939	-3.854	0.439321		-2.355	0.00414522	550	-0.51947	0.157593
-0.604	2.58081	-1.254	1.74049	-0.604	-0.0908853	-1.904	-0.301391	-0.604	0.155769	-2.554	-0.0114602	-0.604	0.201512	-3.203	0.166005	-0.604	0.11658	-3.853	0.437559		-2.354	0.00417879	560	-0.49178	0.157597
-0.603	2.58652	-1.253	1.74794	-0.603	-0.0924922	-1.903	-0.302918	-0.603	0.154598	-2.553	-0.011541	-0.603	0.200345	-3.202	0.167696	-0.603	0.114228	-3.852	0.435776		-2.353	0.00421328	570	-0.464219	0.156622
-0.602	2.59224	-1.252	1.75538	-0.602	-0.0941032	-1.902	-0.304405	-0.602	0.153403	-2.552	-0.0116303	-0.602	0.199177	-3.201	0.169372	-0.602	0.11188	-3.851	0.433974		-2.352	0.00424868	580	-0.43687	0.154783
-0.601	2.59795	-1.251	1.76279	-0.601	-0.0957209	-1.901	-0.305889	-0.601	0.152192	-2.551	-0.0117323	-0.601	0.198012	-3.2	0.171033	-0.601	0.109532	-3.85	0.43215		-2.351	0.00428501	590	-0.409808	0.152188
-0.6	2.60363	-1.25	1.7702	-0.6	-0.0973451	-1.9	-0.307371	-0.6	0.150962	-2.55	-0.0118484	-0.6	0.196853	-3.199	0.172677	-0.6	0.107175	-3.849	0.430303		-2.35	0.00432225	600	-0.383106	0.14894
-0.599	2.60926	-1.249	1.77759	-0.599	-0.098977	-1.899	-0.308853	-0.599	0.149711	-2.549	-0.0119789	-0.599	0.195706	-3.198	0.174304	-0.599	0.104808	-3.848	0.428433		-2.349	0.00436038	610	-0.356832	0.145137
-0.598	2.6148	-1.248	1.78499	-0.598	-0.100617	-1.898	-0.310337	-0.598	0.148438	-2.548	-0.0121232	-0.598	0.19457	-3.197	0.175912	-0.598	0.102429	-3.847	0.426541		-2.348	0.00442451	620	-0.33105	0.140875
-0.597	2.62031	-1.247	1.7924	-0.597	-0.102267	-1.897	-0.311822	-0.597	0.147142	-2.547	-0.0122831	-0.597	0.193445	-3.196	0.177505	-0.597	0.100041	-3.846	0.424622		-2.347	0.00448934	630	-0.305819	0.13624
-0.596	2.62576	-1.246	1.79984	-0.596	-0.103927	-1.896	-0.313307	-0.596	0.145817	-2.546	-0.0124581	-0.596	0.192329	-3.195	0.179083	-0.596	0.097644	-3.845	0.422676		-2.346	0.00455485	640	-0.281196	0.131312
-0.595	2.63118	-1.245	1.8073	-0.595	-0.105596	-1.895	-0.314789	-0.595	0.144464	-2.545	-0.0126468	-0.595	0.191223	-3.194	0.180645	-0.595	0.0952444	-3.844	0.420698		-2.345	0.00462105	650	-0.257232	0.126169
-0.594	2.63654	-1.244	1.81476	-0.594	-0.107274	-1.894	-0.316269	-0.594	0.143082	-2.544	-0.0128477	-0.594	0.190129	-3.193	0.182255	-0.594	0.0928432	-3.843	0.418686		-2.344	0.00468793	660	-0.233975	0.12089
-0.593	2.6418	-1.243	1.8223	-0.593	-0.108958	-1.893	-0.317745	-0.593	0.141673	-2.543	-0.0130588	-0.593	0.189044	-3.192	0.183865	-0.593	0.0904388	-3.842	0.416639		-2.343	0.0047555	670	-0.211469	0.115547
-0.592	2.64702	-1.242	1.82987	-0.592	-0.110645	-1.892	-0.319219	-0.592	0.140239	-2.542	-0.0132766	-0.592	0.187965	-3.191	0.185456	-0.592	0.0880283	-3.841	0.414554		-2.342	0.00482376	680	-0.189754	0.110207
-0.591	2.65218	-1.241	1.83743	-0.591	-0.112333	-1.891	-0.320694	-0.591	0.13878	-2.541	-0.0134992	-0.591	0.186889	-3.19	0.187026	-0.591	0.0856104	-3.84	0.412432		-2.341	0.00489271	690	-0.168868	0.104933
-0.59	2.65729	-1.24	1.845	-0.59	-0.11402	-1.89	-0.32217	-0.59	0.137297	-2.54	-0.0137248	-0.59	0.185816	-3.189	0.188582	-0.59	0.0831822	-3.839	0.410275		-2.34	0.00496233	700	-0.148843	0.0997874
-0.589	2.6623	-1.239	1.85256	-0.589	-0.115707	-1.889	-0.323646	-0.589	0.135792	-2.539	-0.0139435	-0.589	0.184747	-3.188	0.190122	-0.589	0.0807411	-3.838	0.408081		-2.339	0.00503263	710	-0.129708	0.0948301
-0.588	2.66725	-1.238	1.86011	-0.588	-0.117392	-1.888	-0.325119	-0.588	0.134267	-2.538	-0.0141126	-0.588	0.183683	-3.187	0.191645	-0.588	0.0782918	-3.837	0.405854		-2.338	0.0051036	720	-0.111487	0.0901183
-0.587	2.67216	-1.237	1.86766	-0.587	-0.119073	-1.887	-0.326589	-0.587	0.132724	-2.537	-0.014284	-0.587	0.182625	-3.186	0.193152	-0.587	0.0758365	-3.836	0.403597		-2.337	0.00517525	730	-0.0942017	0.0857065
-0.586	2.67703	-1.236	1.8752	-0.586	-0.120755	-1.886	-0.328057	-0.586	0.131169	-2.536	-0.0144585	-0.586	0.181576	-3.185	0.194637	-0.586	0.0733722	-3.835	0.401305		-2.336	0.00524758	740	-0.077869	0.0816475
-0.585	2.68185	-1.235	1.88272	-0.585	-0.122436	-1.885	-0.329525	-0.585	0.129602	-2.535	-0.0146372	-0.585	0.180536	-3.184	0.196103	-0.585	0.070899	-3.834	0.398979		-2.335	0.0053206	750	-0.0625017	0.0779938
-0.584	2.68661	-1.234	1.89022	-0.584	-0.124117	-1.884	-0.330992	-0.584	0.128022	-2.534	-0.0148194	-0.584	0.179502	-3.183	0.19755	-0.584	0.0684158	-3.833	0.396618		-2.334	0.00539431	760	-0.0481083	0.0747937
-0.583	2.69133	-1.233	1.89771	-0.583	-0.125801	-1.883	-0.33246	-0.583	0.12643	-2.533	-0.0150035	-0.583	0.178474	-3.182	0.198979	-0.583	0.0659229	-3.832	0.394219		-2.333	0.00546872	770	-0.0346932	0.0720907
-0.582	2.696	-1.232	1.90518	-0.582	-0.127489	-1.882	-0.333928	-0.582	0.124827	-2.532	-0.0151921	-0.582	0.177452	-3.181	0.200391	-0.582	0.0634263	-3.831	0.391784		-2.332	0.0055443	780	-0.0222569	0.0699235
-0.581	2.70062	-1.231	1.91263	-0.581	-0.12918	-1.881	-0.335396	-0.581	0.123211	-2.531	-0.0153862	-0.581	0.176434	-3.18	0.201786	-0.581	0.0609295	-3.83	0.389313		-2.331	0.00562056	790	-0.0107954	0.0683225
-0.58	2.70519	-1.23	1.92006	-0.58	-0.130875	-1.88	-0.336866	-0.58	0.121583	-2.53	-0.0155842	-0.58	0.175424	-3.179	0.203167	-0.58	0.0584354	-3.829	0.386805		-2.33	0.00569752	800	-0.000300845	0.0673033
-0.579	2.70971	-1.229	1.92747	-0.579	-0.132574	-1.879	-0.338339	-0.579	0.119945	-2.529	-0.0157885	-0.579	0.17442	-3.178	0.204534	-0.579	0.0559473	-3.828	0.384263		-2.329	0.00577519	810	0.00923893	0.0668641
-0.578	2.71419	-1.228	1.93481	-0.578	-0.134277	-1.878	-0.339816	-0.578	0.118295	-2.528	-0.0160002	-0.578	0.17342	-3.177	0.205886	-0.578	0.0534662	-3.827	0.381682		-2.328	0.00585359	820	0.0178401	0.066981
-0.577	2.71862	-1.227	1.94215	-0.577	-0.136017	-1.877	-0.341294	-0.577	0.116629	-2.527	-0.01622	-0.577	0.172426	-3.176	0.207224	-0.577	0.0509854	-3.826	0.379062		-2.327	0.00593271	830	0.0255228	0.0676153
-0.576	2.72303	-1.226	1.94951	-0.576	-0.13776	-1.876	-0.342776	-0.576	0.11495	-2.526	-0.0164451	-0.576	0.171435	-3.175	0.208547	-0.576	0.0485048	-3.825	0.376409		-2.326	0.00601263	840	0.032311	0.0687177
-0.575	2.72742	-1.225	1.95686	-0.575	-0.139505	-1.875	-0.344259	-0.575	0.113259	-2.525	-0.016672	-0.575	0.17045	-3.174	0.209851	-0.575	0.0460275	-3.824	0.373723		-2.325	0.0060933	850	0.0382326	0.0702299
-0.574	2.73177	-1.224	1.9642	-0.574	-0.141252	-1.874	-0.345746	-0.574	0.111556	-2.524	-0.0169008	-0.574	0.169473	-3.173	0.211135	-0.574	0.0435527	-3.823	0.371009		-2.324	0.0061747	860	0.0433186	0.0720878
-0.573	2.73607	-1.223	1.97151	-0.573	-0.143001	-1.873	-0.347237	-0.573	0.109843	-2.523	-0.0171306	-0.573	0.168509	-3.172	0.212402	-0.573	0.0410801	-3.822	0.368266		-2.323	0.00625676	870	0.0476037	0.0742265
-0.572	2.74033	-1.222	1.97881	-0.572	-0.14475	-1.872	-0.348731	-0.572	0.108121	-2.522	-0.017361	-0.572	0.167559	-3.171	0.213651	-0.572	0.0386084	-3.821	0.365494		-2.322	0.00633944	880	0.0511257	0.0765848
-0.571	2.74454	-1.221	1.98609	-0.571	-0.146497	-1.871	-0.350258	-0.571	0.106391	-2.521	-0.0175918	-0.571	0.166628	-3.17	0.214886	-0.571	0.0361469	-3.82	0.362697		-2.321	0.00642261	890	0.0539251	0.0791072
-0.57	2.7487	-1.22	1.99336	-0.57	-0.148241	-1.87	-0.351796	-0.57	0.10465	-2.52	-0.0178288	-0.57	0.165715	-3.169	0.216107	-0.57	0.0336985	-3.819	0.359883		-2.32	0.00650628	900	0.056045	0.0817434
-0.569	2.7528	-1.219	2.00055	-0.569	-0.149983	-1.869	-0.353334	-0.569	0.1029	-2.519	-0.01807	-0.569	0.164822	-3.168	0.217311	-0.569	0.0312712	-3.818	0.357061		-2.319	0.00659038	910	0.0575307	0.0844504
-0.568	2.75684	-1.218	2.00773	-0.568	-0.151724	-1.868	-0.354871	-0.568	0.101142	-2.518	-0.0183192	-0.568	0.163949	-3.167	0.218499	-0.568	0.0288635	-3.817	0.354237		-2.318	0.00667488	920	0.0584293	0.0871916
-0.567	2.7608	-1.217	2.0149	-0.567	-0.153464	-1.867	-0.356409	-0.567	0.0993737	-2.517	-0.0185745	-0.567	0.163093	-3.166	0.219669	-0.567	0.0264679	-3.816	0.351421		-2.317	0.00675971	930	0.0587896	0.0899367
-0.566	2.76472	-1.216	2.02205	-0.566	-0.155207	-1.866	-0.357945	-0.566	0.097598	-2.516	-0.0188356	-0.566	0.162255	-3.165	0.220816	-0.566	0.0240897	-3.815	0.348612		-2.316	0.00684485	940	0.0586611	0.0926611
-0.565	2.76858	-1.215	2.0292	-0.565	-0.156952	-1.865	-0.359479	-0.565	0.0958139	-2.515	-0.0190985	-0.565	0.161432	-3.164	0.221944	-0.565	0.021727	-3.814	0.345812		-2.315	0.00693108	950	0.0580942	0.0953437
-0.564	2.77233	-1.214	2.03634	-0.564	-0.158696	-1.864	-0.361008	-0.564	0.0940224	-2.514	-0.0193626	-0.564	0.160622	-3.163	0.223052	-0.564	0.0193767	-3.813	0.343022		-2.314	0.00701749	960	0.0571397	0.0979678
-0.563	2.77601	-1.213	2.04347	-0.563	-0.16044	-1.863	-0.362534	-0.563	0.0922256	-2.513	-0.0196265	-0.563	0.159822	-3.162	0.224137	-0.563	0.0170359	-3.812	0.340247		-2.313	0.00710406	970	0.0558481	0.100519
-0.562	2.77962	-1.212	2.05059	-0.562	-0.162181	-1.862	-0.364058	-0.562	0.0904203	-2.512	-0.0198894	-0.562	0.159039	-3.161	0.225201	-0.562	0.0147098	-3.811	0.337485		-2.312	0.00719078	980	0.0542694	0.102984
-0.561	2.78316	-1.211	2.05773	-0.561	-0.163919	-1.861	-0.36558	-0.561	0.0886031	-2.511	-0.0201524	-0.561	0.158276	-3.16	0.226247	-0.561	0.0123953	-3.81	0.334729		-2.311	0.00727766	990	0.0524529	0.105349
-0.56	2.78663	-1.21	2.06487	-0.56	-0.165656	-1.86	-0.3671	-0.56	0.0867764	-2.51	-0.0204189	-0.56	0.157532	-3.159	0.227269	-0.56	0.0100941	-3.809	0.331982		-2.31	0.00736466	1000	0.0504464	0.107603
-0.559	2.79003	-1.209	2.072	-0.559	-0.167394	-1.859	-0.368618	-0.559	0.0849416	-2.509	-0.0206934	-0.559	0.156811	-3.158	0.228272	-0.559	0.00782075	-3.808	0.329241		-2.309	0.00745179	1010	0.0482961	0.109739
-0.558	2.79336	-1.208	2.07911	-0.558	-0.169131	-1.858	-0.370133	-0.558	0.0830954	-2.508	-0.0209769	-0.558	0.156111	-3.157	0.229256	-0.558	0.00558337	-3.807	0.326506		-2.308	0.00753903	1020	0.0460463	0.111756
-0.557	2.79663	-1.207	2.08619	-0.557	-0.170869	-1.857	-0.371645	-0.557	0.0812428	-2.507	-0.0212727	-0.557	0.155427	-3.156	0.23022	-0.557	0.00337807	-3.806	0.32377		-2.307	0.00762639	1030	0.0437385	0.113658
-0.556	2.79983	-1.206	2.09325	-0.556	-0.172609	-1.856	-0.373156	-0.556	0.0793866	-2.506	-0.0215828	-0.556	0.154754	-3.155	0.231162	-0.556	0.00120297	-3.805	0.321037		-2.306	0.00771386	1040	0.0414117	0.115452
-0.555	2.80298	-1.205	2.10028	-0.555	-0.174347	-1.855	-0.374668	-0.555	0.0775264	-2.505	-0.0219087	-0.555	0.154094	-3.154	0.23208	-0.555	-0.000948237	-3.804	0.318305		-2.305	0.00780142	1050	0.0391019	0.117146
-0.554	2.80607	-1.204	2.10729	-0.554	-0.176081	-1.854	-0.376184	-0.554	0.0756596	-2.504	-0.0222489	-0.554	0.153441	-3.153	0.232973	-0.554	-0.00308187	-3.803	0.315579		-2.304	0.00788909	1060	0.0368417	0.118753
-0.553	2.8091	-1.203	2.11426	-0.553	-0.177809	-1.853	-0.377706	-0.553	0.0737858	-2.503	-0.0226029	-0.553	0.152797	-3.152	0.233836	-0.553	-0.00520591	-3.802	0.312855		-2.303	0.00797683	1070	0.0346602	0.120292
-0.552	2.81209	-1.202	2.12119	-0.552	-0.179521	-1.852	-0.379257	-0.552	0.0719017	-2.502	-0.0229698	-0.552	0.152162	-3.151	0.234669	-0.552	-0.00732407	-3.801	0.310146		-2.302	0.00806464	1080	0.0325829	0.121784
-0.551	2.81504	-1.201	2.1281	-0.551	-0.181205	-1.851	-0.380806	-0.551	0.0700029	-2.501	-0.023351	-0.551	0.151539	-3.15	0.235474	-0.551	-0.00943862	-3.8	0.30745		-2.301	0.0081525	1090	0.0306315	0.123249
-0.55	2.81794	-1.2	2.13498	-0.55	-0.182886	-1.85	-0.38235	-0.55	0.0680885	-2.5	-0.023747	-0.55	0.150921	-3.149	0.236253	-0.55	-0.0115485	-3.799	0.304766		-2.3	0.00824037	1100	0.0288239	0.124713
-0.549	2.8208	-1.199	2.14183	-0.549	-0.184568	-1.849	-0.383886	-0.549	0.0661602	-2.499	-0.0241592	-0.549	0.150309	-3.148	0.23701	-0.549	-0.0136526	-3.798	0.30209		-2.299	0.00832724	1110	0.0271742	0.126197
-0.548	2.82362	-1.198	2.14866	-0.548	-0.186251	-1.848	-0.385415	-0.548	0.0642183	-2.498	-0.0245889	-0.548	0.149701	-3.147	0.237736	-0.548	-0.0157483	-3.797	0.299421		-2.298	0.00841022	1120	0.0256926	0.127722
-0.547	2.82638	-1.197	2.15547	-0.547	-0.187937	-1.847	-0.38694	-0.547	0.0622649	-2.497	-0.0250373	-0.547	0.149093	-3.146	0.238435	-0.547	-0.0178256	-3.796	0.296754		-2.297	0.00849328	1130	0.0243857	0.129309
-0.546	2.8291	-1.196	2.16225	-0.546	-0.189636	-1.846	-0.388456	-0.546	0.0603018	-2.496	-0.0255015	-0.546	0.148482	-3.145	0.239107	-0.546	-0.0198808	-3.795	0.294088		-2.296	0.0085764	1140	0.0232565	0.130972
-0.545	2.83176	-1.195	2.16902	-0.545	-0.191365	-1.845	-0.389964	-0.545	0.0583311	-2.495	-0.0259819	-0.545	0.147874	-3.144	0.239751	-0.545	-0.0219102	-3.794	0.291418		-2.295	0.0086596	1150	0.0223048	0.132723
-0.544	2.83437	-1.194	2.17577	-0.544	-0.193158	-1.844	-0.391464	-0.544	0.0563531	-2.494	-0.0264793	-0.544	0.147266	-3.143	0.240365	-0.544	-0.0239129	-3.793	0.288742		-2.294	0.00874285	1160	0.0215271	0.134573
-0.543	2.83692	-1.193	2.18249	-0.543	-0.194953	-1.843	-0.392957	-0.543	0.0543679	-2.493	-0.0269949	-0.543	0.146656	-3.142	0.240955	-0.543	-0.0258907	-3.792	0.286057		-2.293	0.00882614	1170	0.0209169	0.136528
-0.542	2.83941	-1.192	2.18918	-0.542	-0.19675	-1.842	-0.394441	-0.542	0.0523736	-2.492	-0.0275324	-0.542	0.146044	-3.141	0.24152	-0.542	-0.0278484	-3.791	0.283354		-2.292	0.0089094	1180	0.020465	0.138594
-0.541	2.84188	-1.191	2.19587	-0.541	-0.198548	-1.841	-0.395917	-0.541	0.0503729	-2.491	-0.0280942	-0.541	0.145432	-3.14	0.242058	-0.541	-0.0297955	-3.79	0.280636		-2.291	0.00899264	1190	0.0201599	0.140771
-0.54	2.84424	-1.19	2.2026	-0.54	-0.200347	-1.84	-0.39739	-0.54	0.0483652	-2.49	-0.0286795	-0.54	0.144814	-3.139	0.24257	-0.54	-0.0317388	-3.789	0.277905		-2.29	0.00907583	1200	0.0199878	0.143059
-0.539	2.84653	-1.189	2.2093	-0.539	-0.202138	-1.839	-0.398859	-0.539	0.0463497	-2.489	-0.0292872	-0.539	0.144194	-3.138	0.243051	-0.539	-0.0336708	-3.788	0.275162		-2.289	0.00915898
-0.538	2.84875	-1.188	2.21597	-0.538	-0.203874	-1.838	-0.400325	-0.538	0.044325	-2.488	-0.0299162	-0.538	0.143574	-3.137	0.243506	-0.538	-0.0355881	-3.787	0.272404		-2.288	0.00924206
-0.537	2.85088	-1.187	2.22258	-0.537	-0.205607	-1.837	-0.401789	-0.537	0.0422937	-2.487	-0.0305637	-0.537	0.142951	-3.136	0.243936	-0.537	-0.0374907	-3.786	0.269631		-2.287	0.00932507
-0.536	2.85294	-1.186	2.22916	-0.536	-0.207332	-1.836	-0.403251	-0.536	0.0402547	-2.486	-0.031228	-0.536	0.142324	-3.135	0.244343	-0.536	-0.0393714	-3.785	0.26684		-2.286	0.00940804
-0.535	2.85491	-1.185	2.23568	-0.535	-0.209051	-1.835	-0.404714	-0.535	0.0382059	-2.485	-0.0319088	-0.535	0.141694	-3.134	0.244726	-0.535	-0.0412268	-3.784	0.264023		-2.285	0.00949104
-0.534	2.85681	-1.184	2.24216	-0.534	-0.210763	-1.834	-0.406177	-0.534	0.0361468	-2.484	-0.032607	-0.534	0.14106	-3.133	0.245088	-0.534	-0.0430651	-3.783	0.261181		-2.284	0.00957407
-0.533	2.85862	-1.183	2.24865	-0.533	-0.21247	-1.833	-0.407643	-0.533	0.0340797	-2.483	-0.0333218	-0.533	0.14042	-3.132	0.24543	-0.533	-0.0448891	-3.782	0.25831		-2.283	0.00965711
-0.532	2.86036	-1.182	2.25511	-0.532	-0.214174	-1.832	-0.409113	-0.532	0.0320035	-2.482	-0.0340554	-0.532	0.139776	-3.131	0.245751	-0.532	-0.0466976	-3.781	0.255413		-2.282	0.00974135
-0.531	2.86203	-1.181	2.26154	-0.531	-0.215878	-1.831	-0.410591	-0.531	0.0299195	-2.481	-0.0348079	-0.531	0.139125	-3.13	0.246051	-0.531	-0.0484892	-3.78	0.252488		-2.281	0.00982558
-0.53	2.86363	-1.18	2.26795	-0.53	-0.217581	-1.83	-0.412074	-0.53	0.0278309	-2.48	-0.0355796	-0.53	0.138468	-3.129	0.246328	-0.53	-0.0502644	-3.779	0.249541		-2.28	0.00990975
-0.529	2.86515	-1.179	2.27432	-0.529	-0.219282	-1.829	-0.413565	-0.529	0.0257385	-2.479	-0.0363668	-0.529	0.137804	-3.128	0.246586	-0.529	-0.0520261	-3.778	0.246569		-2.279	0.00999383
-0.528	2.86661	-1.178	2.28065	-0.528	-0.220981	-1.828	-0.415064	-0.528	0.0236428	-2.478	-0.0371695	-0.528	0.137135	-3.127	0.246823	-0.528	-0.0537725	-3.777	0.243572		-2.278	0.0100778
-0.527	2.86799	-1.177	2.28689	-0.527	-0.222676	-1.827	-0.416566	-0.527	0.0215444	-2.477	-0.0379872	-0.527	0.136457	-3.126	0.247034	-0.527	-0.0555097	-3.776	0.24055		-2.277	0.0101616
-0.526	2.86931	-1.176	2.29311	-0.526	-0.224371	-1.826	-0.41807	-0.526	0.0194445	-2.476	-0.0388199	-0.526	0.135772	-3.125	0.247219	-0.526	-0.0572457	-3.775	0.237505		-2.276	0.010245
-0.525	2.87057	-1.175	2.29928	-0.525	-0.226064	-1.825	-0.419573	-0.525	0.0173431	-2.475	-0.0396671	-0.525	0.135082	-3.124	0.247379	-0.525	-0.0589787	-3.774	0.23444		-2.275	0.0103281
-0.524	2.87176	-1.174	2.30543	-0.524	-0.227756	-1.824	-0.421074	-0.524	0.0152411	-2.474	-0.0405324	-0.524	0.134387	-3.123	0.247513	-0.524	-0.0607048	-3.773	0.231355		-2.274	0.0104107
-0.523	2.87288	-1.173	2.3115	-0.523	-0.229444	-1.823	-0.422575	-0.523	0.0131373	-2.473	-0.0414153	-0.523	0.133689	-3.122	0.247621	-0.523	-0.0624279	-3.772	0.228254		-2.273	0.010493
-0.522	2.87394	-1.172	2.31748	-0.522	-0.231128	-1.822	-0.424075	-0.522	0.0110326	-2.472	-0.0423124	-0.522	0.13299	-3.121	0.247709	-0.522	-0.0641464	-3.771	0.225138		-2.272	0.0105748
-0.521	2.87494	-1.171	2.32342	-0.521	-0.232807	-1.821	-0.425576	-0.521	0.00892505	-2.471	-0.0432244	-0.521	0.132292	-3.12	0.247773	-0.521	-0.0658585	-3.77	0.222007		-2.271	0.0106562
-0.52	2.87588	-1.17	2.32934	-0.52	-0.234481	-1.82	-0.427079	-0.52	0.00681304	-2.47	-0.04415	-0.52	0.131595	-3.119	0.247813	-0.52	-0.0675658	-3.769	0.218861		-2.27	0.0107373
-0.519	2.87675	-1.169	2.33523	-0.519	-0.236145	-1.819	-0.428583	-0.519	0.00469439	-2.469	-0.0450839	-0.519	0.130897	-3.118	0.247829	-0.519	-0.0692714	-3.768	0.215704		-2.269	0.0108181
-0.518	2.87762	-1.168	2.3411	-0.518	-0.237803	-1.818	-0.430088	-0.518	0.00256923	-2.468	-0.0460259	-0.518	0.130202	-3.117	0.247818	-0.518	-0.070974	-3.767	0.212542		-2.268	0.0108985
-0.517	2.87842	-1.167	2.34694	-0.517	-0.239453	-1.817	-0.431596	-0.517	0.000435843	-2.467	-0.046974	-0.517	0.129513	-3.116	0.247781	-0.517	-0.0726708	-3.766	0.209376		-2.267	0.0109786
-0.516	2.87916	-1.166	2.3528	-0.516	-0.241094	-1.816	-0.433105	-0.516	-0.00170686	-2.466	-0.0479265	-0.516	0.128835	-3.115	0.247718	-0.516	-0.0743642	-3.765	0.206205		-2.266	0.0110582
-0.515	2.87982	-1.165	2.35863	-0.515	-0.242727	-1.815	-0.434615	-0.515	-0.00385908	-2.465	-0.0488831	-0.515	0.128168	-3.114	0.247627	-0.515	-0.0760561	-3.764	0.203028		-2.265	0.0111374
-0.514	2.88043	-1.164	2.36442	-0.514	-0.244356	-1.814	-0.436126	-0.514	-0.00601784	-2.464	-0.0498479	-0.514	0.127573	-3.113	0.24751	-0.514	-0.0777532	-3.763	0.19984		-2.264	0.0112161
-0.513	2.88101	-1.163	2.37017	-0.513	-0.245979	-1.813	-0.437633	-0.513	-0.00818259	-2.463	-0.0508223	-0.513	0.127002	-3.112	0.247369	-0.513	-0.0794599	-3.762	0.19664		-2.263	0.0112942
-0.512	2.88154	-1.162	2.37587	-0.512	-0.247596	-1.812	-0.439136	-0.512	-0.0103518	-2.462	-0.0518098	-0.512	0.126429	-3.111	0.247201	-0.512	-0.0811789	-3.761	0.193427		-2.262	0.0113717
-0.511	2.88201	-1.161	2.38155	-0.511	-0.249208	-1.811	-0.440629	-0.511	-0.0125239	-2.461	-0.0528101	-0.511	0.125849	-3.11	0.24701	-0.511	-0.082912	-3.76	0.190199		-2.261	0.0114486
-0.51	2.88243	-1.16	2.38719	-0.51	-0.250816	-1.81	-0.442112	-0.51	-0.0146997	-2.46	-0.0538213	-0.51	0.125263	-3.109	0.246792	-0.51	-0.0846573	-3.759	0.186954		-2.26	0.0115248
-0.509	2.8828	-1.159	2.3928	-0.509	-0.252418	-1.809	-0.443585	-0.509	-0.0168793	-2.459	-0.0548428	-0.509	0.124667	-3.108	0.246543	-0.509	-0.0864125	-3.758	0.183694		-2.259	0.0116005
-0.508	2.88311	-1.158	2.39839	-0.508	-0.254013	-1.808	-0.44505	-0.508	-0.0190639	-2.458	-0.0558742	-0.508	0.124063	-3.107	0.246265	-0.508	-0.0881771	-3.757	0.180421		-2.258	0.0116756
-0.507	2.88336	-1.157	2.40396	-0.507	-0.255602	-1.807	-0.446505	-0.507	-0.0212517	-2.457	-0.056918	-0.507	0.123452	-3.106	0.245957	-0.507	-0.0899492	-3.756	0.177137		-2.257	0.01175
-0.506	2.88357	-1.156	2.4095	-0.506	-0.257183	-1.806	-0.447952	-0.506	-0.0234425	-2.456	-0.0579726	-0.506	0.122834	-3.105	0.245622	-0.506	-0.0917262	-3.755	0.173841		-2.256	0.0118238
-0.505	2.88372	-1.155	2.41505	-0.505	-0.258757	-1.805	-0.44939	-0.505	-0.0256362	-2.455	-0.0590397	-0.505	0.122211	-3.104	0.245259	-0.505	-0.0935067	-3.754	0.170536		-2.255	0.011897
-0.504	2.88379	-1.154	2.42058	-0.504	-0.260326	-1.804	-0.450821	-0.504	-0.0278336	-2.454	-0.0601221	-0.504	0.121584	-3.103	0.244872	-0.504	-0.095285	-3.753	0.167225		-2.254	0.0119696
-0.503	2.88382	-1.153	2.42608	-0.503	-0.261892	-1.803	-0.452242	-0.503	-0.030034	-2.453	-0.0612216	-0.503	0.120952	-3.102	0.24446	-0.503	-0.0970557	-3.752	0.163906		-2.253	0.0120415
-0.502	2.88382	-1.152	2.43155	-0.502	-0.263456	-1.802	-0.453657	-0.502	-0.0322429	-2.452	-0.0623375	-0.502	0.120314	-3.101	0.244017	-0.502	-0.098818	-3.751	0.160577		-2.252	0.0121126
-0.501	2.88377	-1.151	2.437	-0.501	-0.265017	-1.801	-0.455069	-0.501	-0.0344631	-2.451	-0.0634718	-0.501	0.119668	-3.1	0.243543	-0.501	-0.100571	-3.75	0.157237		-2.251	0.0121831
-0.5	2.88368	-1.15	2.44242	-0.5	-0.266574	-1.8	-0.456479	-0.5	-0.036696	-2.45	-0.0646229	-0.5	0.119012	-3.099	0.24304	-0.5	-0.102316	-3.749	0.153889		-2.25	0.0122528
-0.499	2.88354	-1.149	2.44781	-0.499	-0.268127	-1.799	-0.457889	-0.499	-0.0389453	-2.449	-0.065788	-0.499	0.118345	-3.098	0.242508	-0.499	-0.104056	-3.748	0.150533		-2.249	0.0123218
-0.498	2.88339	-1.148	2.45318	-0.498	-0.269676	-1.798	-0.4593	-0.498	-0.041211	-2.448	-0.0669646	-0.498	0.117664	-3.097	0.241947	-0.498	-0.105798	-3.747	0.147173		-2.248	0.0123905
-0.497	2.8832	-1.147	2.45852	-0.497	-0.271221	-1.797	-0.460711	-0.497	-0.0434914	-2.447	-0.0681549	-0.497	0.116974	-3.096	0.241365	-0.497	-0.107539	-3.746	0.143813		-2.247	0.0124584
-0.496	2.88295	-1.146	2.46383	-0.496	-0.272764	-1.796	-0.462123	-0.496	-0.0457833	-2.446	-0.0693612	-0.496	0.116274	-3.095	0.240757	-0.496	-0.109282	-3.745	0.140455		-2.246	0.0125255
-0.495	2.88265	-1.145	2.46911	-0.495	-0.274306	-1.795	-0.463535	-0.495	-0.0480866	-2.445	-0.0705812	-0.495	0.115569	-3.094	0.240121	-0.495	-0.111025	-3.744	0.137098		-2.245	0.0125918
-0.494	2.88229	-1.144	2.47442	-0.494	-0.275848	-1.794	-0.464946	-0.494	-0.0504026	-2.444	-0.0718171	-0.494	0.114855	-3.093	0.239456	-0.494	-0.112765	-3.743	0.133741		-2.244	0.0126574
-0.493	2.88188	-1.143	2.47965	-0.493	-0.277388	-1.793	-0.466353	-0.493	-0.0527309	-2.443	-0.0730725	-0.493	0.114133	-3.092	0.238764	-0.493	-0.114498	-3.742	0.130378		-2.243	0.0127221
-0.492	2.88143	-1.142	2.48485	-0.492	-0.278925	-1.792	-0.467757	-0.492	-0.0550689	-2.442	-0.0743469	-0.492	0.1134	-3.091	0.238044	-0.492	-0.116225	-3.741	0.12701		-2.242	0.0127861
-0.491	2.88093	-1.141	2.49003	-0.491	-0.28046	-1.791	-0.469157	-0.491	-0.0574187	-2.441	-0.0756382	-0.491	0.112657	-3.09	0.237302	-0.491	-0.117943	-3.74	0.123637		-2.241	0.0128492
-0.49	2.88038	-1.14	2.49518	-0.49	-0.281991	-1.79	-0.470551	-0.49	-0.05978	-2.44	-0.0769488	-0.49	0.111899	-3.089	0.236541	-0.49	-0.119651	-3.739	0.12026		-2.24	0.0129116
-0.489	2.8798	-1.139	2.5003	-0.489	-0.283519	-1.789	-0.471938	-0.489	-0.0621495	-2.439	-0.0782779	-0.489	0.111128	-3.088	0.235764	-0.489	-0.121352	-3.738	0.116885		-2.239	0.0129732
-0.488	2.87917	-1.138	2.50539	-0.488	-0.285045	-1.788	-0.473317	-0.488	-0.0645275	-2.438	-0.079626	-0.488	0.110345	-3.087	0.23497	-0.488	-0.123045	-3.737	0.113511		-2.238	0.013034
-0.487	2.87852	-1.137	2.51044	-0.487	-0.286568	-1.787	-0.474688	-0.487	-0.0669182	-2.437	-0.08099	-0.487	0.109552	-3.086	0.234158	-0.487	-0.12473	-3.736	0.11014		-2.237	0.013094
-0.486	2.87782	-1.136	2.51546	-0.486	-0.288089	-1.786	-0.476048	-0.486	-0.069321	-2.436	-0.082372	-0.486	0.108748	-3.085	0.233326	-0.486	-0.126406	-3.735	0.106767		-2.236	0.0131533
-0.485	2.8771	-1.135	2.52043	-0.485	-0.289606	-1.785	-0.477401	-0.485	-0.0717349	-2.435	-0.0837697	-0.485	0.107935	-3.084	0.232472	-0.485	-0.128075	-3.734	0.103388		-2.235	0.0132118
-0.484	2.87634	-1.134	2.52537	-0.484	-0.291122	-1.784	-0.478748	-0.484	-0.0741609	-2.434	-0.0851807	-0.484	0.107111	-3.083	0.231596	-0.484	-0.129737	-3.733	0.100001		-2.234	0.0132696
-0.483	2.87554	-1.133	2.53026	-0.483	-0.292634	-1.783	-0.480092	-0.483	-0.0765966	-2.433	-0.0866032	-0.483	0.106275	-3.082	0.230694	-0.483	-0.131387	-3.732	0.0966076		-2.233	0.0133267
-0.482	2.87475	-1.132	2.5351	-0.482	-0.294146	-1.782	-0.481432	-0.482	-0.0790392	-2.432	-0.0880362	-0.482	0.105428	-3.081	0.229769	-0.482	-0.133027	-3.731	0.0932085		-2.232	0.0133826
-0.481	2.87392	-1.131	2.53989	-0.481	-0.295656	-1.781	-0.482769	-0.481	-0.0814865	-2.431	-0.0894736	-0.481	0.104565	-3.08	0.228818	-0.481	-0.134652	-3.73	0.0898061		-2.231	0.0134378
-0.48	2.87304	-1.13	2.54465	-0.48	-0.297163	-1.78	-0.484102	-0.48	-0.0839399	-2.43	-0.090915	-0.48	0.103688	-3.079	0.227844	-0.48	-0.136263	-3.729	0.0863998		-2.23	0.0134923
-0.479	2.87213	-1.129	2.54936	-0.479	-0.298692	-1.779	-0.485431	-0.479	-0.0864003	-2.429	-0.0923617	-0.479	0.102797	-3.078	0.226842	-0.479	-0.137858	-3.728	0.082988		-2.229	0.0135461
-0.478	2.87117	-1.128	2.55403	-0.478	-0.30023	-1.778	-0.486756	-0.478	-0.0888716	-2.428	-0.0938127	-0.478	0.101893	-3.077	0.225814	-0.478	-0.139439	-3.727	0.0795708		-2.228	0.0135992
-0.477	2.87012	-1.127	2.55866	-0.477	-0.301763	-1.777	-0.48808	-0.477	-0.0913547	-2.427	-0.0952647	-0.477	0.100979	-3.076	0.224757	-0.477	-0.141011	-3.726	0.0761502		-2.227	0.0136516
-0.476	2.86903	-1.126	2.56326	-0.476	-0.303288	-1.776	-0.489404	-0.476	-0.0938522	-2.426	-0.0967197	-0.476	0.100056	-3.075	0.223673	-0.476	-0.142574	-3.725	0.0727249		-2.226	0.0137034
-0.475	2.86791	-1.125	2.56782	-0.475	-0.304808	-1.775	-0.490726	-0.475	-0.0963659	-2.425	-0.0981796	-0.475	0.0991239	-3.074	0.222558	-0.475	-0.144128	-3.724	0.069299		-2.225	0.0137545
-0.474	2.86674	-1.124	2.57235	-0.474	-0.306284	-1.774	-0.492046	-0.474	-0.0988961	-2.424	-0.0996417	-0.474	0.0981851	-3.073	0.221413	-0.474	-0.14567	-3.723	0.0658717		-2.224	0.0138051
-0.473	2.86553	-1.123	2.57685	-0.473	-0.307755	-1.773	-0.493363	-0.473	-0.101392	-2.423	-0.101104	-0.473	0.0972316	-3.072	0.220239	-0.473	-0.1472	-3.722	0.0624374		-2.223	0.013855
-0.472	2.86427	-1.122	2.58131	-0.472	-0.309219	-1.772	-0.49468	-0.472	-0.103895	-2.422	-0.102567	-0.472	0.0962651	-3.071	0.219038	-0.472	-0.148715	-3.721	0.0589922		-2.222	0.0139043
-0.471	2.86298	-1.121	2.58574	-0.471	-0.310677	-1.771	-0.495995	-0.471	-0.106413	-2.421	-0.104028	-0.471	0.0952869	-3.07	0.217811	-0.471	-0.150213	-3.72	0.05554		-2.221	0.013953
-0.47	2.86163	-1.12	2.59009	-0.47	-0.31213	-1.77	-0.49731	-0.47	-0.108946	-2.42	-0.105488	-0.47	0.0942967	-3.069	0.216561	-0.47	-0.151691	-3.719	0.0520765		-2.22	0.0140011
-0.469	2.86024	-1.119	2.59441	-0.469	-0.313579	-1.769	-0.498627	-0.469	-0.111495	-2.419	-0.10695	-0.469	0.0932966	-3.068	0.215289	-0.469	-0.153148	-3.718	0.0486042		-2.219	0.0140487
-0.468	2.85881	-1.118	2.5987	-0.468	-0.315025	-1.768	-0.49994	-0.468	-0.114058	-2.418	-0.108414	-0.468	0.0922847	-3.067	0.213997	-0.468	-0.154589	-3.717	0.0451293		-2.218	0.0140958
-0.467	2.85734	-1.117	2.60295	-0.467	-0.316467	-1.767	-0.501289	-0.467	-0.116637	-2.417	-0.10988	-0.467	0.091261	-3.066	0.212685	-0.467	-0.156015	-3.716	0.0416561		-2.217	0.0141423
-0.466	2.85583	-1.116	2.60717	-0.466	-0.317908	-1.766	-0.502633	-0.466	-0.11923	-2.416	-0.111352	-0.466	0.0902296	-3.065	0.211351	-0.466	-0.157424	-3.715	0.0381826		-2.216	0.0141883
-0.465	2.85427	-1.115	2.61136	-0.465	-0.319351	-1.765	-0.50397	-0.465	-0.121834	-2.415	-0.112829	-0.465	0.0891954	-3.064	0.209995	-0.465	-0.158821	-3.714	0.0347098		-2.215	0.0142336
-0.464	2.85267	-1.114	2.61551	-0.464	-0.320796	-1.764	-0.505301	-0.464	-0.124449	-2.414	-0.114313	-0.464	0.0881605	-3.063	0.208613	-0.464	-0.160212	-3.713	0.0312357		-2.214	0.0142783
-0.463	2.85104	-1.113	2.61962	-0.463	-0.322242	-1.763	-0.506626	-0.463	-0.127074	-2.413	-0.115805	-0.463	0.0871351	-3.062	0.207205	-0.463	-0.161591	-3.712	0.0277559		-2.213	0.0143225
-0.462	2.84936	-1.112	2.6237	-0.462	-0.323692	-1.762	-0.507943	-0.462	-0.129707	-2.412	-0.117303	-0.462	0.0861187	-3.061	0.205768	-0.462	-0.162963	-3.711	0.0242749		-2.212	0.0143662
-0.461	2.84765	-1.111	2.62774	-0.461	-0.325142	-1.761	-0.509253	-0.461	-0.132346	-2.411	-0.118808	-0.461	0.0851067	-3.06	0.204303	-0.461	-0.164332	-3.71	0.0207966		-2.211	0.0144094
-0.46	2.8459	-1.11	2.63174	-0.46	-0.326594	-1.76	-0.510556	-0.46	-0.13499	-2.41	-0.120318	-0.46	0.0840952	-3.059	0.202811	-0.46	-0.165696	-3.709	0.0173235		-2.21	0.014452
-0.459	2.84412	-1.109	2.6357	-0.459	-0.328047	-1.759	-0.511854	-0.459	-0.137642	-2.409	-0.121834	-0.459	0.0830834	-3.058	0.201291	-0.459	-0.167056	-3.708	0.0138569		-2.209	0.0144941
-0.458	2.8423	-1.108	2.63962	-0.458	-0.329502	-1.758	-0.513146	-0.458	-0.140304	-2.408	-0.123356	-0.458	0.0820681	-3.057	0.199744	-0.458	-0.168412	-3.707	0.0104017		-2.208	0.0145357
-0.457	2.84045	-1.107	2.64351	-0.457	-0.330959	-1.757	-0.514428	-0.457	-0.142986	-2.407	-0.124887	-0.457	0.0810492	-3.056	0.198174	-0.457	-0.169762	-3.706	0.00696014		-2.207	0.0145767
-0.456	2.83856	-1.106	2.64736	-0.456	-0.332421	-1.756	-0.515704	-0.456	-0.145685	-2.406	-0.126431	-0.456	0.0800263	-3.055	0.196577	-0.456	-0.171104	-3.705	0.00353275		-2.206	0.0146173
-0.455	2.83662	-1.105	2.65117	-0.455	-0.333887	-1.755	-0.516975	-0.455	-0.148399	-2.405	-0.127991	-0.455	0.0789953	-3.054	0.194956	-0.455	-0.172431	-3.704	0.000129586		-2.205	0.0146573
-0.454	2.83465	-1.104	2.65495	-0.454	-0.335355	-1.754	-0.518239	-0.454	-0.151109	-2.404	-0.129565	-0.454	0.0779531	-3.053	0.193314	-0.454	-0.173741	-3.703	-0.00324401		-2.204	0.014697
-0.453	2.83264	-1.103	2.65869	-0.453	-0.336825	-1.753	-0.519497	-0.453	-0.153817	-2.403	-0.131156	-0.453	0.0769006	-3.052	0.191647	-0.453	-0.175033	-3.702	-0.00658642		-2.203	0.0147361
-0.452	2.83059	-1.102	2.66239	-0.452	-0.338297	-1.752	-0.520751	-0.452	-0.156524	-2.402	-0.132763	-0.452	0.0758349	-3.051	0.189956	-0.452	-0.176301	-3.701	-0.00990171		-2.202	0.0147749
-0.451	2.8285	-1.101	2.66606	-0.451	-0.339765	-1.751	-0.521998	-0.451	-0.15923	-2.401	-0.134385	-0.451	0.0747547	-3.05	0.188241	-0.451	-0.177539	-3.7	-0.0131908		-2.201	0.0148131
-0.45	2.82636	-1.1	2.66968	-0.45	-0.341229	-1.75	-0.523236	-0.45	-0.161936	-2.4	-0.136019	-0.45	0.0736655	-3.049	0.186506	-0.45	-0.178749	-3.699	-0.0164578		-2.2	0.014851
-0.449	2.82417	-1.099	2.67327	-0.449	-0.342686	-1.749	-0.524467	-0.449	-0.164689	-2.399	-0.137666	-0.449	0.0725669	-3.048	0.184752	-0.449	-0.17993	-3.698	-0.0197039		-2.199	0.0148911
-0.448	2.82194	-1.098	2.67681	-0.448	-0.344136	-1.748	-0.525692	-0.448	-0.16745	-2.398	-0.139322	-0.448	0.0714587	-3.047	0.182984	-0.448	-0.181079	-3.697	-0.0229306		-2.198	0.0149387
-0.447	2.81965	-1.097	2.68032	-0.447	-0.34558	-1.747	-0.526912	-0.447	-0.170209	-2.397	-0.140988	-0.447	0.0703436	-3.046	0.181202	-0.447	-0.182196	-3.696	-0.0261417		-2.197	0.014986
-0.446	2.81733	-1.096	2.6838	-0.446	-0.347016	-1.746	-0.528133	-0.446	-0.172963	-2.396	-0.142665	-0.446	0.0692244	-3.045	0.179409	-0.446	-0.183283	-3.695	-0.0293422		-2.196	0.015033
-0.445	2.81495	-1.095	2.68723	-0.445	-0.348446	-1.745	-0.529357	-0.445	-0.175712	-2.395	-0.14435	-0.445	0.0680995	-3.044	0.177601	-0.445	-0.184342	-3.694	-0.0325328		-2.195	0.0150796
-0.444	2.81252	-1.094	2.69062	-0.444	-0.349869	-1.744	-0.530583	-0.444	-0.178396	-2.394	-0.146044	-0.444	0.0669717	-3.043	0.175779	-0.444	-0.185372	-3.693	-0.0357222		-2.194	0.015126
-0.443	2.81004	-1.093	2.69397	-0.443	-0.351285	-1.743	-0.531811	-0.443	-0.181068	-2.393	-0.147747	-0.443	0.0658409	-3.042	0.173945	-0.443	-0.186372	-3.692	-0.0389123		-2.193	0.015172
-0.442	2.80756	-1.092	2.69726	-0.442	-0.352694	-1.742	-0.533041	-0.442	-0.183729	-2.392	-0.149456	-0.442	0.0647083	-3.041	0.172099	-0.442	-0.187346	-3.691	-0.0421028		-2.192	0.0152178
-0.441	2.80502	-1.091	2.70052	-0.441	-0.354099	-1.741	-0.534275	-0.441	-0.186381	-2.391	-0.151168	-0.441	0.0635757	-3.04	0.17024	-0.441	-0.188291	-3.69	-0.0452885		-2.191	0.0152632
-0.44	2.80243	-1.09	2.70372	-0.44	-0.3555	-1.74	-0.535505	-0.44	-0.189024	-2.39	-0.152832	-0.44	0.0624427	-3.039	0.168368	-0.44	-0.189206	-3.689	-0.0484722		-2.19	0.0153084
-0.439	2.79979	-1.089	2.70689	-0.439	-0.356895	-1.739	-0.536724	-0.439	-0.19166	-2.389	-0.154488	-0.439	0.0613065	-3.038	0.166482	-0.439	-0.190087	-3.688	-0.0516529		-2.189	0.0153532
-0.438	2.7971	-1.088	2.71001	-0.438	-0.358285	-1.738	-0.537935	-0.438	-0.19429	-2.388	-0.156145	-0.438	0.0601643	-3.037	0.164581	-0.438	-0.190938	-3.687	-0.0548308		-2.188	0.0153976
-0.437	2.79436	-1.087	2.71308	-0.437	-0.35967	-1.737	-0.539138	-0.437	-0.196913	-2.387	-0.157803	-0.437	0.0590122	-3.036	0.162668	-0.437	-0.191763	-3.686	-0.057999		-2.187	0.0154416
-0.436	2.79156	-1.086	2.71614	-0.436	-0.36105	-1.736	-0.540331	-0.436	-0.199527	-2.386	-0.159463	-0.436	0.0578466	-3.035	0.160742	-0.436	-0.192562	-3.685	-0.0611577		-2.186	0.0154853
-0.435	2.78871	-1.085	2.71918	-0.435	-0.362424	-1.735	-0.541514	-0.435	-0.202133	-2.385	-0.161124	-0.435	0.0566628	-3.034	0.158806	-0.435	-0.193339	-3.684	-0.0643012		-2.185	0.0155285
-0.434	2.78582	-1.084	2.72218	-0.434	-0.363794	-1.734	-0.542688	-0.434	-0.204732	-2.384	-0.162787	-0.434	0.0554602	-3.033	0.156859	-0.434	-0.194094	-3.683	-0.0674194		-2.184	0.0155712
-0.433	2.78287	-1.083	2.72514	-0.433	-0.365157	-1.733	-0.543856	-0.433	-0.207324	-2.383	-0.164451	-0.433	0.0542419	-3.032	0.154903	-0.433	-0.194822	-3.682	-0.0705095		-2.183	0.0156136
-0.432	2.77987	-1.082	2.72807	-0.432	-0.366513	-1.732	-0.545022	-0.432	-0.209913	-2.382	-0.166117	-0.432	0.0530096	-3.031	0.152939	-0.432	-0.19553	-3.681	-0.0735714		-2.182	0.0156584
-0.431	2.77683	-1.081	2.73095	-0.431	-0.367862	-1.731	-0.546183	-0.431	-0.212498	-2.381	-0.167786	-0.431	0.0517606	-3.03	0.150968	-0.431	-0.196218	-3.68	-0.0766072		-2.181	0.0157027
-0.43	2.77375	-1.08	2.73379	-0.43	-0.369204	-1.73	-0.547305	-0.43	-0.215077	-2.38	-0.169461	-0.43	0.0504997	-3.029	0.148993	-0.43	-0.196887	-3.679	-0.0796121		-2.18	0.0157465
-0.429	2.77062	-1.079	2.7366	-0.429	-0.370538	-1.729	-0.548423	-0.429	-0.217649	-2.379	-0.17114	-0.429	0.0492282	-3.028	0.147013	-0.429	-0.19754	-3.678	-0.0825902		-2.179	0.0157897
-0.428	2.76745	-1.078	2.73933	-0.428	-0.371867	-1.728	-0.549535	-0.428	-0.220212	-2.378	-0.172824	-0.428	0.0479466	-3.027	0.145027	-0.428	-0.198174	-3.677	-0.0853699		-2.178	0.0158324
-0.427	2.76425	-1.077	2.74199	-0.427	-0.373188	-1.727	-0.550678	-0.427	-0.222766	-2.377	-0.174513	-0.427	0.0466545	-3.026	0.143034	-0.427	-0.198788	-3.676	-0.0880841		-2.177	0.0158745
-0.426	2.761	-1.076	2.74462	-0.426	-0.374503	-1.726	-0.551814	-0.426	-0.225309	-2.376	-0.176207	-0.426	0.0453536	-3.025	0.141034	-0.426	-0.199384	-3.675	-0.0907902		-2.176	0.015916
-0.425	2.75772	-1.075	2.7472	-0.425	-0.375815	-1.725	-0.552944	-0.425	-0.227843	-2.375	-0.177914	-0.425	0.0440426	-3.024	0.13903	-0.425	-0.199962	-3.674	-0.0934906		-2.175	0.0159571
-0.424	2.75441	-1.074	2.74975	-0.424	-0.377126	-1.724	-0.554064	-0.424	-0.23037	-2.374	-0.179643	-0.424	0.042721	-3.023	0.137018	-0.424	-0.200523	-3.673	-0.0961863		-2.174	0.0159977
-0.423	2.75106	-1.073	2.75227	-0.423	-0.378433	-1.723	-0.555176	-0.423	-0.23289	-2.373	-0.181393	-0.423	0.0413901	-3.022	0.134996	-0.423	-0.201071	-3.672	-0.0988753		-2.173	0.0160378
-0.422	2.74768	-1.072	2.75475	-0.422	-0.379737	-1.722	-0.556277	-0.422	-0.235403	-2.372	-0.183163	-0.422	0.04005	-3.021	0.132967	-0.422	-0.201609	-3.671	-0.101551		-2.172	0.0160774
-0.421	2.74427	-1.071	2.75721	-0.421	-0.381038	-1.721	-0.557366	-0.421	-0.237913	-2.371	-0.184932	-0.421	0.0387006	-3.02	0.130934	-0.421	-0.202133	-3.67	-0.10421		-2.171	0.0161165
-0.42	2.74082	-1.07	2.75963	-0.42	-0.382337	-1.72	-0.558442	-0.42	-0.240419	-2.37	-0.186696	-0.42	0.0373435	-3.019	0.128895	-0.42	-0.202641	-3.669	-0.106845		-2.17	0.0161551
-0.419	2.73733	-1.069	2.76201	-0.419	-0.383632	-1.719	-0.559505	-0.419	-0.242919	-2.369	-0.188454	-0.419	0.0359783	-3.018	0.126855	-0.419	-0.203135	-3.668	-0.109445		-2.169	0.0161932
-0.418	2.73379	-1.068	2.76437	-0.418	-0.384927	-1.718	-0.560555	-0.418	-0.245411	-2.368	-0.190206	-0.418	0.0346039	-3.017	0.124814	-0.418	-0.203618	-3.667	-0.112014		-2.168	0.0162309
-0.417	2.7302	-1.067	2.76669	-0.417	-0.386223	-1.717	-0.561595	-0.417	-0.247899	-2.367	-0.19195	-0.417	0.0332229	-3.016	0.12277	-0.417	-0.204088	-3.666	-0.114552		-2.167	0.016268
-0.416	2.72658	-1.066	2.76899	-0.416	-0.387516	-1.716	-0.562625	-0.416	-0.25038	-2.366	-0.193693	-0.416	0.0318383	-3.015	0.12072	-0.416	-0.204549	-3.665	-0.117055		-2.166	0.0163047
-0.415	2.72292	-1.065	2.77126	-0.415	-0.388805	-1.715	-0.563648	-0.415	-0.252861	-2.365	-0.195435	-0.415	0.0304498	-3.014	0.118663	-0.415	-0.205001	-3.664	-0.119523		-2.165	0.0163421
-0.414	2.71923	-1.064	2.77351	-0.414	-0.390091	-1.714	-0.564664	-0.414	-0.255345	-2.364	-0.19718	-0.414	0.0290596	-3.013	0.116599	-0.414	-0.20545	-3.663	-0.121966		-2.164	0.0163791
-0.413	2.7155	-1.063	2.77573	-0.413	-0.391374	-1.713	-0.565677	-0.413	-0.257832	-2.363	-0.198926	-0.413	0.0276682	-3.012	0.114528	-0.413	-0.205891	-3.662	-0.124379		-2.163	0.0164157
-0.412	2.71175	-1.062	2.77791	-0.412	-0.392653	-1.712	-0.566686	-0.412	-0.260319	-2.362	-0.200671	-0.412	0.026271	-3.011	0.112453	-0.412	-0.206327	-3.661	-0.126762		-2.162	0.0164519
-0.411	2.70795	-1.061	2.78006	-0.411	-0.39393	-1.711	-0.567693	-0.411	-0.262807	-2.361	-0.202414	-0.411	0.024869	-3.01	0.110372	-0.411	-0.206758	-3.66	-0.129118		-2.161	0.0164876
-0.41	2.70413	-1.06	2.78218	-0.41	-0.395207	-1.71	-0.568695	-0.41	-0.265289	-2.36	-0.204152	-0.41	0.0234599	-3.009	0.108286	-0.41	-0.207177	-3.659	-0.131443		-2.16	0.0165228
-0.409	2.70027	-1.059	2.78425	-0.409	-0.396483	-1.709	-0.569694	-0.409	-0.267768	-2.359	-0.205886	-0.409	0.0220428	-3.008	0.106193	-0.409	-0.207582	-3.658	-0.133739		-2.159	0.0165576
-0.408	2.69638	-1.058	2.78628	-0.408	-0.397758	-1.708	-0.570749	-0.408	-0.270246	-2.358	-0.207615	-0.408	0.0206142	-3.007	0.104093	-0.408	-0.207975	-3.657	-0.136008		-2.158	0.0165918
-0.407	2.69246	-1.057	2.78827	-0.407	-0.399032	-1.707	-0.571796	-0.407	-0.272724	-2.357	-0.209339	-0.407	0.0191754	-3.006	0.101986	-0.407	-0.208352	-3.656	-0.138255		-2.157	0.0166252
-0.406	2.68849	-1.056	2.79021	-0.406	-0.400307	-1.706	-0.572832	-0.406	-0.275203	-2.356	-0.211057	-0.406	0.0177245	-3.005	0.0998684	-0.406	-0.20872	-3.655	-0.140481		-2.156	0.0166578
-0.405	2.68449	-1.055	2.79211	-0.405	-0.401581	-1.705	-0.573857	-0.405	-0.277686	-2.355	-0.212771	-0.405	0.0162606	-3.004	0.0977394	-0.405	-0.209085	-3.654	-0.14269		-2.155	0.0166895
-0.404	2.68046	-1.054	2.79396	-0.404	-0.402856	-1.704	-0.574872	-0.404	-0.280168	-2.354	-0.214529	-0.404	0.0147864	-3.003	0.0955978	-0.404	-0.209442	-3.653	-0.144878		-2.154	0.0167201
-0.403	2.67639	-1.053	2.79576	-0.403	-0.404132	-1.703	-0.575867	-0.403	-0.28265	-2.353	-0.216288	-0.403	0.0133069	-3.002	0.0934455	-0.403	-0.209787	-3.652	-0.147048		-2.153	0.0167498
-0.402	2.67228	-1.052	2.79752	-0.402	-0.405408	-1.702	-0.576799	-0.402	-0.285131	-2.352	-0.218041	-0.402	0.0118215	-3.001	0.0912816	-0.402	-0.210121	-3.651	-0.149195		-2.152	0.0167784
-0.401	2.66813	-1.051	2.79922	-0.401	-0.406682	-1.701	-0.577723	-0.401	-0.287662	-2.351	-0.219786	-0.401	0.0103302	-3	0.0891075	-0.401	-0.210444	-3.65	-0.151317		-2.151	0.0168061
-0.4	2.66395	-1.05	2.80088	-0.4	-0.407945	-1.7	-0.57864	-0.4	-0.290205	-2.35	-0.221525	-0.4	0.00883486	-2.999	0.0869258	-0.4	-0.21075	-3.649	-0.153416		-2.15	0.0168328
-0.399	2.65977	-1.049	2.80249	-0.399	-0.409178	-1.699	-0.579551	-0.399	-0.29275	-2.349	-0.223202	-0.399	0.00733535	-2.998	0.084739	-0.399	-0.211041	-3.648	-0.155493		-2.149	0.0168618
-0.398	2.65556	-1.048	2.80405	-0.398	-0.410411	-1.698	-0.580456	-0.398	-0.2953	-2.348	-0.224874	-0.398	0.00582938	-2.997	0.0825445	-0.398	-0.211322	-3.647	-0.157549		-2.148	0.0168936
-0.397	2.6513	-1.047	2.80555	-0.397	-0.411646	-1.697	-0.581356	-0.397	-0.297854	-2.347	-0.226541	-0.397	0.00431627	-2.996	0.0803451	-0.397	-0.211596	-3.646	-0.159584		-2.147	0.0169246
-0.396	2.647	-1.046	2.80706	-0.396	-0.412884	-1.696	-0.582251	-0.396	-0.300408	-2.346	-0.228205	-0.396	0.0027915	-2.995	0.078141	-0.396	-0.211856	-3.645	-0.161597		-2.146	0.0169549
-0.395	2.64265	-1.045	2.80852	-0.395	-0.414124	-1.695	-0.58314	-0.395	-0.302962	-2.345	-0.229863	-0.395	0.00125562	-2.994	0.075932	-0.395	-0.212109	-3.644	-0.163583		-2.145	0.0169845
-0.394	2.63824	-1.044	2.80993	-0.394	-0.415365	-1.694	-0.584023	-0.394	-0.305515	-2.344	-0.231515	-0.394	-0.000291604	-2.993	0.0737193	-0.394	-0.21235	-3.643	-0.165538		-2.144	0.0170134
-0.393	2.63378	-1.043	2.81128	-0.393	-0.416607	-1.693	-0.5849	-0.393	-0.308066	-2.343	-0.233161	-0.393	-0.00185139	-2.992	0.0715033	-0.393	-0.212583	-3.642	-0.167459		-2.143	0.0170417
-0.392	2.62927	-1.042	2.81257	-0.392	-0.417847	-1.692	-0.585772	-0.392	-0.310666	-2.342	-0.234802	-0.392	-0.00342185	-2.991	0.069283	-0.392	-0.212811	-3.641	-0.169342		-2.142	0.0170692
-0.391	2.62471	-1.041	2.8138	-0.391	-0.419086	-1.691	-0.586639	-0.391	-0.313272	-2.341	-0.236439	-0.391	-0.00499981	-2.99	0.0670597	-0.391	-0.213041	-3.64	-0.171188		-2.141	0.0170961
-0.39	2.62009	-1.04	2.81496	-0.39	-0.420326	-1.69	-0.5875	-0.39	-0.315873	-2.34	-0.238074	-0.39	-0.00658633	-2.989	0.0648324	-0.39	-0.213271	-3.639	-0.173003		-2.14	0.0171223
-0.389	2.61542	-1.039	2.81606	-0.389	-0.42157	-1.689	-0.588353	-0.389	-0.31847	-2.339	-0.239706	-0.389	-0.00818332	-2.988	0.0626022	-0.389	-0.2135	-3.638	-0.174788		-2.139	0.0171479
-0.388	2.6107	-1.038	2.8171	-0.388	-0.422813	-1.688	-0.589195	-0.388	-0.321061	-2.338	-0.241333	-0.388	-0.00978924	-2.987	0.0603731	-0.388	-0.213725	-3.637	-0.176546		-2.138	0.017173
-0.387	2.60592	-1.037	2.81807	-0.387	-0.424055	-1.687	-0.590023	-0.387	-0.323647	-2.337	-0.242958	-0.387	-0.0114052	-2.986	0.0581453	-0.387	-0.213941	-3.636	-0.17828		-2.137	0.0171975
-0.386	2.6011	-1.036	2.81899	-0.386	-0.425293	-1.686	-0.590835	-0.386	-0.326233	-2.336	-0.244578	-0.386	-0.0130308	-2.985	0.05592	-0.386	-0.214145	-3.635	-0.179991		-2.136	0.0172215
-0.385	2.59622	-1.035	2.81984	-0.385	-0.426525	-1.685	-0.591631	-0.385	-0.32882	-2.335	-0.246191	-0.385	-0.0146697	-2.984	0.0537004	-0.385	-0.214328	-3.634	-0.181676		-2.135	0.017245
-0.384	2.59129	-1.034	2.82063	-0.384	-0.427749	-1.684	-0.592411	-0.384	-0.33141	-2.334	-0.247798	-0.384	-0.0163227	-2.983	0.0514863	-0.384	-0.214497	-3.633	-0.183336		-2.134	0.0172679
-0.383	2.58632	-1.033	2.82136	-0.383	-0.428965	-1.683	-0.593175	-0.383	-0.334003	-2.333	-0.249396	-0.383	-0.0179886	-2.982	0.0492766	-0.383	-0.214652	-3.632	-0.184977		-2.133	0.0172904
-0.382	2.58129	-1.032	2.82203	-0.382	-0.430175	-1.682	-0.593923	-0.382	-0.336537	-2.332	-0.250985	-0.382	-0.0196646	-2.981	0.0470708	-0.382	-0.214794	-3.631	-0.186599		-2.132	0.0173124
-0.381	2.57621	-1.031	2.82265	-0.381	-0.43138	-1.681	-0.594652	-0.381	-0.33907	-2.331	-0.252565	-0.381	-0.0213541	-2.98	0.0448673	-0.381	-0.214924	-3.63	-0.188199		-2.131	0.0173341
-0.38	2.57109	-1.03	2.82321	-0.38	-0.432579	-1.68	-0.595361	-0.38	-0.341601	-2.33	-0.254187	-0.38	-0.0230545	-2.979	0.0426634	-0.38	-0.215049	-3.629	-0.189779		-2.13	0.0173554
-0.379	2.56593	-1.029	2.82375	-0.379	-0.433775	-1.679	-0.596052	-0.379	-0.344129	-2.329	-0.255809	-0.379	-0.0247629	-2.978	0.0404577	-0.379	-0.215173	-3.628	-0.191338		-2.129	0.0173763
-0.378	2.56071	-1.028	2.82425	-0.378	-0.434969	-1.678	-0.596727	-0.378	-0.346655	-2.328	-0.257422	-0.378	-0.0264815	-2.977	0.0382502	-0.378	-0.215293	-3.627	-0.192876		-2.128	0.0173968
-0.377	2.55545	-1.027	2.82468	-0.377	-0.436157	-1.677	-0.597389	-0.377	-0.34918	-2.327	-0.259029	-0.377	-0.0282089	-2.976	0.0360431	-0.377	-0.215406	-3.626	-0.194396		-2.127	0.0174171
-0.376	2.55014	-1.026	2.82506	-0.376	-0.43734	-1.676	-0.598041	-0.376	-0.351709	-2.326	-0.260633	-0.376	-0.0299424	-2.975	0.0338366	-0.376	-0.21552	-3.625	-0.195905		-2.126	0.0174371
-0.375	2.54477	-1.025	2.82538	-0.375	-0.438517	-1.675	-0.598682	-0.375	-0.35424	-2.325	-0.262236	-0.375	-0.0316794	-2.974	0.0316328	-0.375	-0.215635	-3.624	-0.197409		-2.125	0.0174566
-0.374	2.53937	-1.024	2.82565	-0.374	-0.43969	-1.674	-0.599312	-0.374	-0.356776	-2.324	-0.263839	-0.374	-0.0334218	-2.973	0.0294287	-0.374	-0.215753	-3.623	-0.198922		-2.124	0.0174759
-0.373	2.53392	-1.023	2.82586	-0.373	-0.440859	-1.673	-0.599932	-0.373	-0.359318	-2.323	-0.265442	-0.373	-0.0351696	-2.972	0.0272247	-0.373	-0.215876	-3.622	-0.200444		-2.123	0.0174947
-0.372	2.52843	-1.022	2.82602	-0.372	-0.442028	-1.672	-0.600541	-0.372	-0.361867	-2.322	-0.267048	-0.372	-0.0369251	-2.971	0.025021	-0.372	-0.216001	-3.621	-0.201973		-2.122	0.0175132
-0.371	2.52291	-1.021	2.82612	-0.371	-0.443198	-1.671	-0.601135	-0.371	-0.364425	-2.321	-0.268653	-0.371	-0.0386861	-2.97	0.0228178	-0.371	-0.216121	-3.62	-0.203508		-2.121	0.0175314
-0.37	2.51734	-1.02	2.82616	-0.37	-0.444368	-1.67	-0.601715	-0.37	-0.366989	-2.32	-0.270256	-0.37	-0.0404534	-2.969	0.0206132	-0.37	-0.216231	-3.619	-0.205054		-2.12	0.0175492
-0.369	2.51174	-1.019	2.82613	-0.369	-0.445541	-1.669	-0.60228	-0.369	-0.36955	-2.319	-0.271856	-0.369	-0.0422238	-2.968	0.018409	-0.369	-0.216326	-3.618	-0.206617		-2.119	0.0175667
-0.368	2.50612	-1.018	2.82604	-0.368	-0.446714	-1.668	-0.602828	-0.368	-0.3721	-2.318	-0.273454	-0.368	-0.0439945	-2.967	0.0162051	-0.368	-0.216412	-3.617	-0.208199		-2.118	0.0175838
-0.367	2.50046	-1.017	2.82588	-0.367	-0.447889	-1.667	-0.603359	-0.367	-0.374634	-2.317	-0.275047	-0.367	-0.0457629	-2.966	0.0140023	-0.367	-0.216487	-3.616	-0.209798		-2.117	0.0176006
-0.366	2.49476	-1.016	2.82565	-0.366	-0.449064	-1.666	-0.603872	-0.366	-0.377153	-2.316	-0.276636	-0.366	-0.0475307	-2.965	0.0118014	-0.366	-0.216557	-3.615	-0.21141		-2.116	0.0176171
-0.365	2.48904	-1.015	2.82537	-0.365	-0.450238	-1.665	-0.604367	-0.365	-0.379655	-2.315	-0.278222	-0.365	-0.0492983	-2.964	0.00960351	-0.365	-0.216628	-3.614	-0.213026		-2.115	0.0176414
-0.364	2.48329	-1.014	2.82502	-0.364	-0.451412	-1.664	-0.604843	-0.364	-0.382141	-2.314	-0.279805	-0.364	-0.051064	-2.963	0.00741236	-0.364	-0.216705	-3.613	-0.214643		-2.114	0.0176656
-0.363	2.4775	-1.013	2.82461	-0.363	-0.452588	-1.663	-0.6053	-0.363	-0.38461	-2.313	-0.281383	-0.363	-0.0528291	-2.962	0.00522906	-0.363	-0.21679	-3.612	-0.216258		-2.113	0.0176894
-0.362	2.47169	-1.012	2.82414	-0.362	-0.453765	-1.662	-0.60574	-0.362	-0.387064	-2.312	-0.282959	-0.362	-0.0545977	-2.961	0.00305074	-0.362	-0.216888	-3.611	-0.217872		-2.112	0.0177131
-0.361	2.46584	-1.011	2.82361	-0.361	-0.454943	-1.661	-0.606164	-0.361	-0.389511	-2.311	-0.284536	-0.361	-0.0563681	-2.96	0.000878163	-0.361	-0.216994	-3.61	-0.219473		-2.111	0.0177364
-0.36	2.45997	-1.01	2.82301	-0.36	-0.456122	-1.66	-0.606574	-0.36	-0.391952	-2.31	-0.286116	-0.36	-0.0581379	-2.959	-0.00128947	-0.36	-0.217113	-3.609	-0.221059		-2.11	0.0177595
-0.359	2.45407	-1.009	2.82238	-0.359	-0.457302	-1.659	-0.60697	-0.359	-0.394386	-2.309	-0.28775	-0.359	-0.059909	-2.958	-0.00345324	-0.359	-0.217245	-3.608	-0.222628		-2.109	0.0177824
-0.358	2.44815	-1.008	2.8217	-0.358	-0.458486	-1.658	-0.60735	-0.358	-0.396805	-2.308	-0.289401	-0.358	-0.061683	-2.957	-0.00561125	-0.358	-0.217396	-3.607	-0.224181		-2.108	0.0178051
-0.357	2.44221	-1.007	2.82095	-0.357	-0.459674	-1.657	-0.607715	-0.357	-0.399164	-2.307	-0.29106	-0.357	-0.0634582	-2.956	-0.00776125	-0.357	-0.217566	-3.606	-0.225716		-2.107	0.0178275
-0.356	2.43624	-1.006	2.82014	-0.356	-0.460866	-1.656	-0.608066	-0.356	-0.401515	-2.306	-0.292728	-0.356	-0.0652342	-2.955	-0.00990295	-0.356	-0.217755	-3.605	-0.227234		-2.106	0.0178498
-0.355	2.43026	-1.005	2.81926	-0.355	-0.462063	-1.655	-0.608404	-0.355	-0.403857	-2.305	-0.294411	-0.355	-0.0670107	-2.954	-0.0120344	-0.355	-0.217961	-3.604	-0.22874		-2.105	0.0178718
-0.354	2.42426	-1.004	2.81831	-0.354	-0.463265	-1.654	-0.608728	-0.354	-0.406191	-2.304	-0.296108	-0.354	-0.0687886	-2.953	-0.0141549	-0.354	-0.218181	-3.603	-0.230229		-2.104	0.0178936
-0.353	2.41823	-1.003	2.81731	-0.353	-0.464472	-1.653	-0.609041	-0.353	-0.408519	-2.303	-0.297823	-0.353	-0.0705671	-2.952	-0.0162625	-0.353	-0.21841	-3.602	-0.2317		-2.103	0.0179153
-0.352	2.41218	-1.002	2.81625	-0.352	-0.465686	-1.652	-0.60934	-0.352	-0.410838	-2.302	-0.29954	-0.352	-0.0723464	-2.951	-0.0183566	-0.352	-0.218641	-3.601	-0.233152		-2.102	0.0179368
-0.351	2.4061	-1.001	2.81512	-0.351	-0.466905	-1.651	-0.609626	-0.351	-0.41315	-2.301	-0.30123	-0.351	-0.0741242	-2.95	-0.0204354	-0.351	-0.218874	-3.6	-0.234588		-2.101	0.0179581
-0.35	2.4	-1	2.81395	-0.35	-0.468128	-1.65	-0.609897	-0.35	-0.415453	-2.3	-0.302934	-0.35	-0.0759012	-2.949	-0.0224977	-0.35	-0.21911	-3.599	-0.236009		-2.1	0.0179793
-0.349	2.39387	-0.999	2.81272	-0.349	-0.469355	-1.649	-0.610154	-0.349	-0.417746	-2.299	-0.304656	-0.349	-0.077678	-2.948	-0.0245428	-0.349	-0.219345	-3.598	-0.237413		-2.099	0.0180003
-0.348	2.38773	-0.998	2.81143	-0.348	-0.470581	-1.648	-0.610397	-0.348	-0.420031	-2.298	-0.306387	-0.348	-0.0794552	-2.947	-0.0265735	-0.348	-0.219584	-3.597	-0.238799		-2.098	0.0180182
-0.347	2.38161	-0.997	2.81009	-0.347	-0.471808	-1.647	-0.610628	-0.347	-0.422309	-2.297	-0.308117	-0.347	-0.0812338	-2.946	-0.0285873	-0.347	-0.219827	-3.596	-0.240167		-2.097	0.018036
-0.346	2.37548	-0.996	2.8087	-0.346	-0.473033	-1.646	-0.610848	-0.346	-0.424577	-2.296	-0.309848	-0.346	-0.0830139	-2.945	-0.0305846	-0.346	-0.220071	-3.595	-0.241514		-2.096	0.0180538
-0.345	2.36932	-0.995	2.80725	-0.345	-0.474257	-1.645	-0.611058	-0.345	-0.42684	-2.295	-0.311578	-0.345	-0.0847984	-2.944	-0.0325684	-0.345	-0.22031	-3.594	-0.242836		-2.095	0.0180714
-0.344	2.36314	-0.994	2.80576	-0.344	-0.475478	-1.644	-0.611257	-0.344	-0.429096	-2.294	-0.313305	-0.344	-0.0865873	-2.943	-0.0345389	-0.344	-0.220547	-3.593	-0.244128		-2.094	0.0180888
-0.343	2.35694	-0.993	2.80421	-0.343	-0.476697	-1.643	-0.611443	-0.343	-0.431346	-2.293	-0.315028	-0.343	-0.0883782	-2.942	-0.0364967	-0.343	-0.220771	-3.592	-0.245388		-2.093	0.0181061
-0.342	2.35073	-0.992	2.80263	-0.342	-0.477911	-1.642	-0.611617	-0.342	-0.433589	-2.292	-0.316749	-0.342	-0.0901682	-2.941	-0.0384443	-0.342	-0.220977	-3.591	-0.246617		-2.092	0.0181232
-0.341	2.34448	-0.991	2.80101	-0.341	-0.479123	-1.641	-0.611778	-0.341	-0.435824	-2.291	-0.318466	-0.341	-0.0919576	-2.94	-0.0403826	-0.341	-0.221171	-3.59	-0.247813		-2.091	0.0181401
-0.34	2.33822	-0.99	2.79935	-0.34	-0.480332	-1.64	-0.611924	-0.34	-0.438049	-2.29	-0.320187	-0.34	-0.0937458	-2.939	-0.0423092	-0.34	-0.221357	-3.589	-0.248974		-2.09	0.0181567
-0.339	2.33192	-0.989	2.79764	-0.339	-0.481538	-1.639	-0.612056	-0.339	-0.440263	-2.289	-0.321912	-0.339	-0.0955323	-2.938	-0.0442243	-0.339	-0.221539	-3.588	-0.250105		-2.089	0.018173
-0.338	2.3256	-0.988	2.79589	-0.338	-0.482744	-1.638	-0.612174	-0.338	-0.442461	-2.288	-0.32364	-0.338	-0.0973151	-2.937	-0.0461299	-0.338	-0.221721	-3.587	-0.251209		-2.088	0.0181889
-0.337	2.31925	-0.987	2.79408	-0.337	-0.483947	-1.637	-0.612279	-0.337	-0.444645	-2.287	-0.325361	-0.337	-0.099095	-2.936	-0.048027	-0.337	-0.221902	-3.586	-0.252285		-2.087	0.0182046
-0.336	2.31288	-0.986	2.79222	-0.336	-0.485149	-1.636	-0.612337	-0.336	-0.446813	-2.286	-0.327033	-0.336	-0.100875	-2.935	-0.049917	-0.336	-0.222086	-3.585	-0.253334		-2.086	0.0182199
-0.335	2.30648	-0.985	2.7903	-0.335	-0.486354	-1.635	-0.612386	-0.335	-0.448964	-2.285	-0.328655	-0.335	-0.102654	-2.934	-0.0518006	-0.335	-0.222271	-3.584	-0.254354		-2.085	0.0182347
-0.334	2.30006	-0.984	2.78833	-0.334	-0.487561	-1.634	-0.612427	-0.334	-0.4511	-2.284	-0.330269	-0.334	-0.104426	-2.933	-0.0536751	-0.334	-0.222453	-3.583	-0.255349		-2.084	0.018249
-0.333	2.29362	-0.983	2.7863	-0.333	-0.488769	-1.633	-0.612459	-0.333	-0.453224	-2.283	-0.331885	-0.333	-0.106192	-2.932	-0.055539	-0.333	-0.222632	-3.582	-0.256316		-2.083	0.0182629
-0.332	2.28715	-0.982	2.78422	-0.332	-0.489977	-1.632	-0.612486	-0.332	-0.455335	-2.282	-0.333503	-0.332	-0.107952	-2.931	-0.0573918	-0.332	-0.222806	-3.581	-0.257255		-2.082	0.0182866
-0.331	2.28067	-0.981	2.78209	-0.331	-0.491183	-1.631	-0.612508	-0.331	-0.457432	-2.281	-0.33512	-0.331	-0.109701	-2.93	-0.0592326	-0.331	-0.222969	-3.58	-0.258171		-2.081	0.0183096
-0.33	2.27417	-0.98	2.77993	-0.33	-0.492388	-1.63	-0.612527	-0.33	-0.459516	-2.28	-0.336735	-0.33	-0.11144	-2.929	-0.061064	-0.33	-0.223115	-3.579	-0.259065		-2.08	0.0183319
-0.329	2.26765	-0.979	2.77772	-0.329	-0.493589	-1.629	-0.612542	-0.329	-0.461585	-2.279	-0.338347	-0.329	-0.113174	-2.928	-0.0628883	-0.329	-0.223238	-3.578	-0.259933		-2.079	0.0183536
-0.328	2.26112	-0.978	2.77544	-0.328	-0.494788	-1.628	-0.612554	-0.328	-0.463639	-2.278	-0.339955	-0.328	-0.114903	-2.927	-0.0647053	-0.328	-0.223346	-3.577	-0.260777		-2.078	0.0183746
-0.327	2.25458	-0.977	2.7731	-0.327	-0.495986	-1.627	-0.612565	-0.327	-0.465679	-2.277	-0.341557	-0.327	-0.116628	-2.926	-0.0665114	-0.327	-0.223443	-3.576	-0.261591		-2.077	0.0183951
-0.326	2.24803	-0.976	2.77069	-0.326	-0.497183	-1.626	-0.612574	-0.326	-0.467704	-2.276	-0.343152	-0.326	-0.118348	-2.925	-0.0683056	-0.326	-0.223524	-3.575	-0.262369		-2.076	0.0184151
-0.325	2.24147	-0.975	2.76823	-0.325	-0.498378	-1.625	-0.612581	-0.325	-0.469718	-2.275	-0.3448	-0.325	-0.120062	-2.924	-0.0700868	-0.325	-0.223588	-3.574	-0.263113		-2.075	0.0184346
-0.324	2.23489	-0.974	2.76572	-0.324	-0.499573	-1.624	-0.612588	-0.324	-0.47172	-2.274	-0.346439	-0.324	-0.121768	-2.923	-0.0718574	-0.324	-0.223637	-3.573	-0.263829		-2.074	0.0184538
-0.323	2.2283	-0.973	2.76314	-0.323	-0.500767	-1.623	-0.612591	-0.323	-0.473708	-2.273	-0.348072	-0.323	-0.123464	-2.922	-0.0736191	-0.323	-0.223668	-3.572	-0.264516		-2.073	0.0184726
-0.322	2.22169	-0.972	2.76051	-0.322	-0.501961	-1.622	-0.612591	-0.322	-0.47568	-2.272	-0.349698	-0.322	-0.125149	-2.921	-0.0753719	-0.322	-0.223678	-3.571	-0.26518		-2.072	0.018491
-0.321	2.21507	-0.971	2.75783	-0.321	-0.503157	-1.621	-0.612587	-0.321	-0.477637	-2.271	-0.35132	-0.321	-0.126819	-2.92	-0.0771152	-0.321	-0.223676	-3.57	-0.265828		-2.071	0.018509
-0.32	2.20844	-0.97	2.75511	-0.32	-0.504352	-1.62	-0.612578	-0.32	-0.479576	-2.27	-0.352937	-0.32	-0.128473	-2.919	-0.0788455	-0.32	-0.223664	-3.569	-0.26647		-2.07	0.0185266
-0.319	2.20179	-0.969	2.75233	-0.319	-0.505547	-1.619	-0.612565	-0.319	-0.481499	-2.269	-0.354551	-0.319	-0.130114	-2.918	-0.0805581	-0.319	-0.223642	-3.568	-0.267104		-2.069	0.0185437
-0.318	2.19512	-0.968	2.74951	-0.318	-0.506743	-1.618	-0.612549	-0.318	-0.483409	-2.268	-0.356156	-0.318	-0.131743	-2.917	-0.0822527	-0.318	-0.223614	-3.567	-0.267738		-2.068	0.0185603
-0.317	2.18845	-0.967	2.74664	-0.317	-0.507939	-1.617	-0.612533	-0.317	-0.485355	-2.267	-0.357753	-0.317	-0.133361	-2.916	-0.0839291	-0.317	-0.223583	-3.566	-0.268373		-2.067	0.0185764
-0.316	2.18176	-0.966	2.74372	-0.316	-0.509134	-1.616	-0.612515	-0.316	-0.4873	-2.266	-0.35934	-0.316	-0.134971	-2.915	-0.0855876	-0.316	-0.223543	-3.565	-0.269005		-2.066	0.018592
-0.315	2.17506	-0.965	2.74075	-0.315	-0.510327	-1.615	-0.612499	-0.315	-0.489229	-2.265	-0.360918	-0.315	-0.136574	-2.914	-0.0872323	-0.315	-0.223497	-3.564	-0.269632		-2.065	0.0186144
-0.314	2.1684	-0.964	2.73773	-0.314	-0.51152	-1.614	-0.612485	-0.314	-0.491142	-2.264	-0.362488	-0.314	-0.138169	-2.913	-0.0888611	-0.314	-0.223447	-3.563	-0.270251		-2.064	0.0186364
-0.313	2.16173	-0.963	2.73467	-0.313	-0.512712	-1.613	-0.612472	-0.313	-0.493039	-2.263	-0.36405	-0.313	-0.139758	-2.912	-0.0904726	-0.313	-0.223392	-3.562	-0.270856		-2.063	0.0186578
-0.312	2.15506	-0.962	2.73156	-0.312	-0.513906	-1.612	-0.61246	-0.312	-0.494919	-2.262	-0.365606	-0.312	-0.14134	-2.911	-0.0920678	-0.312	-0.22333	-3.561	-0.271443		-2.062	0.0186788
-0.311	2.14837	-0.961	2.72839	-0.311	-0.515101	-1.611	-0.612447	-0.311	-0.496782	-2.261	-0.367157	-0.311	-0.142917	-2.91	-0.0936445	-0.311	-0.223265	-3.56	-0.272009		-2.061	0.0186993
-0.31	2.14166	-0.96	2.72517	-0.31	-0.516299	-1.61	-0.612431	-0.31	-0.498612	-2.26	-0.368704	-0.31	-0.144487	-2.909	-0.0951988	-0.31	-0.223196	-3.559	-0.272554		-2.06	0.0187193
-0.309	2.13495	-0.959	2.7219	-0.309	-0.517498	-1.609	-0.612411	-0.309	-0.500382	-2.259	-0.370247	-0.309	-0.14605	-2.908	-0.0967303	-0.309	-0.223123	-3.558	-0.273078		-2.059	0.0187387
-0.308	2.12828	-0.958	2.71857	-0.308	-0.5187	-1.608	-0.612383	-0.308	-0.502132	-2.258	-0.371786	-0.308	-0.147604	-2.907	-0.0982365	-0.308	-0.223046	-3.557	-0.27358		-2.058	0.0187577
-0.307	2.12162	-0.957	2.71519	-0.307	-0.519901	-1.607	-0.612324	-0.307	-0.503861	-2.257	-0.373319	-0.307	-0.149147	-2.906	-0.0997149	-0.307	-0.222966	-3.556	-0.274065		-2.057	0.0187761
-0.306	2.11494	-0.956	2.71176	-0.306	-0.521105	-1.606	-0.612245	-0.306	-0.505572	-2.256	-0.374846	-0.306	-0.150677	-2.905	-0.101168	-0.306	-0.222884	-3.555	-0.274535		-2.056	0.018794
-0.305	2.1082	-0.955	2.70827	-0.305	-0.522312	-1.605	-0.612162	-0.305	-0.50726	-2.255	-0.376368	-0.305	-0.152194	-2.904	-0.102599	-0.305	-0.222803	-3.554	-0.274986		-2.055	0.0188113
-0.304	2.10145	-0.954	2.70473	-0.304	-0.523521	-1.604	-0.612074	-0.304	-0.508928	-2.254	-0.377882	-0.304	-0.153696	-2.903	-0.104012	-0.304	-0.222719	-3.553	-0.275414		-2.054	0.0188281
-0.303	2.09468	-0.953	2.70113	-0.303	-0.524731	-1.603	-0.611981	-0.303	-0.510578	-2.253	-0.379386	-0.303	-0.155184	-2.902	-0.10541	-0.303	-0.222632	-3.552	-0.275817		-2.053	0.0188444
-0.302	2.08784	-0.952	2.69746	-0.302	-0.525941	-1.602	-0.611921	-0.302	-0.51221	-2.252	-0.380881	-0.302	-0.156659	-2.901	-0.106793	-0.302	-0.222547	-3.551	-0.276197		-2.052	0.0188602
-0.301	2.08095	-0.951	2.69373	-0.301	-0.527148	-1.601	-0.611853	-0.301	-0.513825	-2.251	-0.382368	-0.301	-0.158124	-2.9	-0.108163	-0.301	-0.22246	-3.55	-0.276551		-2.051	0.0188757
-0.3	2.07404	-0.95	2.68994	-0.3	-0.528353	-1.6	-0.611776	-0.3	-0.515425	-2.25	-0.383845	-0.3	-0.159579	-2.899	-0.109517	-0.3	-0.222363	-3.549	-0.276878		-2.05	0.0188909
-0.299	2.06711	-0.949	2.68607	-0.299	-0.529554	-1.599	-0.611685	-0.299	-0.517011	-2.249	-0.385315	-0.299	-0.161024	-2.898	-0.110854	-0.299	-0.222254	-3.548	-0.277176		-2.049	0.0189032
-0.298	2.06022	-0.948	2.68213	-0.298	-0.53075	-1.598	-0.611581	-0.298	-0.518581	-2.248	-0.386781	-0.298	-0.162459	-2.897	-0.112171	-0.298	-0.222135	-3.547	-0.277445		-2.048	0.0189151
-0.297	2.05327	-0.947	2.67809	-0.297	-0.53194	-1.597	-0.611465	-0.297	-0.520139	-2.247	-0.38824	-0.297	-0.163886	-2.896	-0.113471	-0.297	-0.222001	-3.546	-0.277682		-2.047	0.0189268
-0.296	2.04631	-0.946	2.67395	-0.296	-0.533125	-1.596	-0.61134	-0.296	-0.521682	-2.246	-0.389691	-0.296	-0.165304	-2.895	-0.11475	-0.296	-0.221852	-3.545	-0.277887		-2.046	0.0189384
-0.295	2.03933	-0.945	2.66972	-0.295	-0.534305	-1.595	-0.61121	-0.295	-0.523211	-2.245	-0.391136	-0.295	-0.166715	-2.894	-0.11601	-0.295	-0.221695	-3.544	-0.27806		-2.045	0.0189499
-0.294	2.03234	-0.944	2.66541	-0.294	-0.535482	-1.594	-0.611073	-0.294	-0.524729	-2.244	-0.392574	-0.294	-0.168122	-2.893	-0.117249	-0.294	-0.221534	-3.543	-0.278203		-2.044	0.0189613
-0.293	2.02539	-0.943	2.66104	-0.293	-0.536656	-1.593	-0.61093	-0.293	-0.526234	-2.243	-0.394005	-0.293	-0.169523	-2.892	-0.11847	-0.293	-0.221369	-3.542	-0.278314		-2.043	0.0189725
-0.292	2.01844	-0.942	2.6566	-0.292	-0.537829	-1.592	-0.61078	-0.292	-0.527724	-2.242	-0.39543	-0.292	-0.170994	-2.891	-0.119673	-0.292	-0.221203	-3.541	-0.278393		-2.042	0.0189835
-0.291	2.01148	-0.941	2.65209	-0.291	-0.539002	-1.591	-0.610618	-0.291	-0.529198	-2.241	-0.396851	-0.291	-0.172471	-2.89	-0.120861	-0.291	-0.221034	-3.54	-0.278442		-2.041	0.0189943
-0.29	2.00455	-0.94	2.64752	-0.29	-0.540177	-1.59	-0.610478	-0.29	-0.530658	-2.24	-0.398269	-0.29	-0.173944	-2.889	-0.122033	-0.29	-0.220858	-3.539	-0.278458		-2.04	0.019005
-0.289	1.99766	-0.939	2.64289	-0.289	-0.541352	-1.589	-0.610336	-0.289	-0.532101	-2.239	-0.399683	-0.289	-0.175416	-2.888	-0.123187	-0.289	-0.220678	-3.538	-0.27844		-2.039	0.0190154
-0.288	1.99076	-0.938	2.63819	-0.288	-0.542529	-1.588	-0.610186	-0.288	-0.533529	-2.238	-0.401093	-0.288	-0.176888	-2.887	-0.124322	-0.288	-0.220497	-3.537	-0.278391		-2.038	0.0190256
-0.287	1.98385	-0.937	2.63343	-0.287	-0.54371	-1.587	-0.610029	-0.287	-0.534948	-2.237	-0.402502	-0.287	-0.178357	-2.886	-0.125436	-0.287	-0.220318	-3.536	-0.278308		-2.037	0.0190357
-0.286	1.97691	-0.936	2.62861	-0.286	-0.544893	-1.586	-0.609865	-0.286	-0.536362	-2.236	-0.403909	-0.286	-0.179828	-2.885	-0.126528	-0.286	-0.220141	-3.535	-0.278193		-2.036	0.0190454
-0.285	1.96996	-0.935	2.62373	-0.285	-0.546077	-1.585	-0.609656	-0.285	-0.537771	-2.235	-0.405313	-0.285	-0.181296	-2.884	-0.127599	-0.285	-0.219966	-3.534	-0.278054		-2.035	0.0190549
-0.284	1.96299	-0.934	2.6188	-0.284	-0.547264	-1.584	-0.609439	-0.284	-0.539172	-2.234	-0.406714	-0.284	-0.182761	-2.883	-0.128649	-0.284	-0.219793	-3.533	-0.277892		-2.034	0.0190639
-0.283	1.956	-0.933	2.61381	-0.283	-0.548451	-1.583	-0.609214	-0.283	-0.540568	-2.233	-0.408115	-0.283	-0.184223	-2.882	-0.129677	-0.283	-0.21962	-3.532	-0.277705		-2.033	0.0190725
-0.282	1.94899	-0.932	2.60876	-0.282	-0.549638	-1.582	-0.608981	-0.282	-0.541957	-2.232	-0.409511	-0.282	-0.185682	-2.881	-0.130685	-0.282	-0.21945	-3.531	-0.277497		-2.032	0.0190883
-0.281	1.94195	-0.931	2.60367	-0.281	-0.550824	-1.581	-0.608741	-0.281	-0.543339	-2.231	-0.410907	-0.281	-0.187114	-2.88	-0.131676	-0.281	-0.219281	-3.53	-0.277271		-2.031	0.0191037
-0.28	1.93489	-0.93	2.59853	-0.28	-0.552008	-1.58	-0.608491	-0.28	-0.544714	-2.23	-0.412304	-0.28	-0.188479	-2.879	-0.132652	-0.28	-0.219117	-3.529	-0.27702		-2.03	0.0191185
-0.279	1.92781	-0.929	2.59335	-0.279	-0.553191	-1.579	-0.608232	-0.279	-0.546084	-2.229	-0.413702	-0.279	-0.189839	-2.878	-0.133614	-0.279	-0.218961	-3.528	-0.276742		-2.029	0.0191328
-0.278	1.9207	-0.928	2.58818	-0.278	-0.554371	-1.578	-0.607965	-0.278	-0.547446	-2.228	-0.415101	-0.278	-0.191192	-2.877	-0.134567	-0.278	-0.218811	-3.527	-0.276433		-2.028	0.0191466
-0.277	1.91356	-0.927	2.58296	-0.277	-0.555517	-1.577	-0.607693	-0.277	-0.548796	-2.227	-0.416501	-0.277	-0.192541	-2.876	-0.135508	-0.277	-0.218664	-3.526	-0.276098		-2.027	0.0191598
-0.276	1.90639	-0.926	2.5777	-0.276	-0.556663	-1.576	-0.607416	-0.276	-0.550135	-2.226	-0.417904	-0.276	-0.193881	-2.875	-0.136435	-0.276	-0.218524	-3.525	-0.275736		-2.026	0.0191723
-0.275	1.89919	-0.925	2.57239	-0.275	-0.557843	-1.575	-0.607136	-0.275	-0.551466	-2.225	-0.419307	-0.275	-0.195208	-2.874	-0.137349	-0.275	-0.218385	-3.524	-0.275353		-2.025	0.0191842
-0.274	1.89196	-0.924	2.56703	-0.274	-0.559032	-1.574	-0.606853	-0.274	-0.552792	-2.224	-0.420711	-0.274	-0.196525	-2.873	-0.138254	-0.274	-0.218242	-3.523	-0.274956		-2.024	0.0191954
-0.273	1.8847	-0.923	2.56164	-0.273	-0.560225	-1.573	-0.606564	-0.273	-0.554117	-2.223	-0.422114	-0.273	-0.19783	-2.872	-0.139149	-0.273	-0.218099	-3.522	-0.274545		-2.023	0.0192059
-0.272	1.87742	-0.922	2.5562	-0.272	-0.561422	-1.572	-0.60627	-0.272	-0.555445	-2.222	-0.423515	-0.272	-0.199123	-2.871	-0.140036	-0.272	-0.217959	-3.521	-0.274125		-2.022	0.0192157
-0.271	1.87011	-0.921	2.55072	-0.271	-0.562623	-1.571	-0.605941	-0.271	-0.556777	-2.221	-0.424912	-0.271	-0.200408	-2.87	-0.14092	-0.271	-0.217828	-3.52	-0.273702		-2.021	0.0192246
-0.27	1.86278	-0.92	2.54521	-0.27	-0.563828	-1.57	-0.605595	-0.27	-0.558111	-2.22	-0.426305	-0.27	-0.201686	-2.869	-0.141796	-0.27	-0.217713	-3.519	-0.273277		-2.02	0.0192328
-0.269	1.85543	-0.919	2.5397	-0.269	-0.564997	-1.569	-0.605243	-0.269	-0.559446	-2.219	-0.427695	-0.269	-0.20296	-2.868	-0.14266	-0.269	-0.217616	-3.518	-0.272853		-2.019	0.0192401
-0.268	1.84805	-0.918	2.53415	-0.268	-0.566166	-1.568	-0.604886	-0.268	-0.560779	-2.218	-0.429081	-0.268	-0.204229	-2.867	-0.143516	-0.268	-0.217531	-3.517	-0.272428		-2.018	0.0192467
-0.267	1.84063	-0.917	2.52855	-0.267	-0.567334	-1.567	-0.604524	-0.267	-0.562108	-2.217	-0.430466	-0.267	-0.205492	-2.866	-0.144358	-0.267	-0.217457	-3.516	-0.272005		-2.017	0.0192524
-0.266	1.83319	-0.916	2.5229	-0.266	-0.568501	-1.566	-0.60416	-0.266	-0.563433	-2.216	-0.43185	-0.266	-0.206743	-2.865	-0.145185	-0.266	-0.217396	-3.515	-0.271579		-2.016	0.0192573
-0.265	1.82572	-0.915	2.51721	-0.265	-0.569664	-1.565	-0.603798	-0.265	-0.564754	-2.215	-0.433234	-0.265	-0.207981	-2.864	-0.146	-0.265	-0.217344	-3.514	-0.271148		-2.015	0.0192614
-0.264	1.81829	-0.914	2.51146	-0.264	-0.570826	-1.564	-0.603436	-0.264	-0.566069	-2.214	-0.434619	-0.264	-0.209206	-2.863	-0.1468	-0.264	-0.217296	-3.513	-0.270718		-2.014	0.0192648
-0.263	1.81085	-0.913	2.50567	-0.263	-0.571986	-1.563	-0.603075	-0.263	-0.567382	-2.213	-0.436003	-0.263	-0.210417	-2.862	-0.147586	-0.263	-0.217255	-3.512	-0.270294		-2.013	0.0192674
-0.262	1.80341	-0.912	2.49983	-0.262	-0.573145	-1.562	-0.602712	-0.262	-0.56869	-2.212	-0.437388	-0.262	-0.211618	-2.861	-0.148359	-0.262	-0.217218	-3.511	-0.269873		-2.012	0.0192692
-0.261	1.79596	-0.911	2.49395	-0.261	-0.5743	-1.561	-0.602344	-0.261	-0.569987	-2.211	-0.438774	-0.261	-0.212812	-2.86	-0.149122	-0.261	-0.217182	-3.51	-0.269455		-2.011	0.0192702
-0.26	1.7885	-0.91	2.48801	-0.26	-0.57548	-1.56	-0.601971	-0.26	-0.571275	-2.21	-0.440161	-0.26	-0.214001	-2.859	-0.149874	-0.26	-0.217147	-3.509	-0.269039		-2.01	0.0192705
-0.259	1.78104	-0.909	2.48202	-0.259	-0.576661	-1.559	-0.601593	-0.259	-0.572557	-2.209	-0.441544	-0.259	-0.215187	-2.858	-0.150616	-0.259	-0.217117	-3.508	-0.268625		-2.009	0.0192699
-0.258	1.77356	-0.908	2.47598	-0.258	-0.577833	-1.558	-0.601208	-0.258	-0.573831	-2.208	-0.442923	-0.258	-0.216371	-2.857	-0.15135	-0.258	-0.217095	-3.507	-0.268213		-2.008	0.0192686
-0.257	1.76607	-0.907	2.46988	-0.257	-0.578999	-1.557	-0.600817	-0.257	-0.5751	-2.207	-0.444295	-0.257	-0.217552	-2.856	-0.152075	-0.257	-0.217076	-3.506	-0.267797		-2.007	0.0192665
-0.256	1.75857	-0.906	2.46374	-0.256	-0.580162	-1.556	-0.600418	-0.256	-0.576366	-2.206	-0.44566	-0.256	-0.218727	-2.855	-0.15279	-0.256	-0.217058	-3.505	-0.267375		-2.006	0.0192637
-0.255	1.75105	-0.905	2.45755	-0.255	-0.581324	-1.555	-0.60001	-0.255	-0.577627	-2.205	-0.447017	-0.255	-0.219894	-2.854	-0.153495	-0.255	-0.217039	-3.504	-0.266948		-2.005	0.01926
-0.254	1.74352	-0.904	2.45131	-0.254	-0.582487	-1.554	-0.599592	-0.254	-0.578879	-2.204	-0.448368	-0.254	-0.221052	-2.853	-0.15419	-0.254	-0.21702	-3.503	-0.26651		-2.004	0.0192555
-0.253	1.73597	-0.903	2.44503	-0.253	-0.583652	-1.553	-0.599161	-0.253	-0.58012	-2.203	-0.449712	-0.253	-0.222197	-2.852	-0.154875	-0.253	-0.216998	-3.502	-0.266062		-2.003	0.0192503
-0.252	1.72841	-0.902	2.43872	-0.252	-0.584814	-1.552	-0.598694	-0.252	-0.581345	-2.202	-0.451052	-0.252	-0.223334	-2.851	-0.155552	-0.252	-0.216978	-3.501	-0.265604		-2.002	0.0192442
-0.251	1.72083	-0.901	2.43236	-0.251	-0.585973	-1.551	-0.598221	-0.251	-0.582554	-2.201	-0.452385	-0.251	-0.224462	-2.85	-0.15622	-0.251	-0.216955	-3.5	-0.265137		-2.001	0.0192374
-0.25	1.71324	-0.9	2.42596	-0.25	-0.587127	-1.55	-0.597745	-0.25	-0.583748	-2.2	-0.45371	-0.25	-0.225583	-2.849	-0.156879	-0.25	-0.216929	-3.499	-0.264657		-2	0.0192297
-0.249	1.70563	-0.899	2.41952	-0.249	-0.588279	-1.549	-0.597266	-0.249	-0.584931	-2.199	-0.455025	-0.249	-0.226698	-2.848	-0.157532	-0.249	-0.216897	-3.498	-0.264168		-1.999	0.0192213
-0.248	1.69801	-0.898	2.41303	-0.248	-0.589428	-1.548	-0.596785	-0.248	-0.5861	-2.198	-0.456329	-0.248	-0.227805	-2.847	-0.158173	-0.248	-0.21686	-3.497	-0.26367		-1.998	0.0192156
-0.247	1.69037	-0.897	2.40649	-0.247	-0.590571	-1.547	-0.596303	-0.247	-0.587257	-2.197	-0.457624	-0.247	-0.2289	-2.846	-0.1588	-0.247	-0.216823	-3.496	-0.263163		-1.997	0.019209
-0.246	1.68273	-0.896	2.39991	-0.246	-0.591708	-1.546	-0.595823	-0.246	-0.588404	-2.196	-0.45891	-0.246	-0.229987	-2.845	-0.159414	-0.246	-0.216792	-3.495	-0.262647		-1.996	0.0192015
-0.245	1.67508	-0.895	2.39328	-0.245	-0.592837	-1.545	-0.595346	-0.245	-0.589539	-2.195	-0.460188	-0.245	-0.231066	-2.844	-0.160015	-0.245	-0.216765	-3.494	-0.262124		-1.995	0.019193
-0.244	1.66743	-0.894	2.38661	-0.244	-0.593895	-1.544	-0.594869	-0.244	-0.590661	-2.194	-0.461462	-0.244	-0.232138	-2.843	-0.160602	-0.244	-0.216744	-3.493	-0.261593		-1.994	0.0191836
-0.243	1.65977	-0.893	2.37991	-0.243	-0.594944	-1.543	-0.59439	-0.243	-0.591768	-2.193	-0.462731	-0.243	-0.233204	-2.842	-0.161176	-0.243	-0.216726	-3.492	-0.261053		-1.993	0.0191733
-0.242	1.6521	-0.892	2.37319	-0.242	-0.595986	-1.542	-0.593908	-0.242	-0.592858	-2.192	-0.463994	-0.242	-0.234263	-2.841	-0.161737	-0.242	-0.216706	-3.491	-0.260504		-1.992	0.019162
-0.241	1.64443	-0.891	2.36643	-0.241	-0.597023	-1.541	-0.593423	-0.241	-0.593931	-2.191	-0.46525	-0.241	-0.235315	-2.84	-0.162284	-0.241	-0.216682	-3.49	-0.259949		-1.991	0.0191499
-0.24	1.6368	-0.89	2.35964	-0.24	-0.598053	-1.54	-0.592933	-0.24	-0.594986	-2.19	-0.466499	-0.24	-0.236358	-2.839	-0.162821	-0.24	-0.216658	-3.489	-0.259389		-1.99	0.0191368
-0.239	1.62917	-0.889	2.35282	-0.239	-0.599087	-1.539	-0.592438	-0.239	-0.596023	-2.189	-0.467736	-0.239	-0.237396	-2.838	-0.163345	-0.239	-0.216639	-3.488	-0.258827		-1.989	0.0191229
-0.238	1.62154	-0.888	2.34597	-0.238	-0.600165	-1.538	-0.591938	-0.238	-0.597043	-2.188	-0.468964	-0.238	-0.238429	-2.837	-0.163859	-0.238	-0.216628	-3.487	-0.258266		-1.988	0.0191081
-0.237	1.61391	-0.887	2.33914	-0.237	-0.601233	-1.537	-0.591431	-0.237	-0.598049	-2.187	-0.470184	-0.237	-0.239458	-2.836	-0.164365	-0.237	-0.216624	-3.486	-0.257707		-1.987	0.0190925
-0.236	1.60628	-0.886	2.33228	-0.236	-0.602297	-1.536	-0.590919	-0.236	-0.599039	-2.186	-0.471398	-0.236	-0.240481	-2.835	-0.164862	-0.236	-0.216633	-3.485	-0.257147		-1.986	0.0190761
-0.235	1.59864	-0.885	2.32544	-0.235	-0.603354	-1.535	-0.590398	-0.235	-0.600015	-2.185	-0.472604	-0.235	-0.241495	-2.834	-0.165352	-0.235	-0.216654	-3.484	-0.256584		-1.985	0.0190589
-0.234	1.59101	-0.884	2.31859	-0.234	-0.604407	-1.534	-0.589868	-0.234	-0.600975	-2.184	-0.473806	-0.234	-0.242499	-2.833	-0.165836	-0.234	-0.21668	-3.483	-0.256019		-1.984	0.0190409
-0.233	1.58337	-0.883	2.31172	-0.233	-0.605456	-1.533	-0.589327	-0.233	-0.601922	-2.183	-0.475005	-0.233	-0.243491	-2.832	-0.166316	-0.233	-0.216712	-3.482	-0.255451		-1.983	0.0190221
-0.232	1.57572	-0.882	2.30481	-0.232	-0.6065	-1.532	-0.588774	-0.232	-0.602856	-2.182	-0.476198	-0.232	-0.244469	-2.831	-0.166794	-0.232	-0.21675	-3.481	-0.254879		-1.982	0.0190034
-0.231	1.56806	-0.881	2.29785	-0.231	-0.607537	-1.531	-0.588207	-0.231	-0.603777	-2.181	-0.477388	-0.231	-0.245434	-2.83	-0.167268	-0.231	-0.216795	-3.48	-0.254304		-1.981	0.0189839
-0.23	1.56039	-0.88	2.29085	-0.23	-0.608566	-1.53	-0.587627	-0.23	-0.604688	-2.18	-0.478575	-0.23	-0.246386	-2.829	-0.167741	-0.23	-0.216847	-3.479	-0.253724		-1.98	0.0189635
-0.229	1.55272	-0.879	2.28384	-0.229	-0.609589	-1.529	-0.587034	-0.229	-0.605595	-2.179	-0.479763	-0.229	-0.247325	-2.828	-0.168212	-0.229	-0.216907	-3.478	-0.253131		-1.979	0.0189423
-0.228	1.54503	-0.878	2.2768	-0.228	-0.610603	-1.528	-0.586428	-0.228	-0.606499	-2.178	-0.480953	-0.228	-0.248251	-2.827	-0.168684	-0.228	-0.216978	-3.477	-0.252527		-1.978	0.0189202
-0.227	1.53735	-0.877	2.26974	-0.227	-0.611606	-1.527	-0.585814	-0.227	-0.607397	-2.177	-0.482146	-0.227	-0.249164	-2.826	-0.169152	-0.227	-0.217052	-3.476	-0.251916		-1.977	0.0188973
-0.226	1.52965	-0.876	2.26266	-0.226	-0.612598	-1.526	-0.585192	-0.226	-0.608291	-2.176	-0.483337	-0.226	-0.250063	-2.825	-0.169617	-0.226	-0.217125	-3.475	-0.251296		-1.976	0.0188736
-0.225	1.52195	-0.875	2.25555	-0.225	-0.613581	-1.525	-0.584566	-0.225	-0.609184	-2.175	-0.484528	-0.225	-0.250951	-2.824	-0.170078	-0.225	-0.217192	-3.474	-0.250671		-1.975	0.018849
-0.224	1.51425	-0.874	2.24841	-0.224	-0.614555	-1.524	-0.583933	-0.224	-0.610075	-2.174	-0.485713	-0.224	-0.251828	-2.823	-0.170532	-0.224	-0.217252	-3.473	-0.25004		-1.974	0.0188235
-0.223	1.50654	-0.873	2.24128	-0.223	-0.61552	-1.523	-0.583295	-0.223	-0.610963	-2.173	-0.486888	-0.223	-0.252692	-2.822	-0.170983	-0.223	-0.217299	-3.472	-0.249402		-1.973	0.0187967
-0.222	1.49883	-0.872	2.23419	-0.222	-0.61648	-1.522	-0.582651	-0.222	-0.61185	-2.172	-0.488055	-0.222	-0.253541	-2.821	-0.171432	-0.222	-0.21734	-3.471	-0.248756		-1.972	0.0187685
-0.221	1.49112	-0.871	2.22706	-0.221	-0.617433	-1.521	-0.582001	-0.221	-0.612735	-2.171	-0.489213	-0.221	-0.254377	-2.82	-0.171882	-0.221	-0.217374	-3.47	-0.248102		-1.971	0.0187391
-0.22	1.48341	-0.87	2.21988	-0.22	-0.618392	-1.52	-0.581346	-0.22	-0.613616	-2.17	-0.490364	-0.22	-0.255196	-2.819	-0.17233	-0.22	-0.217402	-3.469	-0.247442		-1.97	0.0187085
-0.219	1.4757	-0.869	2.21267	-0.219	-0.619368	-1.519	-0.580684	-0.219	-0.614492	-2.169	-0.491512	-0.219	-0.255998	-2.818	-0.172778	-0.219	-0.217425	-3.468	-0.246785		-1.969	0.0186766
-0.218	1.468	-0.868	2.20542	-0.218	-0.620335	-1.518	-0.580016	-0.218	-0.61536	-2.168	-0.492658	-0.218	-0.256783	-2.817	-0.173225	-0.218	-0.217445	-3.467	-0.246137		-1.968	0.0186438
-0.217	1.4603	-0.867	2.19812	-0.217	-0.621294	-1.517	-0.579339	-0.217	-0.616217	-2.167	-0.493802	-0.217	-0.257555	-2.816	-0.173672	-0.217	-0.21746	-3.466	-0.245501		-1.967	0.0186102
-0.216	1.4526	-0.866	2.19075	-0.216	-0.622245	-1.516	-0.57865	-0.216	-0.617065	-2.166	-0.494945	-0.216	-0.258314	-2.815	-0.17412	-0.216	-0.217467	-3.465	-0.24488		-1.966	0.0185757
-0.215	1.4449	-0.865	2.18334	-0.215	-0.623172	-1.515	-0.57795	-0.215	-0.617901	-2.165	-0.496088	-0.215	-0.259058	-2.814	-0.174566	-0.215	-0.217465	-3.464	-0.244265		-1.965	0.0185438
-0.214	1.43721	-0.864	2.17591	-0.214	-0.624065	-1.514	-0.577242	-0.214	-0.618725	-2.164	-0.497226	-0.214	-0.25979	-2.813	-0.175013	-0.214	-0.217453	-3.463	-0.243652		-1.964	0.0185111
-0.213	1.42952	-0.863	2.16845	-0.213	-0.624948	-1.513	-0.576526	-0.213	-0.619541	-2.163	-0.498355	-0.213	-0.260516	-2.812	-0.175461	-0.213	-0.217426	-3.462	-0.243035		-1.963	0.0184776
-0.212	1.42183	-0.862	2.16096	-0.212	-0.625824	-1.512	-0.575804	-0.212	-0.620348	-2.162	-0.499475	-0.212	-0.261233	-2.811	-0.175909	-0.212	-0.217384	-3.461	-0.242411		-1.962	0.0184435
-0.211	1.41415	-0.861	2.15344	-0.211	-0.626686	-1.511	-0.57508	-0.211	-0.621146	-2.161	-0.50059	-0.211	-0.261938	-2.81	-0.176356	-0.211	-0.217331	-3.46	-0.241779		-1.961	0.0184087
-0.21	1.40646	-0.86	2.14589	-0.21	-0.627535	-1.51	-0.574355	-0.21	-0.621936	-2.16	-0.501696	-0.21	-0.262635	-2.809	-0.176805	-0.21	-0.217268	-3.459	-0.241141		-1.96	0.0183733
-0.209	1.39878	-0.859	2.13831	-0.209	-0.628374	-1.509	-0.573631	-0.209	-0.622716	-2.159	-0.502795	-0.209	-0.26332	-2.808	-0.177253	-0.209	-0.217196	-3.458	-0.240495		-1.959	0.0183373
-0.208	1.39109	-0.858	2.1307	-0.208	-0.629201	-1.508	-0.572908	-0.208	-0.623484	-2.158	-0.503889	-0.208	-0.263992	-2.807	-0.177702	-0.208	-0.217122	-3.457	-0.239848		-1.958	0.0183007
-0.207	1.38339	-0.857	2.12306	-0.207	-0.630017	-1.507	-0.572187	-0.207	-0.624239	-2.157	-0.504974	-0.207	-0.264655	-2.806	-0.178154	-0.207	-0.217047	-3.456	-0.239197		-1.957	0.0182637
-0.206	1.37567	-0.856	2.11539	-0.206	-0.630823	-1.506	-0.571469	-0.206	-0.624978	-2.156	-0.506051	-0.206	-0.265306	-2.805	-0.178612	-0.206	-0.216973	-3.455	-0.238542		-1.956	0.0182265
-0.205	1.36795	-0.855	2.1077	-0.205	-0.631618	-1.505	-0.570754	-0.205	-0.625701	-2.155	-0.507118	-0.205	-0.265946	-2.804	-0.179073	-0.205	-0.216897	-3.454	-0.237884		-1.955	0.0181891
-0.204	1.3602	-0.854	2.09998	-0.204	-0.632402	-1.504	-0.570041	-0.204	-0.626408	-2.154	-0.508172	-0.204	-0.266576	-2.803	-0.179539	-0.204	-0.216823	-3.453	-0.237227		-1.954	0.0181518
-0.203	1.35244	-0.853	2.09223	-0.203	-0.633173	-1.503	-0.569332	-0.203	-0.627099	-2.153	-0.509212	-0.203	-0.267195	-2.802	-0.180008	-0.203	-0.216749	-3.452	-0.236569		-1.953	0.0181143
-0.202	1.34465	-0.852	2.08444	-0.202	-0.633931	-1.502	-0.568627	-0.202	-0.627777	-2.152	-0.510241	-0.202	-0.267803	-2.801	-0.180476	-0.202	-0.216677	-3.451	-0.235913		-1.952	0.0180768
-0.201	1.33685	-0.851	2.07663	-0.201	-0.63468	-1.501	-0.567924	-0.201	-0.628442	-2.151	-0.511258	-0.201	-0.268401	-2.8	-0.180942	-0.201	-0.216606	-3.45	-0.235257		-1.951	0.0180391
-0.2	1.32903	-0.85	2.06878	-0.2	-0.635421	-1.5	-0.567222	-0.2	-0.629094	-2.15	-0.512266	-0.2	-0.268992	-2.799	-0.181411	-0.2	-0.216539	-3.449	-0.234601		-1.95	0.0180012
-0.199	1.3212	-0.849	2.0609	-0.199	-0.636155	-1.499	-0.566519	-0.199	-0.629734	-2.149	-0.513268	-0.199	-0.269576	-2.798	-0.181879	-0.199	-0.216473	-3.448	-0.233946		-1.949	0.0179594
-0.198	1.31336	-0.848	2.05299	-0.198	-0.636881	-1.498	-0.565813	-0.198	-0.630364	-2.148	-0.514265	-0.198	-0.270151	-2.797	-0.182347	-0.198	-0.216406	-3.447	-0.23329		-1.948	0.017915
-0.197	1.30551	-0.847	2.04505	-0.197	-0.637598	-1.497	-0.565104	-0.197	-0.630984	-2.147	-0.515253	-0.197	-0.270716	-2.796	-0.182817	-0.197	-0.216334	-3.446	-0.232635		-1.947	0.0178703
-0.196	1.29767	-0.846	2.03708	-0.196	-0.638302	-1.496	-0.564391	-0.196	-0.631599	-2.146	-0.516232	-0.196	-0.27127	-2.795	-0.183288	-0.196	-0.216254	-3.445	-0.231983		-1.946	0.0178251
-0.195	1.28982	-0.845	2.02909	-0.195	-0.638989	-1.495	-0.563674	-0.195	-0.632209	-2.145	-0.517205	-0.195	-0.271812	-2.794	-0.183762	-0.195	-0.216169	-3.444	-0.231331		-1.945	0.0177796
-0.194	1.28198	-0.844	2.02107	-0.194	-0.63966	-1.494	-0.562952	-0.194	-0.632814	-2.144	-0.518173	-0.194	-0.272339	-2.793	-0.18424	-0.194	-0.21608	-3.443	-0.230679		-1.944	0.0177337
-0.193	1.27413	-0.843	2.01307	-0.193	-0.640316	-1.493	-0.562226	-0.193	-0.633413	-2.143	-0.519133	-0.193	-0.272853	-2.792	-0.184723	-0.193	-0.21599	-3.442	-0.230027		-1.943	0.0176874
-0.192	1.26628	-0.842	2.00503	-0.192	-0.640957	-1.492	-0.561492	-0.192	-0.634007	-2.142	-0.520088	-0.192	-0.273352	-2.791	-0.185212	-0.192	-0.215896	-3.441	-0.229374		-1.942	0.0176407
-0.191	1.25843	-0.841	1.99697	-0.191	-0.641586	-1.491	-0.56075	-0.191	-0.634595	-2.141	-0.521036	-0.191	-0.273833	-2.79	-0.185708	-0.191	-0.215797	-3.44	-0.228718		-1.941	0.0175937
-0.19	1.25059	-0.84	1.98888	-0.19	-0.642201	-1.49	-0.560035	-0.19	-0.635178	-2.14	-0.521976	-0.19	-0.274297	-2.789	-0.186207	-0.19	-0.215692	-3.439	-0.228063		-1.94	0.0175463
-0.189	1.24273	-0.839	1.98077	-0.189	-0.642802	-1.489	-0.559323	-0.189	-0.635754	-2.139	-0.522902	-0.189	-0.274743	-2.788	-0.186709	-0.189	-0.215578	-3.438	-0.227409		-1.939	0.0174984
-0.188	1.23488	-0.838	1.97263	-0.188	-0.643389	-1.488	-0.558609	-0.188	-0.636321	-2.138	-0.523814	-0.188	-0.275174	-2.787	-0.18721	-0.188	-0.215455	-3.437	-0.226756		-1.938	0.0174501
-0.187	1.22702	-0.837	1.96447	-0.187	-0.643962	-1.487	-0.557896	-0.187	-0.636873	-2.137	-0.524716	-0.187	-0.275588	-2.786	-0.187709	-0.187	-0.215329	-3.436	-0.226103		-1.937	0.0174012
-0.186	1.21915	-0.836	1.9563	-0.186	-0.644521	-1.486	-0.557186	-0.186	-0.637409	-2.136	-0.525604	-0.186	-0.275986	-2.785	-0.188207	-0.186	-0.215204	-3.435	-0.225453		-1.936	0.0173519
-0.185	1.21128	-0.835	1.94812	-0.185	-0.645068	-1.485	-0.556476	-0.185	-0.63793	-2.135	-0.526479	-0.185	-0.276371	-2.784	-0.188704	-0.185	-0.215079	-3.434	-0.224804		-1.935	0.017302
-0.184	1.20342	-0.834	1.93992	-0.184	-0.645601	-1.484	-0.555727	-0.184	-0.638435	-2.134	-0.527346	-0.184	-0.276743	-2.783	-0.1892	-0.184	-0.21495	-3.433	-0.224155		-1.934	0.0172517
-0.183	1.19556	-0.833	1.93171	-0.183	-0.646117	-1.483	-0.554975	-0.183	-0.638926	-2.133	-0.52821	-0.183	-0.277103	-2.782	-0.189698	-0.183	-0.214817	-3.432	-0.22351		-1.933	0.0172009
-0.182	1.18771	-0.832	1.92348	-0.182	-0.646618	-1.482	-0.554221	-0.182	-0.639404	-2.132	-0.529071	-0.182	-0.277453	-2.781	-0.190197	-0.182	-0.214679	-3.431	-0.222876		-1.932	0.017147
-0.181	1.17987	-0.831	1.91524	-0.181	-0.647101	-1.481	-0.553465	-0.181	-0.639868	-2.131	-0.529934	-0.181	-0.277791	-2.78	-0.190695	-0.181	-0.214534	-3.43	-0.222252		-1.931	0.0170926
-0.18	1.17204	-0.83	1.90699	-0.18	-0.647569	-1.48	-0.552708	-0.18	-0.640315	-2.13	-0.530801	-0.18	-0.27812	-2.779	-0.191193	-0.18	-0.214384	-3.429	-0.22164		-1.93	0.0170377
-0.179	1.16422	-0.829	1.89872	-0.179	-0.647997	-1.479	-0.55195	-0.179	-0.640745	-2.129	-0.531669	-0.179	-0.278435	-2.778	-0.191693	-0.179	-0.214234	-3.428	-0.221036		-1.929	0.0169822
-0.178	1.15642	-0.828	1.89045	-0.178	-0.6484	-1.478	-0.551189	-0.178	-0.641155	-2.128	-0.532538	-0.178	-0.278734	-2.777	-0.192192	-0.178	-0.214081	-3.427	-0.220433		-1.928	0.0169262
-0.177	1.14861	-0.827	1.88216	-0.177	-0.648793	-1.477	-0.550425	-0.177	-0.641547	-2.127	-0.533412	-0.177	-0.279023	-2.776	-0.192694	-0.177	-0.213926	-3.426	-0.21983		-1.927	0.0168695
-0.176	1.14082	-0.826	1.87385	-0.176	-0.649177	-1.476	-0.549657	-0.176	-0.641919	-2.126	-0.534286	-0.176	-0.279302	-2.775	-0.193197	-0.176	-0.213776	-3.425	-0.219229		-1.926	0.0168124
-0.175	1.13302	-0.825	1.86554	-0.175	-0.649547	-1.475	-0.548888	-0.175	-0.642274	-2.125	-0.53516	-0.175	-0.27957	-2.774	-0.193699	-0.175	-0.213632	-3.424	-0.218631		-1.925	0.0167548
-0.174	1.12523	-0.824	1.85721	-0.174	-0.649944	-1.474	-0.54812	-0.174	-0.642614	-2.124	-0.536033	-0.174	-0.279828	-2.773	-0.1942	-0.174	-0.213495	-3.423	-0.218043		-1.924	0.0166969
-0.173	1.11745	-0.823	1.84887	-0.173	-0.65033	-1.473	-0.547385	-0.173	-0.642943	-2.123	-0.536907	-0.173	-0.28008	-2.772	-0.194698	-0.173	-0.213373	-3.422	-0.217463		-1.923	0.0166386
-0.172	1.10966	-0.822	1.84052	-0.172	-0.650704	-1.472	-0.546656	-0.172	-0.643261	-2.122	-0.537783	-0.172	-0.280327	-2.771	-0.195194	-0.172	-0.213263	-3.421	-0.216886		-1.922	0.0165799
-0.171	1.10189	-0.821	1.83216	-0.171	-0.651065	-1.471	-0.545925	-0.171	-0.643568	-2.121	-0.538663	-0.171	-0.280572	-2.77	-0.195689	-0.171	-0.213166	-3.42	-0.216314		-1.921	0.0165209
-0.17	1.09411	-0.82	1.82385	-0.17	-0.651413	-1.47	-0.54519	-0.17	-0.643865	-2.12	-0.539547	-0.17	-0.280814	-2.769	-0.196185	-0.17	-0.213085	-3.419	-0.215744		-1.92	0.0164617
-0.169	1.08634	-0.819	1.81554	-0.169	-0.651745	-1.469	-0.544448	-0.169	-0.644149	-2.119	-0.540434	-0.169	-0.28106	-2.768	-0.196684	-0.169	-0.213023	-3.418	-0.21517		-1.919	0.0164022
-0.168	1.07857	-0.818	1.80722	-0.168	-0.652062	-1.468	-0.543703	-0.168	-0.64442	-2.118	-0.541323	-0.168	-0.281306	-2.767	-0.197187	-0.168	-0.212977	-3.417	-0.214594		-1.918	0.0163425
-0.167	1.07081	-0.817	1.7989	-0.167	-0.652362	-1.467	-0.542912	-0.167	-0.644675	-2.117	-0.542211	-0.167	-0.281554	-2.766	-0.197694	-0.167	-0.212949	-3.416	-0.214016		-1.917	0.0162825
-0.166	1.06304	-0.816	1.79058	-0.166	-0.652642	-1.466	-0.542087	-0.166	-0.644915	-2.116	-0.543096	-0.166	-0.281805	-2.765	-0.198206	-0.166	-0.212934	-3.415	-0.213434		-1.916	0.0162224
-0.165	1.05527	-0.815	1.78227	-0.165	-0.652901	-1.465	-0.54126	-0.165	-0.645139	-2.115	-0.543977	-0.165	-0.282062	-2.764	-0.19872	-0.165	-0.212928	-3.414	-0.212847		-1.915	0.0161615
-0.164	1.04751	-0.814	1.77397	-0.164	-0.653138	-1.464	-0.540433	-0.164	-0.645348	-2.114	-0.544852	-0.164	-0.282324	-2.763	-0.199238	-0.164	-0.212931	-3.413	-0.212253		-1.914	0.0161004
-0.163	1.03976	-0.813	1.76568	-0.163	-0.653354	-1.463	-0.539604	-0.163	-0.645545	-2.113	-0.54572	-0.163	-0.282594	-2.762	-0.19976	-0.163	-0.212942	-3.412	-0.211653		-1.913	0.016039
-0.162	1.032	-0.812	1.7574	-0.162	-0.65355	-1.462	-0.538774	-0.162	-0.64573	-2.112	-0.54658	-0.162	-0.282867	-2.761	-0.200281	-0.162	-0.21296	-3.411	-0.211053		-1.912	0.0159775
-0.161	1.02426	-0.811	1.74912	-0.161	-0.653726	-1.461	-0.537942	-0.161	-0.645904	-2.111	-0.547429	-0.161	-0.283138	-2.76	-0.2008	-0.161	-0.212986	-3.41	-0.210454		-1.911	0.0159157
-0.16	1.01651	-0.81	1.74086	-0.16	-0.653883	-1.46	-0.537108	-0.16	-0.646071	-2.11	-0.548266	-0.16	-0.283406	-2.759	-0.201318	-0.16	-0.213018	-3.409	-0.209862		-1.91	0.0158538
-0.159	1.00878	-0.809	1.73259	-0.159	-0.65402	-1.459	-0.536272	-0.159	-0.646231	-2.109	-0.549092	-0.159	-0.283668	-2.758	-0.201834	-0.159	-0.213053	-3.408	-0.209283		-1.909	0.0157917
-0.158	1.00105	-0.808	1.72433	-0.158	-0.654137	-1.458	-0.535436	-0.158	-0.646383	-2.108	-0.549906	-0.158	-0.283925	-2.757	-0.202346	-0.158	-0.213091	-3.407	-0.208722		-1.908	0.0157295
-0.157	0.993326	-0.807	1.71608	-0.157	-0.654234	-1.457	-0.534599	-0.157	-0.646527	-2.107	-0.55071	-0.157	-0.284178	-2.756	-0.202856	-0.157	-0.213135	-3.406	-0.20818		-1.907	0.0156672
-0.156	0.985613	-0.806	1.70783	-0.156	-0.654345	-1.456	-0.53376	-0.156	-0.646665	-2.106	-0.551501	-0.156	-0.284426	-2.755	-0.203364	-0.156	-0.213184	-3.405	-0.207652		-1.906	0.0156047
-0.155	0.977912	-0.805	1.69958	-0.155	-0.654435	-1.455	-0.532919	-0.155	-0.646792	-2.105	-0.552279	-0.155	-0.284668	-2.754	-0.20387	-0.155	-0.21324	-3.404	-0.207145		-1.905	0.0155422
-0.154	0.970224	-0.804	1.69133	-0.154	-0.654503	-1.454	-0.532076	-0.154	-0.646909	-2.104	-0.553045	-0.154	-0.284904	-2.753	-0.204379	-0.154	-0.213297	-3.403	-0.206664		-1.904	0.0154796
-0.153	0.962551	-0.803	1.68308	-0.153	-0.654555	-1.453	-0.531233	-0.153	-0.647014	-2.103	-0.553799	-0.153	-0.285135	-2.752	-0.204886	-0.153	-0.213351	-3.402	-0.206209		-1.903	0.015417
-0.152	0.954899	-0.802	1.67484	-0.152	-0.65459	-1.452	-0.53039	-0.152	-0.647107	-2.102	-0.55454	-0.152	-0.285359	-2.751	-0.205393	-0.152	-0.213404	-3.401	-0.205781		-1.902	0.0153543
-0.151	0.947265	-0.801	1.66661	-0.151	-0.654612	-1.451	-0.529549	-0.151	-0.647187	-2.101	-0.555269	-0.151	-0.285579	-2.75	-0.2059	-0.151	-0.213457	-3.4	-0.205382		-1.901	0.0152915
-0.15	0.939651	-0.8	1.65839	-0.15	-0.654623	-1.45	-0.528713	-0.15	-0.647257	-2.1	-0.555989	-0.15	-0.285798	-2.749	-0.206407	-0.15	-0.213511	-3.399	-0.205008		-1.9	0.0152288
-0.149	0.932058	-0.799	1.65018	-0.149	-0.654622	-1.449	-0.527882	-0.149	-0.647269	-2.099	-0.5567	-0.149	-0.286014	-2.748	-0.206911	-0.149	-0.213569	-3.398	-0.204654		-1.899	0.015166
-0.148	0.924486	-0.798	1.64198	-0.148	-0.654608	-1.448	-0.527057	-0.148	-0.647261	-2.098	-0.557404	-0.148	-0.286225	-2.747	-0.207415	-0.148	-0.213632	-3.397	-0.204323		-1.898	0.0151032
-0.147	0.916934	-0.797	1.63379	-0.147	-0.654578	-1.447	-0.526236	-0.147	-0.64724	-2.097	-0.558101	-0.147	-0.28643	-2.746	-0.207917	-0.147	-0.213697	-3.396	-0.204013		-1.897	0.0150405
-0.146	0.909404	-0.796	1.62561	-0.146	-0.654534	-1.446	-0.525411	-0.146	-0.647206	-2.096	-0.558791	-0.146	-0.286631	-2.745	-0.208419	-0.146	-0.213761	-3.395	-0.20372		-1.896	0.0149778
-0.145	0.901899	-0.795	1.61743	-0.145	-0.654475	-1.445	-0.524583	-0.145	-0.647158	-2.095	-0.559473	-0.145	-0.286825	-2.744	-0.208919	-0.145	-0.213822	-3.394	-0.203444		-1.895	0.0149151
-0.144	0.894422	-0.794	1.60926	-0.144	-0.654401	-1.444	-0.523749	-0.144	-0.647153	-2.094	-0.560148	-0.144	-0.287013	-2.743	-0.209416	-0.144	-0.213879	-3.393	-0.203176		-1.894	0.0148524
-0.143	0.886973	-0.793	1.6011	-0.143	-0.654311	-1.443	-0.522909	-0.143	-0.647136	-2.093	-0.560818	-0.143	-0.287195	-2.742	-0.209913	-0.143	-0.213933	-3.392	-0.202907		-1.893	0.0147898
-0.142	0.879546	-0.792	1.59295	-0.142	-0.654205	-1.442	-0.522063	-0.142	-0.647109	-2.092	-0.561483	-0.142	-0.287373	-2.741	-0.210409	-0.142	-0.213985	-3.391	-0.202634		-1.892	0.0147274
-0.141	0.872143	-0.791	1.5848	-0.141	-0.654079	-1.441	-0.52121	-0.141	-0.647069	-2.091	-0.562144	-0.141	-0.287548	-2.74	-0.210901	-0.141	-0.214031	-3.39	-0.202357		-1.891	0.014665
-0.14	0.86476	-0.79	1.57665	-0.14	-0.653932	-1.44	-0.520358	-0.14	-0.647018	-2.09	-0.562803	-0.14	-0.287719	-2.739	-0.211389	-0.14	-0.214074	-3.389	-0.202072		-1.89	0.0146029
-0.139	0.857396	-0.789	1.5685	-0.139	-0.653766	-1.439	-0.519512	-0.139	-0.646954	-2.089	-0.563458	-0.139	-0.287886	-2.738	-0.211873	-0.139	-0.214115	-3.388	-0.201784		-1.889	0.0145411
-0.138	0.850051	-0.788	1.56035	-0.138	-0.653581	-1.438	-0.518671	-0.138	-0.646877	-2.088	-0.564107	-0.138	-0.288046	-2.737	-0.212354	-0.138	-0.214154	-3.387	-0.201498		-1.888	0.0144795
-0.137	0.84273	-0.787	1.55221	-0.137	-0.653377	-1.437	-0.517833	-0.137	-0.646792	-2.087	-0.564749	-0.137	-0.288196	-2.736	-0.212834	-0.137	-0.214196	-3.386	-0.201217		-1.887	0.0144184
-0.136	0.835433	-0.786	1.54407	-0.136	-0.65316	-1.436	-0.516997	-0.136	-0.646698	-2.086	-0.565384	-0.136	-0.288331	-2.735	-0.213315	-0.136	-0.214248	-3.385	-0.200938		-1.886	0.0143576
-0.135	0.82816	-0.785	1.53593	-0.135	-0.652938	-1.435	-0.516166	-0.135	-0.646596	-2.085	-0.56601	-0.135	-0.288449	-2.734	-0.213801	-0.135	-0.214304	-3.384	-0.20067		-1.885	0.0142972
-0.134	0.820914	-0.784	1.5278	-0.134	-0.652712	-1.434	-0.515338	-0.134	-0.646489	-2.084	-0.566627	-0.134	-0.28855	-2.733	-0.214291	-0.134	-0.214364	-3.383	-0.200411		-1.884	0.0142373
-0.133	0.813697	-0.783	1.51966	-0.133	-0.652484	-1.433	-0.514503	-0.133	-0.646376	-2.083	-0.567235	-0.133	-0.288637	-2.732	-0.214787	-0.133	-0.214427	-3.382	-0.20016		-1.883	0.0141779
-0.132	0.806508	-0.782	1.51153	-0.132	-0.652257	-1.432	-0.513662	-0.132	-0.646254	-2.082	-0.56783	-0.132	-0.288711	-2.731	-0.215287	-0.132	-0.21448	-3.381	-0.199918		-1.882	0.0141189
-0.131	0.799343	-0.781	1.5034	-0.131	-0.652029	-1.431	-0.512814	-0.131	-0.646127	-2.081	-0.568413	-0.131	-0.288775	-2.73	-0.21579	-0.131	-0.214517	-3.38	-0.199683		-1.881	0.0140604
-0.13	0.792204	-0.78	1.49527	-0.13	-0.6518	-1.43	-0.511994	-0.13	-0.645995	-2.08	-0.568983	-0.13	-0.288831	-2.729	-0.216295	-0.13	-0.214543	-3.379	-0.199444		-1.88	0.0140023
-0.129	0.78509	-0.779	1.48714	-0.129	-0.651561	-1.429	-0.511167	-0.129	-0.645856	-2.079	-0.569539	-0.129	-0.288881	-2.728	-0.216803	-0.129	-0.21456	-3.378	-0.199199		-1.879	0.0139447
-0.128	0.777999	-0.778	1.47902	-0.128	-0.651306	-1.428	-0.510334	-0.128	-0.645712	-2.078	-0.570078	-0.128	-0.288925	-2.727	-0.217312	-0.128	-0.21457	-3.377	-0.198949		-1.878	0.0138875
-0.127	0.770931	-0.777	1.4709	-0.127	-0.651033	-1.427	-0.509459	-0.127	-0.645564	-2.077	-0.570602	-0.127	-0.288962	-2.726	-0.217822	-0.127	-0.214578	-3.376	-0.198685		-1.877	0.0138309
-0.126	0.763889	-0.776	1.46278	-0.126	-0.650741	-1.426	-0.50858	-0.126	-0.645412	-2.076	-0.571108	-0.126	-0.288991	-2.725	-0.218333	-0.126	-0.214584	-3.375	-0.198414		-1.876	0.0137747
-0.125	0.756873	-0.775	1.45467	-0.125	-0.650427	-1.425	-0.507694	-0.125	-0.645255	-2.075	-0.571595	-0.125	-0.289009	-2.724	-0.218846	-0.125	-0.214585	-3.374	-0.198136		-1.875	0.0137191
-0.124	0.749881	-0.774	1.44656	-0.124	-0.650088	-1.424	-0.506802	-0.124	-0.645092	-2.074	-0.572061	-0.124	-0.289012	-2.723	-0.219358	-0.124	-0.214579	-3.373	-0.197855		-1.874	0.0136639
-0.123	0.742916	-0.773	1.43844	-0.123	-0.649723	-1.423	-0.505898	-0.123	-0.644925	-2.073	-0.572507	-0.123	-0.289004	-2.722	-0.219865	-0.123	-0.214566	-3.372	-0.197575		-1.873	0.0136092
-0.122	0.735976	-0.772	1.43032	-0.122	-0.64934	-1.422	-0.504986	-0.122	-0.644751	-2.072	-0.572933	-0.122	-0.288988	-2.721	-0.220368	-0.122	-0.214547	-3.371	-0.197303		-1.872	0.0135549
-0.121	0.729059	-0.771	1.4222	-0.121	-0.648938	-1.421	-0.504066	-0.121	-0.64457	-2.071	-0.573342	-0.121	-0.288963	-2.72	-0.220873	-0.121	-0.214524	-3.37	-0.19704		-1.871	0.0135011
-0.12	0.722163	-0.77	1.41408	-0.12	-0.64852	-1.42	-0.503137	-0.12	-0.644384	-2.07	-0.573735	-0.12	-0.288934	-2.719	-0.221379	-0.12	-0.214495	-3.369	-0.19679		-1.87	0.0134478
-0.119	0.715289	-0.769	1.40596	-0.119	-0.648049	-1.419	-0.5022	-0.119	-0.644197	-2.069	-0.574113	-0.119	-0.288901	-2.718	-0.221887	-0.119	-0.214458	-3.368	-0.196554		-1.869	0.013395
-0.118	0.708435	-0.768	1.39783	-0.118	-0.647562	-1.418	-0.501259	-0.118	-0.644004	-2.068	-0.574477	-0.118	-0.288859	-2.717	-0.222401	-0.118	-0.214411	-3.367	-0.196323		-1.868	0.0133427
-0.117	0.701602	-0.767	1.38971	-0.117	-0.647062	-1.417	-0.500313	-0.117	-0.643804	-2.067	-0.574827	-0.117	-0.288807	-2.716	-0.222919	-0.117	-0.214357	-3.366	-0.196098		-1.867	0.0132909
-0.116	0.694792	-0.766	1.38158	-0.116	-0.646587	-1.416	-0.499362	-0.116	-0.643645	-2.066	-0.575162	-0.116	-0.288748	-2.715	-0.223439	-0.116	-0.214295	-3.365	-0.195876		-1.866	0.0132396
-0.115	0.688008	-0.765	1.37345	-0.115	-0.646096	-1.415	-0.498407	-0.115	-0.643483	-2.065	-0.575477	-0.115	-0.288684	-2.714	-0.223963	-0.115	-0.214233	-3.364	-0.195657		-1.865	0.0131888
-0.114	0.681246	-0.764	1.36532	-0.114	-0.64559	-1.414	-0.497447	-0.114	-0.643304	-2.064	-0.575775	-0.114	-0.288615	-2.713	-0.224492	-0.114	-0.214168	-3.363	-0.19544		-1.864	0.0131385
-0.113	0.674508	-0.763	1.3572	-0.113	-0.645066	-1.413	-0.496482	-0.113	-0.643109	-2.063	-0.576053	-0.113	-0.288543	-2.712	-0.225023	-0.113	-0.214098	-3.362	-0.195228		-1.863	0.0130887
-0.112	0.667795	-0.762	1.34908	-0.112	-0.644524	-1.412	-0.49551	-0.112	-0.642902	-2.062	-0.576314	-0.112	-0.288468	-2.711	-0.225559	-0.112	-0.214018	-3.361	-0.195025		-1.862	0.0130394
-0.111	0.661107	-0.761	1.34098	-0.111	-0.643962	-1.411	-0.494532	-0.111	-0.642619	-2.061	-0.576561	-0.111	-0.288389	-2.71	-0.226098	-0.111	-0.213926	-3.36	-0.194833		-1.861	0.0129906
-0.11	0.654443	-0.76	1.33288	-0.11	-0.64338	-1.41	-0.493551	-0.11	-0.642323	-2.06	-0.5768	-0.11	-0.288299	-2.709	-0.226637	-0.11	-0.213824	-3.359	-0.19465		-1.86	0.0129424
-0.109	0.647804	-0.759	1.32481	-0.109	-0.642777	-1.409	-0.492567	-0.109	-0.642015	-2.059	-0.577031	-0.109	-0.288201	-2.708	-0.227173	-0.109	-0.213713	-3.358	-0.194477		-1.859	0.0128947
-0.108	0.641189	-0.758	1.31674	-0.108	-0.642156	-1.408	-0.491521	-0.108	-0.641694	-2.058	-0.577254	-0.108	-0.288092	-2.707	-0.227707	-0.108	-0.213603	-3.357	-0.194313		-1.858	0.0128475
-0.107	0.634598	-0.757	1.30869	-0.107	-0.641517	-1.407	-0.490475	-0.107	-0.641362	-2.057	-0.577474	-0.107	-0.287971	-2.706	-0.22824	-0.107	-0.2135	-3.356	-0.194151		-1.857	0.0128009
-0.106	0.628032	-0.756	1.30065	-0.106	-0.64086	-1.406	-0.489433	-0.106	-0.641021	-2.056	-0.577689	-0.106	-0.287838	-2.705	-0.228772	-0.106	-0.213402	-3.355	-0.193984		-1.856	0.0127549
-0.105	0.621494	-0.755	1.29263	-0.105	-0.64019	-1.405	-0.488394	-0.105	-0.640673	-2.055	-0.577899	-0.105	-0.287693	-2.704	-0.229301	-0.105	-0.213307	-3.354	-0.193811		-1.855	0.0127096
-0.104	0.614982	-0.754	1.28463	-0.104	-0.639509	-1.404	-0.487355	-0.104	-0.64032	-2.054	-0.578057	-0.104	-0.287538	-2.703	-0.229828	-0.104	-0.213217	-3.353	-0.193633		-1.854	0.0126649
-0.103	0.608497	-0.753	1.27664	-0.103	-0.638816	-1.403	-0.486328	-0.103	-0.639961	-2.053	-0.578205	-0.103	-0.287378	-2.702	-0.230353	-0.103	-0.213125	-3.352	-0.193449		-1.853	0.0126209
-0.102	0.60204	-0.752	1.26868	-0.102	-0.638112	-1.402	-0.485352	-0.102	-0.639593	-2.052	-0.578348	-0.102	-0.287215	-2.701	-0.230875	-0.102	-0.213026	-3.351	-0.193264		-1.852	0.0125775
-0.101	0.595611	-0.751	1.26073	-0.101	-0.6374	-1.401	-0.484374	-0.101	-0.639166	-2.051	-0.578488	-0.101	-0.287054	-2.7	-0.231398	-0.101	-0.21292	-3.35	-0.193081		-1.851	0.0125348
-0.1	0.589211	-0.75	1.25281	-0.1	-0.63668	-1.4	-0.483392	-0.1	-0.63872	-2.05	-0.578624	-0.1	-0.286895	-2.699	-0.231926	-0.1	-0.212809	-3.349	-0.1929		-1.85	0.0124927
-0.099	0.582839	-0.749	1.24491	-0.099	-0.635952	-1.399	-0.482405	-0.099	-0.638264	-2.049	-0.578811	-0.099	-0.286739	-2.698	-0.232463	-0.099	-0.212694	-3.348	-0.19272		-1.849	0.0124511
-0.098	0.576498	-0.748	1.23704	-0.098	-0.635249	-1.398	-0.481413	-0.098	-0.637797	-2.048	-0.578992	-0.098	-0.286584	-2.697	-0.233008	-0.098	-0.212574	-3.347	-0.192545		-1.848	0.0124102
-0.097	0.57019	-0.747	1.2292	-0.097	-0.634545	-1.397	-0.480416	-0.097	-0.637322	-2.047	-0.579167	-0.097	-0.286429	-2.696	-0.233561	-0.097	-0.212456	-3.346	-0.192378		-1.847	0.0123698
-0.096	0.56391	-0.746	1.2214	-0.096	-0.633832	-1.396	-0.479413	-0.096	-0.636839	-2.046	-0.579333	-0.096	-0.286269	-2.695	-0.234119	-0.096	-0.212342	-3.345	-0.192218		-1.846	0.01233
-0.095	0.557658	-0.745	1.21361	-0.095	-0.633108	-1.395	-0.478405	-0.095	-0.636348	-2.045	-0.57949	-0.095	-0.286107	-2.694	-0.234679	-0.095	-0.212228	-3.344	-0.192072		-1.845	0.0122909
-0.094	0.551438	-0.744	1.20585	-0.094	-0.632371	-1.394	-0.477392	-0.094	-0.635853	-2.044	-0.579635	-0.094	-0.285939	-2.693	-0.23524	-0.094	-0.212114	-3.343	-0.191936		-1.844	0.0122524
-0.093	0.545251	-0.743	1.19813	-0.093	-0.631643	-1.393	-0.476376	-0.093	-0.635355	-2.043	-0.579768	-0.093	-0.285765	-2.692	-0.235805	-0.093	-0.211999	-3.342	-0.1918		-1.843	0.0122146
-0.092	0.539096	-0.742	1.19043	-0.092	-0.630903	-1.392	-0.475355	-0.092	-0.634805	-2.042	-0.57989	-0.092	-0.285585	-2.691	-0.236374	-0.092	-0.211876	-3.341	-0.191666		-1.842	0.0121775
-0.091	0.532977	-0.741	1.18277	-0.091	-0.630153	-1.391	-0.474329	-0.091	-0.634245	-2.041	-0.58	-0.091	-0.285401	-2.69	-0.236947	-0.091	-0.211743	-3.34	-0.191534		-1.841	0.0121411
-0.09	0.526895	-0.74	1.17514	-0.09	-0.629425	-1.39	-0.4733	-0.09	-0.633686	-2.04	-0.580099	-0.09	-0.285214	-2.689	-0.237526	-0.09	-0.211601	-3.339	-0.191402		-1.84	0.0121055
-0.089	0.520848	-0.739	1.16753	-0.089	-0.628691	-1.389	-0.472268	-0.089	-0.633125	-2.039	-0.58019	-0.089	-0.285021	-2.688	-0.238112	-0.089	-0.211452	-3.338	-0.191272		-1.839	0.0120707
-0.088	0.514838	-0.738	1.15996	-0.088	-0.627948	-1.388	-0.471238	-0.088	-0.632561	-2.038	-0.580276	-0.088	-0.284823	-2.687	-0.238706	-0.088	-0.211303	-3.337	-0.19115		-1.838	0.0120366
-0.087	0.508866	-0.737	1.15241	-0.087	-0.627196	-1.387	-0.47021	-0.087	-0.631994	-2.037	-0.580352	-0.087	-0.284621	-2.686	-0.239307	-0.087	-0.21116	-3.336	-0.191034		-1.837	0.0120033
-0.086	0.502931	-0.736	1.14488	-0.086	-0.626456	-1.386	-0.469186	-0.086	-0.631424	-2.036	-0.580419	-0.086	-0.284412	-2.685	-0.239914	-0.086	-0.211027	-3.335	-0.190921		-1.836	0.0119709
-0.085	0.497036	-0.735	1.13738	-0.085	-0.625675	-1.385	-0.468168	-0.085	-0.630849	-2.035	-0.58048	-0.085	-0.284197	-2.684	-0.240528	-0.085	-0.210906	-3.334	-0.190807		-1.835	0.0119394
-0.084	0.491182	-0.734	1.12991	-0.084	-0.624885	-1.384	-0.467152	-0.084	-0.63027	-2.034	-0.580533	-0.084	-0.283977	-2.683	-0.241146	-0.084	-0.210793	-3.333	-0.190689		-1.834	0.0119088
-0.083	0.485367	-0.733	1.12245	-0.083	-0.624109	-1.383	-0.466139	-0.083	-0.629689	-2.033	-0.580579	-0.083	-0.283751	-2.682	-0.241768	-0.083	-0.210689	-3.332	-0.190562		-1.833	0.0118791
-0.082	0.479591	-0.732	1.11503	-0.082	-0.62334	-1.382	-0.46513	-0.082	-0.629165	-2.032	-0.580617	-0.082	-0.283519	-2.681	-0.242396	-0.082	-0.210592	-3.331	-0.190428		-1.832	0.0118502
-0.081	0.473853	-0.731	1.10762	-0.081	-0.622585	-1.381	-0.464124	-0.081	-0.628637	-2.031	-0.580647	-0.081	-0.283281	-2.68	-0.243031	-0.081	-0.2105	-3.33	-0.190291		-1.831	0.0118221
-0.08	0.468151	-0.73	1.10024	-0.08	-0.621794	-1.38	-0.463121	-0.08	-0.628104	-2.03	-0.580618	-0.08	-0.28304	-2.679	-0.243672	-0.08	-0.210411	-3.329	-0.190156		-1.83	0.0117949
-0.079	0.462488	-0.729	1.09288	-0.079	-0.620998	-1.379	-0.462132	-0.079	-0.627566	-2.029	-0.580572	-0.079	-0.282798	-2.678	-0.244317	-0.079	-0.210323	-3.328	-0.190028		-1.829	0.0117686
-0.078	0.456861	-0.728	1.08553	-0.078	-0.620197	-1.378	-0.461165	-0.078	-0.62703	-2.028	-0.58052	-0.078	-0.282556	-2.677	-0.244966	-0.078	-0.21023	-3.327	-0.189909		-1.828	0.0117432
-0.077	0.451271	-0.727	1.07821	-0.077	-0.619426	-1.377	-0.460191	-0.077	-0.626534	-2.027	-0.580462	-0.077	-0.282317	-2.676	-0.245618	-0.077	-0.210138	-3.326	-0.189796		-1.827	0.0117187
-0.076	0.445719	-0.726	1.0709	-0.076	-0.618612	-1.376	-0.459211	-0.076	-0.626031	-2.026	-0.580398	-0.076	-0.282083	-2.675	-0.24635	-0.076	-0.210042	-3.325	-0.189688		-1.826	0.011695
-0.075	0.440205	-0.725	1.06361	-0.075	-0.617793	-1.375	-0.458225	-0.075	-0.62552	-2.025	-0.580329	-0.075	-0.281891	-2.674	-0.247102	-0.075	-0.20994	-3.324	-0.189581		-1.825	0.0116723
-0.074	0.434725	-0.724	1.05633	-0.074	-0.616967	-1.374	-0.45722	-0.074	-0.625002	-2.024	-0.580255	-0.074	-0.281758	-2.673	-0.247863	-0.074	-0.209832	-3.323	-0.189473		-1.824	0.0116506
-0.073	0.42928	-0.723	1.04907	-0.073	-0.616133	-1.373	-0.456188	-0.073	-0.624478	-2.023	-0.580175	-0.073	-0.281631	-2.672	-0.248632	-0.073	-0.209714	-3.322	-0.189359		-1.823	0.0116298
-0.072	0.423868	-0.722	1.04183	-0.072	-0.615252	-1.372	-0.455156	-0.072	-0.62389	-2.022	-0.580087	-0.072	-0.28151	-2.671	-0.249409	-0.072	-0.209588	-3.321	-0.18924		-1.822	0.0116101
-0.071	0.418488	-0.721	1.03459	-0.071	-0.614358	-1.371	-0.454126	-0.071	-0.623293	-2.021	-0.579991	-0.071	-0.281396	-2.67	-0.250191	-0.071	-0.209454	-3.32	-0.189117		-1.821	0.0115915
-0.07	0.413136	-0.72	1.02738	-0.07	-0.613451	-1.37	-0.453099	-0.07	-0.622686	-2.02	-0.579888	-0.07	-0.281275	-2.669	-0.250972	-0.07	-0.209318	-3.319	-0.18899		-1.82	0.0115739
-0.069	0.407812	-0.719	1.02018	-0.069	-0.612529	-1.369	-0.452075	-0.069	-0.62208	-2.019	-0.579779	-0.069	-0.281078	-2.668	-0.251747	-0.069	-0.209182	-3.318	-0.188857		-1.819	0.0115575
-0.068	0.402514	-0.718	1.01301	-0.068	-0.611593	-1.368	-0.451053	-0.068	-0.62148	-2.018	-0.57971	-0.068	-0.280884	-2.667	-0.252516	-0.068	-0.209048	-3.317	-0.188723		-1.818	0.0115422
-0.067	0.397245	-0.717	1.00586	-0.067	-0.610644	-1.367	-0.450035	-0.067	-0.620888	-2.017	-0.579644	-0.067	-0.280689	-2.666	-0.253277	-0.067	-0.208923	-3.316	-0.188591		-1.817	0.011528
-0.066	0.392003	-0.716	0.998742	-0.066	-0.609684	-1.366	-0.449022	-0.066	-0.6203	-2.016	-0.579571	-0.066	-0.28049	-2.665	-0.254029	-0.066	-0.208806	-3.315	-0.188454		-1.816	0.0115149
-0.065	0.386789	-0.715	0.991641	-0.065	-0.60871	-1.365	-0.448013	-0.065	-0.619716	-2.015	-0.579488	-0.065	-0.280287	-2.664	-0.254753	-0.065	-0.208688	-3.314	-0.188312		-1.815	0.0115028
-0.064	0.381602	-0.714	0.984562	-0.064	-0.607723	-1.364	-0.447009	-0.064	-0.619197	-2.014	-0.579397	-0.064	-0.280085	-2.663	-0.255411	-0.064	-0.208572	-3.313	-0.188167		-1.814	0.0114919
-0.063	0.376442	-0.713	0.977506	-0.063	-0.606721	-1.363	-0.446011	-0.063	-0.618686	-2.013	-0.579301	-0.063	-0.279881	-2.662	-0.256064	-0.063	-0.208455	-3.312	-0.188011		-1.813	0.011482
-0.062	0.371309	-0.712	0.970471	-0.062	-0.605704	-1.362	-0.445014	-0.062	-0.618183	-2.012	-0.579137	-0.062	-0.279676	-2.661	-0.256714	-0.062	-0.208333	-3.311	-0.187846		-1.812	0.0114731
-0.061	0.366206	-0.711	0.963455	-0.061	-0.60467	-1.361	-0.444016	-0.061	-0.617683	-2.011	-0.578963	-0.061	-0.27947	-2.66	-0.257359	-0.061	-0.208206	-3.31	-0.187675		-1.811	0.0114653
-0.06	0.361131	-0.71	0.956458	-0.06	-0.60362	-1.36	-0.443016	-0.06	-0.617188	-2.01	-0.578773	-0.06	-0.279267	-2.659	-0.257995	-0.06	-0.20808	-3.309	-0.187504		-1.81	0.0114587
-0.059	0.356084	-0.709	0.949476	-0.059	-0.602555	-1.359	-0.442015	-0.059	-0.616698	-2.009	-0.578517	-0.059	-0.279063	-2.658	-0.258622	-0.059	-0.207951	-3.308	-0.187333		-1.809	0.0114531
-0.058	0.351062	-0.708	0.942512	-0.058	-0.601476	-1.358	-0.441011	-0.058	-0.616217	-2.008	-0.578233	-0.058	-0.278859	-2.657	-0.25924	-0.058	-0.207814	-3.307	-0.187161		-1.808	0.0114487
-0.057	0.346068	-0.707	0.935567	-0.057	-0.600387	-1.357	-0.440007	-0.057	-0.615788	-2.007	-0.577933	-0.057	-0.27866	-2.656	-0.259852	-0.057	-0.207668	-3.306	-0.186984		-1.807	0.0114454
-0.056	0.341098	-0.706	0.928641	-0.056	-0.599289	-1.356	-0.439001	-0.056	-0.61536	-2.006	-0.577616	-0.056	-0.278467	-2.655	-0.26046	-0.056	-0.207515	-3.305	-0.186801		-1.806	0.0114432
-0.055	0.336153	-0.705	0.921733	-0.055	-0.598181	-1.355	-0.437991	-0.055	-0.61493	-2.005	-0.577278	-0.055	-0.278279	-2.654	-0.261063	-0.055	-0.207353	-3.304	-0.186608		-1.805	0.0114421
-0.054	0.331234	-0.704	0.914843	-0.054	-0.597066	-1.354	-0.436977	-0.054	-0.614495	-2.004	-0.57692	-0.054	-0.278098	-2.653	-0.261661	-0.054	-0.207182	-3.303	-0.186411		-1.804	0.0114421
-0.053	0.326342	-0.703	0.907972	-0.053	-0.595943	-1.353	-0.435956	-0.053	-0.614058	-2.003	-0.57654	-0.053	-0.277922	-2.652	-0.262256	-0.053	-0.207011	-3.302	-0.186219		-1.803	0.0114432
-0.052	0.321481	-0.702	0.901117	-0.052	-0.594813	-1.352	-0.434929	-0.052	-0.613617	-2.002	-0.576158	-0.052	-0.277752	-2.651	-0.262844	-0.052	-0.206841	-3.301	-0.186031		-1.802	0.0114455
-0.051	0.316646	-0.701	0.89428	-0.051	-0.593676	-1.351	-0.433894	-0.051	-0.613173	-2.001	-0.5758	-0.051	-0.277589	-2.65	-0.263425	-0.051	-0.20667	-3.3	-0.185846		-1.801	0.0114489
-0.05	0.311837	-0.7	0.887461	-0.05	-0.592532	-1.35	-0.43285	-0.05	-0.612727	-2	-0.575425	-0.05	-0.277429	-2.649	-0.263997	-0.05	-0.206497	-3.299	-0.185666		-1.8	0.0114534
-0.049	0.307054	-0.699	0.88066	-0.049	-0.591384	-1.349	-0.431795	-0.049	-0.612281	-1.999	-0.575033	-0.049	-0.277272	-2.648	-0.264561	-0.049	-0.206329	-3.298	-0.185488		-1.799	0.0114591
-0.048	0.302296	-0.698	0.873876	-0.048	-0.590232	-1.348	-0.43073	-0.048	-0.611822	-1.998	-0.574635	-0.048	-0.277112	-2.647	-0.265116	-0.048	-0.206163	-3.297	-0.185309		-1.798	0.011466
-0.047	0.297562	-0.697	0.867109	-0.047	-0.589074	-1.347	-0.429654	-0.047	-0.611345	-1.997	-0.574236	-0.047	-0.276947	-2.646	-0.265664	-0.047	-0.205997	-3.296	-0.18513		-1.797	0.011474
-0.046	0.292852	-0.696	0.860357	-0.046	-0.587913	-1.346	-0.428569	-0.046	-0.610847	-1.996	-0.573834	-0.046	-0.276775	-2.645	-0.266204	-0.046	-0.205834	-3.295	-0.184952		-1.796	0.0114833
-0.045	0.288169	-0.695	0.853619	-0.045	-0.58675	-1.345	-0.427474	-0.045	-0.610325	-1.995	-0.57343	-0.045	-0.276599	-2.644	-0.266734	-0.045	-0.205679	-3.294	-0.184774		-1.795	0.0114937
-0.044	0.283511	-0.694	0.846894	-0.044	-0.585585	-1.344	-0.426372	-0.044	-0.609798	-1.994	-0.573023	-0.044	-0.276418	-2.643	-0.267256	-0.044	-0.205526	-3.293	-0.184598		-1.794	0.0115052
-0.043	0.27888	-0.693	0.840178	-0.043	-0.584416	-1.343	-0.425262	-0.043	-0.609265	-1.993	-0.572613	-0.043	-0.276233	-2.642	-0.267764	-0.043	-0.205376	-3.292	-0.184426		-1.793	0.0115179
-0.042	0.274277	-0.692	0.833469	-0.042	-0.583244	-1.342	-0.424145	-0.042	-0.608729	-1.992	-0.572198	-0.042	-0.276049	-2.641	-0.268259	-0.042	-0.205232	-3.291	-0.184258		-1.792	0.0115317
-0.041	0.269701	-0.691	0.826765	-0.041	-0.582068	-1.341	-0.423023	-0.041	-0.608191	-1.991	-0.571778	-0.041	-0.275869	-2.64	-0.268744	-0.041	-0.205091	-3.29	-0.184097		-1.791	0.0115466
-0.04	0.265155	-0.69	0.820065	-0.04	-0.580885	-1.34	-0.421897	-0.04	-0.607655	-1.99	-0.571346	-0.04	-0.275689	-2.639	-0.269222	-0.04	-0.204947	-3.289	-0.183946		-1.79	0.0115627
-0.039	0.260641	-0.689	0.813369	-0.039	-0.579694	-1.339	-0.420767	-0.039	-0.607118	-1.989	-0.570903	-0.039	-0.275509	-2.638	-0.269691	-0.039	-0.2048	-3.288	-0.183797		-1.789	0.0115799
-0.038	0.256159	-0.688	0.80668	-0.038	-0.578498	-1.338	-0.419632	-0.038	-0.606584	-1.988	-0.570449	-0.038	-0.275332	-2.637	-0.27015	-0.038	-0.204649	-3.287	-0.183649		-1.788	0.0115982
-0.037	0.251713	-0.687	0.799998	-0.037	-0.577296	-1.337	-0.418492	-0.037	-0.606051	-1.987	-0.569994	-0.037	-0.275156	-2.636	-0.270597	-0.037	-0.204501	-3.286	-0.183501		-1.787	0.0116177
-0.036	0.247301	-0.686	0.793326	-0.036	-0.576088	-1.336	-0.417347	-0.036	-0.605519	-1.986	-0.569582	-0.036	-0.274979	-2.635	-0.27103	-0.036	-0.204354	-3.285	-0.18335		-1.786	0.0116384
-0.035	0.242925	-0.685	0.786665	-0.035	-0.574876	-1.335	-0.416195	-0.035	-0.604987	-1.985	-0.569164	-0.035	-0.274799	-2.634	-0.27145	-0.035	-0.204211	-3.284	-0.183195		-1.785	0.0116602
-0.034	0.238589	-0.684	0.780016	-0.034	-0.573659	-1.334	-0.415033	-0.034	-0.604454	-1.984	-0.568741	-0.034	-0.274619	-2.633	-0.27186	-0.034	-0.204071	-3.283	-0.183035		-1.784	0.0116832
-0.033	0.234293	-0.683	0.773377	-0.033	-0.572436	-1.333	-0.413863	-0.033	-0.603919	-1.983	-0.568311	-0.033	-0.274438	-2.632	-0.272264	-0.033	-0.20393	-3.282	-0.182867		-1.783	0.0117073
-0.032	0.230034	-0.682	0.76675	-0.032	-0.571207	-1.332	-0.412682	-0.032	-0.603382	-1.982	-0.567876	-0.032	-0.274255	-2.631	-0.272668	-0.032	-0.20379	-3.281	-0.182695		-1.782	0.0117326
-0.031	0.225812	-0.681	0.760134	-0.031	-0.569969	-1.331	-0.411487	-0.031	-0.602845	-1.981	-0.567434	-0.031	-0.274074	-2.63	-0.273073	-0.031	-0.203655	-3.28	-0.182521		-1.781	0.011759
-0.03	0.221623	-0.68	0.753531	-0.03	-0.568723	-1.33	-0.410279	-0.03	-0.602308	-1.98	-0.566985	-0.03	-0.273898	-2.629	-0.273475	-0.03	-0.203526	-3.279	-0.182345		-1.78	0.0117865
-0.029	0.217465	-0.679	0.746942	-0.029	-0.567471	-1.329	-0.409062	-0.029	-0.601773	-1.979	-0.566528	-0.029	-0.273722	-2.628	-0.273875	-0.029	-0.203403	-3.278	-0.182172		-1.779	0.0118151
-0.028	0.213338	-0.678	0.740368	-0.028	-0.56621	-1.328	-0.407834	-0.028	-0.601238	-1.978	-0.566065	-0.028	-0.273546	-2.627	-0.274269	-0.028	-0.203284	-3.277	-0.182006		-1.778	0.0118447
-0.027	0.209242	-0.677	0.733813	-0.027	-0.564942	-1.327	-0.406594	-0.027	-0.600699	-1.977	-0.565597	-0.027	-0.273367	-2.626	-0.274656	-0.027	-0.203161	-3.276	-0.181853		-1.777	0.0118754
-0.026	0.205179	-0.676	0.727277	-0.026	-0.563668	-1.326	-0.405344	-0.026	-0.600156	-1.976	-0.565126	-0.026	-0.273186	-2.625	-0.275038	-0.026	-0.203036	-3.275	-0.181716		-1.776	0.0119072
-0.025	0.201151	-0.675	0.720759	-0.025	-0.562391	-1.325	-0.404082	-0.025	-0.599605	-1.975	-0.564652	-0.025	-0.273005	-2.624	-0.275415	-0.025	-0.20291	-3.274	-0.18159		-1.775	0.0119399
-0.024	0.197154	-0.674	0.714259	-0.024	-0.561111	-1.324	-0.40281	-0.024	-0.599049	-1.974	-0.564176	-0.024	-0.272825	-2.623	-0.275789	-0.024	-0.202782	-3.273	-0.181475		-1.774	0.0119737
-0.023	0.193189	-0.673	0.707778	-0.023	-0.559828	-1.323	-0.401526	-0.023	-0.598491	-1.973	-0.563697	-0.023	-0.272648	-2.622	-0.276158	-0.023	-0.202653	-3.272	-0.181367		-1.773	0.0120084
-0.022	0.189257	-0.672	0.701314	-0.022	-0.558541	-1.322	-0.400235	-0.022	-0.597931	-1.972	-0.563215	-0.022	-0.272477	-2.621	-0.276524	-0.022	-0.202523	-3.271	-0.181258		-1.772	0.0120441
-0.021	0.185358	-0.671	0.694867	-0.021	-0.55725	-1.321	-0.398934	-0.021	-0.597369	-1.971	-0.562729	-0.021	-0.272313	-2.62	-0.276887	-0.021	-0.202389	-3.27	-0.18114		-1.771	0.0120807
-0.02	0.181491	-0.67	0.688436	-0.02	-0.555954	-1.32	-0.397624	-0.02	-0.596808	-1.97	-0.56224	-0.02	-0.272156	-2.619	-0.277249	-0.02	-0.202246	-3.269	-0.181007		-1.77	0.0121184
-0.019	0.177654	-0.669	0.682022	-0.019	-0.554652	-1.319	-0.396306	-0.019	-0.596247	-1.969	-0.56175	-0.019	-0.272007	-2.618	-0.277606	-0.019	-0.202094	-3.268	-0.180863		-1.769	0.0121569
-0.018	0.173847	-0.668	0.675622	-0.018	-0.553344	-1.318	-0.394978	-0.018	-0.595681	-1.968	-0.561257	-0.018	-0.271866	-2.617	-0.277957	-0.018	-0.201934	-3.267	-0.180711		-1.768	0.0121963
-0.017	0.17007	-0.667	0.669238	-0.017	-0.55203	-1.317	-0.393641	-0.017	-0.595064	-1.967	-0.560762	-0.017	-0.271732	-2.616	-0.2783	-0.017	-0.201769	-3.266	-0.180549		-1.767	0.0122366
-0.016	0.166322	-0.666	0.662869	-0.016	-0.550713	-1.316	-0.392297	-0.016	-0.594435	-1.966	-0.560265	-0.016	-0.271606	-2.615	-0.278631	-0.016	-0.201602	-3.265	-0.180385		-1.766	0.0122778
-0.015	0.162603	-0.665	0.656518	-0.015	-0.549393	-1.315	-0.390947	-0.015	-0.593804	-1.965	-0.559765	-0.015	-0.271482	-2.614	-0.278946	-0.015	-0.201433	-3.264	-0.180224		-1.765	0.0123198
-0.014	0.158916	-0.664	0.650182	-0.014	-0.548072	-1.314	-0.389589	-0.014	-0.59323	-1.964	-0.559263	-0.014	-0.271362	-2.613	-0.279251	-0.014	-0.201264	-3.263	-0.180063		-1.764	0.0123627
-0.013	0.155256	-0.663	0.643861	-0.013	-0.546751	-1.313	-0.388257	-0.013	-0.592653	-1.963	-0.55876	-0.013	-0.271247	-2.612	-0.279545	-0.013	-0.201093	-3.262	-0.179901		-1.763	0.0124063
-0.012	0.151623	-0.662	0.637556	-0.012	-0.545429	-1.312	-0.386928	-0.012	-0.592072	-1.962	-0.558255	-0.012	-0.271135	-2.611	-0.279829	-0.012	-0.200921	-3.261	-0.17974		-1.762	0.0124506
-0.011	0.148018	-0.661	0.631269	-0.011	-0.544103	-1.311	-0.385597	-0.011	-0.591489	-1.961	-0.557749	-0.011	-0.271026	-2.61	-0.280109	-0.011	-0.200743	-3.26	-0.179582		-1.761	0.0124957
-0.01	0.144439	-0.66	0.624999	-0.01	-0.542774	-1.31	-0.384267	-0.01	-0.59092	-1.96	-0.557238	-0.01	-0.270922	-2.609	-0.280387	-0.01	-0.200563	-3.259	-0.179429		-1.76	0.0125414
-0.009	0.140888	-0.659	0.618748	-0.009	-0.541473	-1.309	-0.382942	-0.009	-0.590389	-1.959	-0.55672	-0.009	-0.270823	-2.608	-0.280664	-0.009	-0.200381	-3.258	-0.179277		-1.759	0.0125878
-0.008	0.137364	-0.658	0.612518	-0.008	-0.540174	-1.308	-0.381585	-0.008	-0.589858	-1.958	-0.556195	-0.008	-0.270731	-2.607	-0.280939	-0.008	-0.200201	-3.257	-0.179128		-1.758	0.0126349
-0.007	0.133867	-0.657	0.606309	-0.007	-0.538868	-1.307	-0.380231	-0.007	-0.589327	-1.957	-0.555661	-0.007	-0.270644	-2.606	-0.281215	-0.007	-0.200025	-3.256	-0.178982		-1.757	0.0126825
-0.006	0.130397	-0.656	0.600121	-0.006	-0.537556	-1.306	-0.378881	-0.006	-0.588796	-1.956	-0.555119	-0.006	-0.270565	-2.605	-0.28149	-0.006	-0.199854	-3.255	-0.178837		-1.756	0.0127308
-0.005	0.126954	-0.655	0.593955	-0.005	-0.536237	-1.305	-0.377534	-0.005	-0.588267	-1.955	-0.554569	-0.005	-0.270492	-2.604	-0.281764	-0.005	-0.19969	-3.254	-0.178694		-1.755	0.0127796
-0.004	0.123539	-0.654	0.587816	-0.004	-0.534875	-1.304	-0.376188	-0.004	-0.587741	-1.954	-0.554013	-0.004	-0.270423	-2.603	-0.282036	-0.004	-0.199537	-3.253	-0.178549		-1.754	0.0128289
-0.003	0.120152	-0.653	0.581704	-0.003	-0.533507	-1.303	-0.374844	-0.003	-0.587214	-1.953	-0.553451	-0.003	-0.270357	-2.602	-0.282308	-0.003	-0.199397	-3.252	-0.178405		-1.753	0.0128786
-0.002	0.116796	-0.652	0.57562	-0.002	-0.532137	-1.302	-0.373502	-0.002	-0.586686	-1.952	-0.552885	-0.002	-0.270297	-2.601	-0.282576	-0.002	-0.199265	-3.251	-0.17826		-1.752	0.0129288
-0.001	0.113467	-0.651	0.569564	-0.001	-0.530765	-1.301	-0.372203	-0.001	-0.586157	-1.951	-0.552318	-0.001	-0.270245	-2.6	-0.28284	-0.001	-0.199141	-3.25	-0.178117		-1.751	0.0129795
0	0.110167	-0.65	0.563538	0	-0.529393	-1.3	-0.370906	0	-0.585625	-1.95	-0.551751	0	-0.270202	-2.599	-0.283101	0	-0.199024	-3.249	-0.177975		-1.75	0.0130306
0.001	0.106898	-0.649	0.557542	0.001	-0.52802	-1.299	-0.36961	0.001	-0.585093	-1.949	-0.551184	0.001	-0.27017	-2.598	-0.283358	0.001	-0.198916	-3.248	-0.177843		-1.749	0.0130822
0.002	0.103659	-0.648	0.551574	0.002	-0.526648	-1.298	-0.368316	0.002	-0.58456	-1.948	-0.550615	0.002	-0.27015	-2.597	-0.283609	0.002	-0.198813	-3.247	-0.177722		-1.748	0.0131342
0.003	0.100492	-0.647	0.545637	0.003	-0.525276	-1.297	-0.367035	0.003	-0.584023	-1.947	-0.550044	0.003	-0.270137	-2.596	-0.283859	0.003	-0.198717	-3.246	-0.177612		-1.747	0.0131867
0.004	0.0973642	-0.646	0.539733	0.004	-0.523901	-1.296	-0.365772	0.004	-0.583482	-1.946	-0.549473	0.004	-0.27013	-2.595	-0.284111	0.004	-0.198629	-3.245	-0.177505		-1.746	0.0132395
0.005	0.0942682	-0.645	0.533857	0.005	-0.522524	-1.295	-0.364476	0.005	-0.582941	-1.945	-0.548896	0.005	-0.27013	-2.594	-0.284363	0.005	-0.198548	-3.244	-0.177401		-1.745	0.0132927
0.006	0.0912031	-0.644	0.528008	0.006	-0.521143	-1.294	-0.363182	0.006	-0.582397	-1.944	-0.548316	0.006	-0.270133	-2.593	-0.284618	0.006	-0.19847	-3.243	-0.177296		-1.744	0.0133463
0.007	0.0881694	-0.643	0.522185	0.007	-0.51976	-1.293	-0.361888	0.007	-0.581848	-1.943	-0.547734	0.007	-0.270137	-2.592	-0.284875	0.007	-0.198394	-3.242	-0.177191		-1.743	0.0134002
0.008	0.0851687	-0.642	0.516389	0.008	-0.518377	-1.292	-0.360633	0.008	-0.581291	-1.942	-0.54715	0.008	-0.270066	-2.591	-0.285131	0.008	-0.198318	-3.241	-0.177088		-1.742	0.0134544
0.009	0.0821908	-0.641	0.510617	0.009	-0.516993	-1.291	-0.359341	0.009	-0.580721	-1.941	-0.546564	0.009	-0.269978	-2.59	-0.285386	0.009	-0.198244	-3.24	-0.176985		-1.741	0.013509
0.01	0.0792011	-0.64	0.504872	0.01	-0.51561	-1.29	-0.358017	0.01	-0.580138	-1.94	-0.545978	0.01	-0.269885	-2.589	-0.285639	0.01	-0.198172	-3.239	-0.176882		-1.74	0.0135639
0.011	0.0762424	-0.639	0.499152	0.011	-0.514228	-1.289	-0.356687	0.011	-0.579543	-1.939	-0.545392	0.011	-0.269788	-2.588	-0.285889	0.011	-0.198104	-3.238	-0.176776		-1.739	0.0136192
0.012	0.0733165	-0.638	0.493456	0.012	-0.512848	-1.288	-0.355358	0.012	-0.578937	-1.938	-0.544804	0.012	-0.269688	-2.587	-0.286136	0.012	-0.198038	-3.237	-0.176667		-1.738	0.0136749
0.013	0.0704215	-0.637	0.487785	0.013	-0.511467	-1.287	-0.353993	0.013	-0.578329	-1.937	-0.54421	0.013	-0.269587	-2.586	-0.286381	0.013	-0.197977	-3.236	-0.176556		-1.737	0.013731
0.014	0.0675601	-0.636	0.482136	0.014	-0.510087	-1.286	-0.352628	0.014	-0.577719	-1.936	-0.543609	0.014	-0.269486	-2.585	-0.286624	0.014	-0.197921	-3.235	-0.176445		-1.736	0.0137875
0.015	0.064735	-0.635	0.476512	0.015	-0.508709	-1.285	-0.3513	0.015	-0.577108	-1.935	-0.543001	0.015	-0.269388	-2.584	-0.286868	0.015	-0.197866	-3.234	-0.176337		-1.735	0.0138444
0.016	0.0619476	-0.634	0.470915	0.016	-0.507335	-1.284	-0.349972	0.016	-0.576498	-1.934	-0.542385	0.016	-0.269288	-2.583	-0.287113	0.016	-0.197812	-3.233	-0.176233		-1.734	0.0139018
0.017	0.059196	-0.633	0.465345	0.017	-0.505963	-1.283	-0.348642	0.017	-0.575886	-1.933	-0.541761	0.017	-0.269188	-2.582	-0.287362	0.017	-0.197756	-3.232	-0.176136		-1.733	0.0139596
0.018	0.0564811	-0.632	0.459803	0.018	-0.504592	-1.282	-0.347313	0.018	-0.575273	-1.932	-0.541131	0.018	-0.269087	-2.581	-0.28761	0.018	-0.197695	-3.231	-0.176044		-1.732	0.0140177
0.019	0.0538023	-0.631	0.454287	0.019	-0.503224	-1.281	-0.345987	0.019	-0.57466	-1.931	-0.540493	0.019	-0.269008	-2.58	-0.287855	0.019	-0.197636	-3.23	-0.175958		-1.731	0.0140762
0.02	0.0511588	-0.63	0.448798	0.02	-0.501856	-1.28	-0.344663	0.02	-0.574046	-1.93	-0.539849	0.02	-0.268992	-2.579	-0.288093	0.02	-0.197577	-3.229	-0.175879		-1.73	0.0141351
0.021	0.0485487	-0.629	0.443332	0.021	-0.500487	-1.279	-0.343342	0.021	-0.573427	-1.929	-0.539199	0.021	-0.268979	-2.578	-0.288319	0.021	-0.197518	-3.228	-0.175808		-1.729	0.0141943
0.022	0.0459736	-0.628	0.437889	0.022	-0.499117	-1.278	-0.342022	0.022	-0.572805	-1.928	-0.538541	0.022	-0.268965	-2.577	-0.288531	0.022	-0.197461	-3.227	-0.175742		-1.728	0.0142538
0.023	0.0434335	-0.627	0.432471	0.023	-0.497745	-1.277	-0.340703	0.023	-0.572177	-1.927	-0.537873	0.023	-0.268949	-2.576	-0.288733	0.023	-0.197411	-3.226	-0.175679		-1.727	0.0143136
0.024	0.0409261	-0.626	0.427079	0.024	-0.496371	-1.276	-0.339382	0.024	-0.571546	-1.926	-0.537199	0.024	-0.268933	-2.575	-0.288931	0.024	-0.197362	-3.225	-0.17562		-1.726	0.0143737
0.025	0.0384524	-0.625	0.421714	0.025	-0.494963	-1.275	-0.338061	0.025	-0.570912	-1.925	-0.536521	0.025	-0.268917	-2.574	-0.289124	0.025	-0.197319	-3.224	-0.175563		-1.725	0.0144339
0.026	0.0360119	-0.624	0.416375	0.026	-0.493543	-1.274	-0.336737	0.026	-0.570274	-1.924	-0.53584	0.026	-0.268904	-2.573	-0.289312	0.026	-0.197285	-3.223	-0.175506		-1.724	0.0144944
0.027	0.0336008	-0.623	0.411061	0.027	-0.49212	-1.273	-0.33541	0.027	-0.569633	-1.923	-0.535157	0.027	-0.268893	-2.572	-0.289493	0.027	-0.197256	-3.222	-0.175452		-1.723	0.0145551
0.028	0.0312176	-0.622	0.405773	0.028	-0.490694	-1.272	-0.334083	0.028	-0.568988	-1.922	-0.534477	0.028	-0.268887	-2.571	-0.289664	0.028	-0.197232	-3.221	-0.175397		-1.722	0.014616
0.029	0.0288633	-0.621	0.400508	0.029	-0.489265	-1.271	-0.332754	0.029	-0.568336	-1.921	-0.533801	0.029	-0.268884	-2.57	-0.289825	0.029	-0.197215	-3.22	-0.17534		-1.721	0.0146771
0.03	0.0265356	-0.62	0.395266	0.03	-0.487832	-1.27	-0.331428	0.03	-0.56768	-1.92	-0.533128	0.03	-0.268881	-2.569	-0.289979	0.03	-0.197196	-3.219	-0.175277		-1.72	0.0147384
0.031	0.0242328	-0.619	0.39005	0.031	-0.486435	-1.269	-0.330107	0.031	-0.567018	-1.919	-0.532458	0.031	-0.268875	-2.568	-0.29013	0.031	-0.19718	-3.218	-0.17521		-1.719	0.0147998
0.032	0.0219558	-0.618	0.384859	0.032	-0.485037	-1.268	-0.328791	0.032	-0.566352	-1.918	-0.531788	0.032	-0.268871	-2.567	-0.29028	0.032	-0.197165	-3.217	-0.175137		-1.718	0.0148614
0.033	0.0197024	-0.617	0.379694	0.033	-0.48364	-1.267	-0.327477	0.033	-0.565684	-1.917	-0.53112	0.033	-0.26887	-2.566	-0.290429	0.033	-0.197147	-3.216	-0.175058		-1.717	0.014923
0.034	0.0174701	-0.616	0.374557	0.034	-0.482246	-1.266	-0.326163	0.034	-0.565014	-1.916	-0.530502	0.034	-0.268878	-2.565	-0.290579	0.034	-0.197125	-3.215	-0.174979		-1.716	0.0149848
0.035	0.015259	-0.615	0.369447	0.035	-0.480856	-1.265	-0.324849	0.035	-0.56434	-1.915	-0.529895	0.035	-0.268894	-2.564	-0.290727	0.035	-0.197107	-3.214	-0.174901		-1.715	0.0150466
0.036	0.0130671	-0.614	0.364361	0.036	-0.479469	-1.264	-0.323532	0.036	-0.563662	-1.914	-0.529289	0.036	-0.268918	-2.563	-0.290877	0.036	-0.197091	-3.213	-0.174821		-1.714	0.0151085
0.037	0.010894	-0.613	0.359302	0.037	-0.478085	-1.263	-0.322215	0.037	-0.562984	-1.913	-0.528688	0.037	-0.268948	-2.562	-0.291029	0.037	-0.197082	-3.212	-0.174735		-1.713	0.0151705
0.038	0.00874029	-0.612	0.354271	0.038	-0.476705	-1.262	-0.320899	0.038	-0.562304	-1.912	-0.528091	0.038	-0.268986	-2.561	-0.291179	0.038	-0.19708	-3.211	-0.174646		-1.712	0.0152327
0.039	0.00660751	-0.611	0.349268	0.039	-0.475331	-1.261	-0.319587	0.039	-0.561625	-1.911	-0.527439	0.039	-0.269031	-2.56	-0.291327	0.039	-0.197079	-3.21	-0.17455		-1.711	0.0152949
0.04	0.00449637	-0.61	0.344297	0.04	-0.473933	-1.26	-0.31828	0.04	-0.560947	-1.91	-0.526787	0.04	-0.269083	-2.559	-0.291471	0.04	-0.197074	-3.209	-0.174445		-1.71	0.0153573
0.041	0.00241011	-0.609	0.33936	0.041	-0.472536	-1.259	-0.316979	0.041	-0.56027	-1.909	-0.526138	0.041	-0.269142	-2.558	-0.291608	0.041	-0.197063	-3.208	-0.174334		-1.709	0.0154197
0.042	0.000348965	-0.608	0.334459	0.042	-0.471149	-1.258	-0.315684	0.042	-0.559588	-1.908	-0.525489	0.042	-0.269202	-2.557	-0.291738	0.042	-0.197049	-3.207	-0.174224		-1.708	0.0154823
0.043	-0.001685	-0.607	0.329596	0.043	-0.469768	-1.257	-0.314453	0.043	-0.558903	-1.907	-0.524841	0.043	-0.269261	-2.556	-0.291865	0.043	-0.197034	-3.206	-0.174114		-1.707	0.0155449
0.044	-0.0036925	-0.606	0.324769	0.044	-0.46839	-1.256	-0.313232	0.044	-0.558213	-1.906	-0.524192	0.044	-0.26932	-2.555	-0.291989	0.044	-0.197017	-3.205	-0.174008		-1.706	0.0156075
0.045	-0.00567434	-0.605	0.319977	0.045	-0.467015	-1.255	-0.312023	0.045	-0.557522	-1.905	-0.523541	0.045	-0.26938	-2.554	-0.292112	0.045	-0.197003	-3.204	-0.17391		-1.705	0.0156701
0.046	-0.0076309	-0.604	0.31522	0.046	-0.465642	-1.254	-0.310826	0.046	-0.556833	-1.904	-0.522888	0.046	-0.269441	-2.553	-0.292236	0.046	-0.19699	-3.203	-0.173818		-1.704	0.0157326
0.047	-0.00956359	-0.603	0.310495	0.047	-0.46427	-1.253	-0.309639	0.047	-0.556147	-1.903	-0.522235	0.047	-0.269509	-2.552	-0.292361	0.047	-0.196975	-3.202	-0.17373		-1.703	0.0157951
0.048	-0.0114728	-0.602	0.3058	0.048	-0.462899	-1.252	-0.308463	0.048	-0.555466	-1.902	-0.521583	0.048	-0.269581	-2.551	-0.292485	0.048	-0.196958	-3.201	-0.173648		-1.702	0.0158576
0.049	-0.0133588	-0.601	0.301138	0.049	-0.461531	-1.251	-0.307298	0.049	-0.55479	-1.901	-0.520934	0.049	-0.269655	-2.55	-0.292607	0.049	-0.196945	-3.2	-0.173574		-1.701	0.01592
0.05	-0.0152209	-0.6	0.296506	0.05	-0.460166	-1.25	-0.306122	0.05	-0.554115	-1.9	-0.520289	0.05	-0.26973	-2.549	-0.29273	0.05	-0.196935	-3.199	-0.173508		-1.7	0.0159824
0.051	-0.0170606	-0.599	0.291907	0.051	-0.4588	-1.249	-0.304918	0.051	-0.553439	-1.899	-0.519649	0.051	-0.269807	-2.548	-0.292853	0.051	-0.19693	-3.198	-0.173444		-1.699	0.0160448
0.052	-0.0188769	-0.598	0.28734	0.052	-0.457436	-1.248	-0.303719	0.052	-0.552762	-1.898	-0.519013	0.052	-0.269883	-2.547	-0.292977	0.052	-0.196929	-3.197	-0.173385		-1.698	0.0161072
0.053	-0.0206724	-0.597	0.282806	0.053	-0.456074	-1.247	-0.302573	0.053	-0.552082	-1.897	-0.51838	0.053	-0.269959	-2.546	-0.293105	0.053	-0.196934	-3.196	-0.17333		-1.697	0.0161695
0.054	-0.0224451	-0.596	0.278302	0.054	-0.454713	-1.246	-0.301427	0.054	-0.5514	-1.896	-0.517755	0.054	-0.270038	-2.545	-0.293233	0.054	-0.196939	-3.195	-0.173277		-1.696	0.0162317
0.055	-0.0241957	-0.595	0.273827	0.055	-0.453355	-1.245	-0.300284	0.055	-0.550716	-1.895	-0.517134	0.055	-0.27012	-2.544	-0.293361	0.055	-0.196943	-3.194	-0.173225		-1.695	0.016294
0.056	-0.0259259	-0.594	0.269378	0.056	-0.452002	-1.244	-0.299145	0.056	-0.550032	-1.894	-0.516514	0.056	-0.270204	-2.543	-0.293487	0.056	-0.196948	-3.193	-0.173177		-1.694	0.0163563
0.057	-0.0276336	-0.593	0.264953	0.057	-0.450652	-1.243	-0.298011	0.057	-0.549349	-1.893	-0.515897	0.057	-0.270291	-2.542	-0.293608	0.057	-0.196954	-3.192	-0.173128		-1.693	0.0164186
0.058	-0.0293154	-0.592	0.260551	0.058	-0.449306	-1.242	-0.296884	0.058	-0.548669	-1.892	-0.515279	0.058	-0.270383	-2.541	-0.293726	0.058	-0.196962	-3.191	-0.173081		-1.692	0.0164809
0.059	-0.030972	-0.591	0.256172	0.059	-0.447962	-1.241	-0.295763	0.059	-0.547992	-1.891	-0.514659	0.059	-0.270479	-2.54	-0.29384	0.059	-0.196974	-3.19	-0.173035		-1.691	0.0165431
0.06	-0.0326028	-0.59	0.251817	0.06	-0.446619	-1.24	-0.294649	0.06	-0.547316	-1.89	-0.514043	0.06	-0.270575	-2.539	-0.29395	0.06	-0.19699	-3.189	-0.172988		-1.69	0.0166054
0.061	-0.0342069	-0.589	0.247484	0.061	-0.445278	-1.239	-0.293542	0.061	-0.546641	-1.889	-0.513432	0.061	-0.270668	-2.538	-0.294059	0.061	-0.197007	-3.188	-0.172942		-1.689	0.0166675
0.062	-0.0357839	-0.588	0.243172	0.062	-0.443939	-1.238	-0.292443	0.062	-0.545967	-1.888	-0.512828	0.062	-0.270758	-2.537	-0.294164	0.062	-0.19702	-3.187	-0.172898		-1.688	0.0167295
0.063	-0.0373358	-0.587	0.238881	0.063	-0.442604	-1.237	-0.291355	0.063	-0.545293	-1.887	-0.512239	0.063	-0.270842	-2.536	-0.294269	0.063	-0.197029	-3.186	-0.172855		-1.687	0.0167914
0.064	-0.0388611	-0.586	0.23461	0.064	-0.441274	-1.236	-0.290278	0.064	-0.544619	-1.886	-0.511704	0.064	-0.270924	-2.535	-0.294412	0.064	-0.197029	-3.185	-0.172819		-1.686	0.0168531
0.065	-0.0403603	-0.585	0.230356	0.065	-0.43995	-1.235	-0.28921	0.065	-0.543941	-1.885	-0.511178	0.065	-0.271005	-2.534	-0.29461	0.065	-0.197018	-3.184	-0.172786		-1.685	0.0169146
0.066	-0.0418311	-0.584	0.226121	0.066	-0.43863	-1.234	-0.288153	0.066	-0.543262	-1.884	-0.510655	0.066	-0.27109	-2.533	-0.294807	0.066	-0.197	-3.183	-0.172756		-1.684	0.0169759
0.067	-0.0432765	-0.583	0.221903	0.067	-0.437314	-1.233	-0.287105	0.067	-0.542579	-1.883	-0.510135	0.067	-0.271176	-2.532	-0.295002	0.067	-0.196978	-3.182	-0.172729		-1.683	0.017037
0.068	-0.044696	-0.582	0.217705	0.068	-0.435998	-1.232	-0.286067	0.068	-0.541891	-1.882	-0.509616	0.068	-0.271262	-2.531	-0.29519	0.068	-0.196958	-3.181	-0.172706		-1.682	0.0170978
0.069	-0.046093	-0.581	0.21353	0.069	-0.434682	-1.231	-0.285039	0.069	-0.5412	-1.881	-0.50904	0.069	-0.27135	-2.53	-0.29536	0.069	-0.196942	-3.18	-0.172682		-1.681	0.0171585
0.07	-0.0474656	-0.58	0.20938	0.07	-0.433367	-1.23	-0.284023	0.07	-0.540506	-1.88	-0.508463	0.07	-0.271439	-2.529	-0.295443	0.07	-0.196934	-3.179	-0.172668		-1.68	0.017219
0.071	-0.0488157	-0.579	0.205256	0.071	-0.432052	-1.229	-0.283017	0.071	-0.539806	-1.879	-0.507883	0.071	-0.271527	-2.528	-0.295523	0.071	-0.196933	-3.178	-0.172666		-1.679	0.0172792
0.072	-0.0501438	-0.578	0.20116	0.072	-0.430739	-1.228	-0.282022	0.072	-0.539098	-1.878	-0.507301	0.072	-0.271618	-2.527	-0.295599	0.072	-0.196937	-3.177	-0.172668		-1.678	0.0173393
0.073	-0.0514541	-0.577	0.197089	0.073	-0.429431	-1.227	-0.281035	0.073	-0.538383	-1.877	-0.506716	0.073	-0.271712	-2.526	-0.295673	0.073	-0.196946	-3.176	-0.172675		-1.677	0.0173991
0.074	-0.0527456	-0.576	0.193045	0.074	-0.428127	-1.226	-0.280056	0.074	-0.537662	-1.876	-0.506129	0.074	-0.271808	-2.525	-0.295745	0.074	-0.19696	-3.175	-0.172689		-1.676	0.0174588
0.075	-0.0540179	-0.575	0.189029	0.075	-0.426826	-1.225	-0.279084	0.075	-0.536935	-1.875	-0.505537	0.075	-0.271905	-2.524	-0.295816	0.075	-0.19698	-3.174	-0.17271		-1.675	0.0175182
0.076	-0.0552746	-0.574	0.185043	0.076	-0.425528	-1.224	-0.278122	0.076	-0.5362	-1.874	-0.504946	0.076	-0.272005	-2.523	-0.295883	0.076	-0.197006	-3.173	-0.17274		-1.674	0.0175774
0.077	-0.0565138	-0.573	0.181087	0.077	-0.424234	-1.223	-0.277169	0.077	-0.535459	-1.873	-0.504417	0.077	-0.272105	-2.522	-0.295945	0.077	-0.19704	-3.172	-0.172785		-1.673	0.0176363
0.078	-0.0577339	-0.572	0.177167	0.078	-0.422943	-1.222	-0.276225	0.078	-0.53471	-1.872	-0.503895	0.078	-0.272208	-2.521	-0.295998	0.078	-0.197077	-3.171	-0.172845		-1.672	0.0176951
0.079	-0.0589382	-0.571	0.17328	0.079	-0.421654	-1.221	-0.275287	0.079	-0.533952	-1.871	-0.503379	0.079	-0.272315	-2.52	-0.296041	0.079	-0.19712	-3.17	-0.172914		-1.671	0.0177536
0.08	-0.0601316	-0.57	0.169425	0.08	-0.420355	-1.22	-0.274356	0.08	-0.533187	-1.87	-0.502869	0.08	-0.272427	-2.519	-0.296078	0.08	-0.197165	-3.169	-0.172988		-1.67	0.0178119
0.081	-0.0613127	-0.569	0.165603	0.081	-0.419033	-1.219	-0.27343	0.081	-0.532416	-1.869	-0.502365	0.081	-0.272548	-2.518	-0.29611	0.081	-0.19721	-3.168	-0.173061		-1.669	0.01787
0.082	-0.0624834	-0.568	0.161812	0.082	-0.417713	-1.218	-0.27251	0.082	-0.531641	-1.868	-0.501863	0.082	-0.272677	-2.517	-0.296137	0.082	-0.19726	-3.167	-0.17313		-1.668	0.017928
0.083	-0.0636438	-0.567	0.158053	0.083	-0.416395	-1.217	-0.271598	0.083	-0.530866	-1.867	-0.501363	0.083	-0.272815	-2.516	-0.29616	0.083	-0.197318	-3.166	-0.173197		-1.667	0.0179857
0.084	-0.064791	-0.566	0.154326	0.084	-0.415079	-1.216	-0.270694	0.084	-0.530091	-1.866	-0.500866	0.084	-0.272962	-2.515	-0.296177	0.084	-0.197383	-3.165	-0.17326		-1.666	0.0180433
0.085	-0.0659247	-0.565	0.150631	0.085	-0.413785	-1.215	-0.269799	0.085	-0.529318	-1.865	-0.50037	0.085	-0.273119	-2.514	-0.296188	0.085	-0.197459	-3.164	-0.173324		-1.665	0.0181006
0.086	-0.0670463	-0.564	0.146965	0.086	-0.412521	-1.214	-0.26892	0.086	-0.528547	-1.864	-0.499875	0.086	-0.273282	-2.513	-0.29619	0.086	-0.197544	-3.163	-0.173387		-1.664	0.0181577
0.087	-0.0681586	-0.563	0.14333	0.087	-0.411263	-1.213	-0.268074	0.087	-0.527778	-1.863	-0.499384	0.087	-0.273448	-2.512	-0.296188	0.087	-0.197631	-3.162	-0.17345		-1.663	0.0182145
0.088	-0.0692624	-0.562	0.139723	0.088	-0.41001	-1.212	-0.267234	0.088	-0.527011	-1.862	-0.498893	0.088	-0.273618	-2.511	-0.296182	0.088	-0.197721	-3.161	-0.173515		-1.662	0.0182711
0.089	-0.0703588	-0.561	0.136144	0.089	-0.408764	-1.211	-0.2664	0.089	-0.526248	-1.861	-0.498398	0.089	-0.27379	-2.51	-0.296172	0.089	-0.19781	-3.16	-0.173588		-1.661	0.0183275
0.09	-0.0714512	-0.56	0.132591	0.09	-0.407521	-1.21	-0.265571	0.09	-0.525489	-1.86	-0.497904	0.09	-0.273961	-2.509	-0.296159	0.09	-0.197893	-3.159	-0.173668		-1.66	0.0183836
0.091	-0.072539	-0.559	0.129066	0.091	-0.406278	-1.209	-0.264747	0.091	-0.524736	-1.859	-0.497409	0.091	-0.274132	-2.508	-0.296142	0.091	-0.197973	-3.158	-0.173759		-1.659	0.0184394
0.092	-0.0736198	-0.558	0.125567	0.092	-0.405038	-1.208	-0.263891	0.092	-0.523987	-1.858	-0.496913	0.092	-0.274303	-2.507	-0.296116	0.092	-0.198053	-3.157	-0.173858		-1.658	0.0184949
0.093	-0.0746931	-0.557	0.122093	0.093	-0.403799	-1.207	-0.263041	0.093	-0.523244	-1.857	-0.496405	0.093	-0.27447	-2.506	-0.296082	0.093	-0.198131	-3.156	-0.173959		-1.657	0.0185502
0.094	-0.0757569	-0.556	0.118643	0.094	-0.40256	-1.206	-0.262197	0.094	-0.522506	-1.856	-0.495883	0.094	-0.274633	-2.505	-0.29604	0.094	-0.198211	-3.155	-0.174058		-1.656	0.018605
0.095	-0.0768062	-0.555	0.115217	0.095	-0.40132	-1.205	-0.261358	0.095	-0.521776	-1.855	-0.495346	0.095	-0.274795	-2.504	-0.29599	0.095	-0.198292	-3.154	-0.174157		-1.655	0.0186595
0.096	-0.0778378	-0.554	0.111811	0.096	-0.400081	-1.204	-0.260528	0.096	-0.521052	-1.854	-0.494792	0.096	-0.274958	-2.503	-0.295934	0.096	-0.198371	-3.153	-0.174255		-1.654	0.0187136
0.097	-0.0788498	-0.553	0.108427	0.097	-0.398842	-1.203	-0.259705	0.097	-0.520336	-1.853	-0.494238	0.097	-0.275122	-2.502	-0.295874	0.097	-0.198442	-3.152	-0.174358		-1.653	0.0187672
0.098	-0.0798453	-0.552	0.105062	0.098	-0.397604	-1.202	-0.258889	0.098	-0.519623	-1.852	-0.493684	0.098	-0.275287	-2.501	-0.295811	0.098	-0.198504	-3.151	-0.174471		-1.652	0.0188203
0.099	-0.0808257	-0.551	0.10172	0.099	-0.396367	-1.201	-0.25808	0.099	-0.518915	-1.851	-0.49313	0.099	-0.275454	-2.5	-0.295744	0.099	-0.198558	-3.15	-0.174594		-1.651	0.018873
0.1	-0.0817909	-0.55	0.0984011	0.1	-0.395129	-1.2	-0.257277	0.1	-0.518209	-1.85	-0.492575	0.1	-0.275619	-2.499	-0.29567	0.1	-0.198606	-3.149	-0.174722		-1.65	0.0189252
0.101	-0.0827475	-0.549	0.0951087	0.101	-0.39389	-1.199	-0.256483	0.101	-0.517506	-1.849	-0.492018	0.101	-0.275782	-2.498	-0.295591	0.101	-0.198647	-3.148	-0.174853		-1.649	0.018977
0.102	-0.0836969	-0.548	0.091845	0.102	-0.392649	-1.198	-0.255698	0.102	-0.516806	-1.848	-0.491459	0.102	-0.275943	-2.497	-0.295507	0.102	-0.198685	-3.147	-0.174984		-1.648	0.0190282
0.103	-0.0846376	-0.547	0.0886114	0.103	-0.391409	-1.197	-0.254922	0.103	-0.51611	-1.847	-0.490902	0.103	-0.276102	-2.496	-0.295421	0.103	-0.198723	-3.146	-0.175108		-1.647	0.0190789
0.104	-0.0855707	-0.546	0.0854081	0.104	-0.390174	-1.196	-0.254154	0.104	-0.515416	-1.846	-0.490349	0.104	-0.276261	-2.495	-0.295335	0.104	-0.198764	-3.145	-0.175225		-1.646	0.0191291
0.105	-0.0864992	-0.545	0.0822331	0.105	-0.388945	-1.195	-0.253394	0.105	-0.514724	-1.845	-0.489802	0.105	-0.276422	-2.494	-0.295247	0.105	-0.19881	-3.144	-0.175338		-1.645	0.0191786
0.106	-0.0874204	-0.544	0.0790848	0.106	-0.387724	-1.194	-0.252641	0.106	-0.514032	-1.844	-0.489261	0.106	-0.276587	-2.493	-0.295156	0.106	-0.198864	-3.143	-0.175448		-1.644	0.0192275
0.107	-0.0883343	-0.543	0.0759633	0.107	-0.386512	-1.193	-0.251897	0.107	-0.513342	-1.843	-0.488725	0.107	-0.276757	-2.492	-0.29506	0.107	-0.198926	-3.142	-0.175556		-1.643	0.0192757
0.108	-0.0892423	-0.542	0.0728659	0.108	-0.385306	-1.192	-0.251161	0.108	-0.512653	-1.842	-0.488195	0.108	-0.276933	-2.491	-0.294957	0.108	-0.198996	-3.141	-0.175663		-1.642	0.0193232
0.109	-0.0901438	-0.541	0.0697904	0.109	-0.384106	-1.191	-0.250433	0.109	-0.511966	-1.841	-0.487668	0.109	-0.277113	-2.49	-0.294848	0.109	-0.199076	-3.14	-0.175769		-1.641	0.0193699
0.11	-0.0910387	-0.54	0.0667369	0.11	-0.382916	-1.19	-0.249684	0.11	-0.51128	-1.84	-0.487143	0.11	-0.277295	-2.489	-0.29474	0.11	-0.199165	-3.139	-0.175873		-1.64	0.0194158
0.111	-0.0919269	-0.539	0.0637059	0.111	-0.381735	-1.189	-0.248938	0.111	-0.510595	-1.839	-0.486623	0.111	-0.277482	-2.488	-0.294631	0.111	-0.199266	-3.138	-0.175973		-1.639	0.0194608
0.112	-0.0928105	-0.538	0.060696	0.112	-0.380563	-1.188	-0.2482	0.112	-0.509911	-1.838	-0.486109	0.112	-0.27767	-2.487	-0.294526	0.112	-0.199376	-3.137	-0.176071		-1.638	0.0195048
0.113	-0.09369	-0.537	0.0577071	0.113	-0.3794	-1.187	-0.247468	0.113	-0.509231	-1.837	-0.485597	0.113	-0.277859	-2.486	-0.294422	0.113	-0.199491	-3.136	-0.176166		-1.637	0.019548
0.114	-0.0945663	-0.536	0.0547405	0.114	-0.378247	-1.186	-0.246743	0.114	-0.508554	-1.836	-0.485089	0.114	-0.278051	-2.485	-0.294318	0.114	-0.199606	-3.135	-0.176256		-1.636	0.0195903
0.115	-0.0954388	-0.535	0.0517971	0.115	-0.377099	-1.185	-0.246025	0.115	-0.507878	-1.835	-0.484585	0.115	-0.278244	-2.484	-0.294214	0.115	-0.19972	-3.134	-0.176345		-1.635	0.0196316
0.116	-0.0963085	-0.534	0.0488767	0.116	-0.375959	-1.184	-0.245351	0.116	-0.507203	-1.834	-0.484085	0.116	-0.278437	-2.483	-0.294109	0.116	-0.199835	-3.133	-0.176431		-1.634	0.0196721
0.117	-0.097175	-0.533	0.0459787	0.117	-0.374828	-1.183	-0.244682	0.117	-0.506532	-1.833	-0.483586	0.117	-0.278628	-2.482	-0.294	0.117	-0.199954	-3.132	-0.176513		-1.633	0.0197117
0.118	-0.0980393	-0.532	0.0431046	0.118	-0.373706	-1.182	-0.244019	0.118	-0.505865	-1.832	-0.483086	0.118	-0.278818	-2.481	-0.293892	0.118	-0.200083	-3.131	-0.17659		-1.632	0.0197504
0.119	-0.0989002	-0.531	0.0402548	0.119	-0.372592	-1.181	-0.243361	0.119	-0.505202	-1.831	-0.482584	0.119	-0.279004	-2.48	-0.293788	0.119	-0.200227	-3.13	-0.176663		-1.631	0.0197883
0.12	-0.0997571	-0.53	0.0374261	0.12	-0.371486	-1.18	-0.242708	0.12	-0.504545	-1.83	-0.482081	0.12	-0.279188	-2.479	-0.293689	0.12	-0.200386	-3.129	-0.176735		-1.63	0.0198254
0.121	-0.100608	-0.529	0.0346186	0.121	-0.370385	-1.179	-0.24206	0.121	-0.503892	-1.829	-0.481576	0.121	-0.279373	-2.478	-0.293596	0.121	-0.200558	-3.128	-0.17681		-1.629	0.0198615
0.122	-0.101451	-0.528	0.0318334	0.122	-0.369287	-1.178	-0.241421	0.122	-0.503244	-1.828	-0.481071	0.122	-0.279561	-2.477	-0.293511	0.122	-0.20074	-3.127	-0.176885		-1.628	0.0198968
0.123	-0.102284	-0.527	0.02907	0.123	-0.36819	-1.177	-0.240791	0.123	-0.502599	-1.827	-0.480565	0.123	-0.279751	-2.476	-0.29343	0.123	-0.20093	-3.126	-0.176964		-1.627	0.0199311
0.124	-0.103108	-0.526	0.0263302	0.124	-0.367095	-1.176	-0.240169	0.124	-0.501957	-1.826	-0.480059	0.124	-0.279941	-2.475	-0.293351	0.124	-0.201121	-3.125	-0.177043		-1.626	0.0199645
0.125	-0.103923	-0.525	0.0236168	0.125	-0.366003	-1.175	-0.239554	0.125	-0.501317	-1.825	-0.479554	0.125	-0.280133	-2.474	-0.293276	0.125	-0.20131	-3.124	-0.17712		-1.625	0.0199969
0.126	-0.104732	-0.524	0.0209299	0.126	-0.364911	-1.174	-0.238944	0.126	-0.500679	-1.824	-0.479051	0.126	-0.280327	-2.473	-0.293207	0.126	-0.201499	-3.123	-0.177192		-1.624	0.0200284
0.127	-0.105536	-0.523	0.018268	0.127	-0.36382	-1.173	-0.238307	0.127	-0.500038	-1.823	-0.478604	0.127	-0.280519	-2.472	-0.29314	0.127	-0.201687	-3.122	-0.177262		-1.623	0.0200589
0.128	-0.106335	-0.522	0.0156277	0.128	-0.36273	-1.172	-0.237669	0.128	-0.499391	-1.822	-0.478158	0.128	-0.28071	-2.471	-0.293077	0.128	-0.201875	-3.121	-0.177333		-1.622	0.0200884
0.129	-0.10713	-0.521	0.0130075	0.129	-0.361641	-1.171	-0.237038	0.129	-0.498737	-1.821	-0.47771	0.129	-0.280899	-2.47	-0.293019	0.129	-0.202058	-3.12	-0.177408		-1.621	0.020117
0.13	-0.107921	-0.52	0.0104051	0.13	-0.360552	-1.17	-0.236417	0.13	-0.498079	-1.82	-0.477262	0.13	-0.281084	-2.469	-0.292963	0.13	-0.202232	-3.119	-0.177481		-1.62	0.0201446
0.131	-0.108708	-0.519	0.00782197	0.131	-0.359463	-1.169	-0.235804	0.131	-0.497416	-1.819	-0.476812	0.131	-0.281263	-2.468	-0.292906	0.131	-0.202396	-3.118	-0.177551		-1.619	0.0201711
0.132	-0.109494	-0.518	0.00525844	0.132	-0.358376	-1.168	-0.235201	0.132	-0.49675	-1.818	-0.476364	0.132	-0.281437	-2.467	-0.292849	0.132	-0.202553	-3.117	-0.177617		-1.618	0.0201966
0.133	-0.110274	-0.517	0.00271472	0.133	-0.357292	-1.167	-0.234612	0.133	-0.496083	-1.817	-0.475919	0.133	-0.281609	-2.466	-0.292793	0.133	-0.202704	-3.116	-0.177677		-1.617	0.0202211
0.134	-0.11105	-0.516	0.000190539	0.134	-0.356212	-1.166	-0.23406	0.134	-0.495415	-1.816	-0.475478	0.134	-0.281779	-2.465	-0.292735	0.134	-0.202859	-3.115	-0.177732		-1.616	0.0202446
0.135	-0.11182	-0.515	-0.00231378	0.135	-0.355138	-1.165	-0.233513	0.135	-0.494747	-1.815	-0.475041	0.135	-0.281949	-2.464	-0.292678	0.135	-0.203019	-3.114	-0.177783		-1.615	0.0202671
0.136	-0.112583	-0.514	-0.00479914	0.136	-0.354071	-1.164	-0.232968	0.136	-0.49408	-1.814	-0.474608	0.136	-0.282118	-2.463	-0.29262	0.136	-0.203181	-3.113	-0.177834		-1.614	0.0202886
0.137	-0.113339	-0.513	-0.00726593	0.137	-0.353011	-1.163	-0.232426	0.137	-0.493408	-1.813	-0.474177	0.137	-0.282286	-2.462	-0.292557	0.137	-0.203348	-3.112	-0.177888		-1.613	0.020309
0.138	-0.114089	-0.512	-0.00971478	0.138	-0.351956	-1.162	-0.231884	0.138	-0.492736	-1.812	-0.473751	0.138	-0.282451	-2.461	-0.292495	0.138	-0.203516	-3.111	-0.177944		-1.612	0.0203284
0.139	-0.114833	-0.511	-0.0121445	0.139	-0.350906	-1.161	-0.231344	0.139	-0.492061	-1.811	-0.47333	0.139	-0.282611	-2.46	-0.292437	0.139	-0.203683	-3.11	-0.178001		-1.611	0.0203466
0.14	-0.115572	-0.51	-0.0145573	0.14	-0.349862	-1.16	-0.230806	0.14	-0.491382	-1.81	-0.472914	0.14	-0.282769	-2.459	-0.292378	0.14	-0.203848	-3.109	-0.178055		-1.61	0.0203637
0.141	-0.116308	-0.509	-0.0169536	0.141	-0.348824	-1.159	-0.23027	0.141	-0.490696	-1.809	-0.472505	0.141	-0.282924	-2.458	-0.29232	0.141	-0.204015	-3.108	-0.178101		-1.609	0.0203796
0.142	-0.117041	-0.508	-0.0193311	0.142	-0.347794	-1.158	-0.229734	0.142	-0.490009	-1.808	-0.472101	0.142	-0.283077	-2.457	-0.292268	0.142	-0.204178	-3.107	-0.17814		-1.608	0.0203944
0.143	-0.117769	-0.507	-0.0216855	0.143	-0.346772	-1.157	-0.229203	0.143	-0.489319	-1.807	-0.471701	0.143	-0.283228	-2.456	-0.292216	0.143	-0.204336	-3.106	-0.178173		-1.607	0.020408
0.144	-0.118495	-0.506	-0.0240165	0.144	-0.34572	-1.156	-0.228677	0.144	-0.488623	-1.806	-0.471303	0.144	-0.283376	-2.455	-0.292163	0.144	-0.204488	-3.105	-0.178204		-1.606	0.0204204
0.145	-0.119217	-0.505	-0.0263232	0.145	-0.344677	-1.155	-0.228156	0.145	-0.487927	-1.805	-0.470908	0.145	-0.28352	-2.454	-0.292112	0.145	-0.204631	-3.104	-0.178236		-1.605	0.0204317
0.146	-0.119936	-0.504	-0.0286015	0.146	-0.34364	-1.154	-0.22764	0.146	-0.48723	-1.804	-0.470514	0.146	-0.283662	-2.453	-0.292063	0.146	-0.204766	-3.103	-0.178269		-1.604	0.0204418
0.147	-0.120652	-0.503	-0.0308535	0.147	-0.342607	-1.153	-0.22713	0.147	-0.486533	-1.803	-0.470122	0.147	-0.283797	-2.452	-0.292018	0.147	-0.204894	-3.102	-0.178297		-1.603	0.0204508
0.148	-0.121366	-0.502	-0.0330836	0.148	-0.341577	-1.152	-0.226624	0.148	-0.485835	-1.802	-0.46973	0.148	-0.283928	-2.451	-0.291977	0.148	-0.205017	-3.101	-0.178318		-1.602	0.0204587
0.149	-0.122079	-0.501	-0.0352947	0.149	-0.34055	-1.151	-0.226124	0.149	-0.485136	-1.801	-0.469328	0.149	-0.284058	-2.45	-0.291936	0.149	-0.205138	-3.1	-0.178334		-1.601	0.0204654
0.15	-0.122786	-0.5	-0.037486	0.15	-0.339524	-1.15	-0.225629	0.15	-0.484435	-1.8	-0.468917	0.15	-0.284187	-2.449	-0.291894	0.15	-0.205263	-3.099	-0.178343		-1.6	0.020471
0.151	-0.123488	-0.499	-0.0396571	0.151	-0.338498	-1.149	-0.22514	0.151	-0.48373	-1.799	-0.468493	0.151	-0.284315	-2.448	-0.291853	0.151	-0.205392	-3.098	-0.17835		-1.599	0.0204754
0.152	-0.124185	-0.498	-0.0418047	0.152	-0.337476	-1.148	-0.224655	0.152	-0.483023	-1.798	-0.468054	0.152	-0.284443	-2.447	-0.29181	0.152	-0.205526	-3.097	-0.178353		-1.598	0.0204785
0.153	-0.124874	-0.497	-0.0439245	0.153	-0.336457	-1.147	-0.224176	0.153	-0.482319	-1.797	-0.467599	0.153	-0.284573	-2.446	-0.291764	0.153	-0.205662	-3.096	-0.178354		-1.597	0.0204805
0.154	-0.125554	-0.496	-0.0460137	0.154	-0.335444	-1.146	-0.223702	0.154	-0.481615	-1.796	-0.467143	0.154	-0.284702	-2.445	-0.291718	0.154	-0.205795	-3.095	-0.178351		-1.596	0.0204812
0.155	-0.126227	-0.495	-0.0480717	0.155	-0.334439	-1.145	-0.223236	0.155	-0.480914	-1.795	-0.466687	0.155	-0.28483	-2.444	-0.291675	0.155	-0.205925	-3.094	-0.178342		-1.595	0.0204808
0.156	-0.126894	-0.494	-0.0500988	0.156	-0.333441	-1.144	-0.222776	0.156	-0.480213	-1.794	-0.466232	0.156	-0.284958	-2.443	-0.291633	0.156	-0.206054	-3.093	-0.178328		-1.594	0.0204791
0.157	-0.127554	-0.493	-0.052095	0.157	-0.332451	-1.143	-0.222322	0.157	-0.479513	-1.793	-0.465778	0.157	-0.285085	-2.442	-0.291594	0.157	-0.206184	-3.092	-0.178318		-1.593	0.0204763
0.158	-0.128209	-0.492	-0.0540606	0.158	-0.331473	-1.142	-0.22187	0.158	-0.47881	-1.792	-0.465327	0.158	-0.28521	-2.441	-0.29156	0.158	-0.206319	-3.091	-0.178314		-1.592	0.0204724
0.159	-0.128861	-0.491	-0.0559922	0.159	-0.330506	-1.141	-0.221419	0.159	-0.478108	-1.791	-0.464877	0.159	-0.285331	-2.44	-0.291532	0.159	-0.206467	-3.09	-0.178319		-1.591	0.0204672
0.16	-0.12951	-0.49	-0.0578906	0.16	-0.32955	-1.14	-0.22097	0.16	-0.477406	-1.79	-0.464428	0.16	-0.28545	-2.439	-0.29151	0.16	-0.206626	-3.089	-0.178335		-1.59	0.0204609
0.161	-0.130155	-0.489	-0.0597589	0.161	-0.328604	-1.139	-0.220522	0.161	-0.476707	-1.789	-0.463984	0.161	-0.285568	-2.438	-0.291491	0.161	-0.206793	-3.088	-0.178361		-1.589	0.0204534
0.162	-0.130796	-0.488	-0.0615985	0.162	-0.327668	-1.138	-0.220076	0.162	-0.47601	-1.788	-0.463546	0.162	-0.285685	-2.437	-0.291475	0.162	-0.206962	-3.087	-0.178392		-1.588	0.0204447
0.163	-0.131431	-0.487	-0.0634099	0.163	-0.326737	-1.137	-0.219635	0.163	-0.475311	-1.787	-0.463113	0.163	-0.285804	-2.436	-0.291459	0.163	-0.207129	-3.086	-0.178426		-1.587	0.0204348
0.164	-0.132061	-0.486	-0.0651963	0.164	-0.325811	-1.136	-0.219198	0.164	-0.474607	-1.786	-0.462684	0.164	-0.28593	-2.435	-0.291439	0.164	-0.207289	-3.085	-0.178464		-1.586	0.0204236
0.165	-0.132687	-0.485	-0.0669591	0.165	-0.324883	-1.135	-0.218764	0.165	-0.473898	-1.785	-0.462259	0.165	-0.286063	-2.434	-0.291416	0.165	-0.20744	-3.084	-0.178508		-1.585	0.0204111
0.166	-0.13331	-0.484	-0.0686962	0.166	-0.323951	-1.134	-0.218334	0.166	-0.473181	-1.784	-0.461841	0.166	-0.286203	-2.433	-0.291392	0.166	-0.207582	-3.083	-0.178561		-1.584	0.0203973
0.167	-0.133934	-0.483	-0.0704083	0.167	-0.323016	-1.133	-0.217911	0.167	-0.472454	-1.783	-0.46143	0.167	-0.286348	-2.432	-0.291365	0.167	-0.20772	-3.082	-0.178624		-1.583	0.0203823
0.168	-0.134558	-0.482	-0.0720981	0.168	-0.322076	-1.132	-0.217494	0.168	-0.471718	-1.782	-0.461028	0.168	-0.286495	-2.431	-0.291337	0.168	-0.207853	-3.081	-0.178696		-1.582	0.020366
0.169	-0.13518	-0.481	-0.0737645	0.169	-0.321131	-1.131	-0.217084	0.169	-0.470973	-1.781	-0.460639	0.169	-0.28664	-2.43	-0.291309	0.169	-0.207982	-3.08	-0.178776		-1.581	0.0203485
0.17	-0.135797	-0.48	-0.0754025	0.17	-0.320183	-1.13	-0.216681	0.17	-0.470217	-1.78	-0.460258	0.17	-0.286782	-2.429	-0.291281	0.17	-0.20811	-3.079	-0.178866		-1.58	0.0203299
0.171	-0.136413	-0.479	-0.0770137	0.171	-0.31924	-1.129	-0.216284	0.171	-0.469454	-1.779	-0.459887	0.171	-0.286922	-2.428	-0.29125	0.171	-0.208233	-3.078	-0.178965		-1.579	0.0203101
0.172	-0.137025	-0.478	-0.0785994	0.172	-0.318306	-1.128	-0.21589	0.172	-0.468688	-1.778	-0.459525	0.172	-0.287058	-2.427	-0.29122	0.172	-0.208355	-3.077	-0.179075		-1.578	0.0202891
0.173	-0.137635	-0.477	-0.0801569	0.173	-0.317383	-1.127	-0.215497	0.173	-0.467918	-1.777	-0.45917	0.173	-0.287196	-2.426	-0.291187	0.173	-0.208479	-3.076	-0.1792		-1.577	0.020267
0.174	-0.138244	-0.476	-0.0816862	0.174	-0.316468	-1.126	-0.215105	0.174	-0.467146	-1.776	-0.458825	0.174	-0.287333	-2.425	-0.291152	0.174	-0.208604	-3.075	-0.179335		-1.576	0.0202437
0.175	-0.138853	-0.475	-0.0831917	0.175	-0.315563	-1.125	-0.214717	0.175	-0.466425	-1.775	-0.458492	0.175	-0.287472	-2.424	-0.291115	0.175	-0.208728	-3.074	-0.17948		-1.575	0.0202193
0.176	-0.139461	-0.474	-0.0846732	0.176	-0.314668	-1.124	-0.214335	0.176	-0.465714	-1.774	-0.458174	0.176	-0.287614	-2.423	-0.291076	0.176	-0.208853	-3.073	-0.179631		-1.574	0.0201937
0.177	-0.140067	-0.473	-0.0861276	0.177	-0.313785	-1.123	-0.213961	0.177	-0.465004	-1.773	-0.457869	0.177	-0.28776	-2.422	-0.291038	0.177	-0.208976	-3.072	-0.179783		-1.573	0.0201669
0.178	-0.140673	-0.472	-0.087557	0.178	-0.312907	-1.122	-0.213594	0.178	-0.464295	-1.772	-0.457579	0.178	-0.287906	-2.421	-0.291003	0.178	-0.209092	-3.071	-0.179934		-1.572	0.0201389
0.179	-0.141278	-0.471	-0.088963	0.179	-0.312034	-1.121	-0.213235	0.179	-0.463587	-1.771	-0.457303	0.179	-0.288051	-2.42	-0.290968	0.179	-0.209201	-3.07	-0.18009		-1.571	0.0201097
0.18	-0.141881	-0.47	-0.0903483	0.18	-0.311164	-1.12	-0.212883	0.18	-0.462876	-1.77	-0.457041	0.18	-0.288192	-2.419	-0.290935	0.18	-0.209307	-3.069	-0.180251		-1.57	0.0200794
0.181	-0.142481	-0.469	-0.0917112	0.181	-0.310332	-1.119	-0.212539	0.181	-0.4621	-1.769	-0.456791	0.181	-0.288326	-2.418	-0.290903	0.181	-0.209411	-3.068	-0.180421		-1.569	0.0200479
0.182	-0.143077	-0.468	-0.0930524	0.182	-0.309499	-1.118	-0.2122	0.182	-0.461318	-1.768	-0.456553	0.182	-0.288455	-2.417	-0.290874	0.182	-0.209517	-3.067	-0.180606		-1.568	0.0200153
0.183	-0.143672	-0.467	-0.0943748	0.183	-0.308664	-1.117	-0.211869	0.183	-0.460533	-1.767	-0.456323	0.183	-0.288582	-2.416	-0.290846	0.183	-0.209624	-3.066	-0.180802		-1.567	0.0199815
0.184	-0.144267	-0.466	-0.0956794	0.184	-0.307791	-1.116	-0.211554	0.184	-0.459694	-1.766	-0.4561	0.184	-0.288704	-2.415	-0.290821	0.184	-0.209734	-3.065	-0.181005		-1.566	0.0199466
0.185	-0.144861	-0.465	-0.096963	0.185	-0.306919	-1.115	-0.211272	0.185	-0.458844	-1.765	-0.455884	0.185	-0.288823	-2.414	-0.290795	0.185	-0.209844	-3.064	-0.181215		-1.565	0.0199107
0.186	-0.145455	-0.464	-0.0982278	0.186	-0.306049	-1.114	-0.210995	0.186	-0.457997	-1.764	-0.455672	0.186	-0.288938	-2.413	-0.290768	0.186	-0.209956	-3.063	-0.181431		-1.564	0.0198736
0.187	-0.146049	-0.463	-0.0994765	0.187	-0.305184	-1.113	-0.21072	0.187	-0.45715	-1.763	-0.455463	0.187	-0.289045	-2.412	-0.29074	0.187	-0.21007	-3.062	-0.181644		-1.563	0.0198355
0.188	-0.146642	-0.462	-0.10071	0.188	-0.304326	-1.112	-0.210448	0.188	-0.456303	-1.762	-0.455256	0.188	-0.289146	-2.411	-0.290711	0.188	-0.210189	-3.061	-0.181857		-1.562	0.0197963
0.189	-0.147234	-0.461	-0.101926	0.189	-0.303476	-1.111	-0.210177	0.189	-0.455515	-1.761	-0.455048	0.189	-0.289241	-2.41	-0.290683	0.189	-0.210312	-3.06	-0.182067		-1.561	0.019756
0.19	-0.147827	-0.46	-0.103126	0.19	-0.302635	-1.11	-0.209906	0.19	-0.45473	-1.76	-0.454837	0.19	-0.289332	-2.409	-0.290661	0.19	-0.210438	-3.059	-0.182276		-1.56	0.0197148
0.191	-0.148421	-0.459	-0.104312	0.191	-0.301801	-1.109	-0.209632	0.191	-0.453946	-1.759	-0.454621	0.191	-0.289417	-2.408	-0.290648	0.191	-0.210567	-3.058	-0.182482		-1.559	0.0196727
0.192	-0.149014	-0.458	-0.105483	0.192	-0.300973	-1.108	-0.209358	0.192	-0.453162	-1.758	-0.454398	0.192	-0.289497	-2.407	-0.290639	0.192	-0.210697	-3.057	-0.182689		-1.558	0.0196297
0.193	-0.149606	-0.457	-0.106638	0.193	-0.300149	-1.107	-0.209078	0.193	-0.452374	-1.757	-0.454164	0.193	-0.289572	-2.406	-0.290636	0.193	-0.210827	-3.056	-0.182901		-1.557	0.0195858
0.194	-0.150196	-0.456	-0.107777	0.194	-0.299325	-1.106	-0.208773	0.194	-0.45158	-1.756	-0.453917	0.194	-0.28964	-2.405	-0.290636	0.194	-0.21096	-3.055	-0.18312		-1.556	0.0195412
0.195	-0.150785	-0.455	-0.108904	0.195	-0.298502	-1.105	-0.208455	0.195	-0.450775	-1.755	-0.453659	0.195	-0.289702	-2.404	-0.290636	0.195	-0.211101	-3.054	-0.183344		-1.555	0.0194958
0.196	-0.151371	-0.454	-0.110015	0.196	-0.297678	-1.104	-0.20814	0.196	-0.44996	-1.754	-0.453388	0.196	-0.289758	-2.403	-0.290637	0.196	-0.211247	-3.053	-0.183577		-1.554	0.0194498
0.197	-0.151954	-0.453	-0.111108	0.197	-0.296855	-1.103	-0.207825	0.197	-0.449137	-1.753	-0.453106	0.197	-0.289811	-2.402	-0.290639	0.197	-0.2114	-3.052	-0.183816		-1.553	0.0194031
0.198	-0.152535	-0.452	-0.112184	0.198	-0.296034	-1.102	-0.207515	0.198	-0.448309	-1.752	-0.452815	0.198	-0.289854	-2.401	-0.290643	0.198	-0.211559	-3.051	-0.184055		-1.552	0.0193557
0.199	-0.153113	-0.451	-0.113242	0.199	-0.295217	-1.101	-0.207208	0.199	-0.447478	-1.751	-0.452516	0.199	-0.289887	-2.4	-0.29065	0.199	-0.211722	-3.05	-0.184291		-1.551	0.0193077
0.2	-0.15369	-0.45	-0.114282	0.2	-0.294403	-1.1	-0.206906	0.2	-0.446645	-1.75	-0.452211	0.2	-0.289905	-2.399	-0.290656	0.2	-0.211886	-3.049	-0.184522		-1.55	0.0192591
0.201	-0.154264	-0.449	-0.115307	0.201	-0.293592	-1.099	-0.206606	0.201	-0.445811	-1.749	-0.451903	0.201	-0.28991	-2.398	-0.290658	0.201	-0.212053	-3.048	-0.184749		-1.549	0.0192099
0.202	-0.154836	-0.448	-0.116316	0.202	-0.292751	-1.098	-0.206309	0.202	-0.444976	-1.748	-0.451589	0.202	-0.289898	-2.397	-0.290658	0.202	-0.212228	-3.047	-0.184972		-1.548	0.01916
0.203	-0.155405	-0.447	-0.117311	0.203	-0.291904	-1.097	-0.206015	0.203	-0.444138	-1.747	-0.45127	0.203	-0.289871	-2.396	-0.290655	0.203	-0.212413	-3.046	-0.185192		-1.547	0.0191095
0.204	-0.15597	-0.446	-0.118294	0.204	-0.291057	-1.096	-0.205725	0.204	-0.443301	-1.746	-0.450949	0.204	-0.289833	-2.395	-0.290653	0.204	-0.212609	-3.045	-0.185414		-1.546	0.0190583
0.205	-0.156531	-0.445	-0.119265	0.205	-0.290211	-1.095	-0.205441	0.205	-0.442464	-1.745	-0.450622	0.205	-0.289788	-2.394	-0.290654	0.205	-0.212811	-3.044	-0.185635		-1.545	0.0190065
0.206	-0.157088	-0.444	-0.120224	0.206	-0.289364	-1.094	-0.20516	0.206	-0.441628	-1.744	-0.450291	0.206	-0.289742	-2.393	-0.29066	0.206	-0.213019	-3.043	-0.185853		-1.544	0.018954
0.207	-0.157643	-0.443	-0.121171	0.207	-0.288498	-1.093	-0.204881	0.207	-0.44079	-1.743	-0.449958	0.207	-0.289694	-2.392	-0.290668	0.207	-0.21323	-3.042	-0.186073		-1.543	0.0189009
0.208	-0.158196	-0.442	-0.122104	0.208	-0.287632	-1.092	-0.204604	0.208	-0.439953	-1.742	-0.449623	0.208	-0.289647	-2.391	-0.290679	0.208	-0.213445	-3.041	-0.186294		-1.542	0.0188471
0.209	-0.15875	-0.441	-0.123021	0.209	-0.286767	-1.091	-0.204329	0.209	-0.439118	-1.741	-0.449283	0.209	-0.289594	-2.39	-0.29069	0.209	-0.213663	-3.04	-0.186518		-1.541	0.0187925
0.21	-0.159306	-0.44	-0.123922	0.21	-0.285869	-1.09	-0.204054	0.21	-0.438284	-1.74	-0.448938	0.21	-0.289535	-2.389	-0.290699	0.21	-0.213883	-3.039	-0.18674		-1.54	0.0187373
0.211	-0.159863	-0.439	-0.124805	0.211	-0.284965	-1.089	-0.203777	0.211	-0.437454	-1.739	-0.448586	0.211	-0.289466	-2.388	-0.290707	0.211	-0.214101	-3.038	-0.186958		-1.539	0.0186814
0.212	-0.160424	-0.438	-0.125672	0.212	-0.284063	-1.088	-0.203502	0.212	-0.436631	-1.738	-0.448225	0.212	-0.289386	-2.387	-0.290714	0.212	-0.214317	-3.037	-0.187167		-1.538	0.0186247
0.213	-0.160987	-0.437	-0.126525	0.213	-0.28316	-1.087	-0.203229	0.213	-0.435816	-1.737	-0.447858	0.213	-0.289295	-2.386	-0.290721	0.213	-0.214524	-3.036	-0.18737		-1.537	0.0185674
0.214	-0.161551	-0.436	-0.127365	0.214	-0.282239	-1.086	-0.202955	0.214	-0.435008	-1.736	-0.447487	0.214	-0.289201	-2.385	-0.290728	0.214	-0.214718	-3.035	-0.187566		-1.536	0.0185092
0.215	-0.162115	-0.435	-0.128193	0.215	-0.281353	-1.085	-0.202683	0.215	-0.434206	-1.735	-0.447108	0.215	-0.289105	-2.384	-0.290736	0.215	-0.214905	-3.034	-0.187763		-1.535	0.0184503
0.216	-0.162679	-0.434	-0.129011	0.216	-0.280475	-1.084	-0.202417	0.216	-0.433406	-1.734	-0.446723	0.216	-0.289008	-2.383	-0.290743	0.216	-0.215085	-3.033	-0.187967		-1.534	0.0183906
0.217	-0.163243	-0.433	-0.129817	0.217	-0.279581	-1.083	-0.202154	0.217	-0.432606	-1.733	-0.446332	0.217	-0.288913	-2.382	-0.290751	0.217	-0.215259	-3.032	-0.18818		-1.533	0.01833
0.218	-0.163809	-0.432	-0.130614	0.218	-0.27868	-1.082	-0.201893	0.218	-0.431806	-1.732	-0.445933	0.218	-0.288819	-2.381	-0.29076	0.218	-0.215429	-3.031	-0.1884		-1.532	0.0182687
0.219	-0.164381	-0.431	-0.131399	0.219	-0.277765	-1.081	-0.201636	0.219	-0.431006	-1.731	-0.445529	0.219	-0.288725	-2.38	-0.290769	0.219	-0.215598	-3.03	-0.188629		-1.531	0.0182065
0.22	-0.164957	-0.43	-0.132174	0.22	-0.276885	-1.08	-0.20138	0.22	-0.430207	-1.73	-0.445121	0.22	-0.288626	-2.379	-0.290777	0.22	-0.215766	-3.029	-0.188862		-1.53	0.0181436
0.221	-0.165539	-0.429	-0.132941	0.221	-0.276007	-1.079	-0.201114	0.221	-0.429413	-1.729	-0.44471	0.221	-0.288521	-2.378	-0.290788	0.221	-0.215934	-3.028	-0.189092		-1.529	0.01808
0.222	-0.166124	-0.428	-0.133701	0.222	-0.27513	-1.078	-0.200828	0.222	-0.428614	-1.728	-0.444299	0.222	-0.288409	-2.377	-0.290799	0.222	-0.216107	-3.027	-0.189317		-1.528	0.0180156
0.223	-0.166708	-0.427	-0.134456	0.223	-0.274219	-1.077	-0.200549	0.223	-0.427769	-1.727	-0.443889	0.223	-0.288289	-2.376	-0.290813	0.223	-0.216281	-3.026	-0.189538		-1.527	0.0179506
0.224	-0.167292	-0.426	-0.135206	0.224	-0.27335	-1.076	-0.200275	0.224	-0.426921	-1.726	-0.443475	0.224	-0.28816	-2.375	-0.290755	0.224	-0.216455	-3.025	-0.189756		-1.526	0.017885
0.225	-0.167876	-0.425	-0.13595	0.225	-0.272486	-1.075	-0.200005	0.225	-0.426075	-1.725	-0.443057	0.225	-0.287989	-2.374	-0.290684	0.225	-0.216627	-3.024	-0.189975		-1.525	0.0178187
0.226	-0.16846	-0.424	-0.136687	0.226	-0.271626	-1.074	-0.199755	0.226	-0.42523	-1.724	-0.442632	0.226	-0.287757	-2.373	-0.290613	0.226	-0.216797	-3.023	-0.190199		-1.524	0.0177521
0.227	-0.169043	-0.423	-0.137415	0.227	-0.270775	-1.073	-0.199529	0.227	-0.424384	-1.723	-0.442202	0.227	-0.287518	-2.372	-0.290541	0.227	-0.216966	-3.022	-0.190436		-1.523	0.0176853
0.228	-0.169627	-0.422	-0.138132	0.228	-0.269967	-1.072	-0.199302	0.228	-0.423595	-1.722	-0.441768	0.228	-0.287272	-2.371	-0.29047	0.228	-0.217138	-3.021	-0.19069		-1.522	0.0176183
0.229	-0.170211	-0.421	-0.138837	0.229	-0.269164	-1.071	-0.199072	0.229	-0.422806	-1.721	-0.441333	0.229	-0.287022	-2.37	-0.290398	0.229	-0.217314	-3.02	-0.190957		-1.521	0.0175511
0.23	-0.170796	-0.42	-0.139532	0.23	-0.268369	-1.07	-0.198838	0.23	-0.422017	-1.72	-0.440896	0.23	-0.286779	-2.369	-0.290331	0.23	-0.217498	-3.019	-0.191237		-1.52	0.0174837
0.231	-0.171383	-0.419	-0.140222	0.231	-0.267579	-1.069	-0.198599	0.231	-0.42123	-1.719	-0.440457	0.231	-0.286614	-2.368	-0.290271	0.231	-0.217685	-3.018	-0.191529		-1.519	0.0174162
0.232	-0.171974	-0.418	-0.140907	0.232	-0.266794	-1.068	-0.198356	0.232	-0.420444	-1.718	-0.439965	0.232	-0.286444	-2.367	-0.290223	0.232	-0.217876	-3.017	-0.191829		-1.518	0.0173482
0.233	-0.17257	-0.417	-0.14159	0.233	-0.26601	-1.067	-0.198109	0.233	-0.419662	-1.717	-0.439458	0.233	-0.286272	-2.366	-0.290184	0.233	-0.218065	-3.016	-0.192136		-1.517	0.0172799
0.234	-0.173169	-0.416	-0.142271	0.234	-0.26523	-1.066	-0.197858	0.234	-0.418883	-1.716	-0.438948	0.234	-0.286098	-2.365	-0.29016	0.234	-0.218251	-3.015	-0.192453		-1.516	0.0172112
0.235	-0.173768	-0.415	-0.142952	0.235	-0.264454	-1.065	-0.197605	0.235	-0.418108	-1.715	-0.438437	0.235	-0.28592	-2.364	-0.29017	0.235	-0.218435	-3.014	-0.192783		-1.515	0.0171421
0.236	-0.174365	-0.414	-0.143631	0.236	-0.263684	-1.064	-0.197351	0.236	-0.417278	-1.714	-0.437923	0.236	-0.285738	-2.363	-0.290252	0.236	-0.218618	-3.013	-0.193124		-1.514	0.0170726
0.237	-0.174961	-0.413	-0.144309	0.237	-0.262922	-1.063	-0.197095	0.237	-0.41645	-1.713	-0.437407	0.237	-0.285554	-2.362	-0.290343	0.237	-0.218801	-3.012	-0.193478		-1.513	0.0170027
0.238	-0.175551	-0.412	-0.144985	0.238	-0.262165	-1.062	-0.196838	0.238	-0.415622	-1.712	-0.436949	0.238	-0.285369	-2.361	-0.290443	0.238	-0.218989	-3.011	-0.193844		-1.512	0.0169323
0.239	-0.176137	-0.411	-0.145657	0.239	-0.261416	-1.061	-0.196582	0.239	-0.414793	-1.711	-0.436489	0.239	-0.285183	-2.36	-0.290551	0.239	-0.219185	-3.01	-0.194219		-1.511	0.0168616
0.24	-0.176718	-0.41	-0.14632	0.24	-0.260675	-1.06	-0.196324	0.24	-0.413957	-1.71	-0.436025	0.24	-0.284995	-2.359	-0.290671	0.24	-0.219388	-3.009	-0.194597		-1.51	0.0167904
0.241	-0.177295	-0.409	-0.146973	0.241	-0.259939	-1.059	-0.196065	0.241	-0.413118	-1.709	-0.43556	0.241	-0.284806	-2.358	-0.290805	0.241	-0.219599	-3.008	-0.194977		-1.509	0.0167188
0.242	-0.177868	-0.408	-0.147616	0.242	-0.259206	-1.058	-0.195804	0.242	-0.412278	-1.708	-0.435096	0.242	-0.284614	-2.357	-0.290951	0.242	-0.219818	-3.007	-0.195358		-1.508	0.0166469
0.243	-0.17844	-0.407	-0.14825	0.243	-0.258478	-1.057	-0.195541	0.243	-0.411437	-1.707	-0.434628	0.243	-0.284415	-2.356	-0.291106	0.243	-0.22004	-3.006	-0.195741		-1.507	0.0165745
0.244	-0.179014	-0.406	-0.148873	0.244	-0.257751	-1.056	-0.195277	0.244	-0.410593	-1.706	-0.434158	0.244	-0.284208	-2.355	-0.291269	0.244	-0.220268	-3.005	-0.196126		-1.506	0.0165017
0.245	-0.179588	-0.405	-0.149484	0.245	-0.257027	-1.055	-0.195014	0.245	-0.409751	-1.705	-0.433686	0.245	-0.283992	-2.354	-0.291437	0.245	-0.220503	-3.004	-0.196516		-1.505	0.0164284
0.246	-0.180163	-0.404	-0.150081	0.246	-0.256306	-1.054	-0.19475	0.246	-0.408908	-1.704	-0.433211	0.246	-0.283768	-2.353	-0.291611	0.246	-0.22075	-3.003	-0.196908		-1.504	0.0163546
0.247	-0.180739	-0.403	-0.150665	0.247	-0.25559	-1.053	-0.194487	0.247	-0.408064	-1.703	-0.43273	0.247	-0.283537	-2.352	-0.291791	0.247	-0.221001	-3.002	-0.197299		-1.503	0.0162804
0.248	-0.181312	-0.402	-0.151234	0.248	-0.254878	-1.052	-0.194226	0.248	-0.407218	-1.702	-0.432244	0.248	-0.283301	-2.351	-0.291975	0.248	-0.221256	-3.001	-0.197691		-1.502	0.0162057
0.249	-0.181883	-0.401	-0.151788	0.249	-0.254173	-1.051	-0.193968	0.249	-0.406372	-1.701	-0.43175	0.249	-0.283058	-2.35	-0.292166	0.249	-0.221514	-3	-0.198082		-1.501	0.0161305
0.25	-0.18245	-0.4	-0.152329	0.25	-0.253473	-1.05	-0.193714	0.25	-0.405525	-1.7	-0.431246	0.25	-0.282811	-2.349	-0.292363	0.25	-0.221773	-2.999	-0.198471		-1.5	0.0160547
0.251	-0.183013	-0.399	-0.152857	0.251	-0.252779	-1.049	-0.193465	0.251	-0.404678	-1.699	-0.430735	0.251	-0.28256	-2.348	-0.292565	0.251	-0.222029	-2.998	-0.198858		-1.499	0.0159785
0.252	-0.183572	-0.398	-0.153372	0.252	-0.25209	-1.048	-0.193219	0.252	-0.403845	-1.698	-0.430216	0.252	-0.282308	-2.347	-0.292772	0.252	-0.222281	-2.997	-0.19924		-1.498	0.0159017
0.253	-0.184127	-0.397	-0.153875	0.253	-0.251406	-1.047	-0.192976	0.253	-0.40303	-1.697	-0.429694	0.253	-0.282055	-2.346	-0.292985	0.253	-0.222531	-2.996	-0.199619		-1.497	0.0158243
0.254	-0.184677	-0.396	-0.154366	0.254	-0.250724	-1.046	-0.192735	0.254	-0.402235	-1.696	-0.429169	0.254	-0.281805	-2.345	-0.293204	0.254	-0.222772	-2.995	-0.199993		-1.496	0.0157464
0.255	-0.185222	-0.395	-0.154844	0.255	-0.250042	-1.045	-0.192496	0.255	-0.401462	-1.695	-0.428643	0.255	-0.281555	-2.344	-0.293431	0.255	-0.223003	-2.994	-0.200367		-1.495	0.0156678
0.256	-0.185765	-0.394	-0.155312	0.256	-0.249357	-1.044	-0.192258	0.256	-0.400694	-1.694	-0.428115	0.256	-0.2813	-2.343	-0.293665	0.256	-0.223231	-2.993	-0.200741		-1.494	0.0155886
0.257	-0.186307	-0.393	-0.15577	0.257	-0.24867	-1.043	-0.192021	0.257	-0.399928	-1.693	-0.427584	0.257	-0.28104	-2.342	-0.293905	0.257	-0.223458	-2.992	-0.201115		-1.493	0.0155088
0.258	-0.186845	-0.392	-0.156219	0.258	-0.247982	-1.042	-0.191784	0.258	-0.399164	-1.692	-0.427053	0.258	-0.280772	-2.341	-0.294151	0.258	-0.22369	-2.991	-0.201491		-1.492	0.0154285
0.259	-0.187379	-0.391	-0.15666	0.259	-0.247296	-1.041	-0.191544	0.259	-0.398399	-1.691	-0.426522	0.259	-0.280496	-2.34	-0.294397	0.259	-0.223926	-2.99	-0.201865		-1.491	0.0153476
0.26	-0.18791	-0.39	-0.157093	0.26	-0.246614	-1.04	-0.191302	0.26	-0.397629	-1.69	-0.42599	0.26	-0.280212	-2.339	-0.29464	0.26	-0.224165	-2.989	-0.202238		-1.49	0.0152662
0.261	-0.188438	-0.389	-0.157517	0.261	-0.245936	-1.039	-0.191058	0.261	-0.396858	-1.689	-0.425458	0.261	-0.279927	-2.338	-0.294882	0.261	-0.224404	-2.988	-0.202611		-1.489	0.0151844
0.262	-0.18896	-0.388	-0.157932	0.262	-0.245261	-1.038	-0.190812	0.262	-0.396088	-1.688	-0.424926	0.262	-0.279641	-2.337	-0.295122	0.262	-0.224644	-2.987	-0.202985		-1.488	0.0151021
0.263	-0.189479	-0.387	-0.15834	0.263	-0.24459	-1.037	-0.190565	0.263	-0.395317	-1.687	-0.42439	0.263	-0.279355	-2.336	-0.295357	0.263	-0.224886	-2.986	-0.203362		-1.487	0.0150193
0.264	-0.189994	-0.386	-0.15874	0.264	-0.243921	-1.036	-0.190317	0.264	-0.394547	-1.686	-0.423852	0.264	-0.279071	-2.335	-0.295589	0.264	-0.225132	-2.985	-0.203742		-1.486	0.014936
0.265	-0.190506	-0.385	-0.159131	0.265	-0.243253	-1.035	-0.190069	0.265	-0.39378	-1.685	-0.423311	0.265	-0.27879	-2.334	-0.295817	0.265	-0.225383	-2.984	-0.204128		-1.485	0.0148521
0.266	-0.191019	-0.384	-0.159514	0.266	-0.24259	-1.034	-0.189822	0.266	-0.393014	-1.684	-0.422766	0.266	-0.278511	-2.333	-0.29604	0.266	-0.225642	-2.983	-0.204515		-1.484	0.0147677
0.267	-0.191535	-0.383	-0.159892	0.267	-0.241932	-1.033	-0.189577	0.267	-0.392247	-1.683	-0.422218	0.267	-0.278233	-2.332	-0.296257	0.267	-0.22591	-2.982	-0.204905		-1.483	0.0146828
0.268	-0.192053	-0.382	-0.160262	0.268	-0.24128	-1.032	-0.189333	0.268	-0.391481	-1.682	-0.421666	0.268	-0.277959	-2.331	-0.296468	0.268	-0.226185	-2.981	-0.205297		-1.482	0.0145973
0.269	-0.192574	-0.381	-0.160626	0.269	-0.240631	-1.031	-0.189095	0.269	-0.390716	-1.681	-0.421111	0.269	-0.277689	-2.33	-0.296674	0.269	-0.226469	-2.98	-0.205684		-1.481	0.0145113
0.27	-0.193096	-0.38	-0.160985	0.27	-0.239986	-1.03	-0.188859	0.27	-0.389953	-1.68	-0.420554	0.27	-0.27742	-2.329	-0.296875	0.27	-0.226762	-2.979	-0.206064		-1.48	0.0144246
0.271	-0.19362	-0.379	-0.161342	0.271	-0.239342	-1.029	-0.188623	0.271	-0.389191	-1.679	-0.419994	0.271	-0.277152	-2.328	-0.29707	0.271	-0.22706	-2.978	-0.206437		-1.479	0.0143373
0.272	-0.194147	-0.378	-0.161698	0.272	-0.2387	-1.028	-0.188387	0.272	-0.38843	-1.678	-0.419431	0.272	-0.276884	-2.327	-0.297262	0.272	-0.227361	-2.977	-0.206799		-1.478	0.0142493
0.273	-0.194675	-0.377	-0.162054	0.273	-0.238061	-1.027	-0.188149	0.273	-0.387672	-1.677	-0.418866	0.273	-0.27662	-2.326	-0.29745	0.273	-0.227668	-2.976	-0.207145		-1.477	0.0141606
0.274	-0.195204	-0.376	-0.162413	0.274	-0.237423	-1.026	-0.187907	0.274	-0.386917	-1.676	-0.418293	0.274	-0.276354	-2.325	-0.297637	0.274	-0.227983	-2.975	-0.207479		-1.476	0.0140711
0.275	-0.195735	-0.375	-0.162777	0.275	-0.236786	-1.025	-0.187663	0.275	-0.386164	-1.675	-0.417711	0.275	-0.276087	-2.324	-0.297823	0.275	-0.228302	-2.974	-0.207805		-1.475	0.013981
0.276	-0.196264	-0.374	-0.163146	0.276	-0.236149	-1.024	-0.187414	0.276	-0.385413	-1.674	-0.41712	0.276	-0.275821	-2.323	-0.298007	0.276	-0.228625	-2.973	-0.208122		-1.474	0.01389
0.277	-0.196791	-0.373	-0.163522	0.277	-0.235513	-1.023	-0.187162	0.277	-0.384663	-1.673	-0.416519	0.277	-0.275555	-2.322	-0.298184	0.277	-0.228957	-2.972	-0.208433		-1.473	0.0137982
0.278	-0.197316	-0.372	-0.163907	0.278	-0.234878	-1.022	-0.186905	0.278	-0.383915	-1.672	-0.41591	0.278	-0.275287	-2.321	-0.298353	0.278	-0.229297	-2.971	-0.20874		-1.472	0.0137056
0.279	-0.197839	-0.371	-0.164302	0.279	-0.234245	-1.021	-0.186644	0.279	-0.383167	-1.671	-0.415293	0.279	-0.275015	-2.32	-0.298512	0.279	-0.229644	-2.97	-0.209047		-1.471	0.0136121
0.28	-0.198361	-0.37	-0.164707	0.28	-0.233614	-1.02	-0.18638	0.28	-0.382418	-1.67	-0.414671	0.28	-0.27474	-2.319	-0.298662	0.28	-0.229999	-2.969	-0.209353		-1.47	0.0135177
0.281	-0.198879	-0.369	-0.165119	0.281	-0.232986	-1.019	-0.186114	0.281	-0.381669	-1.669	-0.414043	0.281	-0.274459	-2.318	-0.298807	0.281	-0.230368	-2.968	-0.209657		-1.469	0.0134223
0.282	-0.199391	-0.368	-0.165536	0.282	-0.232364	-1.018	-0.185846	0.282	-0.380919	-1.668	-0.413411	0.282	-0.274173	-2.317	-0.29895	0.282	-0.23075	-2.967	-0.209954		-1.468	0.013326
0.283	-0.199901	-0.367	-0.165957	0.283	-0.231746	-1.017	-0.185576	0.283	-0.380165	-1.667	-0.412774	0.283	-0.273884	-2.316	-0.299092	0.283	-0.231137	-2.966	-0.210248		-1.467	0.0132287
0.284	-0.200405	-0.366	-0.16638	0.284	-0.231131	-1.016	-0.185304	0.284	-0.379407	-1.666	-0.412133	0.284	-0.273592	-2.315	-0.299234	0.284	-0.231528	-2.965	-0.210535		-1.466	0.0131304
0.285	-0.200908	-0.365	-0.166803	0.285	-0.230519	-1.015	-0.185026	0.285	-0.378647	-1.665	-0.411488	0.285	-0.273298	-2.314	-0.299377	0.285	-0.231923	-2.964	-0.210814		-1.465	0.0130312
0.286	-0.20141	-0.364	-0.167226	0.286	-0.229911	-1.014	-0.184744	0.286	-0.377829	-1.664	-0.410839	0.286	-0.273	-2.313	-0.299516	0.286	-0.232317	-2.963	-0.211086		-1.464	0.012931
0.287	-0.201913	-0.363	-0.167651	0.287	-0.229304	-1.013	-0.184427	0.287	-0.377014	-1.663	-0.410187	0.287	-0.272698	-2.312	-0.299653	0.287	-0.232706	-2.962	-0.211356		-1.463	0.0128297
0.288	-0.202417	-0.362	-0.168079	0.288	-0.228703	-1.012	-0.1841	0.288	-0.376203	-1.662	-0.409533	0.288	-0.272389	-2.311	-0.299788	0.288	-0.233096	-2.961	-0.211626		-1.462	0.0127274
0.289	-0.20292	-0.361	-0.168509	0.289	-0.22811	-1.011	-0.183769	0.289	-0.375394	-1.661	-0.408876	0.289	-0.272077	-2.31	-0.299917	0.289	-0.233488	-2.96	-0.211894		-1.461	0.0126241
0.29	-0.203419	-0.36	-0.168941	0.29	-0.227525	-1.01	-0.183436	0.29	-0.374587	-1.66	-0.408216	0.29	-0.271761	-2.309	-0.300042	0.29	-0.233879	-2.959	-0.21216		-1.46	0.0125197
0.291	-0.203913	-0.359	-0.169374	0.291	-0.226915	-1.009	-0.183098	0.291	-0.373782	-1.659	-0.407555	0.291	-0.271439	-2.308	-0.300162	0.291	-0.234272	-2.958	-0.212431		-1.459	0.0124143
0.292	-0.204403	-0.358	-0.169809	0.292	-0.226305	-1.008	-0.182792	0.292	-0.372976	-1.658	-0.40689	0.292	-0.271111	-2.307	-0.300279	0.292	-0.234666	-2.957	-0.212708		-1.458	0.0123079
0.293	-0.204888	-0.357	-0.170244	0.293	-0.2257	-1.007	-0.182483	0.293	-0.37217	-1.657	-0.406222	0.293	-0.270779	-2.306	-0.300387	0.293	-0.235061	-2.956	-0.212989		-1.457	0.0122005
0.294	-0.205369	-0.356	-0.170677	0.294	-0.225099	-1.006	-0.182167	0.294	-0.371364	-1.656	-0.405555	0.294	-0.270441	-2.305	-0.300487	0.294	-0.235454	-2.955	-0.213268		-1.456	0.012092
0.295	-0.205847	-0.355	-0.171109	0.295	-0.224504	-1.005	-0.181846	0.295	-0.370558	-1.655	-0.404888	0.295	-0.270101	-2.304	-0.300579	0.295	-0.235847	-2.954	-0.213548		-1.455	0.0119825
0.296	-0.206324	-0.354	-0.171541	0.296	-0.22395	-1.004	-0.181521	0.296	-0.369751	-1.654	-0.404222	0.296	-0.269761	-2.303	-0.300663	0.296	-0.236242	-2.953	-0.213829		-1.454	0.011872
0.297	-0.206799	-0.353	-0.171974	0.297	-0.2234	-1.003	-0.181188	0.297	-0.368944	-1.653	-0.403559	0.297	-0.269419	-2.302	-0.300737	0.297	-0.236641	-2.952	-0.214105		-1.453	0.0117605
0.298	-0.207269	-0.352	-0.172405	0.298	-0.222853	-1.002	-0.180847	0.298	-0.368137	-1.652	-0.402895	0.298	-0.269072	-2.301	-0.300806	0.298	-0.237042	-2.951	-0.214377		-1.452	0.0116481
0.299	-0.207735	-0.351	-0.172834	0.299	-0.222305	-1.001	-0.180463	0.299	-0.36733	-1.651	-0.402229	0.299	-0.268717	-2.3	-0.300869	0.299	-0.237448	-2.95	-0.214648		-1.451	0.0115346
0.3	-0.208197	-0.35	-0.17326	0.3	-0.221758	-1	-0.180075	0.3	-0.366523	-1.65	-0.401561	0.3	-0.26835	-2.299	-0.300925	0.3	-0.237856	-2.949	-0.214917		-1.45	0.0114202
0.301	-0.208653	-0.349	-0.173683	0.301	-0.221213	-0.999	-0.179686	0.301	-0.365714	-1.649	-0.400888	0.301	-0.267971	-2.298	-0.300973	0.301	-0.238263	-2.948	-0.215178		-1.449	0.0113049
0.302	-0.209105	-0.348	-0.174101	0.302	-0.220668	-0.998	-0.179294	0.302	-0.364902	-1.648	-0.400212	0.302	-0.267582	-2.297	-0.301014	0.302	-0.238664	-2.947	-0.21543		-1.448	0.0111886
0.303	-0.209554	-0.347	-0.174519	0.303	-0.220124	-0.997	-0.178892	0.303	-0.364086	-1.647	-0.399531	0.303	-0.267188	-2.296	-0.301045	0.303	-0.239062	-2.946	-0.215675		-1.447	0.0110713
0.304	-0.210001	-0.346	-0.17494	0.304	-0.219586	-0.996	-0.178472	0.304	-0.363264	-1.646	-0.398846	0.304	-0.266792	-2.295	-0.301066	0.304	-0.239456	-2.945	-0.215917		-1.446	0.0109532
0.305	-0.210447	-0.345	-0.175364	0.305	-0.21905	-0.995	-0.178085	0.305	-0.362435	-1.645	-0.398157	0.305	-0.266395	-2.294	-0.301079	0.305	-0.239848	-2.944	-0.21616		-1.445	0.0108341
0.306	-0.210891	-0.344	-0.175791	0.306	-0.218518	-0.994	-0.177696	0.306	-0.361597	-1.644	-0.397515	0.306	-0.265996	-2.293	-0.301081	0.306	-0.240239	-2.943	-0.216403		-1.444	0.0107142
0.307	-0.211333	-0.343	-0.17622	0.307	-0.217987	-0.993	-0.177306	0.307	-0.360754	-1.643	-0.39688	0.307	-0.265596	-2.292	-0.301074	0.307	-0.240631	-2.942	-0.216646		-1.443	0.0105934
0.308	-0.211774	-0.342	-0.176651	0.308	-0.217457	-0.992	-0.176877	0.308	-0.359916	-1.642	-0.396244	0.308	-0.265189	-2.291	-0.301055	0.308	-0.24102	-2.941	-0.216888		-1.442	0.0104718
0.309	-0.212214	-0.341	-0.177081	0.309	-0.216926	-0.991	-0.176484	0.309	-0.359083	-1.641	-0.395606	0.309	-0.264776	-2.29	-0.301031	0.309	-0.241407	-2.94	-0.217132		-1.441	0.0103494
0.31	-0.212651	-0.34	-0.177511	0.31	-0.216393	-0.99	-0.176091	0.31	-0.358259	-1.64	-0.394966	0.31	-0.264358	-2.289	-0.301001	0.31	-0.241785	-2.939	-0.21738		-1.44	0.0102262
0.311	-0.213084	-0.339	-0.17794	0.311	-0.215859	-0.989	-0.175702	0.311	-0.357443	-1.639	-0.394323	0.311	-0.263936	-2.288	-0.300969	0.311	-0.242153	-2.938	-0.217633		-1.439	0.0101024
0.312	-0.213512	-0.338	-0.178366	0.312	-0.215326	-0.988	-0.175314	0.312	-0.356634	-1.638	-0.393679	0.312	-0.263512	-2.287	-0.300935	0.312	-0.242512	-2.937	-0.217891		-1.438	0.00997783
0.313	-0.213933	-0.337	-0.17879	0.313	-0.214794	-0.987	-0.174963	0.313	-0.355818	-1.637	-0.393036	0.313	-0.263087	-2.286	-0.300901	0.313	-0.242856	-2.936	-0.218153		-1.437	0.00985254
0.314	-0.214347	-0.336	-0.179214	0.314	-0.214263	-0.986	-0.174613	0.314	-0.354998	-1.636	-0.392373	0.314	-0.262663	-2.285	-0.300864	0.314	-0.243182	-2.935	-0.218413		-1.436	0.00972649
0.315	-0.214756	-0.335	-0.179639	0.315	-0.213731	-0.985	-0.174293	0.315	-0.354168	-1.635	-0.391675	0.315	-0.262236	-2.284	-0.300822	0.315	-0.243494	-2.934	-0.218666		-1.435	0.00959966
0.316	-0.215164	-0.334	-0.180069	0.316	-0.213196	-0.984	-0.173976	0.316	-0.353331	-1.634	-0.39098	0.316	-0.261809	-2.283	-0.300773	0.316	-0.243795	-2.933	-0.218911		-1.434	0.00947204
0.317	-0.215571	-0.333	-0.180505	0.317	-0.212659	-0.983	-0.173659	0.317	-0.352489	-1.633	-0.390284	0.317	-0.261381	-2.282	-0.300717	0.317	-0.244088	-2.932	-0.219157		-1.433	0.00934363
0.318	-0.215976	-0.332	-0.180945	0.318	-0.212119	-0.982	-0.173337	0.318	-0.351642	-1.632	-0.389587	0.318	-0.260949	-2.281	-0.300654	0.318	-0.24438	-2.931	-0.219401		-1.432	0.00921441
0.319	-0.216379	-0.331	-0.181387	0.319	-0.211576	-0.981	-0.17301	0.319	-0.35079	-1.631	-0.388889	0.319	-0.260513	-2.28	-0.300586	0.319	-0.244669	-2.93	-0.219641		-1.431	0.0090844
0.32	-0.216778	-0.33	-0.181829	0.32	-0.211031	-0.98	-0.172679	0.32	-0.349934	-1.63	-0.388186	0.32	-0.260074	-2.279	-0.300514	0.32	-0.244958	-2.929	-0.219877		-1.43	0.00895359
0.321	-0.21717	-0.329	-0.182269	0.321	-0.210488	-0.979	-0.172343	0.321	-0.349077	-1.629	-0.387481	0.321	-0.259632	-2.278	-0.300441	0.321	-0.245248	-2.928	-0.220111		-1.429	0.00882197
0.322	-0.217555	-0.328	-0.182708	0.322	-0.209945	-0.978	-0.172004	0.322	-0.348218	-1.628	-0.386773	0.322	-0.259188	-2.277	-0.300367	0.322	-0.245533	-2.927	-0.220335		-1.428	0.00868954
0.323	-0.217936	-0.327	-0.183147	0.323	-0.209403	-0.977	-0.171662	0.323	-0.347356	-1.627	-0.386063	0.323	-0.258747	-2.276	-0.300292	0.323	-0.245813	-2.926	-0.22055		-1.427	0.00855632
0.324	-0.218312	-0.326	-0.183585	0.324	-0.208862	-0.976	-0.171315	0.324	-0.346494	-1.626	-0.385349	0.324	-0.258305	-2.275	-0.300213	0.324	-0.246092	-2.925	-0.220762		-1.426	0.00842229
0.325	-0.218685	-0.325	-0.184023	0.325	-0.208321	-0.975	-0.170964	0.325	-0.345629	-1.625	-0.384632	0.325	-0.257864	-2.274	-0.300132	0.325	-0.246363	-2.924	-0.220972		-1.425	0.00828743
0.326	-0.219056	-0.324	-0.18446	0.326	-0.207782	-0.974	-0.17061	0.326	-0.344759	-1.624	-0.383914	0.326	-0.257421	-2.273	-0.300049	0.326	-0.246623	-2.923	-0.221176		-1.424	0.00815168
0.327	-0.219427	-0.323	-0.184894	0.327	-0.207246	-0.973	-0.170249	0.327	-0.343884	-1.623	-0.383193	0.327	-0.256977	-2.272	-0.299965	0.327	-0.246872	-2.922	-0.221377		-1.423	0.00801499
0.328	-0.219799	-0.322	-0.185325	0.328	-0.206711	-0.972	-0.169883	0.328	-0.343006	-1.622	-0.38247	0.328	-0.256532	-2.271	-0.299881	0.328	-0.247114	-2.921	-0.221578		-1.422	0.00787732
0.329	-0.220171	-0.321	-0.185753	0.329	-0.206178	-0.971	-0.169511	0.329	-0.342124	-1.621	-0.381742	0.329	-0.256088	-2.27	-0.299794	0.329	-0.247346	-2.92	-0.22178		-1.421	0.00773867
0.33	-0.220542	-0.32	-0.186178	0.33	-0.205647	-0.97	-0.169135	0.33	-0.341239	-1.62	-0.38101	0.33	-0.255647	-2.269	-0.299704	0.33	-0.247571	-2.919	-0.221979		-1.42	0.00759904
0.331	-0.220913	-0.319	-0.186604	0.331	-0.205119	-0.969	-0.168755	0.331	-0.340356	-1.619	-0.380271	0.331	-0.255212	-2.268	-0.299605	0.331	-0.24779	-2.918	-0.222178		-1.419	0.00745844
0.332	-0.221284	-0.318	-0.187031	0.332	-0.204595	-0.968	-0.168371	0.332	-0.339474	-1.618	-0.379528	0.332	-0.254778	-2.267	-0.299497	0.332	-0.248011	-2.917	-0.222381		-1.418	0.00731686
0.333	-0.221654	-0.317	-0.187461	0.333	-0.204072	-0.967	-0.167984	0.333	-0.338591	-1.617	-0.37878	0.333	-0.254344	-2.266	-0.299381	0.333	-0.248236	-2.916	-0.222581		-1.417	0.0071743
0.334	-0.222021	-0.316	-0.187894	0.334	-0.203548	-0.966	-0.167596	0.334	-0.337708	-1.616	-0.377979	0.334	-0.253911	-2.265	-0.299257	0.334	-0.248466	-2.915	-0.222774		-1.416	0.00703074
0.335	-0.222388	-0.315	-0.188333	0.335	-0.203024	-0.965	-0.167206	0.335	-0.336825	-1.615	-0.377166	0.335	-0.253476	-2.264	-0.299123	0.335	-0.248705	-2.914	-0.222958		-1.415	0.00688618
0.336	-0.222755	-0.314	-0.188775	0.336	-0.2025	-0.964	-0.166808	0.336	-0.335941	-1.614	-0.376353	0.336	-0.253041	-2.263	-0.29898	0.336	-0.248952	-2.913	-0.223128		-1.414	0.00674061
0.337	-0.223117	-0.313	-0.189221	0.337	-0.201973	-0.963	-0.166399	0.337	-0.335055	-1.613	-0.375538	0.337	-0.252607	-2.262	-0.298827	0.337	-0.249206	-2.912	-0.223285		-1.413	0.00659406
0.338	-0.223477	-0.312	-0.189669	0.338	-0.201444	-0.962	-0.165976	0.338	-0.334168	-1.612	-0.37472	0.338	-0.252173	-2.261	-0.298665	0.338	-0.249466	-2.911	-0.223436		-1.412	0.00644655
0.339	-0.223837	-0.311	-0.190123	0.339	-0.200914	-0.961	-0.165539	0.339	-0.333282	-1.611	-0.373959	0.339	-0.251737	-2.26	-0.298496	0.339	-0.24974	-2.91	-0.223587		-1.411	0.00629807
0.34	-0.224194	-0.31	-0.190579	0.34	-0.200381	-0.96	-0.165088	0.34	-0.332396	-1.61	-0.373194	0.34	-0.251303	-2.259	-0.298322	0.34	-0.250029	-2.909	-0.223744		-1.41	0.00614862
0.341	-0.22455	-0.309	-0.19104	0.341	-0.199847	-0.959	-0.164631	0.341	-0.331508	-1.609	-0.372425	0.341	-0.25087	-2.258	-0.29815	0.341	-0.250334	-2.908	-0.223906		-1.409	0.0059982
0.342	-0.224906	-0.308	-0.191506	0.342	-0.199313	-0.958	-0.164169	0.342	-0.330621	-1.608	-0.371654	0.342	-0.250442	-2.257	-0.297978	0.342	-0.250644	-2.907	-0.22407		-1.408	0.00584679
0.343	-0.225262	-0.307	-0.191979	0.343	-0.198782	-0.957	-0.163646	0.343	-0.329734	-1.607	-0.370883	0.343	-0.250019	-2.256	-0.297805	0.343	-0.250965	-2.906	-0.224234		-1.407	0.00569437
0.344	-0.225619	-0.306	-0.192456	0.344	-0.198254	-0.956	-0.163118	0.344	-0.328848	-1.606	-0.370112	0.344	-0.249598	-2.255	-0.297627	0.344	-0.251289	-2.905	-0.224391		-1.406	0.00554092
0.345	-0.225977	-0.305	-0.192936	0.345	-0.197729	-0.955	-0.162583	0.345	-0.32796	-1.605	-0.369344	0.345	-0.249179	-2.254	-0.297442	0.345	-0.251613	-2.904	-0.224536		-1.405	0.00538644
0.346	-0.226334	-0.304	-0.193418	0.346	-0.197204	-0.954	-0.162041	0.346	-0.32707	-1.604	-0.368577	0.346	-0.248758	-2.253	-0.297248	0.346	-0.251935	-2.903	-0.224676		-1.404	0.00523091
0.347	-0.226688	-0.303	-0.1939	0.347	-0.196683	-0.953	-0.161491	0.347	-0.326179	-1.603	-0.36781	0.347	-0.248334	-2.252	-0.297044	0.347	-0.252255	-2.902	-0.224812		-1.403	0.00507433
0.348	-0.227037	-0.302	-0.194383	0.348	-0.196162	-0.952	-0.160934	0.348	-0.325286	-1.602	-0.367041	0.348	-0.24791	-2.251	-0.296829	0.348	-0.252572	-2.901	-0.224949		-1.402	0.00491667
0.349	-0.227382	-0.301	-0.194865	0.349	-0.195641	-0.951	-0.160371	0.349	-0.324392	-1.601	-0.366273	0.349	-0.247488	-2.25	-0.296603	0.349	-0.252884	-2.9	-0.22509		-1.401	0.0047579
0.35	-0.227721	-0.3	-0.195346	0.35	-0.195121	-0.95	-0.159823	0.35	-0.323497	-1.6	-0.365505	0.35	-0.247069	-2.249	-0.296364	0.35	-0.253195	-2.899	-0.225239		-1.4	0.004598
0.351	-0.228056	-0.299	-0.19583	0.351	-0.1946	-0.949	-0.159308	0.351	-0.3226	-1.599	-0.364738	0.351	-0.24665	-2.248	-0.296116	0.351	-0.253502	-2.898	-0.225394		-1.399	0.00443694
0.352	-0.228386	-0.298	-0.196313	0.352	-0.194079	-0.948	-0.158793	0.352	-0.321701	-1.598	-0.363972	0.352	-0.246231	-2.247	-0.295857	0.352	-0.253812	-2.897	-0.225551		-1.398	0.00427471
0.353	-0.228712	-0.297	-0.196795	0.353	-0.193556	-0.947	-0.158231	0.353	-0.320802	-1.597	-0.363208	0.353	-0.245813	-2.246	-0.295585	0.353	-0.254126	-2.896	-0.225709		-1.397	0.0041113
0.354	-0.229031	-0.296	-0.197272	0.354	-0.193034	-0.946	-0.157675	0.354	-0.319905	-1.596	-0.362439	0.354	-0.245394	-2.245	-0.295305	0.354	-0.254445	-2.895	-0.225867		-1.396	0.00394672
0.355	-0.229344	-0.295	-0.197747	0.355	-0.192513	-0.945	-0.157121	0.355	-0.31901	-1.595	-0.361667	0.355	-0.244973	-2.244	-0.295015	0.355	-0.254764	-2.894	-0.226026		-1.395	0.00378096
0.356	-0.229649	-0.294	-0.198218	0.356	-0.191991	-0.944	-0.156569	0.356	-0.31812	-1.594	-0.360942	0.356	-0.244554	-2.243	-0.294714	0.356	-0.25508	-2.893	-0.226183		-1.394	0.00361404
0.357	-0.229952	-0.293	-0.198683	0.357	-0.191469	-0.943	-0.156018	0.357	-0.317231	-1.593	-0.360227	0.357	-0.244134	-2.242	-0.294408	0.357	-0.25539	-2.892	-0.22634		-1.393	0.00344595
0.358	-0.23025	-0.292	-0.199145	0.358	-0.190948	-0.942	-0.15547	0.358	-0.31634	-1.592	-0.359513	0.358	-0.243713	-2.241	-0.294096	0.358	-0.255692	-2.891	-0.226493		-1.392	0.00327671
0.359	-0.230546	-0.291	-0.199604	0.359	-0.190426	-0.941	-0.154921	0.359	-0.315447	-1.591	-0.358803	0.359	-0.243292	-2.24	-0.293783	0.359	-0.255984	-2.89	-0.226639		-1.391	0.00310629
0.36	-0.230838	-0.29	-0.200059	0.36	-0.189905	-0.94	-0.154374	0.36	-0.314553	-1.59	-0.358096	0.36	-0.242874	-2.239	-0.293468	0.36	-0.256269	-2.889	-0.226778		-1.39	0.00293469
0.361	-0.231126	-0.289	-0.20051	0.361	-0.189386	-0.939	-0.15383	0.361	-0.313656	-1.589	-0.357389	0.361	-0.242463	-2.238	-0.293154	0.361	-0.256552	-2.888	-0.22691		-1.389	0.0027619
0.362	-0.23141	-0.288	-0.200959	0.362	-0.188866	-0.938	-0.153287	0.362	-0.312757	-1.588	-0.356683	0.362	-0.242056	-2.237	-0.292837	0.362	-0.256834	-2.887	-0.227035		-1.388	0.00258792
0.363	-0.231692	-0.287	-0.201406	0.363	-0.188345	-0.937	-0.152744	0.363	-0.311855	-1.587	-0.355974	0.363	-0.241652	-2.236	-0.292517	0.363	-0.257117	-2.886	-0.227152		-1.387	0.00241278
0.364	-0.231972	-0.286	-0.201855	0.364	-0.187823	-0.936	-0.152201	0.364	-0.310953	-1.586	-0.355245	0.364	-0.241251	-2.235	-0.292153	0.364	-0.257399	-2.885	-0.22726		-1.386	0.00223648
0.365	-0.232251	-0.285	-0.202305	0.365	-0.187299	-0.935	-0.151661	0.365	-0.31005	-1.585	-0.354543	0.365	-0.240852	-2.234	-0.291732	0.365	-0.257682	-2.884	-0.22736		-1.385	0.00205904
0.366	-0.23253	-0.284	-0.202759	0.366	-0.186773	-0.934	-0.151122	0.366	-0.309146	-1.584	-0.353816	0.366	-0.240452	-2.233	-0.291308	0.366	-0.25796	-2.883	-0.227454		-1.384	0.00188046
0.367	-0.232806	-0.283	-0.203214	0.367	-0.186246	-0.933	-0.150583	0.367	-0.308243	-1.583	-0.353063	0.367	-0.240053	-2.232	-0.290884	0.367	-0.25823	-2.882	-0.227542		-1.383	0.00170073
0.368	-0.233078	-0.282	-0.203672	0.368	-0.185719	-0.932	-0.150046	0.368	-0.307341	-1.582	-0.352312	0.368	-0.239656	-2.231	-0.290465	0.368	-0.258489	-2.881	-0.227625		-1.382	0.00151983
0.369	-0.233347	-0.281	-0.204132	0.369	-0.185192	-0.931	-0.149507	0.369	-0.306441	-1.581	-0.35162	0.369	-0.239263	-2.23	-0.290061	0.369	-0.258736	-2.88	-0.227706		-1.381	0.00133777
0.37	-0.233614	-0.28	-0.204594	0.37	-0.184665	-0.93	-0.148967	0.37	-0.30554	-1.58	-0.350929	0.37	-0.238872	-2.229	-0.289739	0.37	-0.258968	-2.879	-0.22778		-1.38	0.0011545
0.371	-0.23388	-0.279	-0.205058	0.371	-0.184136	-0.929	-0.148423	0.371	-0.304637	-1.579	-0.350175	0.371	-0.238483	-2.228	-0.289415	0.371	-0.259189	-2.878	-0.227846		-1.379	0.000970001
0.372	-0.234144	-0.278	-0.205524	0.372	-0.183607	-0.928	-0.147879	0.372	-0.303735	-1.578	-0.34942	0.372	-0.238094	-2.227	-0.289086	0.372	-0.259396	-2.877	-0.22791		-1.378	0.000784262
0.373	-0.234403	-0.277	-0.20599	0.373	-0.183077	-0.927	-0.147335	0.373	-0.302832	-1.577	-0.348669	0.373	-0.237705	-2.226	-0.288746	0.373	-0.259592	-2.876	-0.227969		-1.377	0.000597291
0.374	-0.234657	-0.276	-0.206455	0.374	-0.182545	-0.926	-0.146791	0.374	-0.301927	-1.576	-0.347921	0.374	-0.237318	-2.225	-0.288397	0.374	-0.259782	-2.875	-0.228024		-1.376	0.000409072
0.375	-0.234905	-0.275	-0.206919	0.375	-0.18201	-0.925	-0.146248	0.375	-0.30102	-1.575	-0.347179	0.375	-0.23693	-2.224	-0.288038	0.375	-0.259972	-2.874	-0.228078		-1.375	0.000219637
0.376	-0.235147	-0.274	-0.207382	0.376	-0.181472	-0.924	-0.145705	0.376	-0.300113	-1.574	-0.346443	0.376	-0.23654	-2.223	-0.287674	0.376	-0.260162	-2.873	-0.228129		-1.374	2.90159e-05
0.377	-0.235386	-0.273	-0.207844	0.377	-0.18093	-0.923	-0.145159	0.377	-0.299208	-1.573	-0.345655	0.377	-0.236149	-2.222	-0.287306	0.377	-0.260357	-2.872	-0.228169		-1.373	-0.000162767
0.378	-0.235623	-0.272	-0.208307	0.378	-0.180383	-0.922	-0.144611	0.378	-0.298305	-1.572	-0.344871	0.378	-0.235757	-2.221	-0.286938	0.378	-0.260557	-2.871	-0.228199		-1.372	-0.000355685
0.379	-0.23586	-0.271	-0.208769	0.379	-0.179831	-0.921	-0.14406	0.379	-0.297406	-1.571	-0.344091	0.379	-0.235365	-2.22	-0.286568	0.379	-0.260759	-2.87	-0.228221		-1.371	-0.000549724
0.38	-0.236094	-0.27	-0.209229	0.38	-0.179274	-0.92	-0.143508	0.38	-0.296508	-1.57	-0.343315	0.38	-0.23497	-2.219	-0.286194	0.38	-0.260961	-2.869	-0.228239		-1.37	-0.000744877
0.381	-0.236327	-0.269	-0.209689	0.381	-0.178713	-0.919	-0.142954	0.381	-0.295662	-1.569	-0.342544	0.381	-0.234578	-2.218	-0.285816	0.381	-0.261162	-2.868	-0.228256		-1.369	-0.000941135
0.382	-0.236559	-0.268	-0.21015	0.382	-0.178151	-0.918	-0.142399	0.382	-0.294829	-1.568	-0.341776	0.382	-0.234185	-2.217	-0.285432	0.382	-0.261356	-2.867	-0.228273		-1.368	-0.0011385
0.383	-0.236789	-0.267	-0.210615	0.383	-0.177587	-0.917	-0.141843	0.383	-0.293995	-1.567	-0.341013	0.383	-0.23379	-2.216	-0.285043	0.383	-0.261543	-2.866	-0.228291		-1.367	-0.00133699
0.384	-0.237017	-0.266	-0.211083	0.384	-0.177021	-0.916	-0.141286	0.384	-0.29316	-1.566	-0.340253	0.384	-0.233391	-2.215	-0.28465	0.384	-0.261727	-2.865	-0.228311		-1.366	-0.00153659
0.385	-0.237241	-0.265	-0.211555	0.385	-0.176454	-0.915	-0.140728	0.385	-0.292326	-1.565	-0.339495	0.385	-0.232988	-2.214	-0.284252	0.385	-0.261906	-2.864	-0.228327		-1.365	-0.00173729
0.386	-0.237462	-0.264	-0.212031	0.386	-0.175884	-0.914	-0.14016	0.386	-0.291492	-1.564	-0.33874	0.386	-0.232581	-2.213	-0.283851	0.386	-0.262084	-2.863	-0.228347		-1.364	-0.00193912
0.387	-0.237677	-0.263	-0.212509	0.387	-0.175312	-0.913	-0.139565	0.387	-0.290654	-1.563	-0.337988	0.387	-0.232171	-2.212	-0.283443	0.387	-0.262264	-2.862	-0.228376		-1.363	-0.00214209
0.388	-0.237888	-0.262	-0.21299	0.388	-0.174738	-0.912	-0.138974	0.388	-0.289815	-1.562	-0.337241	0.388	-0.23176	-2.211	-0.283031	0.388	-0.262448	-2.861	-0.22841		-1.362	-0.00234621
0.389	-0.238096	-0.261	-0.213475	0.389	-0.174163	-0.911	-0.138387	0.389	-0.288951	-1.561	-0.336502	0.389	-0.231347	-2.21	-0.282616	0.389	-0.262633	-2.86	-0.228441		-1.361	-0.0025515
0.39	-0.238299	-0.26	-0.21396	0.39	-0.173589	-0.91	-0.137804	0.39	-0.288048	-1.56	-0.335773	0.39	-0.230935	-2.209	-0.282198	0.39	-0.262821	-2.859	-0.228464		-1.36	-0.002758
0.391	-0.238497	-0.259	-0.214451	0.391	-0.173015	-0.909	-0.137223	0.391	-0.287142	-1.559	-0.335054	0.391	-0.230521	-2.208	-0.281779	0.391	-0.263008	-2.858	-0.228473		-1.359	-0.00296572
0.392	-0.23869	-0.258	-0.214944	0.392	-0.172442	-0.908	-0.136683	0.392	-0.286238	-1.558	-0.334347	0.392	-0.230105	-2.207	-0.281362	0.392	-0.263189	-2.857	-0.228465		-1.358	-0.00317471
0.393	-0.238879	-0.257	-0.215439	0.393	-0.171869	-0.907	-0.136143	0.393	-0.285336	-1.557	-0.333662	0.393	-0.229691	-2.206	-0.280945	0.393	-0.263363	-2.856	-0.228452		-1.357	-0.00338499
0.394	-0.239062	-0.256	-0.215935	0.394	-0.171298	-0.906	-0.135603	0.394	-0.284438	-1.556	-0.333001	0.394	-0.22928	-2.205	-0.280528	0.394	-0.26353	-2.855	-0.228443		-1.356	-0.0035966
0.395	-0.239241	-0.255	-0.216434	0.395	-0.170727	-0.905	-0.135064	0.395	-0.283544	-1.555	-0.332363	0.395	-0.22887	-2.204	-0.280109	0.395	-0.263687	-2.854	-0.228439		-1.355	-0.00380958
0.396	-0.239417	-0.254	-0.216931	0.396	-0.170155	-0.904	-0.134525	0.396	-0.28265	-1.554	-0.331748	0.396	-0.228462	-2.203	-0.279689	0.396	-0.26384	-2.853	-0.228438		-1.354	-0.00402393
0.397	-0.239592	-0.253	-0.217428	0.397	-0.169585	-0.903	-0.133987	0.397	-0.281755	-1.553	-0.331139	0.397	-0.228058	-2.202	-0.279266	0.397	-0.263989	-2.852	-0.228439		-1.353	-0.00423969
0.398	-0.239764	-0.252	-0.217925	0.398	-0.169048	-0.902	-0.133448	0.398	-0.28086	-1.552	-0.330535	0.398	-0.227653	-2.201	-0.278844	0.398	-0.264138	-2.851	-0.228434		-1.352	-0.00445684
0.399	-0.239936	-0.251	-0.218422	0.399	-0.168518	-0.901	-0.132909	0.399	-0.279963	-1.551	-0.329933	0.399	-0.227245	-2.2	-0.278425	0.399	-0.264284	-2.85	-0.228424		-1.351	-0.00467541
0.4	-0.240109	-0.25	-0.218924	0.4	-0.167989	-0.9	-0.13237	0.4	-0.279062	-1.55	-0.329334	0.4	-0.226835	-2.199	-0.278009	0.4	-0.264428	-2.849	-0.228418		-1.35	-0.00489542
0.401	-0.240279	-0.249	-0.21943	0.401	-0.167459	-0.899	-0.13183	0.401	-0.278158	-1.549	-0.328737	0.401	-0.226419	-2.198	-0.277598	0.401	-0.264571	-2.848	-0.228417		-1.349	-0.00511688
0.402	-0.240446	-0.248	-0.21994	0.402	-0.166927	-0.898	-0.131289	0.402	-0.27725	-1.548	-0.328144	0.402	-0.225996	-2.197	-0.277192	0.402	-0.264713	-2.847	-0.228415		-1.348	-0.00533977
0.403	-0.24061	-0.247	-0.220453	0.403	-0.166391	-0.897	-0.130749	0.403	-0.276336	-1.547	-0.327555	0.403	-0.225567	-2.196	-0.276786	0.403	-0.264852	-2.846	-0.228413		-1.347	-0.00556407
0.404	-0.240769	-0.246	-0.22097	0.404	-0.165852	-0.896	-0.13021	0.404	-0.275418	-1.546	-0.326969	0.404	-0.225137	-2.195	-0.27638	0.404	-0.264987	-2.845	-0.228409		-1.346	-0.00578975
0.405	-0.240926	-0.245	-0.221485	0.405	-0.165309	-0.895	-0.129672	0.405	-0.274497	-1.545	-0.326383	0.405	-0.224708	-2.194	-0.275972	0.405	-0.265111	-2.844	-0.228396		-1.345	-0.00601676
0.406	-0.241084	-0.244	-0.221999	0.406	-0.164763	-0.894	-0.129135	0.406	-0.273575	-1.544	-0.325798	0.406	-0.22428	-2.193	-0.275564	0.406	-0.265225	-2.843	-0.228379		-1.344	-0.00624506
0.407	-0.241243	-0.243	-0.222516	0.407	-0.164215	-0.893	-0.1286	0.407	-0.272653	-1.543	-0.325212	0.407	-0.223854	-2.192	-0.275155	0.407	-0.265335	-2.842	-0.228363		-1.343	-0.00647463
0.408	-0.241405	-0.242	-0.223033	0.408	-0.163667	-0.892	-0.128068	0.408	-0.271729	-1.542	-0.324627	0.408	-0.223429	-2.191	-0.274744	0.408	-0.26544	-2.841	-0.228345		-1.342	-0.00670547
0.409	-0.24157	-0.241	-0.223549	0.409	-0.163118	-0.891	-0.127536	0.409	-0.270806	-1.541	-0.324044	0.409	-0.223006	-2.19	-0.274334	0.409	-0.265541	-2.84	-0.228324		-1.341	-0.00693757
0.41	-0.241737	-0.24	-0.224066	0.41	-0.162569	-0.89	-0.127006	0.41	-0.269885	-1.54	-0.323463	0.41	-0.222586	-2.189	-0.273923	0.41	-0.265642	-2.839	-0.228305		-1.34	-0.00717091
0.411	-0.241907	-0.239	-0.224586	0.411	-0.162019	-0.889	-0.126476	0.411	-0.268968	-1.539	-0.322883	0.411	-0.222167	-2.188	-0.273511	0.411	-0.265743	-2.838	-0.228284		-1.339	-0.00740552
0.412	-0.242077	-0.238	-0.22511	0.412	-0.16147	-0.888	-0.125947	0.412	-0.268055	-1.538	-0.322302	0.412	-0.22175	-2.187	-0.273097	0.412	-0.26584	-2.837	-0.228265		-1.338	-0.0076414
0.413	-0.242245	-0.237	-0.225638	0.413	-0.160919	-0.887	-0.125419	0.413	-0.267147	-1.537	-0.32172	0.413	-0.221334	-2.186	-0.272681	0.413	-0.265933	-2.836	-0.228252		-1.337	-0.00787854
0.414	-0.24241	-0.236	-0.226173	0.414	-0.160368	-0.886	-0.124894	0.414	-0.266244	-1.536	-0.321141	0.414	-0.22092	-2.185	-0.272266	0.414	-0.26602	-2.835	-0.228246		-1.336	-0.00811689
0.415	-0.242575	-0.235	-0.226714	0.415	-0.159817	-0.885	-0.124373	0.415	-0.265347	-1.535	-0.320563	0.415	-0.220507	-2.184	-0.271849	0.415	-0.266099	-2.834	-0.228241		-1.335	-0.00835644
0.416	-0.242738	-0.234	-0.227259	0.416	-0.159267	-0.884	-0.123858	0.416	-0.264456	-1.534	-0.319986	0.416	-0.220096	-2.183	-0.271429	0.416	-0.26617	-2.833	-0.22824		-1.334	-0.00859713
0.417	-0.242898	-0.233	-0.227805	0.417	-0.158717	-0.883	-0.123348	0.417	-0.26357	-1.533	-0.319411	0.417	-0.219687	-2.182	-0.271006	0.417	-0.266229	-2.832	-0.228238		-1.333	-0.00883895
0.418	-0.243055	-0.232	-0.228353	0.418	-0.158168	-0.882	-0.122844	0.418	-0.262687	-1.532	-0.318839	0.418	-0.219283	-2.181	-0.270579	0.418	-0.266274	-2.831	-0.228231		-1.332	-0.00908188
0.419	-0.243211	-0.231	-0.2289	0.419	-0.157613	-0.881	-0.122343	0.419	-0.261807	-1.531	-0.318269	0.419	-0.218882	-2.18	-0.270143	0.419	-0.2663	-2.83	-0.228221		-1.331	-0.00932591
0.42	-0.243365	-0.23	-0.229446	0.42	-0.157049	-0.88	-0.121845	0.42	-0.260929	-1.53	-0.317699	0.42	-0.218484	-2.179	-0.269697	0.42	-0.266304	-2.829	-0.228209		-1.33	-0.00957105
0.421	-0.243518	-0.229	-0.229993	0.421	-0.156477	-0.879	-0.121347	0.421	-0.260053	-1.529	-0.317132	0.421	-0.218088	-2.178	-0.269241	0.421	-0.266291	-2.828	-0.228194		-1.329	-0.00981729
0.422	-0.243673	-0.228	-0.230541	0.422	-0.155898	-0.878	-0.120848	0.422	-0.259181	-1.528	-0.31657	0.422	-0.217693	-2.177	-0.268773	0.422	-0.266261	-2.827	-0.228185		-1.328	-0.0100647
0.423	-0.243832	-0.227	-0.231091	0.423	-0.155313	-0.877	-0.120347	0.423	-0.258312	-1.527	-0.316009	0.423	-0.217299	-2.176	-0.268297	0.423	-0.266215	-2.826	-0.22818		-1.327	-0.0103132
0.424	-0.243992	-0.226	-0.231646	0.424	-0.15473	-0.876	-0.119845	0.424	-0.257445	-1.526	-0.315452	0.424	-0.216905	-2.175	-0.267811	0.424	-0.266155	-2.825	-0.22818		-1.326	-0.010563
0.425	-0.244153	-0.225	-0.232204	0.425	-0.154152	-0.875	-0.119342	0.425	-0.256579	-1.525	-0.314899	0.425	-0.216511	-2.174	-0.267322	0.425	-0.266084	-2.824	-0.228186		-1.325	-0.010814
0.426	-0.244314	-0.224	-0.232766	0.426	-0.153578	-0.874	-0.118838	0.426	-0.255714	-1.524	-0.314349	0.426	-0.216117	-2.173	-0.266828	0.426	-0.265998	-2.823	-0.228199		-1.324	-0.0110665
0.427	-0.244473	-0.223	-0.233329	0.427	-0.153007	-0.873	-0.118335	0.427	-0.254851	-1.523	-0.313747	0.427	-0.215722	-2.172	-0.266332	0.427	-0.265894	-2.822	-0.228214		-1.323	-0.0113206
0.428	-0.244629	-0.222	-0.233896	0.428	-0.152437	-0.872	-0.117833	0.428	-0.253991	-1.522	-0.313152	0.428	-0.215326	-2.171	-0.265833	0.428	-0.265776	-2.821	-0.228231		-1.322	-0.0115763
0.429	-0.244783	-0.221	-0.234463	0.429	-0.15187	-0.871	-0.117331	0.429	-0.253134	-1.521	-0.312563	0.429	-0.21493	-2.17	-0.265331	0.429	-0.265651	-2.82	-0.228248		-1.321	-0.0118336
0.43	-0.244936	-0.22	-0.235031	0.43	-0.151305	-0.87	-0.116832	0.43	-0.252281	-1.52	-0.311979	0.43	-0.214536	-2.169	-0.264825	0.43	-0.265522	-2.819	-0.228268		-1.32	-0.0120926
0.431	-0.245087	-0.219	-0.235598	0.431	-0.150743	-0.869	-0.116334	0.431	-0.251484	-1.519	-0.311399	0.431	-0.214144	-2.168	-0.264315	0.431	-0.265389	-2.818	-0.228286		-1.319	-0.0123531
0.432	-0.245234	-0.218	-0.236165	0.432	-0.150185	-0.868	-0.115837	0.432	-0.250704	-1.518	-0.310819	0.432	-0.213752	-2.167	-0.2638	0.432	-0.265248	-2.817	-0.228305		-1.318	-0.0126149
0.433	-0.245379	-0.217	-0.23673	0.433	-0.14963	-0.867	-0.115342	0.433	-0.249927	-1.517	-0.310238	0.433	-0.213359	-2.166	-0.263277	0.433	-0.265102	-2.816	-0.228329		-1.317	-0.0128781
0.434	-0.245522	-0.216	-0.237295	0.434	-0.149076	-0.866	-0.114851	0.434	-0.249156	-1.516	-0.309654	0.434	-0.212964	-2.165	-0.262749	0.434	-0.264946	-2.815	-0.228362		-1.316	-0.0131427
0.435	-0.245662	-0.215	-0.237862	0.435	-0.148524	-0.865	-0.114365	0.435	-0.248391	-1.515	-0.309065	0.435	-0.212566	-2.164	-0.262214	0.435	-0.26478	-2.814	-0.228403		-1.315	-0.0134086
0.436	-0.245801	-0.214	-0.238433	0.436	-0.147972	-0.864	-0.113885	0.436	-0.247629	-1.514	-0.30847	0.436	-0.212165	-2.163	-0.261671	0.436	-0.264611	-2.813	-0.228454		-1.314	-0.0136758
0.437	-0.245942	-0.213	-0.239008	0.437	-0.147421	-0.863	-0.113412	0.437	-0.246871	-1.513	-0.307872	0.437	-0.211764	-2.162	-0.261126	0.437	-0.264437	-2.812	-0.22851		-1.313	-0.0139443
0.438	-0.246083	-0.212	-0.239583	0.438	-0.146869	-0.862	-0.112947	0.438	-0.246125	-1.512	-0.307272	0.438	-0.211369	-2.161	-0.260581	0.438	-0.264257	-2.811	-0.228567		-1.312	-0.0142142
0.439	-0.246225	-0.211	-0.240157	0.439	-0.146317	-0.861	-0.11249	0.439	-0.245411	-1.511	-0.306674	0.439	-0.210978	-2.16	-0.260033	0.439	-0.264072	-2.81	-0.228623		-1.311	-0.0144855
0.44	-0.246367	-0.21	-0.240731	0.44	-0.145764	-0.86	-0.11204	0.44	-0.244728	-1.51	-0.306079	0.44	-0.210594	-2.159	-0.259486	0.44	-0.263879	-2.809	-0.228677		-1.31	-0.014758
0.441	-0.246507	-0.209	-0.2413	0.441	-0.14521	-0.859	-0.111597	0.441	-0.244021	-1.509	-0.305488	0.441	-0.210217	-2.158	-0.258939	0.441	-0.263677	-2.808	-0.22873		-1.309	-0.0150319
0.442	-0.246646	-0.208	-0.241867	0.442	-0.144652	-0.858	-0.111162	0.442	-0.243289	-1.508	-0.304901	0.442	-0.209845	-2.157	-0.258389	0.442	-0.263474	-2.807	-0.228781		-1.308	-0.0153071
0.443	-0.246784	-0.207	-0.242432	0.443	-0.144092	-0.857	-0.110729	0.443	-0.24256	-1.507	-0.304318	0.443	-0.209477	-2.156	-0.257836	0.443	-0.263274	-2.806	-0.228829		-1.307	-0.0155835
0.444	-0.246923	-0.206	-0.242997	0.444	-0.143532	-0.856	-0.110301	0.444	-0.241839	-1.506	-0.30374	0.444	-0.209112	-2.155	-0.257283	0.444	-0.263079	-2.805	-0.228874		-1.306	-0.0158612
0.445	-0.247062	-0.205	-0.243559	0.445	-0.14297	-0.855	-0.109878	0.445	-0.241124	-1.505	-0.303165	0.445	-0.208752	-2.154	-0.256728	0.445	-0.262896	-2.804	-0.228919		-1.305	-0.0161399
0.446	-0.247199	-0.204	-0.244123	0.446	-0.142406	-0.854	-0.109458	0.446	-0.240354	-1.504	-0.302596	0.446	-0.208394	-2.153	-0.256173	0.446	-0.262726	-2.803	-0.228966		-1.304	-0.0164198
0.447	-0.247335	-0.203	-0.244691	0.447	-0.141844	-0.853	-0.109039	0.447	-0.239588	-1.503	-0.30203	0.447	-0.208043	-2.152	-0.255618	0.447	-0.262564	-2.802	-0.229014		-1.303	-0.0167008
0.448	-0.247469	-0.202	-0.245258	0.448	-0.141294	-0.852	-0.108624	0.448	-0.238826	-1.502	-0.301474	0.448	-0.207696	-2.151	-0.255062	0.448	-0.262408	-2.801	-0.229062		-1.302	-0.0169828
0.449	-0.247602	-0.201	-0.245825	0.449	-0.140775	-0.851	-0.10821	0.449	-0.238067	-1.501	-0.300937	0.449	-0.207352	-2.15	-0.254508	0.449	-0.262248	-2.8	-0.22911		-1.301	-0.0172659
0.45	-0.247735	-0.2	-0.24639	0.45	-0.140259	-0.85	-0.107795	0.45	-0.237311	-1.5	-0.30042	0.45	-0.20701	-2.149	-0.253951	0.45	-0.262081	-2.799	-0.229156		-1.3	-0.01755
0.451	-0.24787	-0.199	-0.246954	0.451	-0.139744	-0.849	-0.107377	0.451	-0.23656	-1.499	-0.299924	0.451	-0.206671	-2.148	-0.253391	0.451	-0.261902	-2.798	-0.229199		-1.299	-0.0178352
0.452	-0.248005	-0.198	-0.247516	0.452	-0.139231	-0.848	-0.10696	0.452	-0.235815	-1.498	-0.299452	0.452	-0.206332	-2.147	-0.252829	0.452	-0.261707	-2.797	-0.229244		-1.298	-0.0181214
0.453	-0.248139	-0.197	-0.248078	0.453	-0.138717	-0.847	-0.106542	0.453	-0.235075	-1.497	-0.299001	0.453	-0.205997	-2.146	-0.252265	0.453	-0.2615	-2.796	-0.229291		-1.297	-0.0184086
0.454	-0.248273	-0.196	-0.248641	0.454	-0.13816	-0.846	-0.106123	0.454	-0.234343	-1.496	-0.298557	0.454	-0.205666	-2.145	-0.251697	0.454	-0.261286	-2.795	-0.229341		-1.296	-0.0186969
0.455	-0.248405	-0.195	-0.249206	0.455	-0.137598	-0.845	-0.105705	0.455	-0.233619	-1.495	-0.298118	0.455	-0.20534	-2.144	-0.251126	0.455	-0.261063	-2.794	-0.229395		-1.295	-0.0189862
0.456	-0.248537	-0.194	-0.249771	0.456	-0.137033	-0.844	-0.105289	0.456	-0.232905	-1.494	-0.297686	0.456	-0.205016	-2.143	-0.250552	0.456	-0.260829	-2.793	-0.229452		-1.294	-0.0192765
0.457	-0.24867	-0.193	-0.250337	0.457	-0.136464	-0.843	-0.104876	0.457	-0.232201	-1.493	-0.297259	0.457	-0.204693	-2.142	-0.249972	0.457	-0.260586	-2.792	-0.229507		-1.293	-0.0195679
0.458	-0.248803	-0.192	-0.250905	0.458	-0.135889	-0.842	-0.104467	0.458	-0.231508	-1.492	-0.296838	0.458	-0.204371	-2.141	-0.249387	0.458	-0.260328	-2.791	-0.229557		-1.292	-0.0198603
0.459	-0.248934	-0.191	-0.251476	0.459	-0.135308	-0.841	-0.104063	0.459	-0.230823	-1.491	-0.296421	0.459	-0.204049	-2.14	-0.248798	0.459	-0.260053	-2.79	-0.229601		-1.291	-0.0201538
0.46	-0.249063	-0.19	-0.252049	0.46	-0.134723	-0.84	-0.103661	0.46	-0.230146	-1.49	-0.296009	0.46	-0.203725	-2.139	-0.24821	0.46	-0.259764	-2.789	-0.229639		-1.29	-0.0204483
0.461	-0.249189	-0.189	-0.252623	0.461	-0.134135	-0.839	-0.103262	0.461	-0.229476	-1.489	-0.295599	0.461	-0.203398	-2.138	-0.247625	0.461	-0.259464	-2.788	-0.22967		-1.289	-0.0207439
0.462	-0.249315	-0.188	-0.253198	0.462	-0.133543	-0.838	-0.102865	0.462	-0.228815	-1.488	-0.295189	0.462	-0.203068	-2.137	-0.247042	0.462	-0.259155	-2.787	-0.229691		-1.288	-0.0210406
0.463	-0.249442	-0.187	-0.253774	0.463	-0.132951	-0.837	-0.102466	0.463	-0.228163	-1.487	-0.29478	0.463	-0.202734	-2.136	-0.246461	0.463	-0.258837	-2.786	-0.229708		-1.287	-0.0213384
0.464	-0.249571	-0.186	-0.25435	0.464	-0.132359	-0.836	-0.102069	0.464	-0.227522	-1.486	-0.294375	0.464	-0.202396	-2.135	-0.245882	0.464	-0.258512	-2.785	-0.229721		-1.286	-0.0216371
0.465	-0.249701	-0.185	-0.254924	0.465	-0.131764	-0.835	-0.101675	0.465	-0.226894	-1.485	-0.293972	0.465	-0.202055	-2.134	-0.2453	0.465	-0.258182	-2.784	-0.229728		-1.285	-0.0219368
0.466	-0.24983	-0.184	-0.255497	0.466	-0.131168	-0.834	-0.101283	0.466	-0.226276	-1.484	-0.293571	0.466	-0.201715	-2.133	-0.244715	0.466	-0.257846	-2.783	-0.229725		-1.284	-0.0222375
0.467	-0.249957	-0.183	-0.256068	0.467	-0.130571	-0.833	-0.100893	0.467	-0.225671	-1.483	-0.293172	0.467	-0.201375	-2.132	-0.24413	0.467	-0.257503	-2.782	-0.229717		-1.283	-0.0225391
0.468	-0.250083	-0.182	-0.256636	0.468	-0.129974	-0.832	-0.100505	0.468	-0.225077	-1.482	-0.292776	0.468	-0.201039	-2.131	-0.243545	0.468	-0.257156	-2.781	-0.229699		-1.282	-0.0228416
0.469	-0.25021	-0.181	-0.257202	0.469	-0.129378	-0.831	-0.100119	0.469	-0.224494	-1.481	-0.292379	0.469	-0.200707	-2.13	-0.242961	0.469	-0.256804	-2.78	-0.229669		-1.281	-0.0231451
0.47	-0.25034	-0.18	-0.25777	0.47	-0.128781	-0.83	-0.0997342	0.47	-0.223921	-1.48	-0.291983	0.47	-0.200377	-2.129	-0.242382	0.47	-0.256444	-2.779	-0.229632		-1.28	-0.0234494
0.471	-0.250472	-0.179	-0.258339	0.471	-0.128182	-0.829	-0.099352	0.471	-0.223356	-1.479	-0.291592	0.471	-0.200047	-2.128	-0.241807	0.471	-0.256075	-2.778	-0.22959		-1.279	-0.0237547
0.472	-0.250607	-0.178	-0.258908	0.472	-0.127582	-0.828	-0.0989726	0.472	-0.222797	-1.478	-0.291207	0.472	-0.199717	-2.127	-0.241234	0.472	-0.255697	-2.777	-0.229546		-1.278	-0.0240608
0.473	-0.250745	-0.177	-0.259478	0.473	-0.12698	-0.827	-0.0985949	0.473	-0.22224	-1.477	-0.29083	0.473	-0.199385	-2.126	-0.24066	0.473	-0.255307	-2.776	-0.229504		-1.277	-0.0243677
0.474	-0.250885	-0.176	-0.260048	0.474	-0.126378	-0.826	-0.0982178	0.474	-0.221686	-1.476	-0.290462	0.474	-0.199054	-2.125	-0.240088	0.474	-0.254908	-2.775	-0.22947		-1.276	-0.0246755
0.475	-0.251028	-0.175	-0.260617	0.475	-0.125776	-0.825	-0.0978408	0.475	-0.221086	-1.475	-0.290104	0.475	-0.198724	-2.124	-0.239514	0.475	-0.254505	-2.774	-0.229444		-1.275	-0.024984
0.476	-0.251174	-0.174	-0.261184	0.476	-0.125172	-0.824	-0.0974626	0.476	-0.220481	-1.474	-0.289751	0.476	-0.198394	-2.123	-0.238936	0.476	-0.254099	-2.773	-0.229427		-1.274	-0.0252933
0.477	-0.251322	-0.173	-0.261752	0.477	-0.124568	-0.823	-0.0970979	0.477	-0.219882	-1.473	-0.289404	0.477	-0.198062	-2.122	-0.238357	0.477	-0.25369	-2.772	-0.229418		-1.273	-0.0256034
0.478	-0.251472	-0.172	-0.262319	0.478	-0.123965	-0.822	-0.0967571	0.478	-0.219289	-1.472	-0.289064	0.478	-0.197729	-2.121	-0.237774	0.478	-0.253281	-2.771	-0.229412		-1.272	-0.0259141
0.479	-0.251624	-0.171	-0.262886	0.479	-0.123363	-0.821	-0.0964166	0.479	-0.2187	-1.471	-0.288728	0.479	-0.197394	-2.12	-0.237186	0.479	-0.252873	-2.77	-0.229402		-1.271	-0.0262256
0.48	-0.251778	-0.17	-0.263454	0.48	-0.122763	-0.82	-0.0960768	0.48	-0.218119	-1.47	-0.288397	0.48	-0.197059	-2.119	-0.236593	0.48	-0.252457	-2.769	-0.229389		-1.27	-0.0265376
0.481	-0.251936	-0.169	-0.264021	0.481	-0.122168	-0.819	-0.095737	0.481	-0.217606	-1.469	-0.28807	0.481	-0.196726	-2.118	-0.236	0.481	-0.25203	-2.768	-0.229373		-1.269	-0.0268503
0.482	-0.252098	-0.168	-0.264588	0.482	-0.121578	-0.818	-0.0953976	0.482	-0.217099	-1.468	-0.287746	0.482	-0.196396	-2.117	-0.235404	0.482	-0.251591	-2.767	-0.229355		-1.268	-0.0271637
0.483	-0.252259	-0.167	-0.265152	0.483	-0.120991	-0.817	-0.0950674	0.483	-0.2166	-1.467	-0.287425	0.483	-0.196069	-2.116	-0.234805	0.483	-0.251141	-2.766	-0.229336		-1.267	-0.0274776
0.484	-0.252418	-0.166	-0.265712	0.484	-0.120408	-0.816	-0.0947514	0.484	-0.216108	-1.466	-0.287108	0.484	-0.195742	-2.115	-0.234203	0.484	-0.250675	-2.765	-0.229317		-1.266	-0.0277921
0.485	-0.252576	-0.165	-0.26627	0.485	-0.119827	-0.815	-0.0943936	0.485	-0.215622	-1.465	-0.286797	0.485	-0.195415	-2.114	-0.233598	0.485	-0.250198	-2.764	-0.229294		-1.265	-0.0281072
0.486	-0.252732	-0.164	-0.266828	0.486	-0.119248	-0.814	-0.0940182	0.486	-0.215143	-1.464	-0.286492	0.486	-0.195089	-2.113	-0.232991	0.486	-0.249713	-2.763	-0.229266		-1.264	-0.0284228
0.487	-0.252888	-0.163	-0.267387	0.487	-0.11867	-0.813	-0.0936444	0.487	-0.214669	-1.463	-0.286191	0.487	-0.194764	-2.112	-0.232381	0.487	-0.24922	-2.762	-0.22924		-1.263	-0.028739
0.488	-0.253046	-0.162	-0.267946	0.488	-0.118093	-0.812	-0.0932869	0.488	-0.214204	-1.462	-0.285894	0.488	-0.194439	-2.111	-0.231768	0.488	-0.24872	-2.761	-0.229214		-1.262	-0.0290556
0.489	-0.253205	-0.161	-0.268507	0.489	-0.117516	-0.811	-0.0929456	0.489	-0.213745	-1.461	-0.2856	0.489	-0.194117	-2.11	-0.231152	0.489	-0.248212	-2.76	-0.229194		-1.261	-0.0293727
0.49	-0.253365	-0.16	-0.26907	0.49	-0.116937	-0.81	-0.0925858	0.49	-0.21329	-1.46	-0.285307	0.49	-0.193802	-2.109	-0.230533	0.49	-0.247697	-2.759	-0.229185		-1.26	-0.0296902
0.491	-0.253524	-0.159	-0.269632	0.491	-0.116358	-0.809	-0.0922327	0.491	-0.212838	-1.459	-0.285016	0.491	-0.193493	-2.108	-0.229907	0.491	-0.247173	-2.758	-0.229186		-1.259	-0.0300081
0.492	-0.253683	-0.158	-0.270191	0.492	-0.11578	-0.808	-0.0918894	0.492	-0.21239	-1.458	-0.28473	0.492	-0.193188	-2.107	-0.229278	0.492	-0.246635	-2.757	-0.229194		-1.258	-0.0303264
0.493	-0.25384	-0.157	-0.27075	0.493	-0.115202	-0.807	-0.0915775	0.493	-0.211947	-1.457	-0.28445	0.493	-0.192891	-2.106	-0.228646	0.493	-0.246086	-2.756	-0.229205		-1.257	-0.030645
0.494	-0.253999	-0.156	-0.271309	0.494	-0.114625	-0.806	-0.0912551	0.494	-0.211513	-1.456	-0.284174	0.494	-0.192598	-2.105	-0.228012	0.494	-0.245527	-2.755	-0.229219		-1.256	-0.0309639
0.495	-0.254158	-0.155	-0.271866	0.495	-0.114048	-0.805	-0.0909444	0.495	-0.211087	-1.455	-0.283903	0.495	-0.192308	-2.104	-0.22738	0.495	-0.24495	-2.754	-0.229237		-1.255	-0.0312832
0.496	-0.25432	-0.154	-0.272425	0.496	-0.113471	-0.804	-0.0906302	0.496	-0.210668	-1.454	-0.283635	0.496	-0.192019	-2.103	-0.22675	0.496	-0.244355	-2.753	-0.229254		-1.254	-0.0316027
0.497	-0.254486	-0.153	-0.272986	0.497	-0.112892	-0.803	-0.0903066	0.497	-0.210259	-1.453	-0.283366	0.497	-0.191729	-2.102	-0.226123	0.497	-0.243747	-2.752	-0.229273		-1.253	-0.0319226
0.498	-0.254656	-0.152	-0.273548	0.498	-0.112313	-0.802	-0.0899506	0.498	-0.209858	-1.452	-0.283099	0.498	-0.191441	-2.101	-0.225497	0.498	-0.243128	-2.751	-0.229299		-1.252	-0.0322427
0.499	-0.254831	-0.151	-0.274109	0.499	-0.111733	-0.801	-0.0895925	0.499	-0.209466	-1.451	-0.282834	0.499	-0.191152	-2.1	-0.224871	0.499	-0.242498	-2.75	-0.229337		-1.251	-0.0325631
0.5	-0.255009	-0.15	-0.27467	0.5	-0.111152	-0.8	-0.0892317	0.5	-0.209083	-1.45	-0.282572	0.5	-0.190865	-2.099	-0.224242	0.5	-0.24186	-2.749	-0.229384		-1.25	-0.0328838
0.501	-0.255189	-0.149	-0.275228	0.501	-0.110571	-0.799	-0.0888687	0.501	-0.208708	-1.449	-0.282314	0.501	-0.190578	-2.098	-0.223611	0.501	-0.241216	-2.748	-0.229443		-1.249	-0.0332047
0.502	-0.255371	-0.148	-0.275782	0.502	-0.10999	-0.798	-0.0885031	0.502	-0.208339	-1.448	-0.282064	0.502	-0.19029	-2.097	-0.222979	0.502	-0.240562	-2.747	-0.229509		-1.248	-0.0335257
0.503	-0.255554	-0.147	-0.27633	0.503	-0.109411	-0.797	-0.0881349	0.503	-0.207977	-1.447	-0.281821	0.503	-0.190002	-2.096	-0.222345	0.503	-0.239894	-2.746	-0.22958		-1.247	-0.033847
0.504	-0.255739	-0.146	-0.276872	0.504	-0.108833	-0.796	-0.0877632	0.504	-0.207622	-1.446	-0.281583	0.504	-0.189712	-2.095	-0.221713	0.504	-0.239215	-2.745	-0.229647		-1.246	-0.0341684
0.505	-0.255928	-0.145	-0.277408	0.505	-0.108257	-0.795	-0.0873874	0.505	-0.207277	-1.445	-0.28135	0.505	-0.189417	-2.094	-0.221081	0.505	-0.23853	-2.744	-0.229714		-1.245	-0.0344899
0.506	-0.256122	-0.144	-0.277939	0.506	-0.107684	-0.794	-0.0870157	0.506	-0.206941	-1.444	-0.281123	0.506	-0.189114	-2.093	-0.220448	0.506	-0.237842	-2.743	-0.229782		-1.244	-0.0348115
0.507	-0.256319	-0.143	-0.278465	0.507	-0.107112	-0.793	-0.0866724	0.507	-0.206614	-1.443	-0.280896	0.507	-0.188804	-2.092	-0.219816	0.507	-0.237152	-2.742	-0.229851		-1.243	-0.0351333
0.508	-0.256516	-0.142	-0.278988	0.508	-0.106541	-0.792	-0.0863275	0.508	-0.206295	-1.442	-0.280667	0.508	-0.188486	-2.091	-0.219185	0.508	-0.236458	-2.741	-0.229918		-1.242	-0.0354552
0.509	-0.256713	-0.141	-0.279507	0.509	-0.10597	-0.791	-0.0859832	0.509	-0.20598	-1.441	-0.280435	0.509	-0.188164	-2.09	-0.218557	0.509	-0.235758	-2.74	-0.229987		-1.241	-0.0357772
0.51	-0.256905	-0.14	-0.280023	0.51	-0.105402	-0.79	-0.0856405	0.51	-0.20567	-1.44	-0.280203	0.51	-0.187839	-2.089	-0.217936	0.51	-0.235056	-2.739	-0.230057		-1.24	-0.0360993
0.511	-0.257092	-0.139	-0.280535	0.511	-0.104834	-0.789	-0.0853007	0.511	-0.205364	-1.439	-0.279969	0.511	-0.187517	-2.088	-0.217318	0.511	-0.234354	-2.738	-0.230128		-1.239	-0.0364213
0.512	-0.257274	-0.138	-0.281044	0.512	-0.104268	-0.788	-0.0849602	0.512	-0.205061	-1.438	-0.279734	0.512	-0.1872	-2.087	-0.216704	0.512	-0.233653	-2.737	-0.230205		-1.238	-0.0367432
0.513	-0.257453	-0.137	-0.281549	0.513	-0.103704	-0.787	-0.0845966	0.513	-0.204763	-1.437	-0.279496	0.513	-0.186887	-2.086	-0.216096	0.513	-0.23296	-2.736	-0.230286		-1.237	-0.0370649
0.514	-0.257631	-0.136	-0.282051	0.514	-0.103141	-0.786	-0.0842172	0.514	-0.204469	-1.436	-0.279255	0.514	-0.186574	-2.085	-0.215493	0.514	-0.232274	-2.735	-0.230367		-1.236	-0.0373864
0.515	-0.257809	-0.135	-0.28255	0.515	-0.102581	-0.785	-0.0838377	0.515	-0.204181	-1.435	-0.279009	0.515	-0.186259	-2.084	-0.214893	0.515	-0.231591	-2.734	-0.230444		-1.235	-0.0377077
0.516	-0.25799	-0.134	-0.283044	0.516	-0.102022	-0.784	-0.0834556	0.516	-0.203899	-1.434	-0.278761	0.516	-0.185941	-2.083	-0.214299	0.516	-0.230906	-2.733	-0.230518		-1.234	-0.0380288
0.517	-0.258174	-0.133	-0.283533	0.517	-0.101463	-0.783	-0.0830732	0.517	-0.203626	-1.433	-0.278514	0.517	-0.185616	-2.082	-0.213708	0.517	-0.230217	-2.732	-0.230586		-1.233	-0.0383497
0.518	-0.25836	-0.132	-0.28402	0.518	-0.100905	-0.782	-0.0826915	0.518	-0.203358	-1.432	-0.278268	0.518	-0.185288	-2.081	-0.213118	0.518	-0.229527	-2.731	-0.230657		-1.232	-0.0386705
0.519	-0.258545	-0.131	-0.284506	0.519	-0.100347	-0.781	-0.082311	0.519	-0.203094	-1.431	-0.278026	0.519	-0.18496	-2.08	-0.212531	0.519	-0.228838	-2.73	-0.230732		-1.231	-0.0389912
0.52	-0.258728	-0.13	-0.28499	0.52	-0.0997883	-0.78	-0.0819307	0.52	-0.202835	-1.43	-0.277786	0.52	-0.184631	-2.079	-0.211947	0.52	-0.228146	-2.729	-0.230813		-1.23	-0.0393118
0.521	-0.25891	-0.129	-0.285469	0.521	-0.0992311	-0.779	-0.0815502	0.521	-0.202579	-1.429	-0.277544	0.521	-0.184306	-2.078	-0.211367	0.521	-0.22745	-2.728	-0.230902		-1.229	-0.0396323
0.522	-0.259089	-0.128	-0.285942	0.522	-0.0986752	-0.778	-0.08117	0.522	-0.202328	-1.428	-0.277297	0.522	-0.183982	-2.077	-0.210791	0.522	-0.226745	-2.727	-0.230999		-1.228	-0.0399527
0.523	-0.259267	-0.127	-0.286408	0.523	-0.0981205	-0.777	-0.080789	0.523	-0.202082	-1.427	-0.277042	0.523	-0.183657	-2.076	-0.210216	0.523	-0.22603	-2.726	-0.231101		-1.227	-0.040273
0.524	-0.259445	-0.126	-0.286867	0.524	-0.0975665	-0.776	-0.0804061	0.524	-0.201841	-1.426	-0.276783	0.524	-0.183334	-2.075	-0.209642	0.524	-0.225305	-2.725	-0.231211		-1.226	-0.0405932
0.525	-0.259623	-0.125	-0.287319	0.525	-0.0970139	-0.775	-0.0800234	0.525	-0.201603	-1.425	-0.276521	0.525	-0.183013	-2.074	-0.209066	0.525	-0.224573	-2.724	-0.231324		-1.225	-0.0409134
0.526	-0.259798	-0.124	-0.287768	0.526	-0.0964608	-0.774	-0.0796428	0.526	-0.201369	-1.424	-0.276258	0.526	-0.18269	-2.073	-0.208491	0.526	-0.223836	-2.723	-0.231437		-1.224	-0.0412335
0.527	-0.259972	-0.123	-0.288214	0.527	-0.0959065	-0.773	-0.0792641	0.527	-0.201139	-1.423	-0.275997	0.527	-0.182369	-2.072	-0.207915	0.527	-0.223094	-2.722	-0.231549		-1.223	-0.0415535
0.528	-0.260144	-0.122	-0.288659	0.528	-0.0953522	-0.772	-0.0788871	0.528	-0.200916	-1.422	-0.275736	0.528	-0.182051	-2.071	-0.207342	0.528	-0.222349	-2.721	-0.231655		-1.222	-0.0418734
0.529	-0.260312	-0.121	-0.289101	0.529	-0.0947978	-0.771	-0.0785128	0.529	-0.2007	-1.421	-0.275476	0.529	-0.181731	-2.07	-0.206773	0.529	-0.221597	-2.72	-0.231751		-1.221	-0.0421932
0.53	-0.260479	-0.12	-0.289541	0.53	-0.0942409	-0.77	-0.078141	0.53	-0.200492	-1.42	-0.275216	0.53	-0.18141	-2.069	-0.206207	0.53	-0.220834	-2.719	-0.231845		-1.22	-0.042513
0.531	-0.260642	-0.119	-0.289978	0.531	-0.0936822	-0.769	-0.0777728	0.531	-0.200289	-1.419	-0.274958	0.531	-0.181088	-2.068	-0.205643	0.531	-0.220065	-2.718	-0.231937		-1.219	-0.0428327
0.532	-0.2608	-0.118	-0.290411	0.532	-0.093123	-0.768	-0.0774088	0.532	-0.200092	-1.418	-0.274703	0.532	-0.180766	-2.067	-0.20508	0.532	-0.219291	-2.717	-0.232028		-1.218	-0.0431524
0.533	-0.260954	-0.117	-0.290841	0.533	-0.0925627	-0.767	-0.0770474	0.533	-0.199898	-1.417	-0.274452	0.533	-0.180444	-2.066	-0.20452	0.533	-0.218514	-2.716	-0.232116		-1.217	-0.0434722
0.534	-0.261105	-0.116	-0.291271	0.534	-0.092001	-0.766	-0.076687	0.534	-0.199709	-1.416	-0.274207	0.534	-0.180123	-2.065	-0.203963	0.534	-0.217735	-2.715	-0.232203		-1.216	-0.043792
0.535	-0.261255	-0.115	-0.291699	0.535	-0.0914399	-0.765	-0.0763264	0.535	-0.199526	-1.415	-0.273962	0.535	-0.179803	-2.064	-0.20341	0.535	-0.216955	-2.714	-0.232283		-1.215	-0.0441119
0.536	-0.261406	-0.114	-0.292125	0.536	-0.090877	-0.764	-0.0759641	0.536	-0.19935	-1.414	-0.273719	0.536	-0.179481	-2.063	-0.202861	0.536	-0.216177	-2.713	-0.23236		-1.214	-0.0444318
0.537	-0.261558	-0.113	-0.292552	0.537	-0.0903117	-0.763	-0.0755988	0.537	-0.199178	-1.413	-0.273476	0.537	-0.179155	-2.062	-0.202314	0.537	-0.2154	-2.712	-0.232432		-1.213	-0.0447518
0.538	-0.261714	-0.112	-0.29298	0.538	-0.0897445	-0.762	-0.0752313	0.538	-0.19901	-1.412	-0.273233	0.538	-0.178824	-2.061	-0.201767	0.538	-0.214616	-2.711	-0.232503		-1.212	-0.0450718
0.539	-0.261874	-0.111	-0.293405	0.539	-0.0891735	-0.761	-0.0748621	0.539	-0.198846	-1.411	-0.272989	0.539	-0.178488	-2.06	-0.20122	0.539	-0.213825	-2.71	-0.232578		-1.211	-0.0453921
0.54	-0.262037	-0.11	-0.29383	0.54	-0.0885976	-0.76	-0.0744932	0.54	-0.198689	-1.41	-0.272746	0.54	-0.178148	-2.059	-0.200672	0.54	-0.213026	-2.709	-0.232659		-1.21	-0.0457125
0.541	-0.262201	-0.109	-0.294256	0.541	-0.0880201	-0.759	-0.0741235	0.541	-0.198538	-1.409	-0.272502	0.541	-0.177806	-2.058	-0.200126	0.541	-0.212217	-2.708	-0.232739		-1.209	-0.046033
0.542	-0.262367	-0.108	-0.294681	0.542	-0.0874413	-0.758	-0.0737547	0.542	-0.198392	-1.408	-0.272259	0.542	-0.177462	-2.057	-0.19958	0.542	-0.2114	-2.707	-0.232822		-1.208	-0.0463535
0.543	-0.262531	-0.107	-0.295105	0.543	-0.086863	-0.757	-0.073388	0.543	-0.198253	-1.407	-0.272016	0.543	-0.177117	-2.056	-0.199038	0.543	-0.21058	-2.706	-0.232908		-1.207	-0.0466738
0.544	-0.262692	-0.106	-0.29553	0.544	-0.0862866	-0.756	-0.0730227	0.544	-0.198119	-1.406	-0.271774	0.544	-0.176773	-2.055	-0.198497	0.544	-0.20976	-2.705	-0.232997		-1.206	-0.0469937
0.545	-0.262849	-0.105	-0.295955	0.545	-0.0857115	-0.755	-0.0726581	0.545	-0.19799	-1.405	-0.271532	0.545	-0.176426	-2.054	-0.197956	0.545	-0.208943	-2.704	-0.233087		-1.205	-0.0473131
0.546	-0.263005	-0.104	-0.296379	0.546	-0.0851475	-0.754	-0.0722954	0.546	-0.197867	-1.404	-0.271289	0.546	-0.176078	-2.053	-0.19742	0.546	-0.208123	-2.703	-0.233181		-1.204	-0.0476319
0.547	-0.26316	-0.103	-0.296801	0.547	-0.0846116	-0.753	-0.0719324	0.547	-0.19775	-1.403	-0.271047	0.547	-0.17573	-2.052	-0.196891	0.547	-0.207299	-2.702	-0.233275		-1.203	-0.0479502
0.548	-0.263315	-0.102	-0.297243	0.548	-0.0840728	-0.752	-0.0715683	0.548	-0.197643	-1.402	-0.270808	0.548	-0.175381	-2.051	-0.196368	0.548	-0.20647	-2.701	-0.233371		-1.202	-0.048268
0.549	-0.26347	-0.101	-0.297714	0.549	-0.0835294	-0.751	-0.0712027	0.549	-0.197543	-1.401	-0.270571	0.549	-0.175034	-2.05	-0.195855	0.549	-0.205632	-2.7	-0.233464		-1.201	-0.0485851
0.55	-0.263626	-0.1	-0.298187	0.55	-0.0829827	-0.75	-0.0708351	0.55	-0.197452	-1.4	-0.270336	0.55	-0.174693	-2.049	-0.195351	0.55	-0.204786	-2.699	-0.233557		-1.2	-0.0489016
0.551	-0.263784	-0.099	-0.298662	0.551	-0.0824321	-0.749	-0.0704658	0.551	-0.197366	-1.399	-0.270102	0.551	-0.174356	-2.048	-0.194854	0.551	-0.203937	-2.698	-0.233652		-1.199	-0.0492174
0.552	-0.263944	-0.098	-0.29914	0.552	-0.0818775	-0.748	-0.0700963	0.552	-0.197288	-1.398	-0.269866	0.552	-0.174019	-2.047	-0.19436	0.552	-0.203087	-2.697	-0.233751		-1.198	-0.0495324
0.553	-0.264146	-0.097	-0.299619	0.553	-0.0813204	-0.747	-0.0697278	0.553	-0.197215	-1.397	-0.269624	0.553	-0.173685	-2.046	-0.193869	0.553	-0.202241	-2.696	-0.233849		-1.197	-0.0498467
0.554	-0.264363	-0.096	-0.300048	0.554	-0.0807616	-0.746	-0.06936	0.554	-0.197146	-1.396	-0.269376	0.554	-0.17335	-2.045	-0.193379	0.554	-0.201407	-2.695	-0.233949		-1.196	-0.0501602
0.555	-0.264581	-0.095	-0.300474	0.555	-0.0801997	-0.745	-0.0689938	0.555	-0.19708	-1.395	-0.269125	0.555	-0.173012	-2.044	-0.192889	0.555	-0.200578	-2.694	-0.234049		-1.195	-0.0504728
0.556	-0.2648	-0.094	-0.300896	0.556	-0.0796181	-0.744	-0.0686267	0.556	-0.19702	-1.394	-0.268872	0.556	-0.172676	-2.043	-0.192402	0.556	-0.199748	-2.693	-0.234144		-1.194	-0.0507847
0.557	-0.26502	-0.093	-0.301316	0.557	-0.0790243	-0.743	-0.0682581	0.557	-0.196963	-1.393	-0.268617	0.557	-0.172345	-2.042	-0.19192	0.557	-0.198918	-2.692	-0.234235		-1.193	-0.0510957
0.558	-0.265241	-0.092	-0.301733	0.558	-0.0784321	-0.742	-0.0678869	0.558	-0.196909	-1.392	-0.268362	0.558	-0.172015	-2.041	-0.191444	0.558	-0.198083	-2.691	-0.234324		-1.192	-0.0514059
0.559	-0.265456	-0.091	-0.302148	0.559	-0.0778407	-0.741	-0.067515	0.559	-0.196859	-1.391	-0.268107	0.559	-0.171685	-2.04	-0.190976	0.559	-0.197243	-2.69	-0.234408		-1.191	-0.0517153
0.56	-0.265631	-0.09	-0.30256	0.56	-0.0772484	-0.74	-0.0671421	0.56	-0.196813	-1.39	-0.267854	0.56	-0.171355	-2.039	-0.190516	0.56	-0.196405	-2.689	-0.234487		-1.19	-0.0520237
0.561	-0.265826	-0.089	-0.30297	0.561	-0.0766527	-0.739	-0.0667702	0.561	-0.19677	-1.389	-0.267602	0.561	-0.171019	-2.038	-0.190063	0.561	-0.195576	-2.688	-0.234559		-1.189	-0.0523312
0.562	-0.266053	-0.088	-0.303376	0.562	-0.0760515	-0.738	-0.0663999	0.562	-0.19673	-1.388	-0.267351	0.562	-0.170676	-2.037	-0.189619	0.562	-0.194749	-2.687	-0.234622		-1.188	-0.0526378
0.563	-0.266282	-0.087	-0.303779	0.563	-0.0754438	-0.737	-0.0660317	0.563	-0.196695	-1.387	-0.267103	0.563	-0.170328	-2.036	-0.189186	0.563	-0.193921	-2.686	-0.234675		-1.187	-0.0529434
0.564	-0.266516	-0.086	-0.30418	0.564	-0.0748294	-0.736	-0.0656656	0.564	-0.196668	-1.386	-0.266856	0.564	-0.169976	-2.035	-0.188762	0.564	-0.19309	-2.685	-0.234718		-1.186	-0.0532481
0.565	-0.266754	-0.085	-0.304583	0.565	-0.0742081	-0.735	-0.0653023	0.565	-0.196647	-1.385	-0.266607	0.565	-0.16962	-2.034	-0.188345	0.565	-0.192254	-2.684	-0.234753		-1.185	-0.0535518
0.566	-0.266995	-0.084	-0.304986	0.566	-0.0735802	-0.734	-0.0649407	0.566	-0.196635	-1.384	-0.266356	0.566	-0.169264	-2.033	-0.187936	0.566	-0.191415	-2.683	-0.234783		-1.184	-0.0538545
0.567	-0.26719	-0.083	-0.305393	0.567	-0.0729479	-0.733	-0.0645793	0.567	-0.196631	-1.383	-0.266102	0.567	-0.16891	-2.032	-0.187529	0.567	-0.190572	-2.682	-0.234809		-1.183	-0.0541562
0.568	-0.267387	-0.082	-0.3058	0.568	-0.0723144	-0.732	-0.0642166	0.568	-0.196634	-1.382	-0.265847	0.568	-0.168558	-2.031	-0.187125	0.568	-0.189726	-2.681	-0.234833		-1.182	-0.0544569
0.569	-0.267586	-0.081	-0.306209	0.569	-0.0716822	-0.731	-0.0638514	0.569	-0.196642	-1.381	-0.265589	0.569	-0.168205	-2.03	-0.186724	0.569	-0.188873	-2.68	-0.234856		-1.181	-0.0547566
0.57	-0.267786	-0.08	-0.306619	0.57	-0.0710511	-0.73	-0.063484	0.57	-0.196655	-1.38	-0.26533	0.57	-0.167853	-2.029	-0.186327	0.57	-0.188011	-2.679	-0.234882		-1.18	-0.0550553
0.571	-0.267985	-0.079	-0.307028	0.571	-0.0704213	-0.729	-0.0631166	0.571	-0.196673	-1.379	-0.265071	0.571	-0.167501	-2.028	-0.185935	0.571	-0.187141	-2.678	-0.234909		-1.179	-0.0553529
0.572	-0.268182	-0.078	-0.307438	0.572	-0.0697939	-0.728	-0.0627513	0.572	-0.1967	-1.378	-0.264815	0.572	-0.167149	-2.027	-0.185551	0.572	-0.186269	-2.677	-0.234939		-1.178	-0.0556495
0.573	-0.268377	-0.077	-0.307848	0.573	-0.0691673	-0.727	-0.0623904	0.573	-0.196735	-1.377	-0.264562	0.573	-0.166792	-2.026	-0.185172	0.573	-0.185397	-2.676	-0.234971		-1.177	-0.0559451
0.574	-0.26857	-0.076	-0.308256	0.574	-0.0685409	-0.726	-0.0620339	0.574	-0.196777	-1.376	-0.264315	0.574	-0.166435	-2.025	-0.184797	0.574	-0.184525	-2.675	-0.235002		-1.176	-0.0562396
0.575	-0.268763	-0.075	-0.30866	0.575	-0.0679152	-0.725	-0.0616796	0.575	-0.196825	-1.375	-0.264074	0.575	-0.166079	-2.024	-0.184427	0.575	-0.183656	-2.674	-0.23503		-1.175	-0.0565331
0.576	-0.268956	-0.074	-0.309058	0.576	-0.0672891	-0.724	-0.061328	0.576	-0.196878	-1.374	-0.263838	0.576	-0.16572	-2.023	-0.184061	0.576	-0.182792	-2.673	-0.23506		-1.174	-0.0568254
0.577	-0.269151	-0.073	-0.30945	0.577	-0.0666614	-0.723	-0.0609804	0.577	-0.196934	-1.373	-0.263605	0.577	-0.165359	-2.022	-0.183702	0.577	-0.181929	-2.672	-0.235092		-1.173	-0.0571166
0.578	-0.269349	-0.072	-0.309832	0.578	-0.0660327	-0.722	-0.060637	0.578	-0.196991	-1.372	-0.263373	0.578	-0.164998	-2.021	-0.183348	0.578	-0.181067	-2.671	-0.235132		-1.172	-0.0574066
0.579	-0.269547	-0.071	-0.310207	0.579	-0.0654029	-0.721	-0.0602979	0.579	-0.19705	-1.371	-0.263141	0.579	-0.164639	-2.02	-0.182999	0.579	-0.180208	-2.67	-0.235179		-1.171	-0.0576955
0.58	-0.269746	-0.07	-0.310573	0.58	-0.0647737	-0.72	-0.0599628	0.58	-0.197112	-1.37	-0.262907	0.58	-0.164279	-2.019	-0.182656	0.58	-0.17935	-2.669	-0.235232		-1.17	-0.0579831
0.581	-0.269948	-0.069	-0.310934	0.581	-0.064147	-0.719	-0.059631	0.581	-0.197177	-1.369	-0.26267	0.581	-0.163921	-2.018	-0.182319	0.581	-0.178489	-2.668	-0.235284		-1.169	-0.0582696
0.582	-0.270151	-0.068	-0.311292	0.582	-0.0635222	-0.718	-0.0592991	0.582	-0.197246	-1.368	-0.262431	0.582	-0.16356	-2.017	-0.181985	0.582	-0.177625	-2.667	-0.235334		-1.168	-0.0585549
0.583	-0.270356	-0.067	-0.311646	0.583	-0.0628981	-0.717	-0.0589657	0.583	-0.197325	-1.367	-0.262188	0.583	-0.163194	-2.016	-0.181654	0.583	-0.176763	-2.666	-0.235383		-1.167	-0.058839
0.584	-0.270565	-0.066	-0.311996	0.584	-0.0622752	-0.716	-0.0586317	0.584	-0.197413	-1.366	-0.261942	0.584	-0.162822	-2.015	-0.181327	0.584	-0.175905	-2.665	-0.235435		-1.166	-0.0591219
0.585	-0.270777	-0.065	-0.312346	0.585	-0.0616519	-0.715	-0.0582982	0.585	-0.19751	-1.365	-0.261692	0.585	-0.162445	-2.014	-0.181002	0.585	-0.175045	-2.664	-0.235488		-1.165	-0.0594036
0.586	-0.270991	-0.064	-0.312694	0.586	-0.0610266	-0.714	-0.0579648	0.586	-0.197618	-1.364	-0.261438	0.586	-0.162063	-2.013	-0.180679	0.586	-0.174186	-2.663	-0.235549		-1.164	-0.059684
0.587	-0.271209	-0.063	-0.313038	0.587	-0.0603976	-0.713	-0.0576312	0.587	-0.197735	-1.363	-0.261177	0.587	-0.16168	-2.012	-0.18036	0.587	-0.173331	-2.662	-0.235618		-1.163	-0.0599632
0.588	-0.27143	-0.062	-0.313378	0.588	-0.059763	-0.712	-0.0572969	0.588	-0.19786	-1.362	-0.260913	0.588	-0.161296	-2.011	-0.180045	0.588	-0.172474	-2.661	-0.235691		-1.162	-0.0602412
0.589	-0.271654	-0.061	-0.313714	0.589	-0.0591231	-0.711	-0.0569606	0.589	-0.197993	-1.361	-0.260647	0.589	-0.160911	-2.01	-0.179735	0.589	-0.171616	-2.66	-0.235761		-1.161	-0.0605179
0.59	-0.271881	-0.06	-0.314042	0.59	-0.05848	-0.71	-0.0566225	0.59	-0.198131	-1.36	-0.26038	0.59	-0.160525	-2.009	-0.179433	0.59	-0.170763	-2.659	-0.23583		-1.16	-0.0607932
0.591	-0.272112	-0.059	-0.314363	0.591	-0.0578356	-0.709	-0.0562828	0.591	-0.198276	-1.359	-0.260115	0.591	-0.160141	-2.008	-0.179136	0.591	-0.169913	-2.658	-0.235889		-1.159	-0.0610672
0.592	-0.272345	-0.058	-0.314678	0.592	-0.0571938	-0.708	-0.0559426	0.592	-0.198426	-1.358	-0.259855	0.592	-0.159758	-2.007	-0.178844	0.592	-0.169066	-2.657	-0.235937		-1.158	-0.0613398
0.593	-0.272579	-0.057	-0.31499	0.593	-0.0565572	-0.707	-0.0556049	0.593	-0.198577	-1.357	-0.259598	0.593	-0.159375	-2.006	-0.178559	0.593	-0.168219	-2.656	-0.235975		-1.157	-0.0616111
0.594	-0.272816	-0.056	-0.315301	0.594	-0.0559247	-0.706	-0.0552722	0.594	-0.198731	-1.356	-0.259343	0.594	-0.158994	-2.005	-0.178281	0.594	-0.167374	-2.655	-0.236006		-1.156	-0.0618809
0.595	-0.273053	-0.055	-0.315612	0.595	-0.0552931	-0.705	-0.0549463	0.595	-0.198885	-1.355	-0.25909	0.595	-0.158612	-2.004	-0.17801	0.595	-0.166528	-2.654	-0.236033		-1.155	-0.0621493
0.596	-0.273292	-0.054	-0.315921	0.596	-0.0546637	-0.704	-0.0546267	0.596	-0.199038	-1.354	-0.25884	0.596	-0.158226	-2.003	-0.177744	0.596	-0.165683	-2.653	-0.23606		-1.154	-0.0624162
0.597	-0.273532	-0.053	-0.316228	0.597	-0.0540343	-0.703	-0.0543153	0.597	-0.199189	-1.353	-0.258593	0.597	-0.15784	-2.002	-0.177482	0.597	-0.164835	-2.652	-0.23609		-1.153	-0.0626817
0.598	-0.273774	-0.052	-0.316534	0.598	-0.0534038	-0.702	-0.0540114	0.598	-0.199339	-1.352	-0.258349	0.598	-0.157454	-2.001	-0.177225	0.598	-0.163989	-2.651	-0.236123		-1.152	-0.0629457
0.599	-0.274015	-0.051	-0.316836	0.599	-0.0527718	-0.701	-0.0537491	0.599	-0.199489	-1.351	-0.258111	0.599	-0.157071	-2	-0.176972	0.599	-0.163143	-2.65	-0.236159		-1.151	-0.0632082
0.6	-0.274254	-0.05	-0.317138	0.6	-0.0521386	-0.7	-0.0534903	0.6	-0.199642	-1.35	-0.257877	0.6	-0.156695	-1.999	-0.176722	0.6	-0.1623	-2.649	-0.236198		-1.15	-0.0634692
0.601	-0.27449	-0.049	-0.317442	0.601	-0.0515014	-0.699	-0.0532352	0.601	-0.199799	-1.349	-0.257646	0.601	-0.156325	-1.998	-0.176476	0.601	-0.161465	-2.648	-0.236235		-1.149	-0.0637288
0.602	-0.274726	-0.048	-0.317748	0.602	-0.050861	-0.698	-0.0529812	0.602	-0.199964	-1.348	-0.257418	0.602	-0.155958	-1.997	-0.176236	0.602	-0.160644	-2.647	-0.236267		-1.148	-0.0639867
0.603	-0.274959	-0.047	-0.318057	0.603	-0.0502167	-0.697	-0.052726	0.603	-0.200135	-1.347	-0.257194	0.603	-0.155593	-1.996	-0.175999	0.603	-0.159835	-2.646	-0.236292		-1.147	-0.0642432
0.604	-0.275192	-0.046	-0.318365	0.604	-0.0495684	-0.696	-0.0524701	0.604	-0.200312	-1.346	-0.256973	0.604	-0.155229	-1.995	-0.175766	0.604	-0.159039	-2.645	-0.236309		-1.146	-0.0644982
0.605	-0.275424	-0.045	-0.318673	0.605	-0.0489152	-0.695	-0.0522154	0.605	-0.200495	-1.345	-0.256754	0.605	-0.154862	-1.994	-0.175538	0.605	-0.158247	-2.644	-0.236314		-1.145	-0.0647517
0.606	-0.275655	-0.044	-0.318983	0.606	-0.0482589	-0.694	-0.0519634	0.606	-0.200683	-1.344	-0.256486	0.606	-0.154493	-1.993	-0.175316	0.606	-0.157459	-2.643	-0.236311		-1.144	-0.0650037
0.607	-0.275882	-0.043	-0.319297	0.607	-0.0475992	-0.693	-0.0517153	0.607	-0.200876	-1.343	-0.256208	0.607	-0.154128	-1.992	-0.175096	0.607	-0.156676	-2.642	-0.236303		-1.143	-0.0652541
0.608	-0.276104	-0.042	-0.319616	0.608	-0.046936	-0.692	-0.0514733	0.608	-0.201077	-1.342	-0.25593	0.608	-0.153771	-1.991	-0.174883	0.608	-0.155902	-2.641	-0.236288		-1.142	-0.0655031
0.609	-0.276323	-0.041	-0.319943	0.609	-0.0462711	-0.691	-0.0512516	0.609	-0.201285	-1.341	-0.255655	0.609	-0.153423	-1.99	-0.17467	0.609	-0.155137	-2.64	-0.236262		-1.141	-0.0657505
0.61	-0.27654	-0.04	-0.320277	0.61	-0.0456052	-0.69	-0.0510593	0.61	-0.201499	-1.34	-0.255384	0.61	-0.153085	-1.989	-0.174454	0.61	-0.154388	-2.639	-0.236229		-1.14	-0.0659963
0.611	-0.276758	-0.039	-0.320616	0.611	-0.0449378	-0.689	-0.0508687	0.611	-0.201718	-1.339	-0.255116	0.611	-0.152753	-1.988	-0.174236	0.611	-0.153654	-2.638	-0.236186		-1.139	-0.0662405
0.612	-0.276976	-0.038	-0.320959	0.612	-0.0442689	-0.688	-0.050681	0.612	-0.201943	-1.338	-0.25485	0.612	-0.152426	-1.987	-0.174015	0.612	-0.152936	-2.637	-0.236132		-1.138	-0.0664831
0.613	-0.277198	-0.037	-0.321306	0.613	-0.0435995	-0.687	-0.0504962	0.613	-0.202169	-1.337	-0.254585	0.613	-0.1521	-1.986	-0.17379	0.613	-0.152232	-2.636	-0.236068		-1.137	-0.066724
0.614	-0.27742	-0.036	-0.321654	0.614	-0.0429285	-0.686	-0.050336	0.614	-0.202395	-1.336	-0.254339	0.614	-0.151776	-1.985	-0.173562	0.614	-0.151545	-2.635	-0.235997		-1.136	-0.0669633
0.615	-0.277642	-0.035	-0.322004	0.615	-0.0422562	-0.685	-0.0501578	0.615	-0.202623	-1.335	-0.254128	0.615	-0.151456	-1.984	-0.173335	0.615	-0.150871	-2.634	-0.235919		-1.135	-0.067201
0.616	-0.277863	-0.034	-0.322353	0.616	-0.041584	-0.684	-0.0499536	0.616	-0.202853	-1.334	-0.253916	0.616	-0.151141	-1.983	-0.173104	0.616	-0.150207	-2.633	-0.235836		-1.134	-0.0674372
0.617	-0.278083	-0.033	-0.3227	0.617	-0.0409134	-0.683	-0.0497472	0.617	-0.203082	-1.333	-0.253704	0.617	-0.150831	-1.982	-0.172872	0.617	-0.149551	-2.632	-0.235742		-1.133	-0.0676717
0.618	-0.278302	-0.032	-0.323045	0.618	-0.0402467	-0.682	-0.0495458	0.618	-0.203311	-1.332	-0.253491	0.618	-0.150527	-1.981	-0.172639	0.618	-0.148899	-2.631	-0.235637		-1.132	-0.0679047
0.619	-0.27852	-0.031	-0.323389	0.619	-0.0395867	-0.681	-0.0493491	0.619	-0.203543	-1.331	-0.253279	0.619	-0.15023	-1.98	-0.172404	0.619	-0.148248	-2.63	-0.235526		-1.131	-0.0681361
0.62	-0.278738	-0.03	-0.323736	0.62	-0.0389332	-0.68	-0.0491566	0.62	-0.203774	-1.33	-0.253067	0.62	-0.149936	-1.979	-0.172166	0.62	-0.147597	-2.629	-0.235407		-1.13	-0.0683658
0.621	-0.278958	-0.029	-0.324084	0.621	-0.0382851	-0.679	-0.0489678	0.621	-0.204002	-1.329	-0.252855	0.621	-0.149646	-1.978	-0.171927	0.621	-0.146948	-2.628	-0.235279		-1.129	-0.0685939
0.622	-0.279181	-0.028	-0.324434	0.622	-0.0376407	-0.678	-0.0487595	0.622	-0.204229	-1.328	-0.252644	0.622	-0.149357	-1.977	-0.171686	0.622	-0.146302	-2.627	-0.235151		-1.128	-0.0688201
0.623	-0.279406	-0.027	-0.324786	0.623	-0.0369978	-0.677	-0.0485351	0.623	-0.204456	-1.327	-0.252433	0.623	-0.149067	-1.976	-0.171439	0.623	-0.145658	-2.626	-0.235027		-1.127	-0.0690446
0.624	-0.279631	-0.026	-0.32514	0.624	-0.0363558	-0.676	-0.0483281	0.624	-0.204683	-1.326	-0.252219	0.624	-0.148777	-1.975	-0.171186	0.624	-0.145017	-2.625	-0.234901		-1.126	-0.0692673
0.625	-0.279855	-0.025	-0.325494	0.625	-0.0357149	-0.675	-0.04815	0.625	-0.204912	-1.325	-0.252003	0.625	-0.148488	-1.974	-0.170923	0.625	-0.144383	-2.624	-0.234771		-1.125	-0.069488
0.626	-0.280076	-0.024	-0.325848	0.626	-0.0350744	-0.674	-0.0479785	0.626	-0.205145	-1.324	-0.251781	0.626	-0.148201	-1.973	-0.170651	0.626	-0.143758	-2.623	-0.234634		-1.124	-0.0697068
0.627	-0.280292	-0.023	-0.326207	0.627	-0.0344362	-0.673	-0.0478167	0.627	-0.205381	-1.323	-0.251555	0.627	-0.147915	-1.972	-0.170368	0.627	-0.143143	-2.622	-0.234487		-1.123	-0.0699238
0.628	-0.280505	-0.022	-0.326569	0.628	-0.0338004	-0.672	-0.0476629	0.628	-0.205618	-1.322	-0.251328	0.628	-0.147629	-1.971	-0.170075	0.628	-0.142538	-2.621	-0.234323		-1.122	-0.0701387
0.629	-0.280713	-0.021	-0.326935	0.629	-0.0331665	-0.671	-0.0475171	0.629	-0.205856	-1.321	-0.251102	0.629	-0.147338	-1.97	-0.169777	0.629	-0.141939	-2.62	-0.234148		-1.121	-0.0703517
0.63	-0.280918	-0.02	-0.327305	0.63	-0.0325333	-0.67	-0.0473785	0.63	-0.206092	-1.32	-0.250879	0.63	-0.147046	-1.969	-0.169474	0.63	-0.141351	-2.619	-0.233966		-1.12	-0.0705627
0.631	-0.28112	-0.019	-0.327679	0.631	-0.0319003	-0.669	-0.0472446	0.631	-0.206325	-1.319	-0.250656	0.631	-0.146748	-1.968	-0.169165	0.631	-0.140768	-2.618	-0.233779		-1.119	-0.0707718
0.632	-0.281317	-0.018	-0.328055	0.632	-0.0312659	-0.668	-0.0471143	0.632	-0.206555	-1.318	-0.250434	0.632	-0.14645	-1.967	-0.168852	0.632	-0.140186	-2.617	-0.233584		-1.118	-0.0709787
0.633	-0.281511	-0.017	-0.328476	0.633	-0.0306315	-0.667	-0.0469887	0.633	-0.206783	-1.317	-0.250211	0.633	-0.146154	-1.966	-0.168537	0.633	-0.139605	-2.616	-0.233384		-1.117	-0.0711837
0.634	-0.281703	-0.016	-0.3289	0.634	-0.0299968	-0.666	-0.0468668	0.634	-0.207009	-1.316	-0.249987	0.634	-0.145861	-1.965	-0.168217	0.634	-0.139024	-2.615	-0.233179		-1.116	-0.0713866
0.635	-0.281893	-0.015	-0.329323	0.635	-0.0293615	-0.665	-0.0467494	0.635	-0.207234	-1.315	-0.24976	0.635	-0.145571	-1.964	-0.167894	0.635	-0.138441	-2.614	-0.232974		-1.115	-0.0715875
0.636	-0.282079	-0.014	-0.329747	0.636	-0.0287258	-0.664	-0.046645	0.636	-0.207458	-1.314	-0.249533	0.636	-0.145287	-1.963	-0.167571	0.636	-0.137857	-2.613	-0.232773		-1.114	-0.0717863
0.637	-0.282265	-0.013	-0.33017	0.637	-0.0280904	-0.663	-0.0465555	0.637	-0.207678	-1.313	-0.249305	0.637	-0.145008	-1.962	-0.167248	0.637	-0.137274	-2.612	-0.232576		-1.113	-0.071983
0.638	-0.282447	-0.012	-0.330594	0.638	-0.0274546	-0.662	-0.046481	0.638	-0.207893	-1.312	-0.249074	0.638	-0.144733	-1.961	-0.166926	0.638	-0.136692	-2.611	-0.232386		-1.112	-0.0721777
0.639	-0.282625	-0.011	-0.331018	0.639	-0.026819	-0.661	-0.046421	0.639	-0.208103	-1.311	-0.248842	0.639	-0.14446	-1.96	-0.1666	0.639	-0.136107	-2.61	-0.232196		-1.111	-0.0723703
0.64	-0.282798	-0.01	-0.331445	0.64	-0.0261841	-0.66	-0.046374	0.64	-0.208305	-1.31	-0.248608	0.64	-0.144186	-1.959	-0.166274	0.64	-0.135517	-2.609	-0.232002		-1.11	-0.0725608
0.641	-0.282966	-0.009	-0.331873	0.641	-0.0255501	-0.659	-0.0463307	0.641	-0.208502	-1.309	-0.248374	0.641	-0.14391	-1.958	-0.165946	0.641	-0.134927	-2.608	-0.231803		-1.109	-0.0727493
0.642	-0.28313	-0.008	-0.3323	0.642	-0.0249164	-0.658	-0.0462901	0.642	-0.208692	-1.308	-0.248139	0.642	-0.143632	-1.957	-0.165614	0.642	-0.13434	-2.607	-0.231594		-1.108	-0.0729356
0.643	-0.283289	-0.007	-0.332729	0.643	-0.0242812	-0.657	-0.04625	0.643	-0.208876	-1.307	-0.247904	0.643	-0.143354	-1.956	-0.165278	0.643	-0.133756	-2.606	-0.231377		-1.107	-0.0731199
0.644	-0.283441	-0.006	-0.33316	0.644	-0.023645	-0.656	-0.0462098	0.644	-0.209057	-1.306	-0.24767	0.644	-0.143081	-1.955	-0.164945	0.644	-0.133177	-2.605	-0.231161		-1.106	-0.0733021
0.645	-0.283586	-0.005	-0.333594	0.645	-0.0230075	-0.655	-0.0461707	0.645	-0.209232	-1.305	-0.247438	0.645	-0.142815	-1.954	-0.164612	0.645	-0.132603	-2.604	-0.230943		-1.105	-0.0734823
0.646	-0.283727	-0.004	-0.334031	0.646	-0.0223685	-0.654	-0.0461353	0.646	-0.2094	-1.304	-0.247208	0.646	-0.142554	-1.953	-0.16428	0.646	-0.132033	-2.603	-0.230721		-1.104	-0.0736605
0.647	-0.283866	-0.003	-0.334474	0.647	-0.021728	-0.653	-0.0461037	0.647	-0.209557	-1.303	-0.246979	0.647	-0.142295	-1.952	-0.163953	0.647	-0.131469	-2.602	-0.230498		-1.103	-0.0738367
0.648	-0.284005	-0.002	-0.334919	0.648	-0.021089	-0.652	-0.0460776	0.648	-0.209703	-1.302	-0.24675	0.648	-0.142037	-1.951	-0.16363	0.648	-0.130914	-2.601	-0.230273		-1.102	-0.0740108
0.649	-0.284146	-0.001	-0.335366	0.649	-0.0204526	-0.651	-0.0460566	0.649	-0.209836	-1.301	-0.246519	0.649	-0.141777	-1.95	-0.163312	0.649	-0.130369	-2.6	-0.23004		-1.101	-0.074183
0.65	-0.284292	0	-0.335815	0.65	-0.0198192	-0.65	-0.0460333	0.65	-0.20996	-1.3	-0.246284	0.65	-0.141517	-1.949	-0.162998	0.65	-0.129833	-2.599	-0.229796		-1.1	-0.0743531
0.651	-0.284441	0.001	-0.336263	0.651	-0.0191888	-0.649	-0.0460066	0.651	-0.210077	-1.299	-0.246047	0.651	-0.141256	-1.948	-0.162686	0.651	-0.129307	-2.598	-0.22954		-1.099	-0.0745212
0.652	-0.28459	0.002	-0.336714	0.652	-0.0185619	-0.648	-0.0459762	0.652	-0.210184	-1.298	-0.245805	0.652	-0.140996	-1.947	-0.162378	0.652	-0.128782	-2.597	-0.229272		-1.098	-0.0746872
0.653	-0.28474	0.003	-0.337169	0.653	-0.0179368	-0.647	-0.0459395	0.653	-0.210281	-1.297	-0.245559	0.653	-0.140736	-1.946	-0.162077	0.653	-0.12826	-2.596	-0.228989		-1.097	-0.0748512
0.654	-0.284891	0.004	-0.33763	0.654	-0.0173109	-0.646	-0.0458956	0.654	-0.210368	-1.296	-0.245311	0.654	-0.140475	-1.945	-0.161778	0.654	-0.127741	-2.595	-0.22869		-1.096	-0.075013
0.655	-0.285045	0.005	-0.338096	0.655	-0.0166838	-0.645	-0.0458459	0.655	-0.210442	-1.295	-0.245059	0.655	-0.140217	-1.944	-0.161484	0.655	-0.12723	-2.594	-0.228379		-1.095	-0.0751727
0.656	-0.285201	0.006	-0.33857	0.656	-0.0160569	-0.644	-0.045797	0.656	-0.210504	-1.294	-0.244756	0.656	-0.140038	-1.943	-0.161196	0.656	-0.126724	-2.593	-0.228057		-1.094	-0.0753301
0.657	-0.285359	0.007	-0.339053	0.657	-0.0154282	-0.643	-0.0457474	0.657	-0.21056	-1.293	-0.244441	0.657	-0.139877	-1.942	-0.160909	0.657	-0.126227	-2.592	-0.227723		-1.093	-0.0754853
0.658	-0.285518	0.008	-0.339542	0.658	-0.014797	-0.642	-0.0456987	0.658	-0.210615	-1.292	-0.244123	0.658	-0.13972	-1.941	-0.160623	0.658	-0.125741	-2.591	-0.227382		-1.092	-0.0756383
0.659	-0.285677	0.009	-0.340038	0.659	-0.0141652	-0.641	-0.045653	0.659	-0.210667	-1.291	-0.2438	0.659	-0.139568	-1.94	-0.160337	0.659	-0.125262	-2.59	-0.227034		-1.091	-0.075789
0.66	-0.285833	0.01	-0.34054	0.66	-0.0135334	-0.64	-0.0456089	0.66	-0.21072	-1.29	-0.243471	0.66	-0.139416	-1.939	-0.160049	0.66	-0.124792	-2.589	-0.22668		-1.09	-0.0759376
0.661	-0.285985	0.011	-0.341047	0.661	-0.0129031	-0.639	-0.0455648	0.661	-0.210769	-1.289	-0.243133	0.661	-0.139263	-1.938	-0.159755	0.661	-0.124333	-2.588	-0.226318		-1.089	-0.0760838
0.662	-0.286135	0.012	-0.341557	0.662	-0.0122757	-0.638	-0.0455205	0.662	-0.210815	-1.288	-0.242788	0.662	-0.139169	-1.937	-0.159457	0.662	-0.123884	-2.587	-0.225947		-1.088	-0.0762278
0.663	-0.286282	0.013	-0.34207	0.663	-0.0116514	-0.637	-0.0454769	0.663	-0.210854	-1.287	-0.242432	0.663	-0.139085	-1.936	-0.159156	0.663	-0.123443	-2.586	-0.225567		-1.087	-0.0763695
0.664	-0.286428	0.014	-0.342582	0.664	-0.0110302	-0.636	-0.0454302	0.664	-0.210886	-1.286	-0.242043	0.664	-0.13894	-1.935	-0.158855	0.664	-0.123012	-2.585	-0.225175		-1.086	-0.0765089
0.665	-0.28657	0.015	-0.343094	0.665	-0.0104128	-0.635	-0.0453796	0.665	-0.210911	-1.285	-0.241623	0.665	-0.138796	-1.934	-0.158552	0.665	-0.122591	-2.584	-0.224771		-1.085	-0.0766461
0.666	-0.286711	0.016	-0.343605	0.666	-0.00979702	-0.634	-0.0453251	0.666	-0.210929	-1.284	-0.241228	0.666	-0.138657	-1.933	-0.158248	0.666	-0.122177	-2.583	-0.224359		-1.084	-0.076781
0.667	-0.286852	0.017	-0.344119	0.667	-0.0091833	-0.633	-0.0452694	0.667	-0.21094	-1.283	-0.240858	0.667	-0.138614	-1.932	-0.15794	0.667	-0.121769	-2.582	-0.223942		-1.083	-0.0769137
0.668	-0.286995	0.018	-0.344635	0.668	-0.00857172	-0.632	-0.0452139	0.668	-0.210945	-1.282	-0.240485	0.668	-0.138508	-1.931	-0.157627	0.668	-0.121371	-2.581	-0.223521		-1.082	-0.077044
0.669	-0.287138	0.019	-0.345201	0.669	-0.00796279	-0.631	-0.0451624	0.669	-0.210943	-1.281	-0.240108	0.669	-0.138379	-1.93	-0.157312	0.669	-0.120984	-2.58	-0.223096		-1.081	-0.077172
0.67	-0.287281	0.02	-0.345771	0.67	-0.00735635	-0.63	-0.0451158	0.67	-0.210937	-1.28	-0.239727	0.67	-0.138252	-1.929	-0.156994	0.67	-0.12061	-2.579	-0.222664		-1.08	-0.0772977
0.671	-0.287425	0.021	-0.346349	0.671	-0.00675289	-0.629	-0.0450741	0.671	-0.210924	-1.279	-0.239406	0.671	-0.138125	-1.928	-0.156672	0.671	-0.120247	-2.578	-0.222224		-1.079	-0.077421
0.672	-0.287569	0.022	-0.346934	0.672	-0.00615238	-0.628	-0.0450347	0.672	-0.210906	-1.278	-0.239078	0.672	-0.138	-1.927	-0.156349	0.672	-0.119896	-2.577	-0.221771		-1.078	-0.077542
0.673	-0.287715	0.023	-0.347527	0.673	-0.00555376	-0.627	-0.0449962	0.673	-0.210882	-1.277	-0.238742	0.673	-0.13785	-1.926	-0.156026	0.673	-0.119561	-2.576	-0.221307		-1.077	-0.0776606
0.674	-0.287865	0.024	-0.348129	0.674	-0.00495539	-0.626	-0.0449583	0.674	-0.210854	-1.276	-0.238395	0.674	-0.137634	-1.925	-0.155699	0.674	-0.119239	-2.575	-0.220833		-1.076	-0.0777767
0.675	-0.288018	0.025	-0.348739	0.675	-0.00435774	-0.625	-0.0449222	0.675	-0.210824	-1.275	-0.238038	0.675	-0.13742	-1.924	-0.155367	0.675	-0.118925	-2.574	-0.22035		-1.075	-0.0778903
0.676	-0.288172	0.026	-0.349359	0.676	-0.00376169	-0.624	-0.0448882	0.676	-0.210789	-1.274	-0.237671	0.676	-0.137211	-1.923	-0.155032	0.676	-0.118617	-2.573	-0.219858		-1.074	-0.0780014
0.677	-0.288327	0.027	-0.349989	0.677	-0.00316663	-0.623	-0.0448575	0.677	-0.210752	-1.273	-0.237295	0.677	-0.137004	-1.922	-0.154689	0.677	-0.118309	-2.572	-0.219365		-1.073	-0.07811
0.678	-0.288481	0.028	-0.350674	0.678	-0.00257423	-0.622	-0.0448294	0.678	-0.210711	-1.272	-0.236913	0.678	-0.1368	-1.921	-0.154336	0.678	-0.118	-2.571	-0.21887		-1.072	-0.0782161
0.679	-0.288633	0.029	-0.351372	0.679	-0.00198462	-0.621	-0.0448048	0.679	-0.210666	-1.271	-0.236526	0.679	-0.136598	-1.92	-0.153973	0.679	-0.11769	-2.57	-0.218372		-1.071	-0.0783197
0.68	-0.288783	0.03	-0.35208	0.68	-0.00139901	-0.62	-0.044783	0.68	-0.210618	-1.27	-0.236132	0.68	-0.136397	-1.919	-0.153604	0.68	-0.117383	-2.569	-0.217872		-1.07	-0.0784206
0.681	-0.288929	0.031	-0.352799	0.681	-0.000816552	-0.619	-0.0447652	0.681	-0.210518	-1.269	-0.235731	0.681	-0.136194	-1.918	-0.153227	0.681	-0.117282	-2.568	-0.217368		-1.069	-0.078519
0.682	-0.289072	0.032	-0.353527	0.682	-0.000235712	-0.618	-0.0447525	0.682	-0.210406	-1.268	-0.235326	0.682	-0.135989	-1.917	-0.152848	0.682	-0.117232	-2.567	-0.21686		-1.068	-0.0786149
0.683	-0.28921	0.033	-0.354262	0.683	0.00034372	-0.617	-0.0447444	0.683	-0.210293	-1.267	-0.234917	0.683	-0.135782	-1.916	-0.15247	0.683	-0.11719	-2.566	-0.216345		-1.067	-0.0787083
0.684	-0.289344	0.034	-0.355005	0.684	0.000920368	-0.616	-0.0447409	0.684	-0.210178	-1.266	-0.234504	0.684	-0.135575	-1.915	-0.152093	0.684	-0.117154	-2.565	-0.215823		-1.066	-0.0787991
0.685	-0.289472	0.035	-0.355755	0.685	0.00149738	-0.615	-0.0447425	0.685	-0.210063	-1.265	-0.23409	0.685	-0.135371	-1.914	-0.151719	0.685	-0.117121	-2.564	-0.215296		-1.065	-0.0788874
0.686	-0.289599	0.036	-0.356514	0.686	0.00207481	-0.614	-0.0447492	0.686	-0.209947	-1.264	-0.233677	0.686	-0.135263	-1.913	-0.151348	0.686	-0.117088	-2.563	-0.214762		-1.064	-0.0789733
0.687	-0.289724	0.037	-0.357284	0.687	0.00265093	-0.613	-0.0447626	0.687	-0.209832	-1.263	-0.233264	0.687	-0.135157	-1.912	-0.150978	0.687	-0.116812	-2.562	-0.214211		-1.063	-0.0790567
0.688	-0.289846	0.038	-0.358063	0.688	0.00322571	-0.612	-0.0447838	0.688	-0.209717	-1.262	-0.232851	0.688	-0.135056	-1.911	-0.150608	0.688	-0.116534	-2.561	-0.213647		-1.062	-0.0791377
0.689	-0.289966	0.039	-0.35885	0.689	0.00380061	-0.611	-0.0448134	0.689	-0.209626	-1.261	-0.232437	0.689	-0.134959	-1.91	-0.15024	0.689	-0.11625	-2.56	-0.213076		-1.061	-0.0792164
0.69	-0.290084	0.04	-0.359646	0.69	0.00437512	-0.61	-0.0448856	0.69	-0.209568	-1.26	-0.232018	0.69	-0.134865	-1.909	-0.14987	0.69	-0.115961	-2.559	-0.212499		-1.06	-0.0792927
0.691	-0.290201	0.041	-0.360445	0.691	0.00494842	-0.609	-0.0449638	0.691	-0.209506	-1.259	-0.231592	0.691	-0.134683	-1.908	-0.149501	0.691	-0.115667	-2.558	-0.211924		-1.059	-0.0793666
0.692	-0.290317	0.042	-0.361248	0.692	0.00552015	-0.608	-0.0450457	0.692	-0.209439	-1.258	-0.231158	0.692	-0.134505	-1.907	-0.149133	0.692	-0.115376	-2.557	-0.211354		-1.058	-0.0794383
0.693	-0.290431	0.043	-0.362058	0.693	0.00608996	-0.607	-0.0451305	0.693	-0.209364	-1.257	-0.230717	0.693	-0.134331	-1.906	-0.148767	0.693	-0.115088	-2.556	-0.210783		-1.057	-0.0795076
0.694	-0.290546	0.044	-0.362875	0.694	0.00665674	-0.606	-0.045218	0.694	-0.209284	-1.256	-0.230267	0.694	-0.134159	-1.905	-0.148402	0.694	-0.114808	-2.555	-0.210208		-1.056	-0.0795747
0.695	-0.290663	0.045	-0.363701	0.695	0.00722021	-0.605	-0.0453088	0.695	-0.209199	-1.255	-0.229812	0.695	-0.13399	-1.904	-0.148041	0.695	-0.114539	-2.554	-0.209627		-1.055	-0.0796395
0.696	-0.290781	0.046	-0.364537	0.696	0.00778197	-0.604	-0.0454031	0.696	-0.209108	-1.254	-0.229355	0.696	-0.133824	-1.903	-0.147682	0.696	-0.114285	-2.553	-0.209039		-1.054	-0.0797022
0.697	-0.2909	0.047	-0.365382	0.697	0.00834373	-0.603	-0.0455007	0.697	-0.209013	-1.253	-0.228899	0.697	-0.133664	-1.902	-0.147326	0.697	-0.11405	-2.552	-0.208441		-1.053	-0.0797626
0.698	-0.29102	0.048	-0.366233	0.698	0.00893841	-0.602	-0.0456017	0.698	-0.208913	-1.252	-0.228441	0.698	-0.133509	-1.901	-0.146971	0.698	-0.11383	-2.551	-0.207837		-1.052	-0.0798209
0.699	-0.29114	0.049	-0.36709	0.699	0.00954037	-0.601	-0.0457038	0.699	-0.208808	-1.251	-0.227984	0.699	-0.133359	-1.9	-0.146617	0.699	-0.113621	-2.55	-0.207226		-1.051	-0.0798771
0.7	-0.291261	0.05	-0.36795	0.7	0.0101413	-0.6	-0.045806	0.7	-0.208698	-1.25	-0.227528	0.7	-0.133214	-1.899	-0.146265	0.7	-0.113419	-2.549	-0.206607		-1.05	-0.0799312
0.701	-0.291382	0.051	-0.368814	0.701	0.0107384	-0.599	-0.0459076	0.701	-0.208587	-1.249	-0.227066	0.701	-0.133075	-1.898	-0.145915	0.701	-0.113219	-2.548	-0.205981		-1.049	-0.0799831
0.702	-0.291506	0.052	-0.369685	0.702	0.0113296	-0.598	-0.0460084	0.702	-0.208477	-1.248	-0.226597	0.702	-0.132943	-1.897	-0.145564	0.702	-0.113015	-2.547	-0.205353		-1.048	-0.0800329
0.703	-0.291635	0.053	-0.370563	0.703	0.0119148	-0.597	-0.0461081	0.703	-0.208369	-1.247	-0.226121	0.703	-0.132816	-1.896	-0.145214	0.703	-0.112806	-2.546	-0.204729		-1.047	-0.0800807
0.704	-0.291768	0.054	-0.371451	0.704	0.0124925	-0.596	-0.0462091	0.704	-0.208262	-1.246	-0.22564	0.704	-0.132692	-1.895	-0.144866	0.704	-0.112595	-2.545	-0.204108		-1.046	-0.0801265
0.705	-0.291899	0.055	-0.372355	0.705	0.0130643	-0.595	-0.0463147	0.705	-0.208157	-1.245	-0.225151	0.705	-0.132568	-1.894	-0.144518	0.705	-0.112387	-2.544	-0.203493		-1.045	-0.0801704
0.706	-0.292027	0.056	-0.373269	0.706	0.0136329	-0.594	-0.0464245	0.706	-0.20805	-1.244	-0.224655	0.706	-0.132442	-1.893	-0.144168	0.706	-0.112181	-2.543	-0.202883		-1.044	-0.0802123
0.707	-0.292152	0.057	-0.374193	0.707	0.0141988	-0.593	-0.0465378	0.707	-0.207937	-1.243	-0.224153	0.707	-0.132313	-1.892	-0.143817	0.707	-0.111978	-2.542	-0.202274		-1.043	-0.0802524
0.708	-0.292272	0.058	-0.375169	0.708	0.0147615	-0.592	-0.0466564	0.708	-0.207821	-1.242	-0.223647	0.708	-0.132183	-1.891	-0.143467	0.708	-0.111785	-2.541	-0.20167		-1.042	-0.0802907
0.709	-0.292386	0.059	-0.376163	0.709	0.0153228	-0.591	-0.0467803	0.709	-0.207702	-1.241	-0.223136	0.709	-0.132054	-1.89	-0.143116	0.709	-0.1116	-2.54	-0.201069		-1.041	-0.0803272
0.71	-0.292498	0.06	-0.377166	0.71	0.015882	-0.59	-0.0469075	0.71	-0.207577	-1.24	-0.222624	0.71	-0.131929	-1.889	-0.142763	0.71	-0.111416	-2.539	-0.200467		-1.04	-0.0803621
0.711	-0.292605	0.061	-0.378178	0.711	0.01644	-0.589	-0.0470369	0.711	-0.207449	-1.239	-0.222111	0.711	-0.131806	-1.888	-0.142409	0.711	-0.11123	-2.538	-0.199866		-1.039	-0.0803955
0.712	-0.292706	0.062	-0.3792	0.712	0.0169967	-0.588	-0.0471698	0.712	-0.207317	-1.238	-0.221598	0.712	-0.131683	-1.887	-0.142058	0.712	-0.111041	-2.537	-0.199259		-1.038	-0.0804274
0.713	-0.292802	0.063	-0.380231	0.713	0.0175517	-0.587	-0.0473047	0.713	-0.207181	-1.237	-0.221082	0.713	-0.131561	-1.886	-0.141704	0.713	-0.110849	-2.536	-0.198641		-1.037	-0.0804579
0.714	-0.292894	0.064	-0.381265	0.714	0.0181053	-0.586	-0.0474392	0.714	-0.207042	-1.236	-0.220563	0.714	-0.131437	-1.885	-0.141351	0.714	-0.110655	-2.535	-0.198017		-1.036	-0.080487
0.715	-0.292982	0.065	-0.382269	0.715	0.0186576	-0.585	-0.0475727	0.715	-0.206897	-1.235	-0.220038	0.715	-0.131311	-1.884	-0.140997	0.715	-0.110465	-2.534	-0.197386		-1.035	-0.0805146
0.716	-0.293068	0.066	-0.383286	0.716	0.0192074	-0.584	-0.0477054	0.716	-0.206747	-1.234	-0.219508	0.716	-0.131184	-1.883	-0.140645	0.716	-0.110285	-2.533	-0.196747		-1.034	-0.0805408
0.717	-0.293155	0.067	-0.384364	0.717	0.019754	-0.583	-0.0478367	0.717	-0.206592	-1.233	-0.218978	0.717	-0.13106	-1.882	-0.140293	0.717	-0.110115	-2.532	-0.196102		-1.033	-0.0805656
0.718	-0.293243	0.068	-0.385456	0.718	0.020298	-0.582	-0.047966	0.718	-0.206435	-1.232	-0.218445	0.718	-0.130934	-1.881	-0.139947	0.718	-0.109949	-2.531	-0.195455		-1.032	-0.0805888
0.719	-0.293332	0.069	-0.386564	0.719	0.0208329	-0.581	-0.0480947	0.719	-0.206276	-1.231	-0.217913	0.719	-0.130902	-1.88	-0.139606	0.719	-0.109793	-2.53	-0.194803		-1.031	-0.0806106
0.72	-0.293421	0.07	-0.387689	0.72	0.0213575	-0.58	-0.0482236	0.72	-0.206118	-1.23	-0.217382	0.72	-0.130874	-1.879	-0.139273	0.72	-0.10965	-2.529	-0.19414		-1.03	-0.0806309
0.721	-0.29351	0.071	-0.388826	0.721	0.0218733	-0.579	-0.0483541	0.721	-0.205962	-1.229	-0.216851	0.721	-0.130846	-1.878	-0.138947	0.721	-0.109518	-2.528	-0.193467		-1.029	-0.0806498
0.722	-0.293594	0.072	-0.389977	0.722	0.0223796	-0.578	-0.0484868	0.722	-0.205807	-1.228	-0.216316	0.722	-0.13082	-1.877	-0.138626	0.722	-0.109396	-2.527	-0.192781		-1.028	-0.0806671
0.723	-0.293671	0.073	-0.391138	0.723	0.0228775	-0.577	-0.0486222	0.723	-0.205651	-1.227	-0.215776	0.723	-0.130796	-1.876	-0.138306	0.723	-0.109287	-2.526	-0.192081		-1.027	-0.0806829
0.724	-0.293738	0.074	-0.392309	0.724	0.0233754	-0.576	-0.048761	0.724	-0.205494	-1.226	-0.215234	0.724	-0.130762	-1.875	-0.137988	0.724	-0.109187	-2.525	-0.191368		-1.026	-0.0806971
0.725	-0.293796	0.075	-0.393489	0.725	0.0238713	-0.575	-0.0489029	0.725	-0.205337	-1.225	-0.214688	0.725	-0.130654	-1.874	-0.137668	0.725	-0.109092	-2.524	-0.190646		-1.025	-0.0807098
0.726	-0.293846	0.076	-0.394679	0.726	0.0243643	-0.574	-0.0490462	0.726	-0.205178	-1.224	-0.214139	0.726	-0.13055	-1.873	-0.137349	0.726	-0.109003	-2.523	-0.189916		-1.024	-0.0807209
0.727	-0.293892	0.077	-0.395878	0.727	0.0248551	-0.573	-0.0491913	0.727	-0.20502	-1.223	-0.213588	0.727	-0.130449	-1.872	-0.137029	0.727	-0.108917	-2.522	-0.18918		-1.023	-0.0807304
0.728	-0.293939	0.078	-0.397088	0.728	0.0253438	-0.572	-0.0493382	0.728	-0.204865	-1.222	-0.213036	0.728	-0.130352	-1.871	-0.13671	0.728	-0.108838	-2.521	-0.188439		-1.022	-0.0807384
0.729	-0.293988	0.079	-0.39831	0.729	0.0258307	-0.571	-0.0494878	0.729	-0.204715	-1.221	-0.212479	0.729	-0.130257	-1.87	-0.136392	0.729	-0.108761	-2.52	-0.187693		-1.021	-0.0807449
0.73	-0.294039	0.08	-0.399576	0.73	0.0263159	-0.57	-0.0496504	0.73	-0.204566	-1.22	-0.211918	0.73	-0.130164	-1.869	-0.136079	0.73	-0.108688	-2.519	-0.18694		-1.02	-0.0807498
0.731	-0.294091	0.081	-0.400864	0.731	0.0268003	-0.569	-0.0498444	0.731	-0.204371	-1.219	-0.211353	0.731	-0.130164	-1.868	-0.13577	0.731	-0.108624	-2.518	-0.186191		-1.019	-0.0807532
0.732	-0.294144	0.082	-0.402165	0.732	0.0272851	-0.568	-0.0500415	0.732	-0.204166	-1.218	-0.210786	0.732	-0.130168	-1.867	-0.135468	0.732	-0.108566	-2.517	-0.18544		-1.018	-0.0807551
0.733	-0.294199	0.083	-0.403483	0.733	0.0277693	-0.567	-0.0502405	0.733	-0.203961	-1.217	-0.210217	0.733	-0.130175	-1.866	-0.135176	0.733	-0.108515	-2.516	-0.184682		-1.017	-0.0807554
0.734	-0.294256	0.084	-0.404815	0.734	0.0282519	-0.566	-0.0504398	0.734	-0.203757	-1.216	-0.20965	0.734	-0.130186	-1.865	-0.134891	0.734	-0.108469	-2.515	-0.183917		-1.016	-0.0807543
0.735	-0.294313	0.085	-0.406159	0.735	0.0287328	-0.565	-0.0506593	0.735	-0.203553	-1.215	-0.209088	0.735	-0.1302	-1.864	-0.134614	0.735	-0.108425	-2.514	-0.183144		-1.015	-0.0807516
0.736	-0.294372	0.086	-0.407513	0.736	0.0292115	-0.564	-0.0508898	0.736	-0.203353	-1.214	-0.208579	0.736	-0.130124	-1.863	-0.134342	0.736	-0.108378	-2.513	-0.182355		-1.014	-0.0807475
0.737	-0.294431	0.087	-0.408878	0.737	0.0296872	-0.563	-0.051096	0.737	-0.203159	-1.213	-0.208084	0.737	-0.130051	-1.862	-0.134071	0.737	-0.108331	-2.512	-0.181555		-1.013	-0.0807418
0.738	-0.294487	0.088	-0.410253	0.738	0.0301582	-0.562	-0.0512979	0.738	-0.202963	-1.212	-0.20759	0.738	-0.12998	-1.861	-0.1338	0.738	-0.108291	-2.511	-0.180754		-1.012	-0.0807346
0.739	-0.294543	0.089	-0.411639	0.739	0.0306229	-0.561	-0.0515022	0.739	-0.202741	-1.211	-0.207097	0.739	-0.129915	-1.86	-0.133529	0.739	-0.108257	-2.51	-0.179958		-1.011	-0.0807259
0.74	-0.294597	0.09	-0.413036	0.74	0.0310829	-0.56	-0.0517101	0.74	-0.202495	-1.21	-0.206601	0.74	-0.129951	-1.859	-0.133256	0.74	-0.108235	-2.509	-0.179171		-1.01	-0.0807156
0.741	-0.294649	0.091	-0.414446	0.741	0.0315386	-0.559	-0.051921	0.741	-0.202277	-1.209	-0.206046	0.741	-0.129997	-1.858	-0.132982	0.741	-0.108228	-2.508	-0.178394		-1.009	-0.0807039
0.742	-0.294701	0.092	-0.415869	0.742	0.0319899	-0.558	-0.0521364	0.742	-0.202083	-1.208	-0.205488	0.742	-0.13005	-1.857	-0.132711	0.742	-0.108231	-2.507	-0.177627		-1.008	-0.080691
0.743	-0.294752	0.093	-0.417306	0.743	0.0324386	-0.557	-0.0523373	0.743	-0.201886	-1.207	-0.204929	0.743	-0.13011	-1.856	-0.132443	0.743	-0.108236	-2.506	-0.176869		-1.007	-0.080677
0.744	-0.2948	0.094	-0.418757	0.744	0.0328859	-0.556	-0.0525215	0.744	-0.201688	-1.206	-0.204368	0.744	-0.130176	-1.855	-0.132177	0.744	-0.108242	-2.505	-0.176116		-1.006	-0.0806622
0.745	-0.29485	0.095	-0.420226	0.745	0.0333299	-0.555	-0.0527084	0.745	-0.201488	-1.205	-0.203867	0.745	-0.130151	-1.854	-0.131915	0.745	-0.108245	-2.504	-0.175361		-1.005	-0.0806466
0.746	-0.294901	0.096	-0.421711	0.746	0.0337681	-0.554	-0.0528982	0.746	-0.201351	-1.204	-0.203368	0.746	-0.130125	-1.853	-0.131654	0.746	-0.108245	-2.503	-0.174606		-1.004	-0.0806303
0.747	-0.294951	0.097	-0.423212	0.747	0.0342001	-0.553	-0.0530902	0.747	-0.201216	-1.203	-0.202871	0.747	-0.130098	-1.852	-0.131393	0.747	-0.108246	-2.502	-0.173856		-1.003	-0.0806133
0.748	-0.294998	0.098	-0.424728	0.748	0.0346363	-0.552	-0.053283	0.748	-0.201082	-1.202	-0.202373	0.748	-0.130072	-1.851	-0.131131	0.748	-0.108251	-2.501	-0.173111		-1.002	-0.0805956
0.749	-0.295041	0.099	-0.426262	0.749	0.0350932	-0.551	-0.0534776	0.749	-0.200949	-1.201	-0.201874	0.749	-0.130046	-1.85	-0.130869	0.749	-0.108261	-2.5	-0.17237		-1.001	-0.0805772
0.75	-0.295078	0.1	-0.427845	0.75	0.0355418	-0.55	-0.0536745	0.75	-0.200814	-1.2	-0.201374	0.75	-0.130018	-1.849	-0.13069	0.75	-0.108281	-2.499	-0.171632		-1	-0.080558
0.751	-0.295111	0.101	-0.429486	0.751	0.0359825	-0.549	-0.0538755	0.751	-0.200676	-1.199	-0.200871	0.751	-0.12999	-1.848	-0.130533	0.751	-0.10831	-2.498	-0.170893		-0.999	-0.0805382
0.752	-0.295139	0.102	-0.431153	0.752	0.0364175	-0.548	-0.0540799	0.752	-0.200535	-1.198	-0.200365	0.752	-0.129963	-1.847	-0.130386	0.752	-0.108348	-2.497	-0.170147		-0.998	-0.0805177
0.753	-0.295166	0.103	-0.432835	0.753	0.0368461	-0.547	-0.0542857	0.753	-0.200391	-1.197	-0.19988	0.753	-0.129934	-1.846	-0.130249	0.753	-0.1084	-2.496	-0.169391		-0.997	-0.0804965
0.754	-0.295194	0.104	-0.43453	0.754	0.0372293	-0.546	-0.0544928	0.754	-0.200243	-1.196	-0.19942	0.754	-0.129901	-1.845	-0.13012	0.754	-0.108464	-2.495	-0.168626		-0.996	-0.0804746
0.755	-0.295223	0.105	-0.436239	0.755	0.037608	-0.545	-0.054698	0.755	-0.200091	-1.195	-0.198969	0.755	-0.12987	-1.844	-0.129993	0.755	-0.10854	-2.494	-0.167855		-0.995	-0.0804521
0.756	-0.295252	0.106	-0.437962	0.756	0.037983	-0.544	-0.0549015	0.756	-0.199937	-1.194	-0.198505	0.756	-0.12984	-1.843	-0.12993	0.756	-0.108627	-2.493	-0.167077		-0.994	-0.080429
0.757	-0.295283	0.107	-0.439695	0.757	0.038353	-0.543	-0.0551043	0.757	-0.199779	-1.193	-0.198027	0.757	-0.129812	-1.842	-0.129882	0.757	-0.108723	-2.492	-0.166296		-0.993	-0.0804053
0.758	-0.295317	0.108	-0.441435	0.758	0.0387177	-0.542	-0.0553063	0.758	-0.199618	-1.192	-0.197535	0.758	-0.129788	-1.841	-0.129773	0.758	-0.108827	-2.491	-0.165515		-0.992	-0.0803811
0.759	-0.295355	0.109	-0.443183	0.759	0.0390774	-0.541	-0.055507	0.759	-0.199457	-1.191	-0.197027	0.759	-0.129771	-1.84	-0.129665	0.759	-0.108941	-2.49	-0.164735		-0.991	-0.0803563
0.76	-0.295397	0.11	-0.444939	0.76	0.0394319	-0.54	-0.0557063	0.76	-0.199294	-1.19	-0.196514	0.76	-0.129762	-1.839	-0.129558	0.76	-0.109062	-2.489	-0.163954		-0.99	-0.0803311
0.761	-0.295442	0.111	-0.446703	0.761	0.0397818	-0.539	-0.0559029	0.761	-0.199129	-1.189	-0.195999	0.761	-0.12976	-1.838	-0.129543	0.761	-0.109188	-2.488	-0.163171		-0.989	-0.0803054
0.762	-0.295491	0.112	-0.448476	0.762	0.040127	-0.538	-0.0560967	0.762	-0.198959	-1.188	-0.195481	0.762	-0.129768	-1.837	-0.12946	0.762	-0.109317	-2.487	-0.16239		-0.988	-0.0802793
0.763	-0.295541	0.113	-0.450257	0.763	0.0404693	-0.537	-0.0562896	0.763	-0.198786	-1.187	-0.194958	0.763	-0.129787	-1.836	-0.12935	0.763	-0.109447	-2.486	-0.161607		-0.987	-0.0802528
0.764	-0.29559	0.114	-0.452047	0.764	0.0408097	-0.536	-0.0564817	0.764	-0.198608	-1.186	-0.194433	0.764	-0.129815	-1.835	-0.129241	0.764	-0.109574	-2.485	-0.160822		-0.986	-0.0802259
0.765	-0.295637	0.115	-0.453846	0.765	0.0411484	-0.535	-0.0566708	0.765	-0.198422	-1.185	-0.193904	0.765	-0.129849	-1.834	-0.129136	0.765	-0.109701	-2.484	-0.160036		-0.985	-0.0801987
0.766	-0.295682	0.116	-0.455652	0.766	0.0414844	-0.534	-0.0568566	0.766	-0.198232	-1.184	-0.193375	0.766	-0.129886	-1.833	-0.12904	0.766	-0.109833	-2.483	-0.159254		-0.984	-0.0801712
0.767	-0.295721	0.117	-0.457465	0.767	0.0418186	-0.533	-0.0570368	0.767	-0.19804	-1.183	-0.192844	0.767	-0.129926	-1.832	-0.128922	0.767	-0.109972	-2.482	-0.158474		-0.983	-0.0801434
0.768	-0.295755	0.118	-0.459287	0.768	0.0421499	-0.532	-0.0572096	0.768	-0.197845	-1.182	-0.192315	0.768	-0.129967	-1.831	-0.12874	0.768	-0.110116	-2.481	-0.1577		-0.982	-0.0801153
0.769	-0.295783	0.119	-0.461121	0.769	0.0424766	-0.531	-0.0573752	0.769	-0.197646	-1.181	-0.191784	0.769	-0.130006	-1.83	-0.128562	0.769	-0.11027	-2.48	-0.15693		-0.981	-0.0800871
0.77	-0.295807	0.12	-0.462965	0.77	0.0427976	-0.53	-0.057536	0.77	-0.197446	-1.18	-0.191236	0.77	-0.13005	-1.829	-0.128386	0.77	-0.11043	-2.479	-0.156163		-0.98	-0.0800586
0.771	-0.295828	0.121	-0.464823	0.771	0.0431144	-0.529	-0.0576938	0.771	-0.197246	-1.179	-0.190669	0.771	-0.130098	-1.828	-0.128211	0.771	-0.110599	-2.478	-0.155397		-0.979	-0.08003
0.772	-0.29585	0.122	-0.466696	0.772	0.0434258	-0.528	-0.0578507	0.772	-0.197044	-1.178	-0.190083	0.772	-0.13015	-1.827	-0.12804	0.772	-0.110774	-2.477	-0.154625		-0.978	-0.0800012
0.773	-0.295871	0.123	-0.468584	0.773	0.0437315	-0.527	-0.0580101	0.773	-0.196842	-1.177	-0.189494	0.773	-0.130209	-1.826	-0.127871	0.773	-0.110959	-2.476	-0.153848		-0.977	-0.0799723
0.774	-0.295891	0.124	-0.470486	0.774	0.0440333	-0.526	-0.0581721	0.774	-0.196642	-1.176	-0.188901	0.774	-0.130271	-1.825	-0.127707	0.774	-0.111153	-2.475	-0.15306		-0.976	-0.0799434
0.775	-0.295908	0.125	-0.472404	0.775	0.0443314	-0.525	-0.0583345	0.775	-0.196443	-1.175	-0.188366	0.775	-0.130335	-1.824	-0.127547	0.775	-0.111355	-2.474	-0.15226		-0.975	-0.0799144
0.776	-0.295922	0.126	-0.474337	0.776	0.0446235	-0.524	-0.058498	0.776	-0.196246	-1.174	-0.18783	0.776	-0.130399	-1.823	-0.127393	0.776	-0.11156	-2.473	-0.15145		-0.974	-0.0798854
0.777	-0.295933	0.127	-0.47633	0.777	0.0449092	-0.523	-0.0586461	0.777	-0.196048	-1.173	-0.187292	0.777	-0.130467	-1.822	-0.127244	0.777	-0.111769	-2.472	-0.150635		-0.973	-0.0798565
0.778	-0.295942	0.128	-0.478334	0.778	0.0451902	-0.522	-0.0587675	0.778	-0.19585	-1.172	-0.186753	0.778	-0.130539	-1.821	-0.127101	0.778	-0.111979	-2.471	-0.149822		-0.972	-0.0798277
0.779	-0.29595	0.129	-0.480347	0.779	0.045466	-0.521	-0.0588855	0.779	-0.195652	-1.171	-0.186212	0.779	-0.130614	-1.82	-0.126965	0.779	-0.112186	-2.47	-0.149013		-0.971	-0.0797991
0.78	-0.295958	0.13	-0.482368	0.78	0.0457368	-0.52	-0.0589989	0.78	-0.195455	-1.17	-0.185669	0.78	-0.130692	-1.819	-0.126928	0.78	-0.112393	-2.469	-0.14821		-0.97	-0.0797705
0.781	-0.295962	0.131	-0.484399	0.781	0.0460054	-0.519	-0.0591078	0.781	-0.195257	-1.169	-0.185127	0.781	-0.130773	-1.818	-0.126895	0.781	-0.112602	-2.468	-0.147412		-0.969	-0.0797422
0.782	-0.295964	0.132	-0.486441	0.782	0.0462718	-0.518	-0.0592121	0.782	-0.195061	-1.168	-0.184595	0.782	-0.130859	-1.817	-0.126866	0.782	-0.112816	-2.467	-0.146614		-0.968	-0.079714
0.783	-0.295967	0.133	-0.488495	0.783	0.0465367	-0.517	-0.059303	0.783	-0.194866	-1.167	-0.18409	0.783	-0.130946	-1.816	-0.126843	0.783	-0.113039	-2.466	-0.145814		-0.967	-0.079686
0.784	-0.295971	0.134	-0.490562	0.784	0.0467992	-0.516	-0.0593649	0.784	-0.194672	-1.166	-0.183603	0.784	-0.131039	-1.815	-0.126827	0.784	-0.113272	-2.465	-0.145016		-0.966	-0.0796582
0.785	-0.295975	0.135	-0.492642	0.785	0.0470606	-0.515	-0.0594387	0.785	-0.194479	-1.165	-0.183088	0.785	-0.131139	-1.814	-0.126725	0.785	-0.11351	-2.464	-0.144221		-0.965	-0.0796306
0.786	-0.295982	0.136	-0.494735	0.786	0.0473208	-0.514	-0.0595276	0.786	-0.194287	-1.164	-0.182548	0.786	-0.131246	-1.813	-0.126628	0.786	-0.11375	-2.463	-0.14343		-0.964	-0.0796033
0.787	-0.295989	0.137	-0.496839	0.787	0.047581	-0.513	-0.059614	0.787	-0.194094	-1.163	-0.182013	0.787	-0.131359	-1.812	-0.126537	0.787	-0.114189	-2.462	-0.142643		-0.963	-0.0795763
0.788	-0.295996	0.138	-0.498961	0.788	0.0478387	-0.512	-0.0596852	0.788	-0.1939	-1.162	-0.181485	0.788	-0.131476	-1.811	-0.126451	0.788	-0.114668	-2.461	-0.14186		-0.962	-0.0795496
0.789	-0.296004	0.139	-0.501099	0.789	0.0480943	-0.511	-0.0597432	0.789	-0.193707	-1.161	-0.181025	0.789	-0.131597	-1.81	-0.126367	0.789	-0.115154	-2.46	-0.141074		-0.961	-0.0795232
0.79	-0.296009	0.14	-0.503256	0.79	0.0483472	-0.51	-0.0598234	0.79	-0.193517	-1.16	-0.180526	0.79	-0.13172	-1.809	-0.126282	0.79	-0.115648	-2.459	-0.140285		-0.96	-0.0794973
0.791	-0.296012	0.141	-0.505435	0.791	0.0485965	-0.509	-0.0598997	0.791	-0.19333	-1.159	-0.180024	0.791	-0.131843	-1.808	-0.1262	0.791	-0.116149	-2.458	-0.13949		-0.959	-0.0794718
0.792	-0.296014	0.142	-0.507634	0.792	0.0488413	-0.508	-0.059968	0.792	-0.193146	-1.158	-0.179525	0.792	-0.131966	-1.807	-0.126117	0.792	-0.116661	-2.457	-0.138691		-0.958	-0.0794466
0.793	-0.296016	0.143	-0.509889	0.793	0.0490822	-0.507	-0.0600109	0.793	-0.192963	-1.157	-0.17903	0.793	-0.132088	-1.806	-0.126037	0.793	-0.117178	-2.456	-0.137889		-0.957	-0.0794219
0.794	-0.296019	0.144	-0.51217	0.794	0.0493194	-0.506	-0.0600874	0.794	-0.192781	-1.156	-0.178532	0.794	-0.13221	-1.805	-0.125962	0.794	-0.117695	-2.455	-0.137084		-0.956	-0.0793976
0.795	-0.296025	0.145	-0.514468	0.795	0.0495523	-0.505	-0.060164	0.795	-0.1926	-1.155	-0.177991	0.795	-0.132329	-1.804	-0.125894	0.795	-0.118212	-2.454	-0.136274		-0.955	-0.0793738
0.796	-0.296032	0.146	-0.516783	0.796	0.0497823	-0.504	-0.0602398	0.796	-0.192417	-1.154	-0.177455	0.796	-0.132445	-1.803	-0.125831	0.796	-0.118731	-2.453	-0.135465		-0.954	-0.0793504
0.797	-0.296041	0.147	-0.519113	0.797	0.0500101	-0.503	-0.0603218	0.797	-0.192234	-1.153	-0.17693	0.797	-0.132561	-1.802	-0.125775	0.797	-0.119228	-2.452	-0.134658		-0.953	-0.0793275
0.798	-0.29605	0.148	-0.521459	0.798	0.0502356	-0.502	-0.0604299	0.798	-0.19205	-1.152	-0.17641	0.798	-0.132677	-1.801	-0.125722	0.798	-0.119616	-2.451	-0.133852		-0.952	-0.0793051
0.799	-0.296059	0.149	-0.523854	0.799	0.0504576	-0.501	-0.0605326	0.799	-0.191867	-1.151	-0.175954	0.799	-0.132795	-1.8	-0.125671	0.799	-0.119895	-2.45	-0.133044		-0.951	-0.0792832
0.8	-0.296069	0.15	-0.526271	0.8	0.0506769	-0.5	-0.0606321	0.8	-0.191686	-1.15	-0.175504	0.8	-0.132917	-1.799	-0.125625	0.8	-0.120173	-2.449	-0.132238		-0.95	-0.0792617
0.801	-0.296083	0.151	-0.528701	0.801	0.0508917	-0.499	-0.0607295	0.801	-0.191511	-1.149	-0.175058	0.801	-0.133044	-1.798	-0.125582	0.801	-0.120448	-2.448	-0.131634		-0.949	-0.0792407
0.802	-0.296142	0.152	-0.531145	0.802	0.0511017	-0.498	-0.0608236	0.802	-0.19134	-1.148	-0.174615	0.802	-0.133174	-1.797	-0.125542	0.802	-0.120721	-2.447	-0.131075		-0.948	-0.0792202
0.803	-0.296202	0.153	-0.533603	0.803	0.0513068	-0.497	-0.0609144	0.803	-0.191173	-1.147	-0.174176	0.803	-0.133305	-1.796	-0.125509	0.803	-0.120995	-2.446	-0.130519		-0.947	-0.0792002
0.804	-0.296262	0.154	-0.536075	0.804	0.051508	-0.496	-0.0610022	0.804	-0.191005	-1.146	-0.173731	0.804	-0.133437	-1.795	-0.12548	0.804	-0.12127	-2.445	-0.129972		-0.946	-0.0791807
0.805	-0.296322	0.155	-0.53856	0.805	0.0517037	-0.495	-0.0610867	0.805	-0.190835	-1.145	-0.17324	0.805	-0.133571	-1.794	-0.125459	0.805	-0.121541	-2.444	-0.129432		-0.945	-0.0791617
0.806	-0.29638	0.156	-0.541057	0.806	0.0518961	-0.494	-0.0611579	0.806	-0.190662	-1.144	-0.172809	0.806	-0.133708	-1.793	-0.125445	0.806	-0.121811	-2.443	-0.128899		-0.944	-0.0791432
0.807	-0.296439	0.157	-0.543566	0.807	0.0520842	-0.493	-0.0611908	0.807	-0.190488	-1.143	-0.172386	0.807	-0.13385	-1.792	-0.125438	0.807	-0.12208	-2.442	-0.128136		-0.943	-0.0791251
0.808	-0.296499	0.158	-0.546117	0.808	0.0522656	-0.492	-0.0612164	0.808	-0.190316	-1.142	-0.171968	0.808	-0.133994	-1.791	-0.125436	0.808	-0.122347	-2.441	-0.127381		-0.942	-0.0791076
0.809	-0.296563	0.159	-0.548681	0.809	0.0524399	-0.491	-0.0612333	0.809	-0.190146	-1.141	-0.17156	0.809	-0.134141	-1.79	-0.125436	0.809	-0.122615	-2.44	-0.126631		-0.941	-0.0790905
0.81	-0.296632	0.16	-0.55126	0.81	0.0526077	-0.49	-0.061241	0.81	-0.189978	-1.14	-0.171158	0.81	-0.134287	-1.789	-0.125437	0.81	-0.122883	-2.439	-0.125883		-0.94	-0.079074
0.811	-0.296706	0.161	-0.553858	0.811	0.0527656	-0.489	-0.0612408	0.811	-0.189811	-1.139	-0.170704	0.811	-0.13443	-1.788	-0.12544	0.811	-0.123152	-2.438	-0.125136		-0.939	-0.079058
0.812	-0.296783	0.162	-0.556473	0.812	0.0529128	-0.488	-0.0612337	0.812	-0.189646	-1.138	-0.170257	0.812	-0.134573	-1.787	-0.125446	0.812	-0.12342	-2.437	-0.124389		-0.938	-0.0790425
0.813	-0.296868	0.163	-0.559104	0.813	0.0530496	-0.487	-0.0612415	0.813	-0.189481	-1.137	-0.169818	0.813	-0.134716	-1.786	-0.125545	0.813	-0.123684	-2.436	-0.123645		-0.937	-0.0790276
0.814	-0.296959	0.164	-0.561773	0.814	0.053174	-0.486	-0.0612576	0.814	-0.189315	-1.136	-0.169388	0.814	-0.134858	-1.785	-0.125648	0.814	-0.123945	-2.435	-0.12291		-0.936	-0.0790132
0.815	-0.297054	0.165	-0.564474	0.815	0.0532859	-0.485	-0.0612633	0.815	-0.189152	-1.135	-0.168968	0.815	-0.135	-1.784	-0.125754	0.815	-0.124205	-2.434	-0.122189		-0.935	-0.0789993
0.816	-0.297153	0.166	-0.567183	0.816	0.0533882	-0.484	-0.0612594	0.816	-0.18899	-1.134	-0.168557	0.816	-0.135142	-1.783	-0.125862	0.816	-0.124467	-2.433	-0.121486		-0.934	-0.078986
0.817	-0.297256	0.167	-0.569899	0.817	0.0534446	-0.483	-0.0612477	0.817	-0.188829	-1.133	-0.168155	0.817	-0.135282	-1.782	-0.125975	0.817	-0.12473	-2.432	-0.120799		-0.933	-0.0789733
0.818	-0.297365	0.168	-0.572622	0.818	0.0534921	-0.482	-0.061228	0.818	-0.188672	-1.132	-0.167761	0.818	-0.135419	-1.781	-0.126077	0.818	-0.12499	-2.431	-0.120122		-0.932	-0.0789611
0.819	-0.297477	0.169	-0.575351	0.819	0.0535325	-0.481	-0.061201	0.819	-0.188519	-1.131	-0.167371	0.819	-0.135556	-1.78	-0.126106	0.819	-0.125246	-2.43	-0.11945		-0.931	-0.0789496
0.82	-0.297594	0.17	-0.57809	0.82	0.0535645	-0.48	-0.0611697	0.82	-0.188369	-1.13	-0.167044	0.82	-0.135695	-1.779	-0.126135	0.82	-0.125497	-2.429	-0.118779		-0.93	-0.0789388
0.821	-0.297715	0.171	-0.580841	0.821	0.053586	-0.479	-0.0611364	0.821	-0.18822	-1.129	-0.166722	0.821	-0.135833	-1.778	-0.126163	0.821	-0.125745	-2.428	-0.118108		-0.929	-0.0789286
0.822	-0.297839	0.172	-0.583603	0.822	0.0535973	-0.478	-0.0610992	0.822	-0.188073	-1.128	-0.166406	0.822	-0.13597	-1.777	-0.12619	0.822	-0.125994	-2.427	-0.117439		-0.928	-0.0789191
0.823	-0.297968	0.173	-0.586378	0.823	0.0535997	-0.477	-0.0610572	0.823	-0.187929	-1.127	-0.166095	0.823	-0.136105	-1.776	-0.12622	0.823	-0.126245	-2.426	-0.116774		-0.927	-0.0789103
0.824	-0.298102	0.174	-0.589165	0.824	0.0535924	-0.476	-0.061011	0.824	-0.187791	-1.126	-0.165786	0.824	-0.136235	-1.775	-0.126254	0.824	-0.126498	-2.425	-0.116114		-0.926	-0.0789024
0.825	-0.298242	0.175	-0.591965	0.825	0.0535753	-0.475	-0.0609578	0.825	-0.187657	-1.125	-0.165481	0.825	-0.136359	-1.774	-0.126387	0.825	-0.126753	-2.424	-0.115462		-0.925	-0.0788952
0.826	-0.298389	0.176	-0.594776	0.826	0.0535492	-0.474	-0.0608937	0.826	-0.18753	-1.124	-0.165161	0.826	-0.136479	-1.773	-0.126531	0.826	-0.127005	-2.423	-0.114816		-0.924	-0.078889
0.827	-0.298541	0.177	-0.597595	0.827	0.0535148	-0.473	-0.06082	0.827	-0.187409	-1.123	-0.164801	0.827	-0.136598	-1.772	-0.126682	0.827	-0.127254	-2.422	-0.114174		-0.923	-0.0788836
0.828	-0.298696	0.178	-0.600418	0.828	0.0534724	-0.472	-0.0607388	0.828	-0.187291	-1.122	-0.164443	0.828	-0.136715	-1.771	-0.126838	0.828	-0.127504	-2.421	-0.11354		-0.922	-0.0788792
0.829	-0.298853	0.179	-0.603245	0.829	0.0534212	-0.471	-0.0606497	0.829	-0.187172	-1.121	-0.164088	0.829	-0.136828	-1.77	-0.126998	0.829	-0.127758	-2.42	-0.112915		-0.921	-0.0788757
0.83	-0.299011	0.18	-0.606073	0.83	0.0533621	-0.47	-0.0605529	0.83	-0.187053	-1.12	-0.163734	0.83	-0.136939	-1.769	-0.127068	0.83	-0.128016	-2.419	-0.112294		-0.92	-0.0788731
0.831	-0.299168	0.181	-0.608904	0.831	0.0532961	-0.469	-0.060449	0.831	-0.186935	-1.119	-0.16338	0.831	-0.137047	-1.768	-0.127141	0.831	-0.128281	-2.418	-0.11168		-0.919	-0.0788715
0.832	-0.299326	0.182	-0.611743	0.832	0.0532229	-0.468	-0.0603368	0.832	-0.186819	-1.118	-0.163023	0.832	-0.137152	-1.767	-0.127216	0.832	-0.128552	-2.417	-0.111069		-0.918	-0.0788708
0.833	-0.299485	0.183	-0.614593	0.833	0.0531418	-0.467	-0.0602159	0.833	-0.186707	-1.117	-0.162664	0.833	-0.137253	-1.766	-0.127298	0.833	-0.128824	-2.416	-0.110462		-0.917	-0.078871
0.834	-0.299643	0.184	-0.617451	0.834	0.0530518	-0.466	-0.0600871	0.834	-0.186598	-1.116	-0.162303	0.834	-0.137352	-1.765	-0.127474	0.834	-0.129097	-2.415	-0.109861		-0.916	-0.0788722
0.835	-0.299803	0.185	-0.620322	0.835	0.0529523	-0.465	-0.0599529	0.835	-0.186489	-1.115	-0.161941	0.835	-0.137452	-1.764	-0.127651	0.835	-0.129373	-2.414	-0.109269		-0.915	-0.0788744
0.836	-0.299966	0.186	-0.623204	0.836	0.0528403	-0.464	-0.0598469	0.836	-0.186381	-1.114	-0.161579	0.836	-0.137555	-1.763	-0.12783	0.836	-0.129647	-2.413	-0.108684		-0.914	-0.0788775
0.837	-0.300134	0.187	-0.626152	0.837	0.052716	-0.463	-0.0597443	0.837	-0.186274	-1.113	-0.161219	0.837	-0.13766	-1.762	-0.128014	0.837	-0.129918	-2.412	-0.108108		-0.913	-0.0788816
0.838	-0.300309	0.188	-0.629144	0.838	0.0525796	-0.462	-0.0596403	0.838	-0.186167	-1.112	-0.160857	0.838	-0.137768	-1.761	-0.128201	0.838	-0.130187	-2.411	-0.107541		-0.912	-0.0788868
0.839	-0.300534	0.189	-0.632141	0.839	0.0524159	-0.461	-0.0595369	0.839	-0.186057	-1.111	-0.160556	0.839	-0.137875	-1.76	-0.128299	0.839	-0.130452	-2.41	-0.106984		-0.911	-0.078893
0.84	-0.300761	0.19	-0.635141	0.84	0.0522163	-0.46	-0.0594325	0.84	-0.185948	-1.11	-0.160256	0.84	-0.137979	-1.759	-0.128398	0.84	-0.130712	-2.409	-0.106438		-0.91	-0.0789003
0.841	-0.300992	0.191	-0.638178	0.841	0.0520066	-0.459	-0.0593274	0.841	-0.185838	-1.109	-0.159957	0.841	-0.138078	-1.758	-0.128493	0.841	-0.130968	-2.408	-0.105908		-0.909	-0.0789088
0.842	-0.301226	0.192	-0.641249	0.842	0.0517868	-0.458	-0.0591814	0.842	-0.18573	-1.108	-0.15966	0.842	-0.138172	-1.757	-0.128583	0.842	-0.131222	-2.407	-0.105389		-0.908	-0.0789184
0.843	-0.301466	0.193	-0.644333	0.843	0.0515245	-0.457	-0.0590314	0.843	-0.185624	-1.107	-0.159367	0.843	-0.138263	-1.756	-0.128668	0.843	-0.131476	-2.406	-0.104884		-0.907	-0.0789292
0.844	-0.301712	0.194	-0.647415	0.844	0.051257	-0.456	-0.0588758	0.844	-0.185521	-1.106	-0.159077	0.844	-0.138355	-1.755	-0.128753	0.844	-0.131726	-2.405	-0.104388		-0.906	-0.0789413
0.845	-0.301966	0.195	-0.6505	0.845	0.0509732	-0.455	-0.0587159	0.845	-0.185422	-1.105	-0.158791	0.845	-0.138454	-1.754	-0.128842	0.845	-0.131974	-2.404	-0.103901		-0.905	-0.0789547
0.846	-0.302228	0.196	-0.65359	0.846	0.0506683	-0.454	-0.0585515	0.846	-0.185326	-1.104	-0.158511	0.846	-0.138555	-1.753	-0.128936	0.846	-0.132222	-2.403	-0.103424		-0.904	-0.0789695
0.847	-0.302496	0.197	-0.656686	0.847	0.0503963	-0.453	-0.0583844	0.847	-0.185234	-1.103	-0.15824	0.847	-0.138657	-1.752	-0.129031	0.847	-0.132471	-2.402	-0.10296		-0.903	-0.0789856
0.848	-0.30277	0.198	-0.659771	0.848	0.0501295	-0.452	-0.058215	0.848	-0.185141	-1.102	-0.157997	0.848	-0.13876	-1.751	-0.129129	0.848	-0.13272	-2.401	-0.102507		-0.902	-0.0790032
0.849	-0.303049	0.199	-0.662839	0.849	0.0498494	-0.451	-0.0580434	0.849	-0.185047	-1.101	-0.157783	0.849	-0.138858	-1.75	-0.129223	0.849	-0.13297	-2.4	-0.102069		-0.901	-0.0790221
0.85	-0.303334	0.2	-0.665921	0.85	0.0495456	-0.45	-0.0578685	0.85	-0.184952	-1.1	-0.157582	0.85	-0.13895	-1.749	-0.129317	0.85	-0.13322	-2.399	-0.101647		-0.9	-0.0790425
0.851	-0.303627	0.201	-0.669012	0.851	0.0492184	-0.449	-0.0576908	0.851	-0.184858	-1.099	-0.157382	0.851	-0.139037	-1.748	-0.129412	0.851	-0.133467	-2.398	-0.101239		-0.899	-0.0790643
0.852	-0.303925	0.202	-0.672115	0.852	0.0489053	-0.448	-0.0575084	0.852	-0.184761	-1.098	-0.157184	0.852	-0.139127	-1.747	-0.129511	0.852	-0.133709	-2.397	-0.100844		-0.898	-0.0790875
0.853	-0.304188	0.203	-0.675232	0.853	0.0485835	-0.447	-0.0573205	0.853	-0.184664	-1.097	-0.156986	0.853	-0.139219	-1.746	-0.129616	0.853	-0.133943	-2.396	-0.100464		-0.897	-0.0791122
0.854	-0.30445	0.204	-0.67841	0.854	0.0482465	-0.446	-0.057128	0.854	-0.184569	-1.096	-0.156789	0.854	-0.139316	-1.745	-0.129727	0.854	-0.134168	-2.395	-0.100098		-0.896	-0.0791384
0.855	-0.304722	0.205	-0.681643	0.855	0.0478685	-0.445	-0.0569285	0.855	-0.184476	-1.095	-0.156591	0.855	-0.139418	-1.744	-0.129842	0.855	-0.13439	-2.394	-0.0997427		-0.895	-0.0791661
0.856	-0.305039	0.206	-0.684882	0.856	0.0474908	-0.444	-0.0567241	0.856	-0.184383	-1.094	-0.156392	0.856	-0.139523	-1.743	-0.12996	0.856	-0.134612	-2.393	-0.0994026		-0.894	-0.0791955
0.857	-0.305376	0.207	-0.688123	0.857	0.0470895	-0.443	-0.0565158	0.857	-0.184291	-1.093	-0.156194	0.857	-0.139627	-1.742	-0.130081	0.857	-0.134831	-2.392	-0.0990805		-0.893	-0.0792264
0.858	-0.305721	0.208	-0.691364	0.858	0.0466798	-0.442	-0.0563156	0.858	-0.184204	-1.092	-0.155995	0.858	-0.139729	-1.741	-0.130206	0.858	-0.135053	-2.391	-0.0987741		-0.892	-0.079259
0.859	-0.306085	0.209	-0.694614	0.859	0.0462685	-0.441	-0.0561402	0.859	-0.18412	-1.091	-0.155791	0.859	-0.139829	-1.74	-0.130335	0.859	-0.135276	-2.39	-0.0984828		-0.891	-0.0792932
0.86	-0.306498	0.21	-0.697875	0.86	0.0458787	-0.44	-0.0559618	0.86	-0.184038	-1.09	-0.155581	0.86	-0.139926	-1.739	-0.130471	0.86	-0.135498	-2.389	-0.0982099		-0.89	-0.079329
0.861	-0.306901	0.211	-0.701149	0.861	0.0454784	-0.439	-0.0557786	0.861	-0.183959	-1.089	-0.155366	0.861	-0.140025	-1.738	-0.130615	0.861	-0.135715	-2.388	-0.0979554		-0.889	-0.0793664
0.862	-0.307286	0.212	-0.70447	0.862	0.0450641	-0.438	-0.055591	0.862	-0.183883	-1.088	-0.155145	0.862	-0.140126	-1.737	-0.130764	0.862	-0.135934	-2.387	-0.0977159		-0.888	-0.0794055
0.863	-0.307681	0.213	-0.707811	0.863	0.0446336	-0.437	-0.0553906	0.863	-0.183807	-1.087	-0.154921	0.863	-0.140229	-1.736	-0.130915	0.863	-0.136152	-2.386	-0.0974908		-0.887	-0.0794463
0.864	-0.308082	0.214	-0.711161	0.864	0.0441872	-0.436	-0.0551521	0.864	-0.183732	-1.086	-0.154698	0.864	-0.140329	-1.735	-0.131066	0.864	-0.136365	-2.385	-0.0972768		-0.886	-0.0794888
0.865	-0.308491	0.215	-0.714521	0.865	0.0437274	-0.435	-0.0549088	0.865	-0.183657	-1.085	-0.154478	0.865	-0.140428	-1.734	-0.131216	0.865	-0.136573	-2.384	-0.0970715		-0.885	-0.079533
0.866	-0.308907	0.216	-0.717889	0.866	0.0432564	-0.434	-0.0546604	0.866	-0.183584	-1.084	-0.154261	0.866	-0.140521	-1.733	-0.131365	0.866	-0.136776	-2.383	-0.0968737		-0.884	-0.079579
0.867	-0.309378	0.217	-0.721267	0.867	0.0427779	-0.433	-0.0544065	0.867	-0.183511	-1.083	-0.154046	0.867	-0.140606	-1.732	-0.131517	0.867	-0.136975	-2.382	-0.0966855		-0.883	-0.0796267
0.868	-0.309855	0.218	-0.724656	0.868	0.0422859	-0.432	-0.054149	0.868	-0.183441	-1.082	-0.153835	0.868	-0.140683	-1.731	-0.131671	0.868	-0.137175	-2.381	-0.0965042		-0.882	-0.0796763
0.869	-0.31034	0.219	-0.728052	0.869	0.041757	-0.431	-0.0538873	0.869	-0.183372	-1.081	-0.153628	0.869	-0.140754	-1.73	-0.131827	0.869	-0.137377	-2.38	-0.0963314		-0.881	-0.0797277
0.87	-0.310836	0.22	-0.731458	0.87	0.0412197	-0.43	-0.0536196	0.87	-0.183307	-1.08	-0.153425	0.87	-0.140821	-1.729	-0.131983	0.87	-0.137584	-2.379	-0.0961678		-0.88	-0.079781
0.871	-0.311342	0.221	-0.734916	0.871	0.0406741	-0.429	-0.0533472	0.871	-0.183245	-1.079	-0.153224	0.871	-0.140883	-1.728	-0.132135	0.871	-0.137794	-2.378	-0.0960123		-0.879	-0.0798362
0.872	-0.311858	0.222	-0.738381	0.872	0.0401191	-0.428	-0.0530693	0.872	-0.183181	-1.078	-0.153022	0.872	-0.140943	-1.727	-0.132282	0.872	-0.138003	-2.377	-0.0958647		-0.878	-0.0798933
0.873	-0.312383	0.223	-0.741853	0.873	0.0395531	-0.427	-0.0527834	0.873	-0.183117	-1.077	-0.152816	0.873	-0.141005	-1.726	-0.132428	0.873	-0.138209	-2.376	-0.0957285		-0.877	-0.0799523
0.874	-0.312917	0.224	-0.745332	0.874	0.0389765	-0.426	-0.0524904	0.874	-0.183052	-1.076	-0.152605	0.874	-0.141066	-1.725	-0.132572	0.874	-0.138414	-2.375	-0.0956043		-0.876	-0.0800134
0.875	-0.313461	0.225	-0.748821	0.875	0.0384135	-0.425	-0.0521916	0.875	-0.182986	-1.075	-0.15239	0.875	-0.141125	-1.724	-0.132716	0.875	-0.138616	-2.374	-0.0954915		-0.875	-0.0800765
0.876	-0.314013	0.226	-0.75232	0.876	0.0378566	-0.424	-0.0518852	0.876	-0.18292	-1.074	-0.152173	0.876	-0.141185	-1.723	-0.132862	0.876	-0.139014	-2.373	-0.095385		-0.874	-0.0801417
0.877	-0.314568	0.227	-0.75583	0.877	0.0372864	-0.423	-0.0515715	0.877	-0.182856	-1.073	-0.151957	0.877	-0.141245	-1.722	-0.13301	0.877	-0.13945	-2.372	-0.0952806		-0.873	-0.0802091
0.878	-0.31513	0.228	-0.759358	0.878	0.0367041	-0.422	-0.0512502	0.878	-0.182793	-1.072	-0.151741	0.878	-0.141306	-1.721	-0.13316	0.878	-0.139883	-2.371	-0.0951786		-0.872	-0.0802786
0.879	-0.315695	0.229	-0.762905	0.879	0.0361112	-0.421	-0.050922	0.879	-0.182728	-1.071	-0.151527	0.879	-0.141371	-1.72	-0.133312	0.879	-0.140315	-2.37	-0.0950802		-0.871	-0.0803504
0.88	-0.316264	0.23	-0.766464	0.88	0.0355092	-0.42	-0.0505859	0.88	-0.18266	-1.07	-0.151315	0.88	-0.141438	-1.719	-0.133465	0.88	-0.140748	-2.369	-0.0949871		-0.87	-0.0804245
0.881	-0.316837	0.231	-0.770035	0.881	0.0348999	-0.419	-0.0502424	0.881	-0.182588	-1.069	-0.151106	0.881	-0.141509	-1.718	-0.133618	0.881	-0.141183	-2.368	-0.0949044		-0.869	-0.0805008
0.882	-0.317417	0.232	-0.773614	0.882	0.0342869	-0.418	-0.0498938	0.882	-0.182511	-1.068	-0.150901	0.882	-0.141585	-1.717	-0.133771	0.882	-0.141617	-2.367	-0.0948382		-0.868	-0.0805794
0.883	-0.318004	0.233	-0.777203	0.883	0.0336708	-0.417	-0.049542	0.883	-0.182428	-1.067	-0.150702	0.883	-0.141664	-1.716	-0.133921	0.883	-0.142044	-2.366	-0.0947864		-0.867	-0.0806602
0.884	-0.318596	0.234	-0.780801	0.884	0.0330522	-0.416	-0.0491872	0.884	-0.182341	-1.066	-0.150509	0.884	-0.141744	-1.715	-0.134066	0.884	-0.142463	-2.365	-0.0947448		-0.866	-0.0807433
0.885	-0.31919	0.235	-0.784407	0.885	0.0324305	-0.415	-0.0488306	0.885	-0.182248	-1.065	-0.150321	0.885	-0.14183	-1.714	-0.134207	0.885	-0.142878	-2.364	-0.0947081		-0.865	-0.0808285
0.886	-0.319788	0.236	-0.788021	0.886	0.0318052	-0.414	-0.0484731	0.886	-0.182149	-1.064	-0.150137	0.886	-0.141917	-1.713	-0.134346	0.886	-0.143294	-2.363	-0.0946702		-0.864	-0.0809159
0.887	-0.320387	0.237	-0.791644	0.887	0.0311744	-0.413	-0.0481128	0.887	-0.182044	-1.063	-0.149956	0.887	-0.142005	-1.712	-0.134485	0.887	-0.143715	-2.362	-0.0946312		-0.863	-0.0810056
0.888	-0.320987	0.238	-0.795274	0.888	0.0305364	-0.412	-0.0477481	0.888	-0.181932	-1.062	-0.149783	0.888	-0.142093	-1.711	-0.134624	0.888	-0.144148	-2.361	-0.0945892		-0.862	-0.0810974
0.889	-0.321591	0.239	-0.798909	0.889	0.0298924	-0.411	-0.0473794	0.889	-0.181815	-1.061	-0.149618	0.889	-0.142182	-1.71	-0.134764	0.889	-0.144522	-2.36	-0.094549		-0.861	-0.0811916
0.89	-0.322232	0.24	-0.802556	0.89	0.0292448	-0.41	-0.0470058	0.89	-0.181694	-1.06	-0.149459	0.89	-0.142267	-1.709	-0.134905	0.89	-0.144809	-2.359	-0.0945148		-0.86	-0.081288
0.891	-0.322889	0.241	-0.806212	0.891	0.0285936	-0.409	-0.046627	0.891	-0.18157	-1.059	-0.149308	0.891	-0.142348	-1.708	-0.135043	0.891	-0.145004	-2.358	-0.0944924		-0.859	-0.0813866
0.892	-0.323553	0.242	-0.809877	0.892	0.0279419	-0.408	-0.0462445	0.892	-0.181443	-1.058	-0.149162	0.892	-0.142426	-1.707	-0.135179	0.892	-0.145183	-2.357	-0.0944785		-0.858	-0.0814876
0.893	-0.324228	0.243	-0.813553	0.893	0.027292	-0.407	-0.045858	0.893	-0.181316	-1.057	-0.14902	0.893	-0.142499	-1.706	-0.135314	0.893	-0.14535	-2.356	-0.094477		-0.857	-0.081591
0.894	-0.32491	0.244	-0.817237	0.894	0.026645	-0.406	-0.045466	0.894	-0.181189	-1.056	-0.148883	0.894	-0.142567	-1.705	-0.135451	0.894	-0.145512	-2.355	-0.0944875		-0.856	-0.0816966
0.895	-0.325601	0.245	-0.820928	0.895	0.025998	-0.405	-0.0450666	0.895	-0.181066	-1.055	-0.148749	0.895	-0.142632	-1.704	-0.13559	0.895	-0.145673	-2.354	-0.0945054		-0.855	-0.0818046
0.896	-0.326298	0.246	-0.824666	0.896	0.0253524	-0.404	-0.0446599	0.896	-0.180948	-1.054	-0.148619	0.896	-0.142694	-1.703	-0.135733	0.896	-0.145838	-2.353	-0.0945288		-0.854	-0.081915
0.897	-0.327002	0.247	-0.828446	0.897	0.0247067	-0.403	-0.0442449	0.897	-0.180838	-1.053	-0.148495	0.897	-0.142753	-1.702	-0.13588	0.897	-0.146012	-2.352	-0.0945605		-0.853	-0.0820278
0.898	-0.327713	0.248	-0.832268	0.898	0.0240604	-0.402	-0.043822	0.898	-0.180736	-1.052	-0.148379	0.898	-0.142809	-1.701	-0.136025	0.898	-0.146196	-2.351	-0.0945961		-0.852	-0.0821428
0.899	-0.328432	0.249	-0.836096	0.899	0.0234108	-0.401	-0.0433565	0.899	-0.180642	-1.051	-0.148269	0.899	-0.142864	-1.7	-0.13617	0.899	-0.146384	-2.35	-0.0946347		-0.851	-0.0822602
0.9	-0.329158	0.25	-0.839928	0.9	0.0227569	-0.4	-0.0428869	0.9	-0.180553	-1.05	-0.148154	0.9	-0.142916	-1.699	-0.136318	0.9	-0.146572	-2.349	-0.094677		-0.85	-0.08238
0.901	-0.329895	0.251	-0.843773	0.901	0.0220974	-0.399	-0.0424134	0.901	-0.180472	-1.049	-0.148034	0.901	-0.142965	-1.698	-0.136467	0.901	-0.146754	-2.348	-0.0947243		-0.849	-0.0825021
0.902	-0.330641	0.252	-0.847642	0.902	0.0214314	-0.398	-0.0419361	0.902	-0.180398	-1.048	-0.147909	0.902	-0.143011	-1.697	-0.136618	0.902	-0.146929	-2.347	-0.0947737		-0.848	-0.0826265
0.903	-0.331398	0.253	-0.851497	0.903	0.0207591	-0.397	-0.0414554	0.903	-0.18033	-1.047	-0.147779	0.903	-0.143051	-1.696	-0.136775	0.903	-0.147092	-2.346	-0.0948276		-0.847	-0.0827533
0.904	-0.332166	0.254	-0.855343	0.904	0.0200825	-0.396	-0.0409717	0.904	-0.180269	-1.046	-0.147645	0.904	-0.143091	-1.695	-0.136934	0.904	-0.147248	-2.345	-0.0948889		-0.846	-0.0828823
0.905	-0.332943	0.255	-0.859185	0.905	0.0194005	-0.395	-0.0404834	0.905	-0.180211	-1.045	-0.147506	0.905	-0.143131	-1.694	-0.137092	0.905	-0.147404	-2.344	-0.0949595		-0.845	-0.0830137
0.906	-0.333729	0.256	-0.863063	0.906	0.0187152	-0.394	-0.0399927	0.906	-0.180156	-1.044	-0.147365	0.906	-0.143173	-1.693	-0.137248	0.906	-0.147559	-2.343	-0.0950337		-0.844	-0.0831473
0.907	-0.334527	0.257	-0.866939	0.907	0.0180268	-0.393	-0.0394999	0.907	-0.180101	-1.043	-0.147219	0.907	-0.143214	-1.692	-0.137405	0.907	-0.147712	-2.342	-0.0953162		-0.843	-0.0832832
0.908	-0.335337	0.258	-0.8708	0.908	0.0173364	-0.392	-0.0390044	0.908	-0.180042	-1.042	-0.147069	0.908	-0.143252	-1.691	-0.137561	0.908	-0.147868	-2.341	-0.0956524		-0.842	-0.0834212
0.909	-0.336157	0.259	-0.874648	0.909	0.0166442	-0.391	-0.0384928	0.909	-0.179981	-1.041	-0.146915	0.909	-0.143282	-1.69	-0.137719	0.909	-0.148025	-2.34	-0.0960003		-0.841	-0.0835614
0.91	-0.336987	0.26	-0.878482	0.91	0.0159511	-0.39	-0.0379575	0.91	-0.179919	-1.04	-0.146756	0.91	-0.143303	-1.689	-0.137882	0.91	-0.148181	-2.339	-0.0963554		-0.84	-0.0837038
0.911	-0.337825	0.261	-0.882305	0.911	0.0152573	-0.389	-0.0374247	0.911	-0.179856	-1.039	-0.146594	0.911	-0.143317	-1.688	-0.13805	0.911	-0.148339	-2.338	-0.0967225		-0.839	-0.0838483
0.912	-0.33867	0.262	-0.886148	0.912	0.0145628	-0.388	-0.0368944	0.912	-0.179794	-1.038	-0.14643	0.912	-0.143324	-1.687	-0.138222	0.912	-0.148497	-2.337	-0.0971015		-0.838	-0.0839949
0.913	-0.339523	0.263	-0.889997	0.913	0.0138678	-0.387	-0.0363682	0.913	-0.179732	-1.037	-0.146267	0.913	-0.143326	-1.686	-0.138395	0.913	-0.148654	-2.336	-0.0974875		-0.837	-0.0841438
0.914	-0.340385	0.264	-0.893832	0.914	0.0131717	-0.386	-0.0358223	0.914	-0.179671	-1.036	-0.146106	0.914	-0.143326	-1.685	-0.138568	0.914	-0.148807	-2.335	-0.0978798		-0.836	-0.084295
0.915	-0.341257	0.265	-0.897673	0.915	0.0124734	-0.385	-0.0352678	0.915	-0.17961	-1.035	-0.145938	0.915	-0.14332	-1.684	-0.138739	0.915	-0.148956	-2.334	-0.0982812		-0.835	-0.0844484
0.916	-0.342181	0.266	-0.901518	0.916	0.0117729	-0.384	-0.0347373	0.916	-0.179548	-1.034	-0.145722	0.916	-0.143307	-1.683	-0.13891	0.916	-0.1491	-2.333	-0.0986881		-0.834	-0.0846042
0.917	-0.343114	0.267	-0.90537	0.917	0.0110744	-0.383	-0.0342123	0.917	-0.179487	-1.033	-0.145509	0.917	-0.143288	-1.682	-0.139081	0.917	-0.149242	-2.332	-0.0990768		-0.833	-0.0847623
0.918	-0.344052	0.268	-0.909229	0.918	0.0103809	-0.382	-0.0336857	0.918	-0.179428	-1.032	-0.145298	0.918	-0.143263	-1.681	-0.139254	0.918	-0.149381	-2.331	-0.0993603		-0.832	-0.0849228
0.919	-0.344997	0.269	-0.913094	0.919	0.00969459	-0.381	-0.0331576	0.919	-0.179371	-1.031	-0.145091	0.919	-0.143233	-1.68	-0.139431	0.919	-0.149528	-2.33	-0.0995399		-0.831	-0.0850857
0.92	-0.34595	0.27	-0.916964	0.92	0.00901666	-0.38	-0.0326287	0.92	-0.179318	-1.03	-0.144886	0.92	-0.143198	-1.679	-0.139612	0.92	-0.149681	-2.329	-0.099723		-0.83	-0.0852511
0.921	-0.346912	0.271	-0.920838	0.921	0.00834709	-0.379	-0.0320995	0.921	-0.179268	-1.029	-0.144744	0.921	-0.143159	-1.678	-0.139795	0.921	-0.149834	-2.328	-0.0999101		-0.829	-0.0854189
0.922	-0.347882	0.272	-0.924715	0.922	0.00768151	-0.378	-0.0315916	0.922	-0.179218	-1.028	-0.144608	0.922	-0.143118	-1.677	-0.139979	0.922	-0.149987	-2.327	-0.100101		-0.828	-0.0855892
0.923	-0.348862	0.273	-0.928593	0.923	0.00701764	-0.377	-0.0311004	0.923	-0.179167	-1.027	-0.144479	0.923	-0.143074	-1.676	-0.14017	0.923	-0.150141	-2.326	-0.100292		-0.827	-0.0857621
0.924	-0.349855	0.274	-0.932468	0.924	0.00635323	-0.376	-0.0305954	0.924	-0.179112	-1.026	-0.144355	0.924	-0.14303	-1.675	-0.140366	0.924	-0.150289	-2.325	-0.100485		-0.826	-0.0859375
0.925	-0.350858	0.275	-0.93634	0.925	0.0056879	-0.375	-0.0300656	0.925	-0.179054	-1.025	-0.144239	0.925	-0.142987	-1.674	-0.140567	0.925	-0.15043	-2.324	-0.100685		-0.825	-0.0861154
0.926	-0.351876	0.276	-0.94021	0.926	0.00502201	-0.374	-0.0295357	0.926	-0.178992	-1.024	-0.144121	0.926	-0.142944	-1.673	-0.140775	0.926	-0.150568	-2.323	-0.100896		-0.824	-0.0862959
0.927	-0.352909	0.277	-0.944078	0.927	0.00435869	-0.373	-0.0290041	0.927	-0.178929	-1.023	-0.143957	0.927	-0.142897	-1.672	-0.14099	0.927	-0.150702	-2.322	-0.101116		-0.823	-0.0864789
0.928	-0.353959	0.278	-0.947964	0.928	0.00369993	-0.372	-0.0284732	0.928	-0.178867	-1.022	-0.143856	0.928	-0.142847	-1.671	-0.141211	0.928	-0.150831	-2.321	-0.10135		-0.822	-0.0866646
0.929	-0.355026	0.279	-0.951835	0.929	0.00304539	-0.371	-0.0279424	0.929	-0.178806	-1.021	-0.143756	0.929	-0.142797	-1.67	-0.141436	0.929	-0.150954	-2.32	-0.10159		-0.821	-0.0868527
0.93	-0.356114	0.28	-0.955686	0.93	0.00239596	-0.37	-0.0274118	0.93	-0.178745	-1.02	-0.143654	0.93	-0.142742	-1.669	-0.141667	0.93	-0.151071	-2.319	-0.101831		-0.82	-0.0870433
0.931	-0.357221	0.281	-0.959529	0.931	0.00174962	-0.369	-0.02688	0.931	-0.178685	-1.019	-0.143552	0.931	-0.142686	-1.668	-0.141905	0.931	-0.151182	-2.318	-0.102073		-0.819	-0.0872364
0.932	-0.358346	0.282	-0.963371	0.932	0.00110453	-0.368	-0.0263477	0.932	-0.178624	-1.018	-0.143452	0.932	-0.142628	-1.667	-0.142148	0.932	-0.15129	-2.317	-0.102321		-0.818	-0.0874319
0.933	-0.359527	0.283	-0.967192	0.933	0.000458771	-0.367	-0.0258153	0.933	-0.178562	-1.017	-0.143344	0.933	-0.142563	-1.666	-0.142394	0.933	-0.151398	-2.316	-0.102576		-0.817	-0.0876299
0.934	-0.36072	0.284	-0.971041	0.934	-0.000189145	-0.366	-0.025284	0.934	-0.178502	-1.016	-0.143189	0.934	-0.142487	-1.665	-0.142639	0.934	-0.1515	-2.315	-0.10284		-0.816	-0.0878302
0.935	-0.361924	0.285	-0.974896	0.935	-0.000838143	-0.365	-0.0247541	0.935	-0.178443	-1.015	-0.14304	0.935	-0.142399	-1.664	-0.142886	0.935	-0.151596	-2.314	-0.103112		-0.815	-0.0880329
0.936	-0.363142	0.286	-0.9788	0.936	-0.00148712	-0.364	-0.0242251	0.936	-0.178383	-1.014	-0.142894	0.936	-0.142297	-1.663	-0.14313	0.936	-0.151685	-2.313	-0.103389		-0.814	-0.088238
0.937	-0.364371	0.287	-0.982707	0.937	-0.0021346	-0.363	-0.0236964	0.937	-0.178323	-1.013	-0.14275	0.937	-0.142182	-1.662	-0.143372	0.937	-0.151766	-2.312	-0.103669		-0.813	-0.0884455
0.938	-0.365612	0.288	-0.986623	0.938	-0.00277867	-0.362	-0.0231667	0.938	-0.178265	-1.012	-0.14261	0.938	-0.14206	-1.661	-0.143615	0.938	-0.15184	-2.311	-0.103948		-0.812	-0.0886553
0.939	-0.366866	0.289	-0.990581	0.939	-0.00341787	-0.361	-0.0226365	0.939	-0.178206	-1.011	-0.142476	0.939	-0.141934	-1.66	-0.143861	0.939	-0.151912	-2.31	-0.104227		-0.811	-0.0888675
0.94	-0.368134	0.29	-0.994544	0.94	-0.00405374	-0.36	-0.0221055	0.94	-0.178148	-1.01	-0.142346	0.94	-0.141806	-1.659	-0.144108	0.94	-0.151987	-2.309	-0.10451		-0.81	-0.0890821
0.941	-0.369415	0.291	-0.998508	0.941	-0.00468435	-0.359	-0.0215771	0.941	-0.178092	-1.009	-0.142222	0.941	-0.141677	-1.658	-0.144357	0.941	-0.152062	-2.308	-0.104795		-0.809	-0.0892991
0.942	-0.370711	0.292	-1.00247	0.942	-0.00530788	-0.358	-0.0210521	0.942	-0.178039	-1.008	-0.142103	0.942	-0.141548	-1.657	-0.144606	0.942	-0.152142	-2.307	-0.105085		-0.808	-0.0895184
0.943	-0.372019	0.293	-1.00648	0.943	-0.00592532	-0.357	-0.0205313	0.943	-0.177986	-1.007	-0.141992	0.943	-0.141418	-1.656	-0.14485	0.943	-0.152227	-2.306	-0.105381		-0.807	-0.0897401
0.944	-0.373341	0.294	-1.01048	0.944	-0.00653482	-0.356	-0.0200146	0.944	-0.177933	-1.006	-0.141888	0.944	-0.141285	-1.655	-0.14509	0.944	-0.152313	-2.305	-0.10568		-0.806	-0.0899641
0.945	-0.37468	0.295	-1.01447	0.945	-0.00713606	-0.355	-0.019501	0.945	-0.177883	-1.005	-0.14179	0.945	-0.141146	-1.654	-0.145326	0.945	-0.152403	-2.304	-0.105981		-0.805	-0.0901905
0.946	-0.376034	0.296	-1.01846	0.946	-0.00773083	-0.354	-0.0189874	0.946	-0.177836	-1.004	-0.141698	0.946	-0.141003	-1.653	-0.145557	0.946	-0.152498	-2.303	-0.106283		-0.804	-0.0904192
0.947	-0.377402	0.297	-1.02245	0.947	-0.00831986	-0.353	-0.0184741	0.947	-0.177792	-1.003	-0.141611	0.947	-0.140855	-1.652	-0.145782	0.947	-0.15259	-2.302	-0.106586		-0.803	-0.0906504
0.948	-0.378783	0.298	-1.02643	0.948	-0.00890299	-0.352	-0.01796	0.948	-0.177754	-1.002	-0.141528	0.948	-0.140702	-1.651	-0.146004	0.948	-0.152675	-2.301	-0.106887		-0.802	-0.0908839
0.949	-0.380176	0.299	-1.0304	0.949	-0.00948033	-0.351	-0.0174447	0.949	-0.177721	-1.001	-0.141448	0.949	-0.140547	-1.65	-0.146221	0.949	-0.152754	-2.3	-0.107192		-0.801	-0.0911199
0.95	-0.38158	0.3	-1.03438	0.95	-0.0100511	-0.35	-0.016934	0.95	-0.177692	-1	-0.141371	0.95	-0.140392	-1.649	-0.146435	0.95	-0.152823	-2.299	-0.107504		-0.8	-0.0913584
0.951	-0.382995	0.301	-1.03839	0.951	-0.0106159	-0.349	-0.0164275	0.951	-0.177665	-0.999	-0.141297	0.951	-0.140238	-1.648	-0.146645	0.951	-0.152887	-2.298	-0.107825		-0.799	-0.0915995
0.952	-0.384425	0.302	-1.0424	0.952	-0.0111765	-0.348	-0.0159254	0.952	-0.17764	-0.998	-0.141223	0.952	-0.140088	-1.647	-0.146851	0.952	-0.152951	-2.297	-0.108159		-0.798	-0.0918432
0.953	-0.385871	0.303	-1.04639	0.953	-0.0117338	-0.347	-0.0154304	0.953	-0.177618	-0.997	-0.14115	0.953	-0.139941	-1.646	-0.147051	0.953	-0.153015	-2.296	-0.108508		-0.797	-0.0920895
0.954	-0.387331	0.304	-1.05038	0.954	-0.0122892	-0.346	-0.0149431	0.954	-0.1776	-0.996	-0.141078	0.954	-0.139797	-1.645	-0.147241	0.954	-0.153077	-2.295	-0.108868		-0.796	-0.0923384
0.955	-0.388844	0.305	-1.05435	0.955	-0.0128442	-0.345	-0.0144635	0.955	-0.177585	-0.995	-0.141006	0.955	-0.139655	-1.644	-0.147424	0.955	-0.153146	-2.294	-0.109236		-0.795	-0.0925899
0.956	-0.390366	0.306	-1.05831	0.956	-0.0133981	-0.344	-0.0139874	0.956	-0.177571	-0.994	-0.140937	0.956	-0.139434	-1.643	-0.147598	0.956	-0.15322	-2.293	-0.109613		-0.794	-0.092844
0.957	-0.391894	0.307	-1.06226	0.957	-0.0139521	-0.343	-0.0135161	0.957	-0.177557	-0.993	-0.140872	0.957	-0.139194	-1.642	-0.147765	0.957	-0.153293	-2.292	-0.109997		-0.793	-0.0931006
0.958	-0.393429	0.308	-1.0662	0.958	-0.0145057	-0.342	-0.0130469	0.958	-0.17754	-0.992	-0.140812	0.958	-0.138951	-1.641	-0.147927	0.958	-0.153365	-2.291	-0.110389		-0.792	-0.0933599
0.959	-0.39497	0.309	-1.07013	0.959	-0.0150576	-0.341	-0.0125793	0.959	-0.177517	-0.991	-0.140758	0.959	-0.138706	-1.64	-0.148084	0.959	-0.153436	-2.29	-0.110789		-0.791	-0.0936217
0.96	-0.39652	0.31	-1.07405	0.96	-0.0156065	-0.34	-0.0121139	0.96	-0.177485	-0.99	-0.140712	0.96	-0.138459	-1.639	-0.148236	0.96	-0.153502	-2.289	-0.1112		-0.79	-0.0938861
0.961	-0.398082	0.311	-1.07796	0.961	-0.0161529	-0.339	-0.0116508	0.961	-0.177443	-0.989	-0.140677	0.961	-0.138214	-1.638	-0.148386	0.961	-0.153556	-2.288	-0.111621		-0.789	-0.0941531
0.962	-0.399656	0.312	-1.08186	0.962	-0.0166948	-0.338	-0.01119	0.962	-0.177393	-0.988	-0.14065	0.962	-0.137913	-1.637	-0.148532	0.962	-0.153601	-2.287	-0.112054		-0.788	-0.0944226
0.963	-0.40124	0.313	-1.08575	0.963	-0.0172329	-0.337	-0.0107324	0.963	-0.177331	-0.987	-0.140633	0.963	-0.137607	-1.636	-0.148676	0.963	-0.153637	-2.286	-0.112497		-0.787	-0.0946947
0.964	-0.402835	0.314	-1.08964	0.964	-0.0177698	-0.336	-0.010279	0.964	-0.177263	-0.986	-0.140622	0.964	-0.137366	-1.635	-0.148815	0.964	-0.153665	-2.285	-0.112954		-0.786	-0.0949692
0.965	-0.404439	0.315	-1.09353	0.965	-0.0183054	-0.335	-0.00983009	0.965	-0.177189	-0.985	-0.140616	0.965	-0.137126	-1.634	-0.148952	0.965	-0.153685	-2.284	-0.11342		-0.785	-0.0952461
0.966	-0.406053	0.316	-1.09742	0.966	-0.0188385	-0.334	-0.0093851	0.966	-0.177107	-0.984	-0.140617	0.966	-0.136884	-1.633	-0.149084	0.966	-0.153703	-2.283	-0.113889		-0.784	-0.0955255
0.967	-0.407676	0.317	-1.10137	0.967	-0.0193691	-0.333	-0.0089444	0.967	-0.17702	-0.983	-0.140621	0.967	-0.136552	-1.632	-0.149212	0.967	-0.15372	-2.282	-0.114356		-0.783	-0.0958072
0.968	-0.409308	0.318	-1.10536	0.968	-0.0198973	-0.332	-0.00850684	0.968	-0.176929	-0.982	-0.14063	0.968	-0.136288	-1.631	-0.149332	0.968	-0.153731	-2.281	-0.11482		-0.782	-0.0960913
0.969	-0.41095	0.319	-1.10933	0.969	-0.0204212	-0.331	-0.0080698	0.969	-0.17683	-0.981	-0.140643	0.969	-0.136051	-1.63	-0.149443	0.969	-0.153736	-2.28	-0.115278		-0.781	-0.0963776
0.97	-0.412601	0.32	-1.1133	0.97	-0.0209407	-0.33	-0.00763213	0.97	-0.176727	-0.98	-0.140661	0.97	-0.135814	-1.629	-0.149544	0.97	-0.153734	-2.279	-0.115736		-0.78	-0.0966663
0.971	-0.414262	0.321	-1.11727	0.971	-0.0214706	-0.329	-0.00719381	0.971	-0.176618	-0.979	-0.140683	0.971	-0.135579	-1.628	-0.149637	0.971	-0.153724	-2.278	-0.116197		-0.779	-0.0969574
0.972	-0.415936	0.322	-1.12124	0.972	-0.0220205	-0.328	-0.00675434	0.972	-0.176505	-0.978	-0.140711	0.972	-0.135345	-1.627	-0.149726	0.972	-0.153707	-2.277	-0.116663		-0.778	-0.0972508
0.973	-0.417623	0.323	-1.1252	0.973	-0.0225656	-0.327	-0.00631444	0.973	-0.176386	-0.977	-0.140746	0.973	-0.135138	-1.626	-0.149814	0.973	-0.153682	-2.276	-0.117134		-0.777	-0.0975466
0.974	-0.419323	0.324	-1.12921	0.974	-0.0231073	-0.326	-0.00587498	0.974	-0.176262	-0.976	-0.140789	0.974	-0.134999	-1.625	-0.149904	0.974	-0.153647	-2.275	-0.117607		-0.776	-0.0978448
0.975	-0.421037	0.325	-1.13321	0.975	-0.0236458	-0.325	-0.00543693	0.975	-0.176132	-0.975	-0.140838	0.975	-0.134857	-1.624	-0.149997	0.975	-0.153603	-2.274	-0.118082		-0.775	-0.0981454
0.976	-0.422769	0.326	-1.13721	0.976	-0.0242021	-0.324	-0.00500205	0.976	-0.175996	-0.974	-0.140889	0.976	-0.13471	-1.623	-0.150092	0.976	-0.153555	-2.273	-0.118558		-0.774	-0.0984483
0.977	-0.424565	0.327	-1.1412	0.977	-0.0247652	-0.323	-0.00457182	0.977	-0.175857	-0.973	-0.140942	0.977	-0.134556	-1.622	-0.150187	0.977	-0.153503	-2.272	-0.119035		-0.773	-0.0987536
0.978	-0.426377	0.328	-1.14515	0.978	-0.0252996	-0.322	-0.00414599	0.978	-0.175713	-0.972	-0.140992	0.978	-0.134397	-1.621	-0.150283	0.978	-0.153447	-2.271	-0.119518		-0.772	-0.099061
0.979	-0.428206	0.329	-1.1491	0.979	-0.0258234	-0.321	-0.0037241	0.979	-0.175567	-0.971	-0.14104	0.979	-0.13423	-1.62	-0.150378	0.979	-0.15339	-2.27	-0.120008		-0.771	-0.0993707
0.98	-0.430056	0.33	-1.15303	0.98	-0.0263401	-0.32	-0.00330548	0.98	-0.175418	-0.97	-0.141087	0.98	-0.134058	-1.619	-0.150468	0.98	-0.153332	-2.269	-0.120499		-0.77	-0.0996827
0.981	-0.431924	0.331	-1.15697	0.981	-0.0268508	-0.319	-0.00288849	0.981	-0.175266	-0.969	-0.141134	0.981	-0.133885	-1.618	-0.150553	0.981	-0.153071	-2.268	-0.120992		-0.769	-0.0999969
0.982	-0.43381	0.332	-1.1609	0.982	-0.0273564	-0.318	-0.00247262	0.982	-0.175111	-0.968	-0.141232	0.982	-0.133711	-1.617	-0.15063	0.982	-0.152769	-2.267	-0.121483		-0.768	-0.100313
0.983	-0.435712	0.333	-1.16487	0.983	-0.0278582	-0.317	-0.00206114	0.983	-0.17495	-0.967	-0.141339	0.983	-0.133534	-1.616	-0.150698	0.983	-0.152474	-2.266	-0.121972		-0.767	-0.100632
0.984	-0.437632	0.334	-1.16883	0.984	-0.0283351	-0.316	-0.00165461	0.984	-0.174783	-0.966	-0.141446	0.984	-0.133355	-1.615	-0.15076	0.984	-0.15219	-2.265	-0.122461		-0.766	-0.100953
0.985	-0.439567	0.335	-1.17278	0.985	-0.028792	-0.315	-0.00125288	0.985	-0.174611	-0.965	-0.141554	0.985	-0.133174	-1.614	-0.150815	0.985	-0.151918	-2.264	-0.122954		-0.765	-0.101276
0.986	-0.441517	0.336	-1.17672	0.986	-0.0292604	-0.314	-0.000855624	0.986	-0.174433	-0.964	-0.141709	0.986	-0.132895	-1.613	-0.150863	0.986	-0.151657	-2.263	-0.123451		-0.764	-0.101601
0.987	-0.443482	0.337	-1.18065	0.987	-0.0297506	-0.313	-0.000461327	0.987	-0.17425	-0.963	-0.141862	0.987	-0.132612	-1.612	-0.150903	0.987	-0.151645	-2.262	-0.123958		-0.763	-0.101929
0.988	-0.445461	0.338	-1.18459	0.988	-0.0302363	-0.312	-6.80977e-05	0.988	-0.174062	-0.962	-0.141992	0.988	-0.132324	-1.611	-0.150934	0.988	-0.151635	-2.261	-0.124473		-0.762	-0.102258
0.989	-0.447453	0.339	-1.18852	0.989	-0.0307182	-0.311	0.000290623	0.989	-0.173868	-0.961	-0.142108	0.989	-0.132029	-1.61	-0.150955	0.989	-0.151626	-2.26	-0.124992		-0.761	-0.10259
0.99	-0.449452	0.34	-1.19244	0.99	-0.0311979	-0.31	0.000674461	0.99	-0.173669	-0.96	-0.142226	0.99	-0.131728	-1.609	-0.150964	0.99	-0.151619	-2.259	-0.125514		-0.76	-0.102924
0.991	-0.451459	0.341	-1.19635	0.991	-0.0316751	-0.309	0.00105125	0.991	-0.173467	-0.959	-0.142344	0.991	-0.131517	-1.608	-0.150962	0.991	-0.151613	-2.258	-0.126035		-0.759	-0.10326
0.992	-0.453475	0.342	-1.20025	0.992	-0.0321496	-0.308	0.00141734	0.992	-0.173259	-0.958	-0.142464	0.992	-0.131304	-1.607	-0.150951	0.992	-0.151606	-2.257	-0.126555		-0.758	-0.103598
0.993	-0.455504	0.343	-1.20411	0.993	-0.0326223	-0.307	0.00177144	0.993	-0.173046	-0.957	-0.142586	0.993	-0.13109	-1.606	-0.150931	0.993	-0.151601	-2.256	-0.127073		-0.757	-0.103938
0.994	-0.457554	0.344	-1.20796	0.994	-0.0330918	-0.306	0.00211391	0.994	-0.172826	-0.956	-0.14271	0.994	-0.130874	-1.605	-0.150901	0.994	-0.151592	-2.255	-0.127589		-0.756	-0.104281
0.995	-0.459652	0.345	-1.21181	0.995	-0.0335559	-0.305	0.0024502	0.995	-0.172599	-0.955	-0.142836	0.995	-0.130656	-1.604	-0.150862	0.995	-0.151576	-2.254	-0.128108		-0.755	-0.104625
0.996	-0.46176	0.346	-1.21565	0.996	-0.034017	-0.304	0.00280854	0.996	-0.172367	-0.954	-0.142959	0.996	-0.130435	-1.603	-0.150811	0.996	-0.151547	-2.253	-0.128831		-0.754	-0.104972
0.997	-0.463879	0.347	-1.21948	0.997	-0.0344758	-0.303	0.00315859	0.997	-0.17213	-0.953	-0.143068	0.997	-0.130207	-1.602	-0.15075	0.997	-0.151504	-2.252	-0.129598		-0.753	-0.105321
0.998	-0.466007	0.348	-1.22331	0.998	-0.0349319	-0.302	0.00349976	0.998	-0.171892	-0.952	-0.143152	0.998	-0.129975	-1.601	-0.150679	0.998	-0.151452	-2.251	-0.13037		-0.752	-0.105672
0.999	-0.468141	0.349	-1.22713	0.999	-0.035385	-0.301	0.00383121	0.999	-0.171654	-0.951	-0.143213	0.999	-0.129741	-1.6	-0.150599	0.999	-0.151391	-2.25	-0.131148		-0.751	-0.106025
1	-0.470283	0.35	-1.23094	1	-0.0358358	-0.3	0.00415331	1	-0.171415	-0.95	-0.143276	1	-0.129504	-1.599	-0.150508	1	-0.151325	-2.249	-0.131928		-0.75	-0.10638
1.001	-0.472434	0.351	-1.23474	1.001	-0.036283	-0.299	0.00446438	1.001	-0.171173	-0.949	-0.143345	1.001	-0.129261	-1.598	-0.150407	1.001	-0.151259	-2.248	-0.132711		-0.749	-0.106738
1.002	-0.474593	0.352	-1.23854	1.002	-0.0367257	-0.298	0.00476359	1.002	-0.170927	-0.948	-0.14342	1.002	-0.129016	-1.597	-0.1503	1.002	-0.151193	-2.247	-0.1335		-0.748	-0.107097
1.003	-0.47676	0.353	-1.24233	1.003	-0.0371627	-0.297	0.00505186	1.003	-0.170674	-0.947	-0.1435	1.003	-0.12877	-1.596	-0.150185	1.003	-0.15113	-2.246	-0.134287		-0.747	-0.107459
1.004	-0.478935	0.354	-1.24611	1.004	-0.0375923	-0.296	0.00533039	1.004	-0.170415	-0.946	-0.143582	1.004	-0.128521	-1.595	-0.150062	1.004	-0.151068	-2.245	-0.135074		-0.746	-0.107823
1.005	-0.481137	0.355	-1.24988	1.005	-0.0380152	-0.295	0.0055986	1.005	-0.17015	-0.945	-0.143664	1.005	-0.12827	-1.594	-0.149936	1.005	-0.151007	-2.244	-0.135864		-0.745	-0.108189
1.006	-0.483368	0.356	-1.25365	1.006	-0.0384308	-0.294	0.00585622	1.006	-0.16988	-0.944	-0.143746	1.006	-0.128023	-1.593	-0.149805	1.006	-0.150946	-2.243	-0.136648		-0.744	-0.108557
1.007	-0.485599	0.357	-1.2574	1.007	-0.0388371	-0.293	0.00610426	1.007	-0.169609	-0.943	-0.143829	1.007	-0.127776	-1.592	-0.14967	1.007	-0.150884	-2.242	-0.137427		-0.743	-0.108928
1.008	-0.487832	0.358	-1.26114	1.008	-0.0392345	-0.292	0.00634175	1.008	-0.169337	-0.942	-0.143911	1.008	-0.12753	-1.591	-0.14953	1.008	-0.150816	-2.241	-0.138203		-0.742	-0.1093
1.009	-0.490069	0.359	-1.26486	1.009	-0.0396257	-0.291	0.00656742	1.009	-0.169064	-0.941	-0.143995	1.009	-0.127283	-1.59	-0.149384	1.009	-0.150739	-2.24	-0.138904		-0.741	-0.109675
1.01	-0.492309	0.36	-1.26855	1.01	-0.0400101	-0.29	0.00677926	1.01	-0.168789	-0.94	-0.144077	1.01	-0.127035	-1.589	-0.149234	1.01	-0.150655	-2.239	-0.139515		-0.74	-0.110053
1.011	-0.494555	0.361	-1.27222	1.011	-0.0403858	-0.289	0.00697548	1.011	-0.168511	-0.939	-0.144157	1.011	-0.126786	-1.588	-0.149078	1.011	-0.150571	-2.238	-0.140036		-0.739	-0.110432
1.012	-0.496809	0.362	-1.27587	1.012	-0.0407493	-0.288	0.00715627	1.012	-0.168231	-0.938	-0.144234	1.012	-0.126538	-1.587	-0.148915	1.012	-0.150485	-2.237	-0.140553		-0.738	-0.110814
1.013	-0.499072	0.363	-1.27951	1.013	-0.0411	-0.287	0.00732293	1.013	-0.167946	-0.937	-0.144308	1.013	-0.126288	-1.586	-0.148746	1.013	-0.1504	-2.236	-0.14107		-0.737	-0.111197
1.014	-0.501344	0.364	-1.28317	1.014	-0.0414366	-0.286	0.00747478	1.014	-0.167655	-0.936	-0.144382	1.014	-0.126039	-1.585	-0.148572	1.014	-0.150317	-2.235	-0.141583		-0.736	-0.111583
1.015	-0.503626	0.365	-1.28687	1.015	-0.0417603	-0.285	0.00761315	1.015	-0.167409	-0.935	-0.144457	1.015	-0.125794	-1.584	-0.148392	1.015	-0.150235	-2.234	-0.142094		-0.735	-0.111971
1.016	-0.505917	0.366	-1.29054	1.016	-0.0420718	-0.284	0.00774046	1.016	-0.167171	-0.934	-0.144533	1.016	-0.125553	-1.583	-0.148206	1.016	-0.150146	-2.233	-0.142602		-0.734	-0.112362
1.017	-0.508219	0.367	-1.29414	1.017	-0.0423702	-0.283	0.00785739	1.017	-0.16693	-0.933	-0.144606	1.017	-0.125312	-1.582	-0.148014	1.017	-0.150054	-2.232	-0.143108		-0.733	-0.112754
1.018	-0.510528	0.368	-1.29773	1.018	-0.0426628	-0.282	0.00796166	1.018	-0.166687	-0.932	-0.144674	1.018	-0.125072	-1.581	-0.147816	1.018	-0.149961	-2.231	-0.143608		-0.732	-0.113148
1.019	-0.512846	0.369	-1.30129	1.019	-0.0429501	-0.281	0.00805518	1.019	-0.166443	-0.931	-0.144739	1.019	-0.124738	-1.58	-0.147611	1.019	-0.149864	-2.23	-0.144102		-0.731	-0.113544
1.02	-0.515175	0.37	-1.30483	1.02	-0.0432334	-0.28	0.00813937	1.02	-0.166136	-0.93	-0.144798	1.02	-0.124403	-1.579	-0.147399	1.02	-0.149762	-2.229	-0.144593		-0.73	-0.113943
1.021	-0.517518	0.371	-1.30836	1.021	-0.0435138	-0.279	0.00821325	1.021	-0.165824	-0.929	-0.144852	1.021	-0.12407	-1.578	-0.147181	1.021	-0.149658	-2.228	-0.145077		-0.729	-0.114343
1.022	-0.519874	0.372	-1.31186	1.022	-0.0437923	-0.278	0.00827757	1.022	-0.165505	-0.928	-0.144905	1.022	-0.123737	-1.577	-0.146957	1.022	-0.14955	-2.227	-0.145556		-0.728	-0.114745
1.023	-0.522244	0.373	-1.31534	1.023	-0.0440686	-0.277	0.00833492	1.023	-0.165179	-0.927	-0.144961	1.023	-0.123402	-1.576	-0.146728	1.023	-0.149436	-2.226	-0.146035		-0.727	-0.115149
1.024	-0.524632	0.374	-1.31881	1.024	-0.04434	-0.276	0.00838562	1.024	-0.164846	-0.926	-0.145017	1.024	-0.123083	-1.575	-0.146494	1.024	-0.149319	-2.225	-0.146511		-0.726	-0.115555
1.025	-0.527039	0.375	-1.32225	1.025	-0.0446029	-0.275	0.00842752	1.025	-0.164507	-0.925	-0.145071	1.025	-0.122838	-1.574	-0.146256	1.025	-0.149202	-2.224	-0.146988		-0.725	-0.115963
1.026	-0.529464	0.376	-1.32567	1.026	-0.0448549	-0.274	0.0084603	1.026	-0.164164	-0.924	-0.145125	1.026	-0.122588	-1.573	-0.146014	1.026	-0.149082	-2.223	-0.147466		-0.724	-0.116373
1.027	-0.531906	0.377	-1.32908	1.027	-0.0450963	-0.273	0.00848324	1.027	-0.163817	-0.923	-0.145176	1.027	-0.122337	-1.572	-0.14577	1.027	-0.14896	-2.222	-0.147945		-0.723	-0.116785
1.028	-0.534407	0.378	-1.33246	1.028	-0.0453283	-0.272	0.00849507	1.028	-0.163465	-0.922	-0.145222	1.028	-0.122089	-1.571	-0.145524	1.028	-0.148835	-2.221	-0.148418		-0.722	-0.117198
1.029	-0.536916	0.379	-1.33583	1.029	-0.0455547	-0.271	0.00849592	1.029	-0.16311	-0.921	-0.145268	1.029	-0.121842	-1.57	-0.145275	1.029	-0.148704	-2.22	-0.148892		-0.721	-0.117613
1.03	-0.539435	0.38	-1.33915	1.03	-0.0457764	-0.27	0.0084971	1.03	-0.16275	-0.92	-0.145316	1.03	-0.121593	-1.569	-0.14502	1.03	-0.148566	-2.219	-0.149368		-0.72	-0.118031
1.031	-0.541961	0.381	-1.34245	1.031	-0.0459942	-0.269	0.00851622	1.031	-0.162384	-0.919	-0.145366	1.031	-0.121252	-1.568	-0.14476	1.031	-0.148419	-2.218	-0.149841		-0.719	-0.11845
1.032	-0.544492	0.382	-1.34576	1.032	-0.0462085	-0.268	0.00852478	1.032	-0.162013	-0.918	-0.145419	1.032	-0.120907	-1.567	-0.144493	1.032	-0.148267	-2.217	-0.150313		-0.718	-0.118872
1.033	-0.547027	0.383	-1.34906	1.033	-0.0464195	-0.267	0.00852304	1.033	-0.161639	-0.917	-0.145475	1.033	-0.120559	-1.566	-0.144219	1.033	-0.14811	-2.216	-0.150784		-0.717	-0.119296
1.034	-0.549568	0.384	-1.35235	1.034	-0.0466268	-0.266	0.00851264	1.034	-0.16126	-0.916	-0.145529	1.034	-0.120206	-1.565	-0.143939	1.034	-0.147948	-2.215	-0.151252		-0.716	-0.119721
1.035	-0.552115	0.385	-1.35561	1.035	-0.0468312	-0.265	0.00851303	1.035	-0.160877	-0.915	-0.145581	1.035	-0.119852	-1.564	-0.143656	1.035	-0.147785	-2.214	-0.151718		-0.715	-0.120149
1.036	-0.554667	0.386	-1.35886	1.036	-0.047034	-0.264	0.0085147	1.036	-0.160489	-0.914	-0.145583	1.036	-0.119592	-1.563	-0.143371	1.036	-0.147619	-2.213	-0.152184		-0.714	-0.120579
1.037	-0.557224	0.387	-1.36209	1.037	-0.0472347	-0.263	0.00848342	1.037	-0.160094	-0.913	-0.145575	1.037	-0.119331	-1.562	-0.143087	1.037	-0.147451	-2.212	-0.152646		-0.713	-0.12101
1.038	-0.559789	0.388	-1.36531	1.038	-0.0474311	-0.262	0.00843852	1.038	-0.159692	-0.912	-0.145569	1.038	-0.119072	-1.561	-0.142802	1.038	-0.14728	-2.211	-0.153101		-0.712	-0.121444
1.039	-0.56236	0.389	-1.36855	1.039	-0.0476217	-0.261	0.0083837	1.039	-0.159287	-0.911	-0.145562	1.039	-0.118811	-1.56	-0.142514	1.039	-0.147102	-2.21	-0.153541		-0.711	-0.121879
1.04	-0.564942	0.39	-1.37179	1.04	-0.0478066	-0.26	0.00831906	1.04	-0.158876	-0.91	-0.145556	1.04	-0.118452	-1.559	-0.142227	1.04	-0.146921	-2.209	-0.153962		-0.71	-0.122316
1.041	-0.567535	0.391	-1.37503	1.041	-0.0479849	-0.259	0.00824348	1.041	-0.158462	-0.909	-0.145609	1.041	-0.118089	-1.558	-0.141939	1.041	-0.146735	-2.208	-0.154368		-0.709	-0.122754
1.042	-0.570142	0.392	-1.37826	1.042	-0.0481574	-0.258	0.00815815	1.042	-0.158048	-0.908	-0.145661	1.042	-0.117725	-1.557	-0.14165	1.042	-0.146544	-2.207	-0.154759		-0.708	-0.123194
1.043	-0.572796	0.393	-1.38147	1.043	-0.0483256	-0.257	0.00804354	1.043	-0.157633	-0.907	-0.145712	1.043	-0.117357	-1.556	-0.141358	1.043	-0.146349	-2.206	-0.155141		-0.707	-0.123636
1.044	-0.575475	0.394	-1.38464	1.044	-0.0484887	-0.256	0.007899	1.044	-0.157217	-0.906	-0.145762	1.044	-0.116989	-1.555	-0.141066	1.044	-0.146155	-2.205	-0.155519		-0.706	-0.124079
1.045	-0.578197	0.395	-1.38778	1.045	-0.0486454	-0.255	0.00774544	1.045	-0.156799	-0.905	-0.145752	1.045	-0.116714	-1.554	-0.140771	1.045	-0.145962	-2.204	-0.155894		-0.705	-0.124524
1.046	-0.580966	0.396	-1.39089	1.046	-0.0487932	-0.254	0.00758135	1.046	-0.15638	-0.904	-0.145739	1.046	-0.11644	-1.553	-0.140471	1.046	-0.145766	-2.203	-0.156262		-0.704	-0.12497
1.047	-0.583749	0.397	-1.39397	1.047	-0.0489308	-0.253	0.0074064	1.047	-0.155958	-0.903	-0.145724	1.047	-0.116166	-1.552	-0.140167	1.047	-0.145569	-2.202	-0.156629		-0.703	-0.125417
1.048	-0.586547	0.398	-1.39702	1.048	-0.0490585	-0.252	0.00722079	1.048	-0.155534	-0.902	-0.14571	1.048	-0.11589	-1.551	-0.139862	1.048	-0.145373	-2.201	-0.156992		-0.702	-0.125866
1.049	-0.589397	0.399	-1.40003	1.049	-0.0491781	-0.251	0.00702473	1.049	-0.155107	-0.901	-0.145696	1.049	-0.115611	-1.55	-0.139555	1.049	-0.145176	-2.2	-0.15735		-0.701	-0.126317
1.05	-0.592271	0.4	-1.40298	1.05	-0.0492907	-0.25	0.00681971	1.05	-0.154679	-0.9	-0.145684	1.05	-0.115328	-1.549	-0.13917	1.05	-0.144973	-2.199	-0.157705		-0.7	-0.126768
1.051	-0.595182	0.401	-1.40585	1.051	-0.0493985	-0.249	0.00660867	1.051	-0.15425	-0.899	-0.145674	1.051	-0.115039	-1.548	-0.13877	1.051	-0.144766	-2.198	-0.158057		-0.699	-0.127221
1.052	-0.598099	0.402	-1.40869	1.052	-0.0495038	-0.248	0.00639082	1.052	-0.153818	-0.898	-0.145664	1.052	-0.114747	-1.547	-0.13837	1.052	-0.144557	-2.197	-0.158404		-0.698	-0.127675
1.053	-0.601024	0.403	-1.4115	1.053	-0.0496079	-0.247	0.00616377	1.053	-0.153385	-0.897	-0.145635	1.053	-0.114452	-1.546	-0.13797	1.053	-0.144347	-2.196	-0.158748		-0.697	-0.128131
1.054	-0.603952	0.404	-1.41428	1.054	-0.0497097	-0.246	0.00592779	1.054	-0.152951	-0.896	-0.145581	1.054	-0.114159	-1.545	-0.137569	1.054	-0.144138	-2.195	-0.159096		-0.696	-0.128587
1.055	-0.606885	0.405	-1.41704	1.055	-0.0498092	-0.245	0.00568057	1.055	-0.152517	-0.895	-0.145518	1.055	-0.113866	-1.544	-0.13717	1.055	-0.143934	-2.194	-0.159446		-0.695	-0.129045
1.056	-0.609821	0.406	-1.41978	1.056	-0.0499066	-0.244	0.0054228	1.056	-0.152079	-0.894	-0.145466	1.056	-0.113572	-1.543	-0.136715	1.056	-0.143732	-2.193	-0.159796		-0.694	-0.129503
1.057	-0.612758	0.407	-1.4225	1.057	-0.0500011	-0.243	0.00515475	1.057	-0.15164	-0.893	-0.145428	1.057	-0.113276	-1.542	-0.136254	1.057	-0.143529	-2.192	-0.160144		-0.693	-0.129963
1.058	-0.615697	0.408	-1.4252	1.058	-0.0500913	-0.242	0.00487715	1.058	-0.151199	-0.892	-0.145402	1.058	-0.112977	-1.541	-0.135862	1.058	-0.143323	-2.191	-0.160488		-0.692	-0.130424
1.059	-0.618636	0.409	-1.42789	1.059	-0.0501796	-0.241	0.00459071	1.059	-0.150752	-0.891	-0.14539	1.059	-0.112673	-1.54	-0.135471	1.059	-0.143109	-2.19	-0.160824		-0.691	-0.130887
1.06	-0.621577	0.41	-1.43054	1.06	-0.0502672	-0.24	0.00429333	1.06	-0.150301	-0.89	-0.14538	1.06	-0.112362	-1.539	-0.135076	1.06	-0.142888	-2.189	-0.161157		-0.69	-0.13135
1.061	-0.62452	0.411	-1.43321	1.061	-0.0503544	-0.239	0.00398272	1.061	-0.149846	-0.889	-0.145371	1.061	-0.112045	-1.538	-0.13459	1.061	-0.142666	-2.188	-0.161487		-0.689	-0.131815
1.062	-0.627465	0.412	-1.43585	1.062	-0.0504401	-0.238	0.00365944	1.062	-0.149389	-0.888	-0.145364	1.062	-0.11172	-1.537	-0.134171	1.062	-0.142444	-2.187	-0.161817		-0.688	-0.132281
1.063	-0.630412	0.413	-1.43847	1.063	-0.0505257	-0.237	0.00332532	1.063	-0.14893	-0.887	-0.145359	1.063	-0.111389	-1.536	-0.133782	1.063	-0.142226	-2.186	-0.162145		-0.687	-0.132749
1.064	-0.633367	0.414	-1.44108	1.064	-0.0506102	-0.236	0.00297922	1.064	-0.148472	-0.886	-0.145357	1.064	-0.111051	-1.535	-0.133394	1.064	-0.142014	-2.185	-0.162471		-0.686	-0.133217
1.065	-0.636328	0.415	-1.44367	1.065	-0.0506935	-0.235	0.00262081	1.065	-0.148019	-0.885	-0.145357	1.065	-0.110708	-1.534	-0.133006	1.065	-0.141805	-2.184	-0.162794		-0.685	-0.133686
1.066	-0.639295	0.416	-1.44625	1.066	-0.0507724	-0.234	0.00224986	1.066	-0.147569	-0.884	-0.145361	1.066	-0.110362	-1.533	-0.132615	1.066	-0.141593	-2.183	-0.163113		-0.684	-0.134157
1.067	-0.64231	0.417	-1.44881	1.067	-0.0508478	-0.233	0.00186459	1.067	-0.14712	-0.883	-0.145367	1.067	-0.110013	-1.532	-0.132245	1.067	-0.141381	-2.182	-0.163424		-0.683	-0.134628
1.068	-0.645349	0.418	-1.45141	1.068	-0.0509186	-0.232	0.00146374	1.068	-0.146673	-0.882	-0.145372	1.068	-0.109661	-1.531	-0.131937	1.068	-0.14117	-2.181	-0.16373		-0.682	-0.1351
1.069	-0.648402	0.419	-1.45402	1.069	-0.0509832	-0.231	0.00104999	1.069	-0.146227	-0.881	-0.14538	1.069	-0.109307	-1.53	-0.131624	1.069	-0.14096	-2.18	-0.16403		-0.681	-0.135573
1.07	-0.651515	0.42	-1.45662	1.07	-0.0510414	-0.23	0.000624938	1.07	-0.145782	-0.88	-0.145406	1.07	-0.108949	-1.529	-0.131308	1.07	-0.140753	-2.179	-0.164326		-0.68	-0.136047
1.071	-0.654641	0.421	-1.4592	1.071	-0.0510965	-0.229	0.000190975	1.071	-0.145336	-0.879	-0.145448	1.071	-0.108589	-1.528	-0.130991	1.071	-0.140546	-2.178	-0.16462		-0.679	-0.136521
1.072	-0.657776	0.422	-1.46176	1.072	-0.0511475	-0.228	-0.000248802	1.072	-0.144889	-0.878	-0.145506	1.072	-0.108226	-1.527	-0.130673	1.072	-0.14034	-2.177	-0.164915		-0.678	-0.136997
1.073	-0.660923	0.423	-1.46431	1.073	-0.0511934	-0.227	-0.000693409	1.073	-0.144442	-0.877	-0.145562	1.073	-0.107856	-1.526	-0.130357	1.073	-0.140132	-2.176	-0.165212		-0.677	-0.137473
1.074	-0.66408	0.424	-1.46683	1.074	-0.0512363	-0.226	-0.00114544	1.074	-0.143992	-0.876	-0.145613	1.074	-0.107482	-1.525	-0.130041	1.074	-0.139917	-2.175	-0.165514		-0.676	-0.13795
1.075	-0.667248	0.425	-1.46933	1.075	-0.051277	-0.225	-0.0016063	1.075	-0.14354	-0.875	-0.145598	1.075	-0.107109	-1.524	-0.129723	1.075	-0.139694	-2.174	-0.16582		-0.675	-0.138428
1.076	-0.670426	0.426	-1.47182	1.076	-0.0513145	-0.224	-0.00207615	1.076	-0.143089	-0.874	-0.145581	1.076	-0.106734	-1.523	-0.129405	1.076	-0.13947	-2.173	-0.166129		-0.674	-0.138906
1.077	-0.673615	0.427	-1.47424	1.077	-0.0513494	-0.223	-0.00255815	1.077	-0.142637	-0.873	-0.145564	1.077	-0.106358	-1.522	-0.129083	1.077	-0.139242	-2.172	-0.166437		-0.673	-0.139385
1.078	-0.676813	0.428	-1.47665	1.078	-0.0513826	-0.222	-0.00305337	1.078	-0.142185	-0.872	-0.145545	1.078	-0.105985	-1.521	-0.128754	1.078	-0.139011	-2.171	-0.166741		-0.672	-0.139864
1.079	-0.680021	0.429	-1.47904	1.079	-0.0514141	-0.221	-0.00356191	1.079	-0.141733	-0.871	-0.145525	1.079	-0.105615	-1.52	-0.128421	1.079	-0.13878	-2.17	-0.167036		-0.671	-0.140344
1.08	-0.683238	0.43	-1.48141	1.08	-0.0514436	-0.22	-0.00408349	1.08	-0.141277	-0.87	-0.145505	1.08	-0.105243	-1.519	-0.127994	1.08	-0.138552	-2.169	-0.167321		-0.67	-0.140824
1.081	-0.686466	0.431	-1.48376	1.081	-0.0514722	-0.219	-0.00461723	1.081	-0.140817	-0.869	-0.145486	1.081	-0.104872	-1.518	-0.127566	1.081	-0.138323	-2.168	-0.167597		-0.669	-0.141304
1.082	-0.689703	0.432	-1.48608	1.082	-0.0514989	-0.218	-0.00516183	1.082	-0.140354	-0.868	-0.145455	1.082	-0.104502	-1.517	-0.127141	1.082	-0.13809	-2.167	-0.167864		-0.668	-0.141785
1.083	-0.692951	0.433	-1.48838	1.083	-0.0515247	-0.217	-0.00571797	1.083	-0.139888	-0.867	-0.145396	1.083	-0.104129	-1.516	-0.126714	1.083	-0.137853	-2.166	-0.168126		-0.667	-0.142267
1.084	-0.696211	0.434	-1.49065	1.084	-0.0515493	-0.216	-0.00628575	1.084	-0.13942	-0.866	-0.145323	1.084	-0.103756	-1.515	-0.126285	1.084	-0.137611	-2.165	-0.168379		-0.666	-0.142749
1.085	-0.699485	0.435	-1.49289	1.085	-0.0515728	-0.215	-0.00686452	1.085	-0.138953	-0.865	-0.145279	1.085	-0.103382	-1.514	-0.125946	1.085	-0.137365	-2.164	-0.168622		-0.665	-0.143231
1.086	-0.702775	0.436	-1.49511	1.086	-0.0515954	-0.214	-0.00745395	1.086	-0.138486	-0.864	-0.145261	1.086	-0.103005	-1.513	-0.125605	1.086	-0.137122	-2.163	-0.168856		-0.664	-0.143714
1.087	-0.706086	0.437	-1.49729	1.087	-0.0516199	-0.213	-0.00805401	1.087	-0.138019	-0.863	-0.145243	1.087	-0.102625	-1.512	-0.12526	1.087	-0.136691	-2.162	-0.169077		-0.663	-0.144197
1.088	-0.709421	0.438	-1.49943	1.088	-0.0516445	-0.212	-0.00866344	1.088	-0.137553	-0.862	-0.145224	1.088	-0.102242	-1.511	-0.124915	1.088	-0.136234	-2.161	-0.169286		-0.662	-0.144681
1.089	-0.712796	0.439	-1.50152	1.089	-0.0516691	-0.211	-0.00928214	1.089	-0.137089	-0.861	-0.145144	1.089	-0.101858	-1.51	-0.124574	1.089	-0.135788	-2.16	-0.169491		-0.661	-0.145165
1.09	-0.716272	0.44	-1.50358	1.09	-0.0516991	-0.21	-0.00991019	1.09	-0.136626	-0.86	-0.145113	1.09	-0.101473	-1.509	-0.124233	1.09	-0.13535	-2.159	-0.16969		-0.66	-0.145649
1.091	-0.719807	0.441	-1.50559	1.091	-0.0517623	-0.209	-0.0105493	1.091	-0.136163	-0.859	-0.145096	1.091	-0.101089	-1.508	-0.123892	1.091	-0.134916	-2.158	-0.169885		-0.659	-0.146134
1.092	-0.723377	0.442	-1.50756	1.092	-0.0518363	-0.208	-0.011198	1.092	-0.135701	-0.858	-0.145084	1.092	-0.100707	-1.507	-0.123553	1.092	-0.134484	-2.157	-0.17008		-0.658	-0.146619
1.093	-0.726968	0.443	-1.50946	1.093	-0.0519399	-0.207	-0.0118547	1.093	-0.135242	-0.857	-0.145076	1.093	-0.100326	-1.506	-0.123214	1.093	-0.134056	-2.156	-0.170274		-0.657	-0.147104
1.094	-0.73058	0.444	-1.51131	1.094	-0.0520461	-0.206	-0.0125192	1.094	-0.134785	-0.856	-0.145083	1.094	-0.0999448	-1.505	-0.122873	1.094	-0.133635	-2.155	-0.170469		-0.656	-0.14759
1.095	-0.734215	0.445	-1.51312	1.095	-0.0521541	-0.205	-0.0131919	1.095	-0.134331	-0.855	-0.145139	1.095	-0.0995676	-1.504	-0.122531	1.095	-0.133224	-2.154	-0.170664		-0.655	-0.148076
1.096	-0.737869	0.446	-1.5149	1.096	-0.0522248	-0.204	-0.0138729	1.096	-0.133881	-0.854	-0.145195	1.096	-0.0991944	-1.503	-0.122185	1.096	-0.132822	-2.153	-0.170859		-0.654	-0.148562
1.097	-0.741546	0.447	-1.51666	1.097	-0.0523157	-0.203	-0.0145634	1.097	-0.133431	-0.853	-0.14525	1.097	-0.0988247	-1.502	-0.121837	1.097	-0.13245	-2.152	-0.171048		-0.653	-0.149048
1.098	-0.745264	0.448	-1.51838	1.098	-0.0524152	-0.202	-0.0152655	1.098	-0.132982	-0.852	-0.145306	1.098	-0.0984569	-1.501	-0.121489	1.098	-0.132197	-2.151	-0.171231		-0.652	-0.149535
1.099	-0.749033	0.449	-1.52003	1.099	-0.0524881	-0.201	-0.0159802	1.099	-0.13253	-0.851	-0.145304	1.099	-0.09809	-1.5	-0.12114	1.099	-0.132061	-2.15	-0.171408		-0.651	-0.150022
1.1	-0.752823	0.45	-1.52165	1.1	-0.0525522	-0.2	-0.0167068	1.1	-0.132073	-0.85	-0.145303	1.1	-0.09772	-1.499	-0.120794	1.1	-0.131934	-2.149	-0.171578		-0.65	-0.150509
1.101	-0.756674	0.451	-1.52327	1.101	-0.0526108	-0.199	-0.017444	1.101	-0.131613	-0.849	-0.145301	1.101	-0.0973453	-1.498	-0.120449	1.101	-0.131819	-2.148	-0.171542		-0.649	-0.150996
1.102	-0.760497	0.452	-1.52487	1.102	-0.0526634	-0.198	-0.0181923	1.102	-0.131153	-0.848	-0.1453	1.102	-0.0969712	-1.497	-0.120105	1.102	-0.131711	-2.147	-0.171461		-0.648	-0.151484
1.103	-0.764339	0.453	-1.52644	1.103	-0.0527114	-0.197	-0.0189516	1.103	-0.130695	-0.847	-0.145296	1.103	-0.0965989	-1.496	-0.119759	1.103	-0.131601	-2.146	-0.171375		-0.647	-0.151972
1.104	-0.7682	0.454	-1.52799	1.104	-0.0527563	-0.196	-0.0197205	1.104	-0.130241	-0.846	-0.1453	1.104	-0.0962291	-1.495	-0.11941	1.104	-0.131491	-2.145	-0.171284		-0.646	-0.15246
1.105	-0.772081	0.455	-1.52952	1.105	-0.0527794	-0.195	-0.0204985	1.105	-0.129789	-0.845	-0.145355	1.105	-0.0958619	-1.494	-0.119059	1.105	-0.131377	-2.144	-0.171186		-0.645	-0.152949
1.106	-0.775983	0.456	-1.53107	1.106	-0.0527833	-0.194	-0.0212873	1.106	-0.129338	-0.844	-0.145354	1.106	-0.0954952	-1.493	-0.118707	1.106	-0.131259	-2.143	-0.171083		-0.644	-0.153438
1.107	-0.779907	0.457	-1.5326	1.107	-0.0527907	-0.193	-0.022087	1.107	-0.128887	-0.843	-0.145355	1.107	-0.0951252	-1.492	-0.118352	1.107	-0.131141	-2.142	-0.171213		-0.643	-0.153928
1.108	-0.783853	0.458	-1.53411	1.108	-0.0527997	-0.192	-0.0228968	1.108	-0.128435	-0.842	-0.14536	1.108	-0.0947531	-1.491	-0.117995	1.108	-0.131029	-2.141	-0.171335		-0.642	-0.154417
1.109	-0.787823	0.459	-1.53562	1.109	-0.0528099	-0.191	-0.0237175	1.109	-0.127981	-0.841	-0.145367	1.109	-0.0943788	-1.49	-0.117634	1.109	-0.130923	-2.14	-0.171447		-0.641	-0.154907
1.11	-0.791815	0.46	-1.5371	1.11	-0.0528194	-0.19	-0.0245506	1.11	-0.127527	-0.84	-0.145372	1.11	-0.0940044	-1.489	-0.11727	1.11	-0.130823	-2.139	-0.171553		-0.64	-0.155397
1.111	-0.795831	0.461	-1.53856	1.111	-0.0528254	-0.189	-0.0253946	1.111	-0.127075	-0.839	-0.145432	1.111	-0.0936315	-1.488	-0.116901	1.111	-0.130725	-2.138	-0.171656		-0.639	-0.155888
1.112	-0.799872	0.462	-1.54	1.112	-0.0528265	-0.188	-0.0262513	1.112	-0.126623	-0.838	-0.145487	1.112	-0.0932576	-1.487	-0.11653	1.112	-0.130624	-2.137	-0.171756		-0.638	-0.156378
1.113	-0.803935	0.463	-1.54142	1.113	-0.0528225	-0.187	-0.0271213	1.113	-0.126171	-0.837	-0.14554	1.113	-0.0928822	-1.486	-0.116067	1.113	-0.130517	-2.136	-0.171852		-0.637	-0.156868
1.114	-0.808019	0.464	-1.5428	1.114	-0.052814	-0.186	-0.0280034	1.114	-0.125719	-0.836	-0.145589	1.114	-0.0925045	-1.485	-0.115607	1.114	-0.130404	-2.135	-0.171941		-0.636	-0.157359
1.115	-0.81215	0.465	-1.54411	1.115	-0.0528027	-0.185	-0.0288971	1.115	-0.125265	-0.835	-0.145635	1.115	-0.0921248	-1.484	-0.115149	1.115	-0.130283	-2.134	-0.172015		-0.635	-0.157849
1.116	-0.816324	0.466	-1.5454	1.116	-0.0527905	-0.184	-0.029802	1.116	-0.124809	-0.834	-0.145682	1.116	-0.0917428	-1.483	-0.11469	1.116	-0.130158	-2.133	-0.172073		-0.634	-0.15834
1.117	-0.820514	0.467	-1.54668	1.117	-0.0527415	-0.183	-0.0307159	1.117	-0.124351	-0.833	-0.145725	1.117	-0.0913619	-1.482	-0.114231	1.117	-0.130035	-2.132	-0.172117		-0.633	-0.158831
1.118	-0.824717	0.468	-1.54794	1.118	-0.0526934	-0.182	-0.03164	1.118	-0.123895	-0.832	-0.145764	1.118	-0.090982	-1.481	-0.113786	1.118	-0.129916	-2.131	-0.172152		-0.632	-0.159321
1.119	-0.828935	0.469	-1.54918	1.119	-0.0526474	-0.181	-0.032573	1.119	-0.123441	-0.831	-0.145802	1.119	-0.0906013	-1.48	-0.113416	1.119	-0.129803	-2.13	-0.172183		-0.631	-0.159812
1.12	-0.833167	0.47	-1.5504	1.12	-0.0526026	-0.18	-0.0335138	1.12	-0.123039	-0.83	-0.145778	1.12	-0.0902197	-1.479	-0.113043	1.12	-0.129695	-2.129	-0.172216		-0.63	-0.160302
1.121	-0.837401	0.471	-1.5516	1.121	-0.0525573	-0.179	-0.0344605	1.121	-0.122652	-0.829	-0.145754	1.121	-0.0898379	-1.478	-0.112672	1.121	-0.129591	-2.128	-0.172254		-0.629	-0.160792
1.122	-0.84164	0.472	-1.55282	1.122	-0.0525119	-0.178	-0.0354131	1.122	-0.122271	-0.828	-0.145729	1.122	-0.0894569	-1.477	-0.112303	1.122	-0.129493	-2.127	-0.172286		-0.628	-0.161281
1.123	-0.845885	0.473	-1.55403	1.123	-0.0524677	-0.177	-0.0363706	1.123	-0.121894	-0.827	-0.145706	1.123	-0.0890773	-1.476	-0.111937	1.123	-0.129399	-2.126	-0.172308		-0.627	-0.161771
1.124	-0.850133	0.474	-1.55522	1.124	-0.0524235	-0.176	-0.0373334	1.124	-0.121517	-0.826	-0.145686	1.124	-0.0886999	-1.475	-0.111574	1.124	-0.129312	-2.125	-0.172317		-0.626	-0.16226
1.125	-0.854382	0.475	-1.5564	1.125	-0.0523786	-0.175	-0.038303	1.125	-0.121083	-0.825	-0.145668	1.125	-0.0883248	-1.474	-0.111122	1.125	-0.129233	-2.124	-0.172312		-0.625	-0.162749
1.126	-0.858639	0.476	-1.55757	1.126	-0.0523357	-0.174	-0.0392824	1.126	-0.120646	-0.824	-0.145668	1.126	-0.0879518	-1.473	-0.110669	1.126	-0.129163	-2.123	-0.172302		-0.624	-0.163238
1.127	-0.862905	0.477	-1.55877	1.127	-0.052295	-0.173	-0.0402702	1.127	-0.120206	-0.823	-0.145707	1.127	-0.0875803	-1.472	-0.110215	1.127	-0.129099	-2.122	-0.17229		-0.623	-0.163726
1.128	-0.867181	0.478	-1.55996	1.128	-0.0522561	-0.172	-0.0412655	1.128	-0.119764	-0.822	-0.145744	1.128	-0.0872135	-1.471	-0.109759	1.128	-0.129037	-2.121	-0.172276		-0.622	-0.164214
1.129	-0.871469	0.479	-1.56114	1.129	-0.0522215	-0.171	-0.0422676	1.129	-0.119382	-0.821	-0.145779	1.129	-0.0868543	-1.47	-0.109301	1.129	-0.128974	-2.12	-0.17226		-0.621	-0.164702
1.13	-0.875768	0.48	-1.5623	1.13	-0.0521934	-0.17	-0.043276	1.13	-0.119002	-0.82	-0.145815	1.13	-0.0865001	-1.469	-0.108933	1.13	-0.12891	-2.119	-0.172241		-0.62	-0.165189
1.131	-0.880109	0.481	-1.56345	1.131	-0.0521748	-0.169	-0.0442879	1.131	-0.118624	-0.819	-0.145853	1.131	-0.0861504	-1.468	-0.108562	1.131	-0.128841	-2.118	-0.172211		-0.619	-0.165676
1.132	-0.884475	0.482	-1.56459	1.132	-0.0521679	-0.168	-0.0453034	1.132	-0.118249	-0.818	-0.145896	1.132	-0.0858018	-1.467	-0.108191	1.132	-0.128768	-2.117	-0.17217		-0.618	-0.166163
1.133	-0.888847	0.483	-1.56571	1.133	-0.0521714	-0.167	-0.046321	1.133	-0.117874	-0.817	-0.145941	1.133	-0.085454	-1.466	-0.107817	1.133	-0.128693	-2.116	-0.172119		-0.617	-0.16665
1.134	-0.893229	0.484	-1.56682	1.134	-0.0521828	-0.166	-0.0473393	1.134	-0.117501	-0.816	-0.145984	1.134	-0.0851052	-1.465	-0.107351	1.134	-0.128616	-2.115	-0.17206		-0.616	-0.167136
1.135	-0.897623	0.485	-1.56796	1.135	-0.0521993	-0.165	-0.0483552	1.135	-0.117131	-0.815	-0.146025	1.135	-0.0847555	-1.464	-0.106888	1.135	-0.128538	-2.114	-0.171994		-0.615	-0.167623
1.136	-0.902028	0.486	-1.56909	1.136	-0.0522195	-0.164	-0.0493358	1.136	-0.116765	-0.814	-0.146063	1.136	-0.0844036	-1.463	-0.106426	1.136	-0.12846	-2.113	-0.171924		-0.614	-0.168109
1.137	-0.906437	0.487	-1.57014	1.137	-0.0522424	-0.163	-0.0503057	1.137	-0.116423	-0.813	-0.146095	1.137	-0.0840514	-1.462	-0.105962	1.137	-0.128385	-2.112	-0.171852		-0.613	-0.168594
1.138	-0.910851	0.488	-1.57114	1.138	-0.0522689	-0.162	-0.0512708	1.138	-0.116115	-0.812	-0.146126	1.138	-0.0837	-1.461	-0.105498	1.138	-0.128311	-2.111	-0.171773		-0.612	-0.16908
1.139	-0.915232	0.489	-1.57214	1.139	-0.0523412	-0.161	-0.05223	1.139	-0.115826	-0.811	-0.146097	1.139	-0.0833503	-1.46	-0.105126	1.139	-0.128241	-2.11	-0.171688		-0.611	-0.169566
1.14	-0.919626	0.49	-1.57313	1.14	-0.0523999	-0.16	-0.0531837	1.14	-0.115532	-0.81	-0.146068	1.14	-0.0830025	-1.459	-0.104754	1.14	-0.128175	-2.109	-0.171596		-0.61	-0.170051
1.141	-0.924081	0.491	-1.57413	1.141	-0.0524555	-0.159	-0.0541345	1.141	-0.115232	-0.809	-0.146039	1.141	-0.0826585	-1.458	-0.104384	1.141	-0.128114	-2.108	-0.1715		-0.609	-0.170536
1.142	-0.928587	0.492	-1.57511	1.142	-0.0525061	-0.158	-0.0551235	1.142	-0.114925	-0.808	-0.146009	1.142	-0.0823192	-1.457	-0.104018	1.142	-0.128057	-2.107	-0.171401		-0.608	-0.171021
1.143	-0.933115	0.493	-1.5761	1.143	-0.0525177	-0.157	-0.0561117	1.143	-0.114611	-0.807	-0.145978	1.143	-0.081982	-1.456	-0.103654	1.143	-0.128001	-2.106	-0.171296		-0.607	-0.171506
1.144	-0.937654	0.494	-1.57707	1.144	-0.0525277	-0.156	-0.0571015	1.144	-0.114298	-0.806	-0.145946	1.144	-0.0816413	-1.455	-0.103293	1.144	-0.127946	-2.105	-0.17119		-0.606	-0.171991
1.145	-0.942203	0.495	-1.57804	1.145	-0.0524546	-0.155	-0.0580921	1.145	-0.113988	-0.805	-0.145912	1.145	-0.0812975	-1.454	-0.102931	1.145	-0.127887	-2.104	-0.171079		-0.605	-0.172475
1.146	-0.946762	0.496	-1.57899	1.146	-0.0523627	-0.154	-0.0590826	1.146	-0.113682	-0.804	-0.145878	1.146	-0.0809511	-1.453	-0.102568	1.146	-0.127824	-2.103	-0.170959		-0.604	-0.172959
1.147	-0.951328	0.497	-1.57992	1.147	-0.0523536	-0.153	-0.0600707	1.147	-0.113377	-0.803	-0.145839	1.147	-0.0806022	-1.452	-0.102204	1.147	-0.127761	-2.102	-0.170827		-0.603	-0.173443
1.148	-0.955901	0.498	-1.58084	1.148	-0.052384	-0.152	-0.0610574	1.148	-0.113074	-0.802	-0.145777	1.148	-0.0802502	-1.451	-0.101838	1.148	-0.127701	-2.101	-0.170682		-0.602	-0.173926
1.149	-0.960484	0.499	-1.58173	1.149	-0.0524189	-0.151	-0.0620422	1.149	-0.112773	-0.801	-0.14569	1.149	-0.079899	-1.45	-0.101472	1.149	-0.127642	-2.1	-0.170525		-0.601	-0.174409
1.15	-0.965075	0.5	-1.58262	1.15	-0.052446	-0.15	-0.0630265	1.15	-0.112474	-0.8	-0.145597	1.15	-0.0795511	-1.449	-0.101104	1.15	-0.127588	-2.099	-0.170359		-0.6	-0.174892
1.151	-0.969671	0.501	-1.58351	1.151	-0.052468	-0.149	-0.0640103	1.151	-0.112177	-0.799	-0.14551	1.151	-0.0792043	-1.448	-0.100733	1.151	-0.127546	-2.098	-0.170188		-0.599	-0.175375
1.152	-0.974276	0.502	-1.58439	1.152	-0.0525238	-0.148	-0.0649957	1.152	-0.111888	-0.798	-0.145427	1.152	-0.0788536	-1.447	-0.100359	1.152	-0.127516	-2.097	-0.170013		-0.598	-0.175857
1.153	-0.97889	0.503	-1.58523	1.153	-0.0525881	-0.147	-0.0659829	1.153	-0.111599	-0.797	-0.145353	1.153	-0.0785003	-1.446	-0.0999821	1.153	-0.1275	-2.096	-0.169837		-0.597	-0.176339
1.154	-0.983581	0.504	-1.58606	1.154	-0.0526546	-0.146	-0.0669711	1.154	-0.111295	-0.796	-0.145283	1.154	-0.0781448	-1.445	-0.0996022	1.154	-0.127503	-2.095	-0.169656		-0.596	-0.17682
1.155	-0.988292	0.505	-1.58683	1.155	-0.0527023	-0.145	-0.0679606	1.155	-0.110975	-0.795	-0.145217	1.155	-0.0777866	-1.444	-0.0992214	1.155	-0.127531	-2.094	-0.16947		-0.595	-0.177302
1.156	-0.992977	0.506	-1.58758	1.156	-0.0527891	-0.144	-0.0689515	1.156	-0.110638	-0.794	-0.145155	1.156	-0.077426	-1.443	-0.0988412	1.156	-0.127582	-2.093	-0.169271		-0.594	-0.177782
1.157	-0.997666	0.507	-1.58832	1.157	-0.0528834	-0.143	-0.0699433	1.157	-0.110301	-0.793	-0.145095	1.157	-0.0770661	-1.442	-0.0984581	1.157	-0.127868	-2.092	-0.169057		-0.593	-0.178263
1.158	-1.00242	0.508	-1.58904	1.158	-0.0529863	-0.142	-0.0709241	1.158	-0.109964	-0.792	-0.145089	1.158	-0.0767087	-1.441	-0.0980707	1.158	-0.128173	-2.091	-0.168831		-0.592	-0.178744
1.159	-1.00718	0.509	-1.58975	1.159	-0.0531046	-0.141	-0.0718781	1.159	-0.109685	-0.791	-0.145099	1.159	-0.0763558	-1.44	-0.097679	1.159	-0.12849	-2.09	-0.168597		-0.591	-0.179224
1.16	-1.01197	0.51	-1.59044	1.16	-0.0532616	-0.14	-0.0728352	1.16	-0.109405	-0.79	-0.145116	1.16	-0.0760081	-1.439	-0.097281	1.16	-0.128815	-2.089	-0.16835		-0.59	-0.179704
1.161	-1.0168	0.511	-1.59111	1.161	-0.0534263	-0.139	-0.0737948	1.161	-0.109124	-0.789	-0.145138	1.161	-0.0756656	-1.438	-0.0968764	1.161	-0.129147	-2.088	-0.168094		-0.589	-0.180183
1.162	-1.02164	0.512	-1.59172	1.162	-0.0535968	-0.138	-0.074757	1.162	-0.108845	-0.788	-0.145165	1.162	-0.07533	-1.437	-0.0964683	1.162	-0.129483	-2.087	-0.167832		-0.588	-0.180662
1.163	-1.02653	0.513	-1.59232	1.163	-0.0537735	-0.137	-0.0757299	1.163	-0.108568	-0.787	-0.145194	1.163	-0.0749999	-1.436	-0.0960581	1.163	-0.129828	-2.086	-0.167561		-0.587	-0.181141
1.164	-1.03144	0.514	-1.59295	1.164	-0.0539565	-0.136	-0.0767383	1.164	-0.108295	-0.786	-0.14522	1.164	-0.0746729	-1.435	-0.0956471	1.164	-0.130183	-2.085	-0.167282		-0.586	-0.18162
1.165	-1.03635	0.515	-1.59355	1.165	-0.0541463	-0.135	-0.0777489	1.165	-0.108024	-0.785	-0.145242	1.165	-0.0743478	-1.434	-0.0952373	1.165	-0.13055	-2.084	-0.166997		-0.585	-0.182098
1.166	-1.04128	0.516	-1.59413	1.166	-0.0543425	-0.134	-0.078762	1.166	-0.107765	-0.784	-0.14526	1.166	-0.0740278	-1.433	-0.0948298	1.166	-0.130925	-2.083	-0.166708		-0.584	-0.182576
1.167	-1.04622	0.517	-1.59469	1.167	-0.0545453	-0.133	-0.0797775	1.167	-0.107533	-0.783	-0.145274	1.167	-0.0737106	-1.432	-0.0944236	1.167	-0.131306	-2.082	-0.166415		-0.583	-0.183054
1.168	-1.05117	0.518	-1.59523	1.168	-0.0547493	-0.132	-0.0807936	1.168	-0.107318	-0.782	-0.145284	1.168	-0.0733968	-1.431	-0.0940207	1.168	-0.131688	-2.081	-0.166118		-0.582	-0.183531
1.169	-1.05614	0.519	-1.59574	1.169	-0.0549331	-0.131	-0.0818129	1.169	-0.107077	-0.781	-0.145288	1.169	-0.0730883	-1.43	-0.0936213	1.169	-0.132075	-2.08	-0.165816		-0.581	-0.184008
1.17	-1.06111	0.52	-1.59623	1.17	-0.0551287	-0.13	-0.082836	1.17	-0.10681	-0.78	-0.145289	1.17	-0.0727849	-1.429	-0.0932264	1.17	-0.132469	-2.079	-0.165506		-0.58	-0.184485
1.171	-1.06609	0.521	-1.59666	1.171	-0.0553386	-0.129	-0.0838599	1.171	-0.106539	-0.779	-0.145286	1.171	-0.072486	-1.428	-0.0928368	1.171	-0.132875	-2.078	-0.165188		-0.579	-0.184962
1.172	-1.07108	0.522	-1.59708	1.172	-0.055564	-0.128	-0.0848845	1.172	-0.10627	-0.778	-0.145279	1.172	-0.0721892	-1.427	-0.0924538	1.172	-0.133296	-2.077	-0.164861		-0.578	-0.185438
1.173	-1.07608	0.523	-1.59747	1.173	-0.0558025	-0.127	-0.0859107	1.173	-0.10606	-0.777	-0.145267	1.173	-0.071893	-1.426	-0.0920752	1.173	-0.133733	-2.076	-0.164528		-0.577	-0.185913
1.174	-1.08118	0.524	-1.59785	1.174	-0.0560539	-0.126	-0.086936	1.174	-0.105803	-0.776	-0.14525	1.174	-0.071596	-1.425	-0.0917008	1.174	-0.134182	-2.075	-0.164192		-0.576	-0.186388
1.175	-1.08628	0.525	-1.59822	1.175	-0.056341	-0.125	-0.0879595	1.175	-0.105539	-0.775	-0.145228	1.175	-0.0712969	-1.424	-0.0913284	1.175	-0.134641	-2.074	-0.163852		-0.575	-0.186863
1.176	-1.09137	0.526	-1.59857	1.176	-0.0566557	-0.124	-0.0889837	1.176	-0.105278	-0.774	-0.145201	1.176	-0.0709954	-1.423	-0.0909573	1.176	-0.134914	-2.073	-0.163515		-0.574	-0.187337
1.177	-1.09647	0.527	-1.5989	1.177	-0.0569797	-0.123	-0.0900069	1.177	-0.105019	-0.773	-0.145169	1.177	-0.0706941	-1.422	-0.0905858	1.177	-0.135162	-2.072	-0.163185		-0.573	-0.18781
1.178	-1.10157	0.528	-1.59922	1.178	-0.0573143	-0.122	-0.091029	1.178	-0.104753	-0.772	-0.145132	1.178	-0.0703932	-1.421	-0.0902145	1.178	-0.135428	-2.071	-0.162856		-0.572	-0.188284
1.179	-1.10667	0.529	-1.59952	1.179	-0.057659	-0.121	-0.0920495	1.179	-0.104438	-0.771	-0.145087	1.179	-0.0700923	-1.42	-0.089843	1.179	-0.135711	-2.07	-0.162528		-0.571	-0.188756
1.18	-1.11177	0.53	-1.59981	1.18	-0.0580147	-0.12	-0.0930681	1.18	-0.104126	-0.77	-0.145035	1.18	-0.0697924	-1.419	-0.0894721	1.18	-0.13601	-2.069	-0.162198		-0.57	-0.189228
1.181	-1.11685	0.531	-1.60009	1.181	-0.0583815	-0.119	-0.0940854	1.181	-0.103818	-0.769	-0.144975	1.181	-0.0694922	-1.418	-0.0890995	1.181	-0.136323	-2.068	-0.161862		-0.569	-0.1897
1.182	-1.12195	0.532	-1.60036	1.182	-0.0587587	-0.118	-0.0951023	1.182	-0.103514	-0.768	-0.144909	1.182	-0.0691904	-1.417	-0.0887246	1.182	-0.136651	-2.067	-0.161521		-0.568	-0.190171
1.183	-1.12704	0.533	-1.60067	1.183	-0.0591409	-0.117	-0.0961188	1.183	-0.103273	-0.767	-0.144836	1.183	-0.0688861	-1.416	-0.0883488	1.183	-0.136993	-2.066	-0.161176		-0.567	-0.190642
1.184	-1.13212	0.534	-1.60097	1.184	-0.0595301	-0.116	-0.0971352	1.184	-0.103039	-0.766	-0.144757	1.184	-0.0685806	-1.415	-0.0879744	1.184	-0.137351	-2.065	-0.160826		-0.566	-0.191112
1.185	-1.1372	0.535	-1.60127	1.185	-0.0599254	-0.115	-0.0981508	1.185	-0.10281	-0.765	-0.144675	1.185	-0.0682746	-1.414	-0.0876011	1.185	-0.137721	-2.064	-0.160476		-0.565	-0.191582
1.186	-1.14231	0.536	-1.60156	1.186	-0.0603289	-0.114	-0.099165	1.186	-0.102587	-0.764	-0.144588	1.186	-0.067969	-1.413	-0.0872284	1.186	-0.138101	-2.063	-0.160127		-0.564	-0.192051
1.187	-1.14745	0.537	-1.60186	1.187	-0.0607382	-0.113	-0.10018	1.187	-0.102369	-0.763	-0.144499	1.187	-0.0676628	-1.412	-0.0868576	1.187	-0.138485	-2.062	-0.159775		-0.563	-0.192519
1.188	-1.15262	0.538	-1.60218	1.188	-0.061152	-0.112	-0.101196	1.188	-0.10215	-0.762	-0.144404	1.188	-0.0673574	-1.411	-0.086486	1.188	-0.138874	-2.061	-0.159424		-0.562	-0.192987
1.189	-1.15785	0.539	-1.6025	1.189	-0.0616038	-0.111	-0.102213	1.189	-0.101888	-0.761	-0.144277	1.189	-0.0670549	-1.41	-0.0861103	1.189	-0.13934	-2.06	-0.159075		-0.561	-0.193454
1.19	-1.16307	0.54	-1.60281	1.19	-0.0620688	-0.11	-0.103231	1.19	-0.10169	-0.76	-0.144112	1.19	-0.0667578	-1.409	-0.0857315	1.19	-0.139903	-2.059	-0.158727		-0.56	-0.193921
1.191	-1.16833	0.541	-1.60312	1.191	-0.0625425	-0.109	-0.104247	1.191	-0.1015	-0.759	-0.14394	1.191	-0.0664676	-1.408	-0.0853515	1.191	-0.140566	-2.058	-0.158377		-0.559	-0.194386
1.192	-1.17357	0.542	-1.60341	1.192	-0.0630717	-0.108	-0.105259	1.192	-0.101317	-0.758	-0.143762	1.192	-0.0661854	-1.407	-0.0849702	1.192	-0.141252	-2.057	-0.158029		-0.558	-0.194851
1.193	-1.17882	0.543	-1.60371	1.193	-0.0636143	-0.107	-0.106266	1.193	-0.101139	-0.757	-0.143577	1.193	-0.0659144	-1.406	-0.0845874	1.193	-0.141959	-2.056	-0.157678		-0.557	-0.195316
1.194	-1.18407	0.544	-1.60402	1.194	-0.0641737	-0.106	-0.107267	1.194	-0.100963	-0.756	-0.143384	1.194	-0.0656528	-1.405	-0.0842028	1.194	-0.142673	-2.055	-0.157326		-0.556	-0.195779
1.195	-1.18935	0.545	-1.60432	1.195	-0.0647419	-0.105	-0.108261	1.195	-0.100729	-0.755	-0.143182	1.195	-0.0653981	-1.404	-0.0838158	1.195	-0.143391	-2.054	-0.156974		-0.555	-0.196242
1.196	-1.19466	0.546	-1.6046	1.196	-0.0652944	-0.104	-0.109251	1.196	-0.100497	-0.754	-0.142972	1.196	-0.0651493	-1.403	-0.0834267	1.196	-0.14411	-2.053	-0.156627		-0.554	-0.196704
1.197	-1.19997	0.547	-1.60484	1.197	-0.0658634	-0.103	-0.110273	1.197	-0.100264	-0.753	-0.142752	1.197	-0.0649056	-1.402	-0.0830355	1.197	-0.144823	-2.052	-0.156283		-0.553	-0.197166
1.198	-1.20537	0.548	-1.60503	1.198	-0.0664475	-0.102	-0.111302	1.198	-0.100031	-0.752	-0.142524	1.198	-0.0646658	-1.401	-0.0826449	1.198	-0.145527	-2.051	-0.155946		-0.552	-0.197627
1.199	-1.21078	0.549	-1.60522	1.199	-0.067044	-0.101	-0.11233	1.199	-0.0997948	-0.751	-0.142287	1.199	-0.0644297	-1.4	-0.0822551	1.199	-0.14623	-2.05	-0.155612		-0.551	-0.198086
1.2	-1.2162	0.55	-1.6054	1.2	-0.0676502	-0.1	-0.113361	1.2	-0.0995543	-0.75	-0.142052	1.2	-0.0642009	-1.399	-0.0818642	1.2	-0.146936	-2.049	-0.155284		-0.55	-0.198546
1.201	-1.22163	0.551	-1.60557	1.201	-0.068265	-0.099	-0.114391	1.201	-0.0993076	-0.749	-0.141821	1.201	-0.0639821	-1.398	-0.0814735	1.201	-0.147651	-2.048	-0.154964		-0.549	-0.199004
1.202	-1.22707	0.552	-1.60575	1.202	-0.0688872	-0.098	-0.115381	1.202	-0.0990566	-0.748	-0.141593	1.202	-0.0637742	-1.397	-0.0810817	1.202	-0.148377	-2.047	-0.154653		-0.548	-0.199461
1.203	-1.23253	0.553	-1.606	1.203	-0.0695167	-0.097	-0.116369	1.203	-0.0988021	-0.747	-0.141365	1.203	-0.0635755	-1.396	-0.0806875	1.203	-0.149115	-2.046	-0.154346		-0.547	-0.199918
1.204	-1.23799	0.554	-1.60626	1.204	-0.0701545	-0.096	-0.117358	1.204	-0.0986054	-0.746	-0.141141	1.204	-0.0633821	-1.395	-0.0802909	1.204	-0.149862	-2.045	-0.154042		-0.546	-0.200374
1.205	-1.24347	0.555	-1.60653	1.205	-0.0708016	-0.095	-0.118345	1.205	-0.0984118	-0.745	-0.140921	1.205	-0.0631898	-1.394	-0.0798963	1.205	-0.150615	-2.044	-0.15374		-0.545	-0.200829
1.206	-1.24895	0.556	-1.60681	1.206	-0.0714583	-0.094	-0.119331	1.206	-0.0982213	-0.744	-0.140706	1.206	-0.062994	-1.393	-0.079503	1.206	-0.151369	-2.043	-0.153438		-0.544	-0.201283
1.207	-1.25444	0.557	-1.60709	1.207	-0.0721254	-0.093	-0.120314	1.207	-0.0980337	-0.743	-0.1405	1.207	-0.0627943	-1.392	-0.0791115	1.207	-0.152123	-2.042	-0.152936		-0.543	-0.201736
1.208	-1.25995	0.558	-1.6074	1.208	-0.0728044	-0.092	-0.121297	1.208	-0.0978506	-0.742	-0.140301	1.208	-0.0625926	-1.391	-0.078724	1.208	-0.152875	-2.041	-0.152394		-0.542	-0.202188
1.209	-1.26546	0.559	-1.60772	1.209	-0.0734943	-0.091	-0.122275	1.209	-0.0976718	-0.741	-0.140108	1.209	-0.0623941	-1.39	-0.0783412	1.209	-0.153626	-2.04	-0.151856		-0.541	-0.202638
1.21	-1.27106	0.56	-1.60807	1.21	-0.0741944	-0.09	-0.123248	1.21	-0.0974796	-0.74	-0.139922	1.21	-0.0622001	-1.389	-0.0779612	1.21	-0.154378	-2.039	-0.151323		-0.54	-0.203088
1.211	-1.27666	0.561	-1.60844	1.211	-0.0749052	-0.089	-0.124216	1.211	-0.0972502	-0.739	-0.139743	1.211	-0.0620121	-1.388	-0.0775806	1.211	-0.155118	-2.038	-0.150794		-0.539	-0.203537
1.212	-1.28228	0.562	-1.60879	1.212	-0.0756257	-0.088	-0.125178	1.212	-0.0970269	-0.738	-0.139568	1.212	-0.0618295	-1.387	-0.0771988	1.212	-0.155842	-2.037	-0.150272		-0.538	-0.203984
1.213	-1.28793	0.563	-1.60914	1.213	-0.0763559	-0.087	-0.126132	1.213	-0.09681	-0.737	-0.139395	1.213	-0.0616515	-1.386	-0.0768164	1.213	-0.156554	-2.036	-0.149765		-0.537	-0.204431
1.214	-1.29363	0.564	-1.60951	1.214	-0.0770955	-0.086	-0.127081	1.214	-0.0966007	-0.736	-0.139223	1.214	-0.0614758	-1.385	-0.0764344	1.214	-0.157257	-2.035	-0.149275		-0.536	-0.204877
1.215	-1.29937	0.565	-1.6099	1.215	-0.0778449	-0.085	-0.128027	1.215	-0.0963983	-0.735	-0.139058	1.215	-0.0613014	-1.384	-0.0760541	1.215	-0.157954	-2.034	-0.148798		-0.535	-0.205321
1.216	-1.3051	0.566	-1.61031	1.216	-0.0786042	-0.084	-0.128971	1.216	-0.0962028	-0.734	-0.138937	1.216	-0.0611299	-1.383	-0.0756779	1.216	-0.158643	-2.033	-0.148331		-0.534	-0.205764
1.217	-1.31089	0.567	-1.61071	1.217	-0.0793761	-0.083	-0.12992	1.217	-0.0960119	-0.733	-0.138809	1.217	-0.0609636	-1.382	-0.075307	1.217	-0.159327	-2.032	-0.147895		-0.533	-0.206206
1.218	-1.3167	0.568	-1.61116	1.218	-0.0801614	-0.082	-0.130901	1.218	-0.0958552	-0.732	-0.138675	1.218	-0.0608008	-1.381	-0.0749402	1.218	-0.160002	-2.031	-0.147574		-0.532	-0.206647
1.219	-1.32252	0.569	-1.61161	1.219	-0.0809585	-0.081	-0.131881	1.219	-0.0957286	-0.731	-0.138534	1.219	-0.060642	-1.38	-0.0745736	1.219	-0.160662	-2.03	-0.147363		-0.531	-0.207087
1.22	-1.3284	0.57	-1.6121	1.22	-0.0817782	-0.08	-0.132861	1.22	-0.0956067	-0.73	-0.138387	1.22	-0.0604864	-1.379	-0.0742075	1.22	-0.161307	-2.029	-0.147154		-0.53	-0.207525
1.221	-1.33431	0.571	-1.61259	1.221	-0.0826376	-0.079	-0.13384	1.221	-0.0954894	-0.729	-0.138175	1.221	-0.0603321	-1.378	-0.0738427	1.221	-0.161943	-2.028	-0.14695		-0.529	-0.207963
1.222	-1.34027	0.572	-1.6131	1.222	-0.0835056	-0.078	-0.134857	1.222	-0.0953774	-0.728	-0.137961	1.222	-0.0601758	-1.377	-0.0734771	1.222	-0.162571	-2.027	-0.146747		-0.528	-0.208399
1.223	-1.34629	0.573	-1.61361	1.223	-0.0843819	-0.077	-0.135841	1.223	-0.0953316	-0.727	-0.137743	1.223	-0.060018	-1.376	-0.0731099	1.223	-0.163188	-2.026	-0.14654		-0.527	-0.208834
1.224	-1.35233	0.574	-1.61413	1.224	-0.0852669	-0.076	-0.136815	1.224	-0.0952922	-0.726	-0.137522	1.224	-0.059858	-1.375	-0.0727418	1.224	-0.163797	-2.025	-0.146329		-0.526	-0.209268
1.225	-1.35842	0.575	-1.61466	1.225	-0.0861552	-0.075	-0.137785	1.225	-0.0952557	-0.725	-0.137297	1.225	-0.0596954	-1.374	-0.0723729	1.225	-0.164407	-2.024	-0.146109		-0.525	-0.2097
1.226	-1.3645	0.576	-1.61516	1.226	-0.0870198	-0.074	-0.13875	1.226	-0.0952216	-0.724	-0.137076	1.226	-0.0595313	-1.373	-0.0720031	1.226	-0.165018	-2.023	-0.145882		-0.524	-0.210132
1.227	-1.37058	0.577	-1.61569	1.227	-0.0878938	-0.073	-0.139695	1.227	-0.0951896	-0.723	-0.136899	1.227	-0.0593688	-1.372	-0.0716336	1.227	-0.165629	-2.022	-0.145649		-0.523	-0.210562
1.228	-1.37672	0.578	-1.61618	1.228	-0.0887772	-0.072	-0.140615	1.228	-0.0951607	-0.722	-0.136658	1.228	-0.0592081	-1.371	-0.0712641	1.228	-0.166246	-2.021	-0.145413		-0.522	-0.21099
1.229	-1.38286	0.579	-1.61669	1.229	-0.0896685	-0.071	-0.141533	1.229	-0.0951381	-0.721	-0.136415	1.229	-0.0590511	-1.37	-0.0708929	1.229	-0.166875	-2.02	-0.145174		-0.521	-0.211418
1.23	-1.38898	0.58	-1.61721	1.23	-0.0905673	-0.07	-0.14245	1.23	-0.0951238	-0.72	-0.136173	1.23	-0.0588981	-1.369	-0.070519	1.23	-0.167515	-2.019	-0.144936		-0.52	-0.211843
1.231	-1.39511	0.581	-1.61772	1.231	-0.0914722	-0.069	-0.143365	1.231	-0.0951228	-0.719	-0.13593	1.231	-0.0587466	-1.368	-0.070144	1.231	-0.168159	-2.018	-0.144695		-0.519	-0.212267
1.232	-1.40127	0.582	-1.61826	1.232	-0.0923839	-0.068	-0.144281	1.232	-0.0951554	-0.718	-0.135684	1.232	-0.0585957	-1.367	-0.0697665	1.232	-0.168805	-2.017	-0.144453		-0.518	-0.212689
1.233	-1.40739	0.583	-1.61876	1.233	-0.0933008	-0.067	-0.145194	1.233	-0.0952216	-0.717	-0.135442	1.233	-0.0584479	-1.366	-0.0693871	1.233	-0.169453	-2.016	-0.144212		-0.517	-0.213109
1.234	-1.41351	0.584	-1.61923	1.234	-0.0942216	-0.066	-0.146105	1.234	-0.0953018	-0.716	-0.135244	1.234	-0.0583055	-1.365	-0.0690095	1.234	-0.170104	-2.015	-0.143969		-0.516	-0.213527
1.235	-1.41963	0.585	-1.61968	1.235	-0.0951464	-0.065	-0.147011	1.235	-0.0953862	-0.715	-0.135037	1.235	-0.0581721	-1.364	-0.0686356	1.235	-0.170759	-2.014	-0.143723		-0.515	-0.213944
1.236	-1.42573	0.586	-1.62007	1.236	-0.0960757	-0.064	-0.147915	1.236	-0.0954753	-0.714	-0.134823	1.236	-0.0580489	-1.363	-0.0682648	1.236	-0.171418	-2.013	-0.143477		-0.514	-0.214359
1.237	-1.43183	0.587	-1.62046	1.237	-0.0970094	-0.063	-0.148816	1.237	-0.0955671	-0.713	-0.134603	1.237	-0.0579313	-1.362	-0.0678983	1.237	-0.172083	-2.012	-0.143227		-0.513	-0.214772
1.238	-1.43792	0.588	-1.62084	1.238	-0.0979481	-0.062	-0.149717	1.238	-0.0956621	-0.712	-0.134378	1.238	-0.0578174	-1.361	-0.0675348	1.238	-0.172748	-2.011	-0.142973		-0.512	-0.215184
1.239	-1.444	0.589	-1.62117	1.239	-0.0988928	-0.061	-0.150617	1.239	-0.0957617	-0.711	-0.134148	1.239	-0.0577051	-1.36	-0.0671716	1.239	-0.173401	-2.01	-0.142716		-0.511	-0.215593
1.24	-1.45011	0.59	-1.6215	1.24	-0.0998436	-0.06	-0.151515	1.24	-0.0958658	-0.71	-0.133913	1.24	-0.0575905	-1.359	-0.0668071	1.24	-0.174039	-2.009	-0.142454		-0.51	-0.216001
1.241	-1.45621	0.591	-1.62182	1.241	-0.100801	-0.059	-0.152414	1.241	-0.0959744	-0.709	-0.133672	1.241	-0.0574735	-1.358	-0.0664386	1.241	-0.174661	-2.008	-0.142187		-0.509	-0.216408
1.242	-1.46231	0.592	-1.62214	1.242	-0.101767	-0.058	-0.153312	1.242	-0.0960878	-0.708	-0.133426	1.242	-0.057355	-1.357	-0.0660662	1.242	-0.175264	-2.007	-0.14192		-0.508	-0.216812
1.243	-1.4684	0.593	-1.62242	1.243	-0.102774	-0.057	-0.15421	1.243	-0.0962006	-0.707	-0.133173	1.243	-0.0572334	-1.356	-0.0656934	1.243	-0.17585	-2.006	-0.141652		-0.507	-0.217215
1.244	-1.47448	0.594	-1.62269	1.244	-0.103793	-0.056	-0.155108	1.244	-0.0963015	-0.706	-0.132912	1.244	-0.0571078	-1.355	-0.0653203	1.244	-0.176435	-2.005	-0.141379		-0.506	-0.217617
1.245	-1.48053	0.595	-1.62294	1.245	-0.104819	-0.055	-0.156009	1.245	-0.0963906	-0.705	-0.132644	1.245	-0.0569819	-1.354	-0.0649485	1.245	-0.177021	-2.004	-0.14111		-0.505	-0.218016
1.246	-1.48653	0.596	-1.62318	1.246	-0.105849	-0.054	-0.156913	1.246	-0.0964687	-0.704	-0.13237	1.246	-0.056857	-1.353	-0.0645805	1.246	-0.177605	-2.003	-0.140846		-0.504	-0.218414
1.247	-1.4925	0.597	-1.62339	1.247	-0.106884	-0.053	-0.157816	1.247	-0.096538	-0.703	-0.132089	1.247	-0.056733	-1.352	-0.0642163	1.247	-0.178191	-2.002	-0.140582		-0.503	-0.218809
1.248	-1.49845	0.598	-1.62359	1.248	-0.107924	-0.052	-0.15872	1.248	-0.0966133	-0.702	-0.131802	1.248	-0.0566111	-1.351	-0.0638542	1.248	-0.17878	-2.001	-0.14032		-0.502	-0.219203
1.249	-1.50437	0.599	-1.62377	1.249	-0.108931	-0.051	-0.159624	1.249	-0.096695	-0.701	-0.131508	1.249	-0.0564916	-1.35	-0.0634913	1.249	-0.179365	-2	-0.140058		-0.501	-0.219594
1.25	-1.51027	0.6	-1.62394	1.25	-0.109941	-0.05	-0.160528	1.25	-0.0967811	-0.7	-0.131208	1.25	-0.0563714	-1.349	-0.063128	1.25	-0.179948	-1.999	-0.139798		-0.5	-0.219984
1.251	-1.51615	0.601	-1.62405	1.251	-0.110953	-0.049	-0.161433	1.251	-0.096871	-0.699	-0.130904	1.251	-0.0562505	-1.348	-0.0627651	1.251	-0.180529	-1.998	-0.139536		-0.499	-0.220372
1.252	-1.52199	0.602	-1.62417	1.252	-0.111966	-0.048	-0.162334	1.252	-0.0969671	-0.698	-0.130598	1.252	-0.0561281	-1.347	-0.0624025	1.252	-0.181105	-1.997	-0.139274		-0.498	-0.220758
1.253	-1.52781	0.603	-1.62427	1.253	-0.112978	-0.047	-0.163233	1.253	-0.0970695	-0.697	-0.130292	1.253	-0.0560058	-1.346	-0.0620449	1.253	-0.181676	-1.996	-0.139011		-0.497	-0.221142
1.254	-1.53361	0.604	-1.62437	1.254	-0.11399	-0.046	-0.164128	1.254	-0.0971749	-0.696	-0.12999	1.254	-0.0558833	-1.345	-0.0616951	1.254	-0.182244	-1.995	-0.138754		-0.496	-0.221524
1.255	-1.53936	0.605	-1.62446	1.255	-0.115001	-0.045	-0.165016	1.255	-0.097283	-0.695	-0.129741	1.255	-0.0557595	-1.344	-0.0613522	1.255	-0.182804	-1.994	-0.138501		-0.495	-0.221905
1.256	-1.54509	0.606	-1.62454	1.256	-0.116011	-0.044	-0.165898	1.256	-0.0973938	-0.694	-0.129504	1.256	-0.0556356	-1.343	-0.0610143	1.256	-0.183357	-1.993	-0.138258		-0.494	-0.222284
1.257	-1.55082	0.607	-1.62457	1.257	-0.117018	-0.043	-0.166807	1.257	-0.0975061	-0.693	-0.129267	1.257	-0.0555141	-1.342	-0.0606802	1.257	-0.18391	-1.992	-0.138028		-0.493	-0.222661
1.258	-1.55659	0.608	-1.62456	1.258	-0.118023	-0.042	-0.167716	1.258	-0.0976215	-0.692	-0.129027	1.258	-0.0553953	-1.341	-0.0603484	1.258	-0.184463	-1.991	-0.137813		-0.492	-0.223036
1.259	-1.5624	0.609	-1.62452	1.259	-0.119029	-0.041	-0.168621	1.259	-0.0977411	-0.691	-0.128783	1.259	-0.055278	-1.34	-0.0600202	1.259	-0.18501	-1.99	-0.137614		-0.491	-0.223409
1.26	-1.56823	0.61	-1.62444	1.26	-0.120036	-0.04	-0.169521	1.26	-0.0978683	-0.69	-0.128474	1.26	-0.0551636	-1.339	-0.059697	1.26	-0.185551	-1.989	-0.137432		-0.49	-0.22378
1.261	-1.57405	0.611	-1.62433	1.261	-0.121047	-0.039	-0.170418	1.261	-0.0980042	-0.689	-0.128161	1.261	-0.0550525	-1.338	-0.0593756	1.261	-0.186085	-1.988	-0.137264		-0.489	-0.224148
1.262	-1.5799	0.612	-1.62421	1.262	-0.122063	-0.038	-0.171312	1.262	-0.0981487	-0.688	-0.127846	1.262	-0.0549418	-1.337	-0.0590589	1.262	-0.186611	-1.987	-0.13732		-0.488	-0.224514
1.263	-1.58573	0.613	-1.62409	1.263	-0.123082	-0.037	-0.172164	1.263	-0.0983029	-0.687	-0.12753	1.263	-0.0548299	-1.336	-0.0587449	1.263	-0.187126	-1.986	-0.13739		-0.487	-0.224878
1.264	-1.59155	0.614	-1.62396	1.264	-0.124102	-0.036	-0.173014	1.264	-0.098466	-0.686	-0.127213	1.264	-0.0547201	-1.335	-0.0584337	1.264	-0.187632	-1.985	-0.137469		-0.486	-0.22524
1.265	-1.59736	0.615	-1.62386	1.265	-0.125123	-0.035	-0.173863	1.265	-0.0986392	-0.685	-0.126896	1.265	-0.0546114	-1.334	-0.0581236	1.265	-0.188135	-1.984	-0.13756		-0.485	-0.2256
1.266	-1.60315	0.616	-1.62375	1.266	-0.126148	-0.034	-0.174712	1.266	-0.0988203	-0.684	-0.126576	1.266	-0.0545022	-1.333	-0.0578147	1.266	-0.188633	-1.983	-0.137663		-0.484	-0.225957
1.267	-1.60893	0.617	-1.62358	1.267	-0.127174	-0.033	-0.175561	1.267	-0.0990092	-0.683	-0.126254	1.267	-0.0543916	-1.332	-0.0575059	1.267	-0.189121	-1.982	-0.137782		-0.483	-0.226312
1.268	-1.61469	0.618	-1.62336	1.268	-0.128201	-0.032	-0.176409	1.268	-0.099206	-0.682	-0.125928	1.268	-0.0542818	-1.331	-0.0571976	1.268	-0.189602	-1.981	-0.137915		-0.482	-0.226665
1.269	-1.62043	0.619	-1.6231	1.269	-0.129232	-0.031	-0.177258	1.269	-0.0994106	-0.681	-0.125602	1.269	-0.0541723	-1.33	-0.0568919	1.269	-0.190077	-1.98	-0.138062		-0.481	-0.227016
1.27	-1.62616	0.62	-1.62286	1.27	-0.130265	-0.03	-0.178108	1.27	-0.0996198	-0.68	-0.125276	1.27	-0.0540655	-1.329	-0.0565911	1.27	-0.190549	-1.979	-0.138222		-0.48	-0.227364
1.271	-1.63187	0.621	-1.62263	1.271	-0.131284	-0.029	-0.17896	1.271	-0.0998343	-0.679	-0.124949	1.271	-0.0539617	-1.328	-0.0562946	1.271	-0.191218	-1.978	-0.138396		-0.479	-0.22771
1.272	-1.63754	0.622	-1.62238	1.272	-0.13228	-0.028	-0.179816	1.272	-0.10006	-0.678	-0.124622	1.272	-0.0538596	-1.327	-0.0559984	1.272	-0.191934	-1.977	-0.138581		-0.478	-0.228053
1.273	-1.64319	0.623	-1.62213	1.273	-0.133277	-0.027	-0.180676	1.273	-0.100296	-0.677	-0.124292	1.273	-0.0537575	-1.326	-0.055703	1.273	-0.192654	-1.976	-0.138778		-0.477	-0.228393
1.274	-1.64881	0.624	-1.62182	1.274	-0.134276	-0.026	-0.181538	1.274	-0.100543	-0.676	-0.123959	1.274	-0.053655	-1.325	-0.0554079	1.274	-0.193375	-1.975	-0.138988		-0.476	-0.228731
1.275	-1.65438	0.625	-1.6215	1.275	-0.135278	-0.025	-0.182402	1.275	-0.100801	-0.675	-0.123626	1.275	-0.0535521	-1.324	-0.0551124	1.275	-0.194093	-1.974	-0.139205		-0.475	-0.229067
1.276	-1.65992	0.626	-1.62116	1.276	-0.13626	-0.024	-0.183308	1.276	-0.101067	-0.674	-0.123294	1.276	-0.053452	-1.323	-0.0548181	1.276	-0.194806	-1.973	-0.139429		-0.474	-0.2294
1.277	-1.66537	0.627	-1.6208	1.277	-0.137234	-0.023	-0.184216	1.277	-0.101337	-0.673	-0.122964	1.277	-0.0533602	-1.322	-0.0545301	1.277	-0.195279	-1.972	-0.139661		-0.473	-0.22973
1.278	-1.67078	0.628	-1.62042	1.278	-0.138233	-0.022	-0.185123	1.278	-0.101611	-0.672	-0.122638	1.278	-0.0532747	-1.321	-0.0542491	1.278	-0.195743	-1.971	-0.139894		-0.472	-0.230057
1.279	-1.67616	0.629	-1.62001	1.279	-0.139239	-0.021	-0.18603	1.279	-0.101887	-0.671	-0.122316	1.279	-0.0531954	-1.32	-0.0539752	1.279	-0.196204	-1.97	-0.14013		-0.471	-0.230382
1.28	-1.6815	0.63	-1.61959	1.28	-0.140244	-0.02	-0.186937	1.28	-0.102167	-0.67	-0.121995	1.28	-0.0531223	-1.319	-0.053709	1.28	-0.196664	-1.969	-0.140375		-0.47	-0.230704
1.281	-1.68679	0.631	-1.61915	1.281	-0.141249	-0.019	-0.187843	1.281	-0.102455	-0.669	-0.121675	1.281	-0.0530534	-1.318	-0.0534501	1.281	-0.197123	-1.968	-0.140634		-0.469	-0.231023
1.282	-1.69203	0.632	-1.61868	1.282	-0.142252	-0.018	-0.188735	1.282	-0.102752	-0.668	-0.121307	1.282	-0.0529853	-1.317	-0.0531963	1.282	-0.197579	-1.967	-0.140904		-0.468	-0.23134
1.283	-1.69727	0.633	-1.61816	1.283	-0.143254	-0.017	-0.189597	1.283	-0.10306	-0.667	-0.120931	1.283	-0.0529197	-1.316	-0.0529474	1.283	-0.19803	-1.966	-0.141192		-0.467	-0.231653
1.284	-1.70246	0.634	-1.61763	1.284	-0.144274	-0.016	-0.190458	1.284	-0.103368	-0.666	-0.120557	1.284	-0.0528555	-1.315	-0.0527019	1.284	-0.198473	-1.965	-0.141491		-0.466	-0.231964
1.285	-1.7076	0.635	-1.61715	1.285	-0.145308	-0.015	-0.191315	1.285	-0.103673	-0.665	-0.120182	1.285	-0.0527937	-1.314	-0.0524622	1.285	-0.198908	-1.964	-0.1418		-0.465	-0.232271
1.286	-1.71268	0.636	-1.61665	1.286	-0.146326	-0.014	-0.192169	1.286	-0.103974	-0.664	-0.11976	1.286	-0.0527343	-1.313	-0.0522288	1.286	-0.199332	-1.963	-0.142114		-0.464	-0.232575
1.287	-1.71772	0.637	-1.61615	1.287	-0.147317	-0.013	-0.193021	1.287	-0.104269	-0.663	-0.119341	1.287	-0.0526787	-1.312	-0.0520024	1.287	-0.199749	-1.962	-0.14243		-0.463	-0.232876
1.288	-1.72271	0.638	-1.61561	1.288	-0.148311	-0.012	-0.19387	1.288	-0.104558	-0.662	-0.118947	1.288	-0.0526283	-1.311	-0.0517806	1.288	-0.200164	-1.961	-0.142749		-0.462	-0.233174
1.289	-1.72765	0.639	-1.61506	1.289	-0.149307	-0.011	-0.194687	1.289	-0.104842	-0.661	-0.118569	1.289	-0.0525852	-1.31	-0.051564	1.289	-0.200583	-1.96	-0.143076		-0.461	-0.233468
1.29	-1.73256	0.64	-1.61448	1.29	-0.150306	-0.01	-0.195526	1.29	-0.105122	-0.66	-0.118192	1.29	-0.0525469	-1.309	-0.0513523	1.29	-0.201008	-1.959	-0.143416		-0.46	-0.233758
1.291	-1.73744	0.641	-1.61389	1.291	-0.151307	-0.009	-0.19636	1.291	-0.1054	-0.659	-0.117817	1.291	-0.0525119	-1.308	-0.0511462	1.291	-0.201439	-1.958	-0.143772		-0.459	-0.234045
1.292	-1.74233	0.642	-1.61328	1.292	-0.152309	-0.008	-0.197185	1.292	-0.105677	-0.658	-0.117443	1.292	-0.0524789	-1.307	-0.0509446	1.292	-0.201875	-1.957	-0.144144		-0.458	-0.234329
1.293	-1.74717	0.643	-1.61268	1.293	-0.153307	-0.007	-0.197999	1.293	-0.10595	-0.657	-0.117071	1.293	-0.0524477	-1.306	-0.0507471	1.293	-0.202313	-1.956	-0.144529		-0.457	-0.234608
1.294	-1.75197	0.644	-1.61206	1.294	-0.154302	-0.006	-0.198802	1.294	-0.10622	-0.656	-0.116699	1.294	-0.0524183	-1.305	-0.0505539	1.294	-0.202748	-1.955	-0.144924		-0.456	-0.234884
1.295	-1.75669	0.645	-1.61142	1.295	-0.155296	-0.005	-0.199561	1.295	-0.106489	-0.655	-0.116329	1.295	-0.052391	-1.304	-0.0503647	1.295	-0.203181	-1.954	-0.145324		-0.455	-0.235156
1.296	-1.76136	0.646	-1.6108	1.296	-0.156285	-0.004	-0.200341	1.296	-0.106759	-0.654	-0.11596	1.296	-0.0523632	-1.303	-0.0501797	1.296	-0.203617	-1.953	-0.145531		-0.454	-0.235425
1.297	-1.76597	0.647	-1.61014	1.297	-0.157271	-0.003	-0.201114	1.297	-0.107032	-0.653	-0.115604	1.297	-0.0523355	-1.302	-0.0499986	1.297	-0.204053	-1.952	-0.145708		-0.453	-0.23569
1.298	-1.77054	0.648	-1.60949	1.298	-0.158254	-0.002	-0.201879	1.298	-0.107309	-0.652	-0.11527	1.298	-0.0523075	-1.301	-0.0498204	1.298	-0.204492	-1.951	-0.145898		-0.452	-0.235951
1.299	-1.77504	0.649	-1.60879	1.299	-0.159237	-0.001	-0.202637	1.299	-0.10758	-0.651	-0.114957	1.299	-0.0522804	-1.3	-0.049647	1.299	-0.204936	-1.95	-0.1461		-0.451	-0.236207
1.3	-1.7795	0.65	-1.60806	1.3	-0.160216	0	-0.203389	1.3	-0.107804	-0.65	-0.114639	1.3	-0.0522557	-1.299	-0.0494778	1.3	-0.205381	-1.949	-0.146317		-0.45	-0.23646
				1.301	-0.161193	0.001	-0.204135	1.301	-0.108026	-0.649	-0.114317	1.301	-0.0522368	-1.298	-0.0493106	1.301	-0.205823	-1.948	-0.146544		-0.449	-0.236709
				1.302	-0.162167	0.002	-0.204912	1.302	-0.108247	-0.648	-0.113992	1.302	-0.0522219	-1.297	-0.0491445	1.302	-0.206266	-1.947	-0.146778		-0.448	-0.236954
				1.303	-0.163136	0.003	-0.205686	1.303	-0.108465	-0.647	-0.113662	1.303	-0.0522084	-1.296	-0.0489803	1.303	-0.206705	-1.946	-0.147025		-0.447	-0.237195
				1.304	-0.164133	0.004	-0.206455	1.304	-0.108681	-0.646	-0.113331	1.304	-0.0521933	-1.295	-0.0488178	1.304	-0.207134	-1.945	-0.147288		-0.446	-0.237432
				1.305	-0.165132	0.005	-0.207216	1.305	-0.108955	-0.645	-0.113	1.305	-0.0521774	-1.294	-0.0486563	1.305	-0.207558	-1.944	-0.147564		-0.445	-0.237665
				1.306	-0.16613	0.006	-0.207972	1.306	-0.10923	-0.644	-0.112669	1.306	-0.0521562	-1.293	-0.0484971	1.306	-0.207974	-1.943	-0.147858		-0.444	-0.237893
				1.307	-0.167129	0.007	-0.208724	1.307	-0.109507	-0.643	-0.112336	1.307	-0.0521301	-1.292	-0.048341	1.307	-0.208377	-1.942	-0.148171		-0.443	-0.238117
				1.308	-0.168128	0.008	-0.20947	1.308	-0.109781	-0.642	-0.112002	1.308	-0.052101	-1.291	-0.0481883	1.308	-0.208772	-1.941	-0.148504		-0.442	-0.238337
				1.309	-0.169128	0.009	-0.210195	1.309	-0.110054	-0.641	-0.111668	1.309	-0.0520688	-1.29	-0.0480377	1.309	-0.209162	-1.94	-0.148926		-0.441	-0.238553
				1.31	-0.170089	0.01	-0.210891	1.31	-0.110316	-0.64	-0.111334	1.31	-0.0520321	-1.289	-0.047891	1.31	-0.209544	-1.939	-0.149452		-0.44	-0.238764
				1.311	-0.171053	0.011	-0.211581	1.311	-0.110526	-0.639	-0.111001	1.311	-0.0519925	-1.288	-0.0477483	1.311	-0.209918	-1.938	-0.150081		-0.439	-0.238971
				1.312	-0.172023	0.012	-0.212264	1.312	-0.110795	-0.638	-0.110673	1.312	-0.0519507	-1.287	-0.0476092	1.312	-0.210285	-1.937	-0.150727		-0.438	-0.239174
				1.313	-0.173	0.013	-0.212939	1.313	-0.111068	-0.637	-0.110348	1.313	-0.0519076	-1.286	-0.0474753	1.313	-0.210647	-1.936	-0.151386		-0.437	-0.239372
				1.314	-0.173987	0.014	-0.213611	1.314	-0.111344	-0.636	-0.110025	1.314	-0.0518633	-1.285	-0.047348	1.314	-0.211	-1.935	-0.152055		-0.436	-0.239566
				1.315	-0.174982	0.015	-0.21428	1.315	-0.111575	-0.635	-0.1097	1.315	-0.0518192	-1.284	-0.0472276	1.315	-0.211345	-1.934	-0.152733		-0.435	-0.239755
				1.316	-0.175982	0.016	-0.214949	1.316	-0.1118	-0.634	-0.109372	1.316	-0.0517757	-1.283	-0.0471161	1.316	-0.211686	-1.933	-0.153411		-0.434	-0.239939
				1.317	-0.176987	0.017	-0.215618	1.317	-0.112018	-0.633	-0.109043	1.317	-0.0517303	-1.282	-0.047014	1.317	-0.212019	-1.932	-0.154081		-0.433	-0.240119
				1.318	-0.17799	0.018	-0.216288	1.318	-0.112185	-0.632	-0.108714	1.318	-0.0516848	-1.281	-0.0469157	1.318	-0.212342	-1.931	-0.154746		-0.432	-0.240293
				1.319	-0.178988	0.019	-0.216961	1.319	-0.112352	-0.631	-0.108388	1.319	-0.0516413	-1.28	-0.0468182	1.319	-0.212657	-1.93	-0.155408		-0.431	-0.240463
				1.32	-0.179983	0.02	-0.217638	1.32	-0.112578	-0.63	-0.108066	1.32	-0.051596	-1.279	-0.0467193	1.32	-0.212965	-1.929	-0.15607		-0.43	-0.240627
				1.321	-0.180973	0.021	-0.218318	1.321	-0.112803	-0.629	-0.107747	1.321	-0.051549	-1.278	-0.0466186	1.321	-0.213259	-1.928	-0.156731		-0.429	-0.240787
				1.322	-0.18196	0.022	-0.219001	1.322	-0.113031	-0.628	-0.107428	1.322	-0.0515028	-1.277	-0.0465191	1.322	-0.213544	-1.927	-0.157391		-0.428	-0.240942
				1.323	-0.182981	0.023	-0.219691	1.323	-0.113265	-0.627	-0.107107	1.323	-0.0514568	-1.276	-0.0464264	1.323	-0.213822	-1.926	-0.158044		-0.427	-0.241091
				1.324	-0.184	0.024	-0.220388	1.324	-0.113503	-0.626	-0.106785	1.324	-0.0514097	-1.275	-0.0463443	1.324	-0.214089	-1.925	-0.158689		-0.426	-0.241236
				1.325	-0.185018	0.025	-0.22109	1.325	-0.113744	-0.625	-0.106463	1.325	-0.0513665	-1.274	-0.0462717	1.325	-0.214343	-1.924	-0.159321		-0.425	-0.241376
				1.326	-0.186035	0.026	-0.221798	1.326	-0.113988	-0.624	-0.106143	1.326	-0.0513265	-1.273	-0.0462064	1.326	-0.214586	-1.923	-0.159935		-0.424	-0.24151
				1.327	-0.187054	0.027	-0.222512	1.327	-0.114234	-0.623	-0.105826	1.327	-0.0512864	-1.272	-0.0461453	1.327	-0.214821	-1.922	-0.160532		-0.423	-0.241639
				1.328	-0.188071	0.028	-0.223232	1.328	-0.11448	-0.622	-0.105514	1.328	-0.0512454	-1.271	-0.0460884	1.328	-0.215048	-1.921	-0.161116		-0.422	-0.241762
				1.329	-0.189072	0.029	-0.223957	1.329	-0.114727	-0.621	-0.105203	1.329	-0.0512024	-1.27	-0.0460332	1.329	-0.215272	-1.92	-0.161686		-0.421	-0.24188
				1.33	-0.190039	0.03	-0.224686	1.33	-0.114974	-0.62	-0.104891	1.33	-0.0511567	-1.269	-0.0459795	1.33	-0.215489	-1.919	-0.16225		-0.42	-0.241992
				1.331	-0.190999	0.031	-0.225422	1.331	-0.115221	-0.619	-0.104577	1.331	-0.0511108	-1.268	-0.0459291	1.331	-0.215696	-1.918	-0.162816		-0.419	-0.242098
				1.332	-0.191953	0.032	-0.226197	1.332	-0.11547	-0.618	-0.104261	1.332	-0.051067	-1.267	-0.0458803	1.332	-0.215887	-1.917	-0.163388		-0.418	-0.242199
				1.333	-0.192901	0.033	-0.226979	1.333	-0.11572	-0.617	-0.103946	1.333	-0.0510266	-1.266	-0.0458309	1.333	-0.216061	-1.916	-0.163969		-0.417	-0.242293
				1.334	-0.193844	0.034	-0.227773	1.334	-0.115974	-0.616	-0.103634	1.334	-0.0509906	-1.265	-0.0457817	1.334	-0.216215	-1.915	-0.164561		-0.416	-0.242382
				1.335	-0.194784	0.035	-0.228579	1.335	-0.116229	-0.615	-0.103327	1.335	-0.0509564	-1.264	-0.0457324	1.335	-0.216353	-1.914	-0.165163		-0.415	-0.242465
				1.336	-0.195719	0.036	-0.229434	1.336	-0.116485	-0.614	-0.103026	1.336	-0.0509217	-1.263	-0.045682	1.336	-0.216476	-1.913	-0.165769		-0.414	-0.242542
				1.337	-0.196649	0.037	-0.230302	1.337	-0.11674	-0.613	-0.102728	1.337	-0.0508831	-1.262	-0.0456322	1.337	-0.216589	-1.912	-0.166382		-0.413	-0.242613
				1.338	-0.197574	0.038	-0.231181	1.338	-0.116993	-0.612	-0.102433	1.338	-0.0508402	-1.261	-0.0455826	1.338	-0.216694	-1.911	-0.166998		-0.412	-0.242678
				1.339	-0.198495	0.039	-0.232068	1.339	-0.117242	-0.611	-0.102139	1.339	-0.0507962	-1.26	-0.0455334	1.339	-0.216798	-1.91	-0.16762		-0.411	-0.242736
				1.34	-0.199415	0.04	-0.232963	1.34	-0.11749	-0.61	-0.101848	1.34	-0.0507555	-1.259	-0.0454819	1.34	-0.216892	-1.909	-0.168247		-0.41	-0.242787
				1.341	-0.200333	0.041	-0.233866	1.341	-0.117738	-0.609	-0.101557	1.341	-0.0507162	-1.258	-0.0454278	1.341	-0.216981	-1.908	-0.16888		-0.409	-0.242832
				1.342	-0.201251	0.042	-0.234778	1.342	-0.117985	-0.608	-0.101267	1.342	-0.0506794	-1.257	-0.0453709	1.342	-0.217064	-1.907	-0.169514		-0.408	-0.24287
				1.343	-0.202169	0.043	-0.235699	1.343	-0.118232	-0.607	-0.10098	1.343	-0.0506457	-1.256	-0.0453121	1.343	-0.217137	-1.906	-0.170145		-0.407	-0.242901
				1.344	-0.203089	0.044	-0.23663	1.344	-0.118477	-0.606	-0.100697	1.344	-0.050611	-1.255	-0.0452503	1.344	-0.217196	-1.905	-0.17077		-0.406	-0.242926
				1.345	-0.204008	0.045	-0.237596	1.345	-0.118722	-0.605	-0.100418	1.345	-0.0505735	-1.254	-0.0451878	1.345	-0.217249	-1.904	-0.171393		-0.405	-0.242943
				1.346	-0.204928	0.046	-0.238576	1.346	-0.118964	-0.604	-0.100146	1.346	-0.0505337	-1.253	-0.0451287	1.346	-0.217297	-1.903	-0.17201		-0.404	-0.242954
				1.347	-0.205851	0.047	-0.239618	1.347	-0.119206	-0.603	-0.0998767	1.347	-0.0504947	-1.252	-0.0450753	1.347	-0.217336	-1.902	-0.172621		-0.403	-0.242957
				1.348	-0.206775	0.048	-0.24067	1.348	-0.119448	-0.602	-0.0996086	1.348	-0.0504573	-1.251	-0.0450257	1.348	-0.217367	-1.901	-0.173226		-0.402	-0.242953
[truncated: 2,802 more rows]

## Sheet: fig_S4a
time_onsetdist1	signal_onsetdist1	time_offsetdist1	signal_offsetdist1	time_onsetdist2	signal_onsetdist2	time_offsetdist2	signal_offsetdist2	time_onsetdist3	signal_onsetdist3	time_offsetdist3	signal_offsetdist3	time_onsetdist4	signal_onsetdist4	time_offsetdist4	signal_offsetdist4	time_onsetdist5	signal_onsetdist5	time_offsetdist5	signal_offsetdist5		acg_lags	acg	PI_lags	PI	PI_GP_NULL
-0.65	-3.06228	-1.3	-2.30494	-0.65	0.385103	-1.95	0.675774	-0.65	-0.63766	-2.6	-0.414114	-0.65	-0.842436	-3.249	-0.818533	-0.65	-0.272926	-3.899	-1.69642		-2.4	0.0129949	100	-0.491412	-0.363499
-0.649	-3.06771	-1.299	-2.31156	-0.649	0.389656	-1.949	0.679048	-0.649	-0.633054	-2.599	-0.410151	-0.649	-0.839635	-3.248	-0.813242	-0.649	-0.271387	-3.898	-1.69056		-2.399	0.0130526	110	-0.520723	-0.411084
-0.648	-3.07316	-1.298	-2.3182	-0.648	0.394192	-1.948	0.682301	-0.648	-0.62846	-2.598	-0.406203	-0.648	-0.836853	-3.247	-0.807997	-0.648	-0.26993	-3.897	-1.6847		-2.398	0.0131102	120	-0.551428	-0.456994
-0.647	-3.07863	-1.297	-2.32487	-0.647	0.398709	-1.947	0.685534	-0.647	-0.623861	-2.597	-0.402269	-0.647	-0.834095	-3.246	-0.802804	-0.647	-0.268556	-3.896	-1.67882		-2.397	0.0131673	130	-0.583216	-0.500243
-0.646	-3.08412	-1.296	-2.33155	-0.646	0.403205	-1.946	0.688745	-0.646	-0.619255	-2.596	-0.398353	-0.646	-0.831365	-3.245	-0.797665	-0.646	-0.267266	-3.895	-1.67294		-2.396	0.0132239	140	-0.615775	-0.539928
-0.645	-3.08964	-1.295	-2.33826	-0.645	0.407684	-1.945	0.691933	-0.645	-0.61464	-2.595	-0.394456	-0.645	-0.828661	-3.244	-0.792578	-0.645	-0.26606	-3.894	-1.66705		-2.395	0.01328	150	-0.648795	-0.575239
-0.644	-3.09517	-1.294	-2.34497	-0.644	0.412145	-1.944	0.695096	-0.644	-0.610016	-2.594	-0.390578	-0.644	-0.825988	-3.243	-0.787541	-0.644	-0.264937	-3.893	-1.66113		-2.394	0.0133356	160	-0.681972	-0.605462
-0.643	-3.10072	-1.293	-2.3517	-0.643	0.416595	-1.943	0.698232	-0.643	-0.605382	-2.593	-0.386724	-0.643	-0.823345	-3.242	-0.782552	-0.643	-0.263895	-3.892	-1.65519		-2.393	0.0133906	170	-0.715013	-0.629996
-0.642	-3.10627	-1.292	-2.35845	-0.642	0.421034	-1.942	0.701339	-0.642	-0.600739	-2.592	-0.382896	-0.642	-0.820737	-3.241	-0.777612	-0.642	-0.262937	-3.891	-1.64922		-2.392	0.0134451	180	-0.747635	-0.648358
-0.641	-3.11182	-1.291	-2.36521	-0.641	0.425464	-1.941	0.704415	-0.641	-0.596086	-2.591	-0.3791	-0.641	-0.81816	-3.24	-0.772722	-0.641	-0.262052	-3.89	-1.64325		-2.391	0.0134992	190	-0.779571	-0.660186
-0.64	-3.11738	-1.29	-2.37199	-0.64	0.429887	-1.94	0.707467	-0.64	-0.591421	-2.59	-0.375338	-0.64	-0.815613	-3.239	-0.767882	-0.64	-0.261228	-3.889	-1.63726		-2.39	0.0135526	200	-0.810574	-0.665244
-0.639	-3.12293	-1.289	-2.3788	-0.639	0.434303	-1.939	0.710494	-0.639	-0.586747	-2.589	-0.371609	-0.639	-0.813094	-3.238	-0.763097	-0.639	-0.260476	-3.888	-1.63127		-2.389	0.0136056	210	-0.840414	-0.663489
-0.638	-3.1285	-1.288	-2.38565	-0.638	0.438714	-1.938	0.713503	-0.638	-0.582068	-2.588	-0.367914	-0.638	-0.810597	-3.237	-0.758361	-0.638	-0.259808	-3.887	-1.62529		-2.388	0.0136581	220	-0.868882	-0.655221
-0.637	-3.13407	-1.287	-2.39253	-0.637	0.443122	-1.937	0.716494	-0.637	-0.577384	-2.587	-0.364253	-0.637	-0.808112	-3.236	-0.753674	-0.637	-0.259232	-3.886	-1.61933		-2.387	0.01371	230	-0.895792	-0.640881
-0.636	-3.13965	-1.286	-2.39947	-0.636	0.447528	-1.936	0.719464	-0.636	-0.572699	-2.586	-0.360622	-0.636	-0.805641	-3.235	-0.749035	-0.636	-0.258741	-3.885	-1.61336		-2.386	0.0137615	240	-0.920979	-0.620979
-0.635	-3.14526	-1.285	-2.40646	-0.635	0.451934	-1.935	0.722414	-0.635	-0.568018	-2.585	-0.357059	-0.635	-0.803183	-3.234	-0.744444	-0.635	-0.258321	-3.884	-1.6074		-2.385	0.0138124	250	-0.9443	-0.596086
-0.634	-3.15087	-1.284	-2.41349	-0.634	0.456341	-1.934	0.72534	-0.634	-0.563342	-2.584	-0.353535	-0.634	-0.800738	-3.233	-0.739898	-0.634	-0.257957	-3.883	-1.60144		-2.384	0.0138628	260	-0.965633	-0.566824
-0.633	-3.15651	-1.283	-2.42056	-0.633	0.460748	-1.933	0.728242	-0.633	-0.558675	-2.583	-0.350044	-0.633	-0.798312	-3.232	-0.735397	-0.633	-0.257604	-3.882	-1.5955		-2.383	0.0139126	270	-0.984877	-0.533852
-0.632	-3.16217	-1.282	-2.42767	-0.632	0.465151	-1.932	0.731117	-0.632	-0.554017	-2.582	-0.346587	-0.632	-0.795909	-3.231	-0.730941	-0.632	-0.257227	-3.881	-1.58958		-2.382	0.0139649	280	-1.00195	-0.497848
-0.631	-3.16784	-1.281	-2.43481	-0.631	0.46955	-1.931	0.733963	-0.631	-0.54937	-2.581	-0.343158	-0.631	-0.793526	-3.23	-0.726523	-0.631	-0.256813	-3.88	-1.58368		-2.381	0.0140165	290	-1.0168	-0.459486
-0.63	-3.17353	-1.28	-2.44199	-0.63	0.473943	-1.93	0.736779	-0.63	-0.544736	-2.58	-0.339757	-0.63	-0.791161	-3.229	-0.72214	-0.63	-0.256367	-3.879	-1.57782		-2.38	0.0140674	300	-1.02938	-0.419423
-0.629	-3.17924	-1.279	-2.44919	-0.629	0.478324	-1.929	0.739569	-0.629	-0.540119	-2.579	-0.336349	-0.629	-0.78881	-3.228	-0.717793	-0.629	-0.255902	-3.878	-1.57198		-2.379	0.0141173	310	-1.03965	-0.378286
-0.628	-3.18495	-1.278	-2.45641	-0.628	0.482691	-1.928	0.74233	-0.628	-0.53552	-2.578	-0.332954	-0.628	-0.786469	-3.227	-0.713484	-0.628	-0.255423	-3.877	-1.56616		-2.378	0.0141665	320	-1.04763	-0.336664
-0.627	-3.19067	-1.277	-2.46366	-0.627	0.487041	-1.927	0.745061	-0.627	-0.530938	-2.577	-0.329573	-0.627	-0.784136	-3.226	-0.709211	-0.627	-0.25494	-3.876	-1.56037		-2.377	0.0142149	330	-1.0533	-0.295104
-0.626	-3.19641	-1.276	-2.47092	-0.626	0.491376	-1.926	0.747765	-0.626	-0.526372	-2.576	-0.326202	-0.626	-0.781813	-3.225	-0.704976	-0.626	-0.254442	-3.875	-1.55459		-2.376	0.0142624	340	-1.05668	-0.254097
-0.625	-3.20216	-1.275	-2.4782	-0.625	0.495693	-1.925	0.750442	-0.625	-0.521822	-2.575	-0.322793	-0.625	-0.779496	-3.224	-0.700777	-0.625	-0.25395	-3.874	-1.54882		-2.375	0.0143092	350	-1.05782	-0.214083
-0.624	-3.20792	-1.274	-2.48549	-0.624	0.499994	-1.924	0.753094	-0.624	-0.517284	-2.574	-0.319385	-0.624	-0.777189	-3.223	-0.696612	-0.624	-0.253465	-3.873	-1.54306		-2.374	0.0143551	360	-1.05674	-0.175445
-0.623	-3.21368	-1.273	-2.4928	-0.623	0.504276	-1.923	0.755721	-0.623	-0.512755	-2.573	-0.315976	-0.623	-0.774893	-3.222	-0.692481	-0.623	-0.252972	-3.872	-1.5373		-2.373	0.0144003	370	-1.05349	-0.138507
-0.622	-3.21946	-1.272	-2.50012	-0.622	0.50854	-1.922	0.758324	-0.622	-0.508232	-2.572	-0.312563	-0.622	-0.772605	-3.221	-0.688381	-0.622	-0.252456	-3.871	-1.53155		-2.372	0.0144447	380	-1.04815	-0.103532
-0.621	-3.22523	-1.271	-2.50745	-0.621	0.512781	-1.921	0.760904	-0.621	-0.503712	-2.571	-0.309146	-0.621	-0.770327	-3.22	-0.684308	-0.621	-0.251913	-3.87	-1.5258		-2.371	0.0144884	390	-1.04076	-0.0707299
-0.62	-3.23099	-1.27	-2.51479	-0.62	0.516999	-1.92	0.763461	-0.62	-0.499192	-2.57	-0.30572	-0.62	-0.768063	-3.219	-0.680264	-0.62	-0.251334	-3.869	-1.52004		-2.37	0.0145313	400	-1.03141	-0.040258
-0.619	-3.23675	-1.269	-2.52214	-0.619	0.521192	-1.919	0.765995	-0.619	-0.494672	-2.569	-0.302281	-0.619	-0.76581	-3.218	-0.676249	-0.619	-0.250715	-3.868	-1.51429		-2.369	0.0145734	410	-1.02018	-0.01221
-0.618	-3.24249	-1.268	-2.5295	-0.618	0.525361	-1.918	0.768511	-0.618	-0.490152	-2.568	-0.298826	-0.618	-0.763568	-3.217	-0.672261	-0.618	-0.250064	-3.867	-1.50853		-2.368	0.0146149	420	-1.00713	0.0134268
-0.617	-3.24822	-1.267	-2.53686	-0.617	0.529506	-1.917	0.77101	-0.617	-0.485634	-2.567	-0.295365	-0.617	-0.761341	-3.216	-0.668295	-0.617	-0.249388	-3.866	-1.50278		-2.367	0.0146556	430	-0.992372	0.0366963
-0.616	-3.25391	-1.266	-2.54423	-0.616	0.533626	-1.916	0.773489	-0.616	-0.481121	-2.566	-0.291905	-0.616	-0.759128	-3.215	-0.664354	-0.616	-0.248699	-3.865	-1.49704		-2.366	0.0146956	440	-0.975982	0.0576501
-0.615	-3.25959	-1.265	-2.5516	-0.615	0.537723	-1.915	0.775949	-0.615	-0.47661	-2.565	-0.288445	-0.615	-0.756931	-3.214	-0.660432	-0.615	-0.248009	-3.864	-1.49131		-2.365	0.0147333	450	-0.958057	0.076344
-0.614	-3.26528	-1.264	-2.55899	-0.614	0.541798	-1.914	0.778389	-0.614	-0.4721	-2.564	-0.284981	-0.614	-0.75475	-3.213	-0.656532	-0.614	-0.247323	-3.863	-1.48559		-2.364	0.0147704	460	-0.938693	0.09284
-0.613	-3.27096	-1.263	-2.56638	-0.613	0.545849	-1.913	0.780805	-0.613	-0.46759	-2.563	-0.281516	-0.613	-0.752584	-3.212	-0.652656	-0.613	-0.246646	-3.862	-1.47987		-2.363	0.0148068	470	-0.917989	0.107211
-0.612	-3.27663	-1.262	-2.57378	-0.612	0.549877	-1.912	0.783198	-0.612	-0.463079	-2.562	-0.278051	-0.612	-0.750428	-3.211	-0.64881	-0.612	-0.245992	-3.861	-1.47414		-2.362	0.0148427	480	-0.896043	0.119542
-0.611	-3.28231	-1.261	-2.58119	-0.611	0.553884	-1.911	0.785568	-0.611	-0.458562	-2.561	-0.274589	-0.611	-0.748282	-3.21	-0.644994	-0.611	-0.245368	-3.86	-1.46842		-2.361	0.0148779	490	-0.872959	0.129927
-0.61	-3.28798	-1.26	-2.58859	-0.61	0.557866	-1.91	0.787917	-0.61	-0.454045	-2.56	-0.271132	-0.61	-0.746146	-3.209	-0.641214	-0.61	-0.244772	-3.859	-1.46269		-2.36	0.0149124	500	-0.848837	0.138466
-0.609	-3.29367	-1.259	-2.59601	-0.609	0.561825	-1.909	0.790243	-0.609	-0.449523	-2.559	-0.267678	-0.609	-0.744021	-3.208	-0.637467	-0.609	-0.244209	-3.858	-1.45697		-2.359	0.0149463	510	-0.823781	0.145269
-0.608	-3.29942	-1.258	-2.60342	-0.608	0.565764	-1.908	0.792545	-0.608	-0.445	-2.558	-0.264224	-0.608	-0.741912	-3.207	-0.633753	-0.608	-0.243673	-3.857	-1.45126		-2.358	0.0149796	520	-0.797894	0.150457
-0.607	-3.30521	-1.257	-2.61085	-0.607	0.569681	-1.907	0.794802	-0.607	-0.440475	-2.557	-0.260773	-0.607	-0.739817	-3.206	-0.630071	-0.607	-0.243164	-3.856	-1.44558		-2.357	0.0150123	530	-0.771278	0.154153
-0.606	-3.31101	-1.256	-2.61828	-0.606	0.573577	-1.906	0.797025	-0.606	-0.435949	-2.556	-0.257329	-0.606	-0.737741	-3.205	-0.626425	-0.606	-0.242681	-3.855	-1.43992		-2.356	0.0150443	540	-0.744036	0.156489
-0.605	-3.31681	-1.255	-2.62572	-0.605	0.577453	-1.905	0.799222	-0.605	-0.431416	-2.555	-0.253891	-0.605	-0.735684	-3.204	-0.622815	-0.605	-0.242219	-3.854	-1.43427		-2.355	0.0150758	550	-0.716269	0.157593
-0.604	-3.32263	-1.254	-2.63316	-0.604	0.581308	-1.904	0.801391	-0.604	-0.426881	-2.554	-0.250462	-0.604	-0.733644	-3.203	-0.619235	-0.604	-0.241781	-3.853	-1.42865		-2.354	0.0151066	560	-0.688076	0.157597
-0.603	-3.32846	-1.253	-2.6406	-0.603	0.585138	-1.903	0.803534	-0.603	-0.422341	-2.553	-0.247045	-0.603	-0.731615	-3.202	-0.61568	-0.603	-0.241372	-3.852	-1.42306		-2.353	0.0151367	570	-0.659556	0.156622
-0.602	-3.33428	-1.252	-2.64805	-0.602	0.588942	-1.902	0.805683	-0.602	-0.417796	-2.552	-0.243641	-0.602	-0.729597	-3.201	-0.612142	-0.602	-0.240983	-3.851	-1.41748		-2.352	0.0151662	580	-0.630803	0.154783
-0.601	-3.34008	-1.251	-2.65548	-0.601	0.592718	-1.901	0.807809	-0.601	-0.413242	-2.551	-0.240247	-0.601	-0.727585	-3.2	-0.608602	-0.601	-0.240608	-3.85	-1.41192		-2.351	0.0151951	590	-0.601911	0.152188
-0.6	-3.34589	-1.25	-2.66289	-0.6	0.596468	-1.9	0.809914	-0.6	-0.408679	-2.55	-0.236864	-0.6	-0.725573	-3.199	-0.605049	-0.6	-0.240242	-3.849	-1.40638		-2.35	0.0152235	600	-0.572968	0.14894
-0.599	-3.3517	-1.249	-2.67028	-0.599	0.600193	-1.899	0.811998	-0.599	-0.404108	-2.549	-0.233487	-0.599	-0.723564	-3.198	-0.601479	-0.599	-0.239889	-3.848	-1.40086		-2.349	0.0152512	610	-0.544062	0.145137
-0.598	-3.35754	-1.248	-2.67765	-0.598	0.603893	-1.898	0.814064	-0.598	-0.399524	-2.548	-0.230115	-0.598	-0.721553	-3.197	-0.597892	-0.598	-0.239545	-3.847	-1.39535		-2.348	0.0152729	620	-0.515274	0.140875
-0.597	-3.36338	-1.247	-2.68498	-0.597	0.60757	-1.897	0.816109	-0.597	-0.394931	-2.547	-0.226743	-0.597	-0.719539	-3.196	-0.594298	-0.597	-0.239207	-3.846	-1.38985		-2.347	0.0152945	630	-0.486683	0.13624
-0.596	-3.36922	-1.246	-2.6923	-0.596	0.611228	-1.896	0.818131	-0.596	-0.390333	-2.546	-0.223369	-0.596	-0.717522	-3.195	-0.590708	-0.596	-0.238876	-3.845	-1.38436		-2.346	0.0153161	640	-0.458362	0.131312
-0.595	-3.37507	-1.245	-2.69961	-0.595	0.61487	-1.895	0.82013	-0.595	-0.385729	-2.545	-0.219988	-0.595	-0.715499	-3.194	-0.587129	-0.595	-0.238545	-3.844	-1.37888		-2.345	0.0153376	650	-0.430381	0.126169
-0.594	-3.38091	-1.244	-2.70694	-0.594	0.6185	-1.894	0.822106	-0.594	-0.381117	-2.544	-0.216596	-0.594	-0.713473	-3.193	-0.583559	-0.594	-0.238209	-3.843	-1.37341		-2.344	0.0153589	660	-0.402804	0.12089
-0.593	-3.38675	-1.243	-2.71428	-0.593	0.622117	-1.893	0.824055	-0.593	-0.376501	-2.543	-0.213189	-0.593	-0.71144	-3.192	-0.580011	-0.593	-0.237865	-3.842	-1.36793		-2.343	0.0153801	670	-0.375691	0.115547
-0.592	-3.39258	-1.242	-2.72164	-0.592	0.625724	-1.892	0.825976	-0.592	-0.371876	-2.542	-0.209775	-0.592	-0.7094	-3.191	-0.576492	-0.592	-0.237512	-3.841	-1.36245		-2.342	0.0154011	680	-0.349095	0.110207
-0.591	-3.39841	-1.241	-2.72902	-0.591	0.629318	-1.891	0.827866	-0.591	-0.367241	-2.541	-0.206356	-0.591	-0.707357	-3.19	-0.573	-0.591	-0.237147	-3.84	-1.35696		-2.341	0.0154219	690	-0.323067	0.104933
-0.59	-3.40424	-1.24	-2.73641	-0.59	0.632897	-1.89	0.829727	-0.59	-0.362596	-2.54	-0.202939	-0.59	-0.705311	-3.189	-0.569538	-0.59	-0.236769	-3.839	-1.35146		-2.34	0.0154425	700	-0.297652	0.0997874
-0.589	-3.41008	-1.239	-2.74382	-0.589	0.63646	-1.889	0.831558	-0.589	-0.357939	-2.539	-0.199528	-0.589	-0.70326	-3.188	-0.566109	-0.589	-0.236381	-3.838	-1.34596		-2.339	0.0154628	710	-0.272888	0.0948301
-0.588	-3.41591	-1.238	-2.75124	-0.588	0.640008	-1.888	0.833358	-0.588	-0.353273	-2.538	-0.196126	-0.588	-0.701208	-3.187	-0.562718	-0.588	-0.235986	-3.837	-1.34046		-2.338	0.0154828	720	-0.248812	0.0901183
-0.587	-3.42174	-1.237	-2.75867	-0.587	0.643537	-1.887	0.835128	-0.587	-0.348598	-2.537	-0.192736	-0.587	-0.699151	-3.186	-0.559365	-0.587	-0.235577	-3.836	-1.33496		-2.337	0.0155025	730	-0.225452	0.0857065
-0.586	-3.42756	-1.236	-2.76612	-0.586	0.647046	-1.886	0.83687	-0.586	-0.343909	-2.536	-0.189359	-0.586	-0.697085	-3.185	-0.556054	-0.586	-0.235166	-3.835	-1.32948		-2.336	0.0155218	740	-0.202836	0.0816475
-0.585	-3.43337	-1.235	-2.77359	-0.585	0.650532	-1.885	0.83858	-0.585	-0.339206	-2.535	-0.185996	-0.585	-0.69501	-3.184	-0.552786	-0.585	-0.234757	-3.834	-1.324		-2.335	0.0155408	750	-0.180986	0.0779938
-0.584	-3.43918	-1.234	-2.78107	-0.584	0.653992	-1.884	0.840257	-0.584	-0.334492	-2.534	-0.182648	-0.584	-0.692922	-3.183	-0.54956	-0.584	-0.234358	-3.833	-1.31854		-2.334	0.0155593	760	-0.159919	0.0747937
-0.583	-3.44497	-1.233	-2.78857	-0.583	0.657426	-1.883	0.841905	-0.583	-0.329765	-2.533	-0.179317	-0.583	-0.690818	-3.182	-0.546371	-0.583	-0.233972	-3.832	-1.31308		-2.333	0.0155775	770	-0.13965	0.0720907
-0.582	-3.45076	-1.232	-2.79608	-0.582	0.660828	-1.882	0.843525	-0.582	-0.325025	-2.532	-0.176006	-0.582	-0.688693	-3.181	-0.54322	-0.582	-0.233611	-3.831	-1.30763		-2.332	0.015602	780	-0.120192	0.0699235
-0.581	-3.45654	-1.231	-2.80359	-0.581	0.664204	-1.881	0.845118	-0.581	-0.320278	-2.531	-0.172715	-0.581	-0.686549	-3.18	-0.540103	-0.581	-0.233277	-3.83	-1.30219		-2.331	0.0156261	790	-0.101552	0.0683225
-0.58	-3.46231	-1.23	-2.8111	-0.58	0.667557	-1.88	0.846688	-0.58	-0.315524	-2.53	-0.169446	-0.58	-0.684384	-3.179	-0.537016	-0.58	-0.232974	-3.829	-1.29675		-2.33	0.0156497	800	-0.0837385	0.0673033
-0.579	-3.46807	-1.229	-2.81862	-0.579	0.670891	-1.879	0.848238	-0.579	-0.310762	-2.529	-0.166201	-0.579	-0.682198	-3.178	-0.533963	-0.579	-0.232705	-3.828	-1.29132		-2.329	0.015673	810	-0.0667545	0.0668641
-0.578	-3.4738	-1.228	-2.82614	-0.578	0.67421	-1.878	0.849769	-0.578	-0.305994	-2.528	-0.162987	-0.578	-0.67999	-3.177	-0.53095	-0.578	-0.232468	-3.827	-1.28589		-2.328	0.0156958	820	-0.050603	0.066981
-0.577	-3.47952	-1.227	-2.83368	-0.577	0.67751	-1.877	0.851276	-0.577	-0.301219	-2.527	-0.159802	-0.577	-0.677763	-3.176	-0.527979	-0.577	-0.232257	-3.826	-1.28047		-2.327	0.0157183	830	-0.0352849	0.0676153
-0.576	-3.48521	-1.226	-2.84124	-0.576	0.680795	-1.876	0.852762	-0.576	-0.29644	-2.526	-0.156646	-0.576	-0.675514	-3.175	-0.52505	-0.576	-0.232069	-3.825	-1.27503		-2.326	0.0157402	840	-0.0207999	0.0687177
-0.575	-3.49086	-1.225	-2.84882	-0.575	0.684065	-1.875	0.854224	-0.575	-0.291657	-2.525	-0.153522	-0.575	-0.673245	-3.174	-0.522167	-0.575	-0.23191	-3.824	-1.2696		-2.325	0.0157614	850	-0.00714659	0.0702299
-0.574	-3.49649	-1.224	-2.85642	-0.574	0.687316	-1.874	0.855661	-0.574	-0.286872	-2.524	-0.150429	-0.574	-0.670958	-3.173	-0.519329	-0.574	-0.231781	-3.823	-1.26416		-2.324	0.0157821	860	0.00567736	0.0720878
-0.573	-3.50213	-1.223	-2.86404	-0.573	0.690547	-1.873	0.857073	-0.573	-0.282084	-2.523	-0.147363	-0.573	-0.668658	-3.172	-0.516536	-0.573	-0.23168	-3.822	-1.25871		-2.323	0.0158022	870	0.0176751	0.0742265
-0.572	-3.50777	-1.222	-2.87169	-0.572	0.693756	-1.872	0.858459	-0.572	-0.27729	-2.522	-0.144321	-0.572	-0.666349	-3.171	-0.513787	-0.572	-0.231605	-3.821	-1.25325		-2.322	0.0158217	880	0.0288505	0.0765848
-0.571	-3.51342	-1.221	-2.87935	-0.571	0.696943	-1.871	0.859794	-0.571	-0.272485	-2.521	-0.141302	-0.571	-0.664036	-3.17	-0.511083	-0.571	-0.231554	-3.82	-1.24778		-2.321	0.0158409	890	0.039208	0.0791072
-0.57	-3.51907	-1.22	-2.88703	-0.57	0.700106	-1.87	0.861094	-0.57	-0.267666	-2.52	-0.138295	-0.57	-0.661722	-3.169	-0.508422	-0.57	-0.231509	-3.819	-1.24229		-2.32	0.0158596	900	0.048753	0.0817434
-0.569	-3.52472	-1.219	-2.89472	-0.569	0.703245	-1.869	0.862364	-0.569	-0.262833	-2.519	-0.135301	-0.569	-0.659408	-3.168	-0.505804	-0.569	-0.231461	-3.818	-1.2368		-2.319	0.0158777	910	0.0574912	0.0844504
-0.568	-3.53038	-1.218	-2.90242	-0.568	0.706359	-1.868	0.863606	-0.568	-0.257982	-2.518	-0.132319	-0.568	-0.657094	-3.167	-0.503234	-0.568	-0.231397	-3.817	-1.23129		-2.318	0.0158953	920	0.0654291	0.0871916
-0.567	-3.53606	-1.217	-2.91012	-0.567	0.70945	-1.867	0.864819	-0.567	-0.253112	-2.517	-0.129349	-0.567	-0.654787	-3.166	-0.500711	-0.567	-0.231297	-3.816	-1.22578		-2.317	0.0159124	930	0.0725743	0.0899367
-0.566	-3.54172	-1.216	-2.9178	-0.566	0.712515	-1.866	0.866003	-0.566	-0.248228	-2.516	-0.126393	-0.566	-0.652486	-3.165	-0.49823	-0.566	-0.231151	-3.815	-1.22026		-2.316	0.0159289	940	0.078935	0.0926611
-0.565	-3.54737	-1.215	-2.92547	-0.565	0.715553	-1.865	0.867157	-0.565	-0.243328	-2.515	-0.123456	-0.565	-0.650196	-3.164	-0.4958	-0.565	-0.230955	-3.814	-1.21473		-2.315	0.0159551	950	0.0845205	0.0953437
-0.564	-3.55299	-1.214	-2.93312	-0.564	0.718568	-1.864	0.868278	-0.564	-0.238415	-2.514	-0.120537	-0.564	-0.647919	-3.163	-0.493421	-0.564	-0.2307	-3.813	-1.2092		-2.314	0.0159809	960	0.0893415	0.0979678
-0.563	-3.5586	-1.213	-2.94075	-0.563	0.721559	-1.863	0.869367	-0.563	-0.233489	-2.513	-0.117631	-0.563	-0.645659	-3.162	-0.49109	-0.563	-0.230395	-3.812	-1.20366		-2.313	0.0160063	970	0.0934099	0.100519
-0.562	-3.56418	-1.212	-2.94839	-0.562	0.724527	-1.862	0.870422	-0.562	-0.228553	-2.512	-0.114739	-0.562	-0.643419	-3.161	-0.48881	-0.562	-0.230042	-3.811	-1.19811		-2.312	0.0160312	980	0.0967393	0.102984
-0.561	-3.56975	-1.211	-2.95602	-0.561	0.727475	-1.861	0.871443	-0.561	-0.223609	-2.511	-0.111858	-0.561	-0.641199	-3.16	-0.486588	-0.561	-0.229644	-3.81	-1.19254		-2.311	0.0160557	990	0.0993448	0.105349
-0.56	-3.5753	-1.21	-2.96366	-0.56	0.730405	-1.86	0.87243	-0.56	-0.218661	-2.51	-0.108988	-0.56	-0.639	-3.159	-0.484423	-0.56	-0.229199	-3.809	-1.18695		-2.31	0.0160798	1000	0.101243	0.107603
-0.559	-3.58084	-1.209	-2.97131	-0.559	0.733317	-1.859	0.873384	-0.559	-0.213711	-2.509	-0.106131	-0.559	-0.636825	-3.158	-0.482313	-0.559	-0.228704	-3.808	-1.18134		-2.309	0.0161033	1010	0.102453	0.109739
-0.558	-3.58637	-1.208	-2.97896	-0.558	0.736211	-1.858	0.874299	-0.558	-0.208762	-2.508	-0.103286	-0.558	-0.634673	-3.157	-0.480254	-0.558	-0.228153	-3.807	-1.1757		-2.308	0.0161264	1020	0.102995	0.111756
-0.557	-3.5919	-1.207	-2.98662	-0.557	0.739091	-1.857	0.875179	-0.557	-0.203819	-2.507	-0.100454	-0.557	-0.632541	-3.156	-0.47824	-0.557	-0.227559	-3.806	-1.17003		-2.307	0.0161489	1030	0.102891	0.113658
-0.556	-3.59742	-1.206	-2.99428	-0.556	0.741959	-1.856	0.876022	-0.556	-0.198887	-2.506	-0.0976341	-0.556	-0.630429	-3.155	-0.47627	-0.556	-0.226912	-3.805	-1.16433		-2.306	0.0161709	1040	0.102167	0.115452
-0.555	-3.60294	-1.205	-3.00195	-0.555	0.744812	-1.855	0.87683	-0.555	-0.193972	-2.505	-0.0948164	-0.555	-0.628333	-3.154	-0.474343	-0.555	-0.226213	-3.804	-1.1586		-2.305	0.0161924	1050	0.100848	0.117146
-0.554	-3.60846	-1.204	-3.00961	-0.554	0.747651	-1.854	0.877607	-0.554	-0.18908	-2.504	-0.0919971	-0.554	-0.626254	-3.153	-0.472452	-0.554	-0.225468	-3.803	-1.15285		-2.304	0.0162133	1060	0.0989616	0.118753
-0.553	-3.61397	-1.203	-3.01727	-0.553	0.750478	-1.853	0.878358	-0.553	-0.184216	-2.503	-0.0891734	-0.553	-0.624186	-3.152	-0.470599	-0.553	-0.224683	-3.802	-1.14708		-2.303	0.0162336	1070	0.0965386	0.120292
-0.552	-3.61949	-1.202	-3.02493	-0.552	0.7533	-1.852	0.879082	-0.552	-0.179383	-2.502	-0.0863435	-0.552	-0.622123	-3.151	-0.46878	-0.552	-0.223858	-3.801	-1.14132		-2.302	0.0162535	1080	0.0936099	0.121784
-0.551	-3.62499	-1.201	-3.03258	-0.551	0.75613	-1.851	0.879782	-0.551	-0.174575	-2.501	-0.0835064	-0.551	-0.620062	-3.15	-0.466988	-0.551	-0.222998	-3.8	-1.13555		-2.301	0.0162728	1090	0.0902082	0.123249
-0.55	-3.6305	-1.2	-3.04023	-0.55	0.758947	-1.85	0.88046	-0.55	-0.169789	-2.5	-0.0806628	-0.55	-0.617998	-3.149	-0.465216	-0.55	-0.22211	-3.799	-1.12978		-2.3	0.0162917	1100	0.0863674	0.124713
-0.549	-3.63598	-1.199	-3.04787	-0.549	0.761754	-1.849	0.881115	-0.549	-0.165018	-2.499	-0.0778095	-0.549	-0.615926	-3.148	-0.46346	-0.549	-0.221203	-3.798	-1.12403		-2.299	0.0163236	1110	0.0821222	0.126197
-0.548	-3.64146	-1.198	-3.05549	-0.548	0.764548	-1.848	0.881742	-0.548	-0.160255	-2.498	-0.0749481	-0.548	-0.61384	-3.147	-0.46172	-0.548	-0.220281	-3.797	-1.1183		-2.298	0.0163552	1120	0.0775081	0.127722
-0.547	-3.64692	-1.197	-3.06309	-0.547	0.767332	-1.847	0.88234	-0.547	-0.155493	-2.497	-0.0720809	-0.547	-0.611744	-3.146	-0.459994	-0.547	-0.219342	-3.796	-1.11259		-2.297	0.016386	1130	0.0725609	0.129309
-0.546	-3.65236	-1.196	-3.07065	-0.546	0.770095	-1.846	0.882907	-0.546	-0.150733	-2.496	-0.06921	-0.546	-0.609634	-3.145	-0.458279	-0.546	-0.218381	-3.795	-1.10691		-2.296	0.016416	1140	0.0673169	0.130972
-0.545	-3.65779	-1.195	-3.07818	-0.545	0.77282	-1.845	0.883437	-0.545	-0.145971	-2.495	-0.0663389	-0.545	-0.607515	-3.144	-0.456574	-0.545	-0.217399	-3.794	-1.10127		-2.295	0.0164452	1150	0.0618118	0.132723
-0.544	-3.66318	-1.194	-3.08568	-0.544	0.775478	-1.844	0.883935	-0.544	-0.141206	-2.494	-0.0634724	-0.544	-0.60538	-3.143	-0.454879	-0.544	-0.216393	-3.793	-1.09566		-2.294	0.0164735	1160	0.0560811	0.134573
-0.543	-3.66854	-1.193	-3.09315	-0.543	0.778116	-1.843	0.884403	-0.543	-0.136441	-2.493	-0.0606128	-0.543	-0.603227	-3.142	-0.453191	-0.543	-0.215366	-3.792	-1.09008		-2.293	0.016501	1170	0.0501597	0.136528
-0.542	-3.67388	-1.192	-3.1006	-0.542	0.780734	-1.842	0.884838	-0.542	-0.131671	-2.492	-0.0577609	-0.542	-0.601055	-3.141	-0.451512	-0.542	-0.214322	-3.791	-1.08456		-2.292	0.0165278	1180	0.0440812	0.138594
-0.541	-3.67917	-1.191	-3.10805	-0.541	0.783331	-1.841	0.885243	-0.541	-0.126895	-2.491	-0.0549194	-0.541	-0.598858	-3.14	-0.449848	-0.541	-0.213271	-3.79	-1.07907		-2.291	0.0165538	1190	0.0378784	0.140771
-0.54	-3.68442	-1.19	-3.11547	-0.54	0.785908	-1.84	0.885617	-0.54	-0.122112	-2.49	-0.052089	-0.54	-0.596628	-3.139	-0.448195	-0.54	-0.212217	-3.789	-1.07364		-2.29	0.0165792	1200	0.0315822	0.143059
-0.539	-3.68965	-1.189	-3.12287	-0.539	0.788473	-1.839	0.885957	-0.539	-0.117318	-2.489	-0.0492706	-0.539	-0.594367	-3.138	-0.446559	-0.539	-0.211158	-3.788	-1.06824		-2.289	0.0166038
-0.538	-3.69484	-1.188	-3.13027	-0.538	0.791061	-1.838	0.886261	-0.538	-0.112514	-2.488	-0.0464703	-0.538	-0.592076	-3.137	-0.444938	-0.538	-0.210088	-3.787	-1.06287		-2.288	0.0166276
-0.537	-3.69999	-1.187	-3.1377	-0.537	0.793626	-1.837	0.886532	-0.537	-0.107699	-2.487	-0.0436904	-0.537	-0.589757	-3.136	-0.443329	-0.537	-0.209006	-3.786	-1.05752		-2.287	0.0166508
-0.536	-3.7051	-1.186	-3.14512	-0.536	0.796168	-1.836	0.886773	-0.536	-0.102873	-2.486	-0.0409294	-0.536	-0.587413	-3.135	-0.441731	-0.536	-0.207912	-3.785	-1.05219		-2.286	0.0166731
-0.535	-3.71017	-1.185	-3.15254	-0.535	0.79869	-1.835	0.886982	-0.535	-0.0980373	-2.485	-0.0381849	-0.535	-0.585046	-3.134	-0.440146	-0.535	-0.206805	-3.784	-1.0469		-2.285	0.0166947
-0.534	-3.7152	-1.184	-3.15995	-0.534	0.801189	-1.834	0.887162	-0.534	-0.0931929	-2.484	-0.0354558	-0.534	-0.582654	-3.133	-0.438574	-0.534	-0.205685	-3.783	-1.04163		-2.284	0.0167155
-0.533	-3.72018	-1.183	-3.16734	-0.533	0.803668	-1.833	0.887313	-0.533	-0.088344	-2.483	-0.0327353	-0.533	-0.580233	-3.132	-0.43701	-0.533	-0.204565	-3.782	-1.03639		-2.283	0.0167355
-0.532	-3.72511	-1.182	-3.17473	-0.532	0.806131	-1.832	0.887437	-0.532	-0.0834955	-2.482	-0.0300171	-0.532	-0.57778	-3.131	-0.435458	-0.532	-0.203446	-3.781	-1.03119		-2.282	0.016755
-0.531	-3.73	-1.181	-3.18211	-0.531	0.80858	-1.831	0.887537	-0.531	-0.0786459	-2.481	-0.0272984	-0.531	-0.575298	-3.13	-0.433912	-0.531	-0.202328	-3.78	-1.02601		-2.281	0.0167737
-0.53	-3.73484	-1.18	-3.18951	-0.53	0.811017	-1.83	0.887616	-0.53	-0.0738015	-2.48	-0.0245799	-0.53	-0.572792	-3.129	-0.432372	-0.53	-0.201217	-3.779	-1.02086		-2.28	0.0167915
-0.529	-3.73964	-1.179	-3.19692	-0.529	0.813445	-1.829	0.887677	-0.529	-0.0689659	-2.479	-0.0218618	-0.529	-0.570262	-3.128	-0.430836	-0.529	-0.200111	-3.778	-1.01572		-2.279	0.0168084
-0.528	-3.74441	-1.178	-3.20435	-0.528	0.815864	-1.828	0.887724	-0.528	-0.0641405	-2.478	-0.0191439	-0.528	-0.567711	-3.127	-0.429303	-0.528	-0.199005	-3.777	-1.01059		-2.278	0.0168245
-0.527	-3.74916	-1.177	-3.21184	-0.527	0.818271	-1.827	0.887754	-0.527	-0.0593251	-2.477	-0.0164235	-0.527	-0.565142	-3.126	-0.427777	-0.527	-0.1979	-3.776	-1.00547		-2.277	0.0168398
-0.526	-3.75386	-1.176	-3.21935	-0.526	0.820663	-1.826	0.887768	-0.526	-0.0545258	-2.476	-0.0136965	-0.526	-0.562555	-3.125	-0.426257	-0.526	-0.196794	-3.775	-1.00033		-2.276	0.0168545
-0.525	-3.75853	-1.175	-3.22687	-0.525	0.823037	-1.825	0.887762	-0.525	-0.049745	-2.475	-0.0109613	-0.525	-0.559942	-3.124	-0.424739	-0.525	-0.195681	-3.774	-0.995179		-2.275	0.0168685
-0.524	-3.76316	-1.174	-3.23438	-0.524	0.825392	-1.824	0.887739	-0.524	-0.0449831	-2.474	-0.0082141	-0.524	-0.557301	-3.123	-0.423227	-0.524	-0.194565	-3.773	-0.990005		-2.274	0.0168819
-0.523	-3.76775	-1.173	-3.24192	-0.523	0.827723	-1.823	0.887698	-0.523	-0.0402396	-2.473	-0.00545313	-0.523	-0.554631	-3.122	-0.421716	-0.523	-0.193442	-3.772	-0.984816		-2.273	0.0168947
-0.522	-3.77228	-1.172	-3.24945	-0.522	0.830027	-1.822	0.887637	-0.522	-0.0355178	-2.472	-0.00268357	-0.522	-0.551922	-3.121	-0.42021	-0.522	-0.192304	-3.771	-0.979615		-2.272	0.0169066
-0.521	-3.77678	-1.171	-3.25696	-0.521	0.832302	-1.821	0.887555	-0.521	-0.0308169	-2.471	8.80365e-05	-0.521	-0.549169	-3.12	-0.418709	-0.521	-0.191146	-3.77	-0.974406		-2.271	0.0169177
-0.52	-3.78125	-1.17	-3.26445	-0.52	0.834544	-1.82	0.887454	-0.52	-0.0261361	-2.47	0.00285862	-0.52	-0.546365	-3.119	-0.417211	-0.52	-0.189965	-3.769	-0.969189		-2.27	0.0169278
-0.519	-3.7857	-1.169	-3.27192	-0.519	0.836752	-1.819	0.887332	-0.519	-0.0214715	-2.469	0.00562631	-0.519	-0.543508	-3.118	-0.41572	-0.519	-0.188747	-3.768	-0.963962		-2.269	0.0169367
-0.518	-3.79013	-1.168	-3.27935	-0.518	0.838924	-1.818	0.887188	-0.518	-0.0168222	-2.468	0.00838718	-0.518	-0.540592	-3.117	-0.414236	-0.518	-0.187482	-3.767	-0.958731		-2.268	0.0169447
-0.517	-3.79456	-1.167	-3.28675	-0.517	0.841064	-1.817	0.887023	-0.517	-0.0121828	-2.467	0.0111362	-0.517	-0.537627	-3.116	-0.412757	-0.517	-0.186169	-3.766	-0.953491		-2.267	0.0169516
-0.516	-3.79899	-1.166	-3.29407	-0.516	0.843171	-1.816	0.88684	-0.516	-0.00754917	-2.466	0.0138722	-0.516	-0.534617	-3.115	-0.411283	-0.516	-0.1848	-3.765	-0.948242		-2.266	0.0169576
-0.515	-3.80342	-1.165	-3.30136	-0.515	0.845248	-1.815	0.886638	-0.515	-0.00291366	-2.465	0.0165939	-0.515	-0.531568	-3.114	-0.409814	-0.515	-0.183369	-3.764	-0.942982		-2.265	0.0169631
-0.514	-3.80784	-1.164	-3.30861	-0.514	0.847298	-1.814	0.886419	-0.514	0.0017247	-2.464	0.0193005	-0.514	-0.52848	-3.113	-0.408345	-0.514	-0.181884	-3.763	-0.937717		-2.264	0.0169679
-0.513	-3.81222	-1.163	-3.31582	-0.513	0.849321	-1.813	0.886182	-0.513	0.00636857	-2.463	0.0219925	-0.513	-0.525363	-3.112	-0.406874	-0.513	-0.180347	-3.762	-0.932455		-2.263	0.0169721
-0.512	-3.81659	-1.162	-3.32299	-0.512	0.851319	-1.812	0.885923	-0.512	0.0110189	-2.462	0.0246735	-0.512	-0.522218	-3.111	-0.405394	-0.512	-0.178764	-3.761	-0.927198		-2.262	0.0169757
-0.511	-3.82093	-1.161	-3.33012	-0.511	0.853295	-1.811	0.885647	-0.511	0.0156782	-2.461	0.027343	-0.511	-0.519045	-3.11	-0.403904	-0.511	-0.177141	-3.76	-0.921952		-2.261	0.0169789
-0.51	-3.82526	-1.16	-3.3372	-0.51	0.855249	-1.81	0.885354	-0.51	0.0203458	-2.46	0.0299968	-0.51	-0.515842	-3.109	-0.402403	-0.51	-0.175487	-3.759	-0.91672		-2.26	0.0169815
-0.509	-3.82956	-1.159	-3.34426	-0.509	0.857183	-1.809	0.885042	-0.509	0.0250232	-2.459	0.0326397	-0.509	-0.512609	-3.108	-0.400887	-0.509	-0.173795	-3.758	-0.911493		-2.259	0.0169837
-0.508	-3.83384	-1.158	-3.35128	-0.508	0.859102	-1.808	0.884714	-0.508	0.0297098	-2.458	0.0352749	-0.508	-0.509348	-3.107	-0.399355	-0.508	-0.172069	-3.757	-0.906268		-2.258	0.0169852
-0.507	-3.83808	-1.157	-3.35829	-0.507	0.861009	-1.807	0.884371	-0.507	0.0344048	-2.457	0.0379034	-0.507	-0.506061	-3.106	-0.397803	-0.507	-0.170314	-3.756	-0.90104		-2.257	0.0169863
-0.506	-3.8423	-1.156	-3.36529	-0.506	0.862908	-1.806	0.884012	-0.506	0.0391063	-2.456	0.04053	-0.506	-0.502745	-3.105	-0.396232	-0.506	-0.168535	-3.755	-0.89581		-2.256	0.0169866
-0.505	-3.8465	-1.155	-3.37228	-0.505	0.864798	-1.805	0.883636	-0.505	0.04381	-2.455	0.0431601	-0.505	-0.4994	-3.104	-0.394641	-0.505	-0.166732	-3.754	-0.890583		-2.255	0.0169861
-0.504	-3.85069	-1.154	-3.37927	-0.504	0.866682	-1.804	0.883243	-0.504	0.0485185	-2.454	0.0457908	-0.504	-0.496028	-3.103	-0.393025	-0.504	-0.164911	-3.753	-0.88536		-2.254	0.0169848
-0.503	-3.85484	-1.153	-3.38625	-0.503	0.86856	-1.803	0.882835	-0.503	0.0532302	-2.453	0.0484188	-0.503	-0.492627	-3.102	-0.391388	-0.503	-0.163073	-3.752	-0.880142		-2.253	0.016983
-0.502	-3.85896	-1.152	-3.39323	-0.502	0.870428	-1.802	0.88241	-0.502	0.0579448	-2.452	0.0510421	-0.502	-0.489194	-3.101	-0.389734	-0.502	-0.161209	-3.751	-0.874931		-2.252	0.0169806
-0.501	-3.86304	-1.151	-3.4002	-0.501	0.872287	-1.801	0.881969	-0.501	0.0626598	-2.451	0.0536602	-0.501	-0.485728	-3.1	-0.388065	-0.501	-0.159316	-3.75	-0.869724		-2.251	0.0169776
-0.5	-3.86709	-1.15	-3.40717	-0.5	0.874136	-1.8	0.881509	-0.5	0.0673799	-2.45	0.0562689	-0.5	-0.48223	-3.099	-0.386379	-0.5	-0.157386	-3.749	-0.864519		-2.25	0.0169739
-0.499	-3.87111	-1.149	-3.41414	-0.499	0.875976	-1.799	0.881031	-0.499	0.0721025	-2.449	0.0588662	-0.499	-0.478694	-3.098	-0.384682	-0.499	-0.155411	-3.748	-0.859319		-2.249	0.0169696
-0.498	-3.87509	-1.148	-3.42109	-0.498	0.877806	-1.798	0.880535	-0.498	0.0768252	-2.448	0.0614556	-0.498	-0.475121	-3.097	-0.382972	-0.498	-0.153391	-3.747	-0.854121		-2.248	0.0169683
-0.497	-3.87906	-1.147	-3.42804	-0.497	0.879625	-1.797	0.880023	-0.497	0.0815495	-2.447	0.0640345	-0.497	-0.471516	-3.096	-0.381252	-0.497	-0.15132	-3.746	-0.848924		-2.247	0.0169663
[truncated: 4,647 more rows]

## Sheet: fig_S4c
time_onsetdist1	signal_onsetdist1	time_offsetdist1	signal_offsetdist1	time_onsetdist2	signal_onsetdist2	time_offsetdist2	signal_offsetdist2	time_onsetdist3	signal_onsetdist3	time_offsetdist3	signal_offsetdist3	time_onsetdist4	signal_onsetdist4	time_offsetdist4	signal_offsetdist4	time_onsetdist5	signal_onsetdist5	time_offsetdist5	signal_offsetdist5		acg_lags	acg	PI_lags	PI	PI_GP_NULL
[truncated: 4,801 more rows]
