# Supplementary material for: Mental navigation in the primate entorhinal cortex
Source: Nature. 2024 Jun 12;630(8017):704–11. doi: 10.1038/s41586-024-07557-z (PMC11224022; doi:10.1038/s41586-024-07557-z)
Supplement: Supplementary file 14 — Source Data Extended Data Fig. 4 [file 41586_2024_7557_MOESM14_ESM.xlsx]

## Sheet: fig_S4a
animal_id	first_peak	second_peak	third_peak		histogram_edges
amadeus	-0.341	-0.701	-1.545		-3.25
amadeus	-0.184	-1.033	-1.737		-3.1
amadeus	-0.206	-1.188	-1.711		-2.95
amadeus	-0.723	-1.348	-2.088		-2.8
amadeus	-0.7	-1.625	-2.6		-2.65
amadeus	-0.637	-1.721	-2.672		-2.5
amadeus	-0.949	-1.45	-1.556		-2.35
amadeus	-0.673	-1.257	-2.555		-2.2
amadeus	-0.763	-1.308	-1.935		-2.05
amadeus	-0.64	-1.511	-2.479		-1.9
amadeus	-0.642	-1.292	-2.09		-1.75
amadeus	-0.745	-1.231	-2.111		-1.6
amadeus	-0.64	-1.337	-1.855		-1.45
amadeus	-0.687	-1.332	-2.112		-1.3
amadeus	-0.845	-1.421	-1.421		-1.15
amadeus	-0.655	-1.346	-1.854		-1
amadeus	-0.631	-1.359	-1.885		-0.85
amadeus	-0.799	-1.041	-1.164		-0.7
amadeus	-0.743	-1.523	-1.254		-0.55
amadeus	-0.985	-1.087	-2.031		-0.4
amadeus	-0.466	-1.145	-2.114		-0.25
amadeus	-0.975	-1.365	-2.463		-0.1
amadeus	-0.992	-1.121	-1.705

## Sheet: fig_S4b
animal_id	first_peak	second_peak	third_peak		histogram_edges
mahler	-0.919	-1.336	-2.133		-3.25
mahler	-0.948	-1.472	-2.314		-3.1
mahler	-0.563	-1.815	-2.248		-2.95
mahler	-0.519	-1.051	-2.031		-2.8
mahler	-0.996	-1.342	-2.109		-2.65
mahler	-0.914	-1.513	-2.079		-2.5
mahler	-0.508	-0.629	-1.826		-2.35
mahler	-0.921	-1.176	-1.312		-2.2
mahler	-0.612	-0.99	-2.082		-2.05
mahler	-0.992	-1.328	-2.137		-1.9
mahler	-0.855	-1.342	-1.573		-1.75
mahler	-0.766	-1.092	-1.224		-1.6
mahler	-0.148	-0.652	-1.648		-1.45
mahler	-0.723	-1.685	-1.685		-1.3
mahler	-0.86	-1.242	-1.883		-1.15
mahler	-0.165	-1.137	-1.225		-1
mahler	-0.518	-1.437	-2.254		-0.85
mahler	-0.981	-1.234	-1.334		-0.7
mahler	-0.383	-0.785	-0.927		-0.55
mahler	-0.765	-1.331	-2.098		-0.4
mahler	-0.194	-0.595	-0.595		-0.25
mahler	-0.962	-1.275	-1.892		-0.1
mahler	-0.944	-1.125	-2.002
mahler	-0.958	-1.121	-1.768

## Sheet: fig_S4c_middle
nhp_neuron_id	lags	autocorr_undershoot	autocorr_overshoot
amadeus08292019_a neur 33	-2.4	-5.81706e-05	-0.00644122
	-2.399	-6.60532e-05	-0.00715621
	-2.398	-6.7445e-05	-0.0071554
	-2.397	-6.88095e-05	-0.00715448
	-2.396	-7.01465e-05	-0.00715345
	-2.395	-7.14562e-05	-0.00715231
	-2.394	-7.27385e-05	-0.00715106
	-2.393	-7.39936e-05	-0.00714968
	-2.392	-7.52212e-05	-0.00714819
	-2.391	-7.64216e-05	-0.00714659
	-2.39	-7.75947e-05	-0.00714486
	-2.389	-7.87404e-05	-0.007143
	-2.388	-7.98589e-05	-0.00714103
	-2.387	-8.09501e-05	-0.00713893
	-2.386	-8.20141e-05	-0.0071367
	-2.385	-8.30508e-05	-0.00713434
	-2.384	-8.40603e-05	-0.00713185
	-2.383	-8.50425e-05	-0.00719564
	-2.382	-8.59976e-05	-0.00725914
	-2.381	-8.69254e-05	-0.00732236
	-2.38	-8.78261e-05	-0.00738529
	-2.379	-8.86996e-05	-0.00744794
	-2.378	-8.95459e-05	-0.0075103
	-2.377	-9.0365e-05	-0.00756697
	-2.376	-9.1157e-05	-0.0076233
	-2.375	-9.19219e-05	-0.00767929
	-2.374	-9.26597e-05	-0.00773494
	-2.373	-9.33703e-05	-0.00779025
	-2.372	-9.40539e-05	-0.00784521
	-2.371	-9.47104e-05	-0.00789984
	-2.37	-9.53398e-05	-0.00795412
	-2.369	-9.59421e-05	-0.00800807
	-2.368	-9.65174e-05	-0.00806167
	-2.367	-9.70656e-05	-0.00811493
	-2.366	-9.75868e-05	-0.00816785
	-2.365	-9.8081e-05	-0.00822042
	-2.364	-9.85482e-05	-0.00827266
	-2.363	-9.89884e-05	-0.00832456
	-2.362	-9.94016e-05	-0.00837612
	-2.361	-9.97878e-05	-0.00842734
	-2.36	-0.000100147	-0.00847822
	-2.359	-0.000100479	-0.00852876
	-2.358	-0.000100785	-0.00857896
	-2.357	-0.000101063	-0.00862883
	-2.356	-0.000101315	-0.00867836
	-2.355	-0.000101539	-0.00872756
	-2.354	-0.000101737	-0.00877642
	-2.353	-0.000101908	-0.00882494
	-2.352	-0.000102052	-0.00887313
	-2.351	-0.000102169	-0.00892099
	-2.35	-0.00010226	-0.0089466
	-2.349	-0.000102323	-0.00897482
	-2.348	-0.00010236	-0.00900263
	-2.347	-0.000102369	-0.00903003
	-2.346	-0.000102352	-0.00905703
	-2.345	-0.000102309	-0.00908363
	-2.344	-0.000102238	-0.00910985
	-2.343	-0.000102141	-0.00913568
	-2.342	-0.000102017	-0.00916114
	-2.341	-0.000101866	-0.00918623
	-2.34	-0.000101688	-0.00921095
	-2.339	-0.000101484	-0.00923533
	-2.338	-0.000101253	-0.00925935
	-2.337	-0.000100996	-0.00928303
	-2.336	-0.000100711	-0.00930637
	-2.335	-0.0001004	-0.00932938
	-2.334	-0.000100062	-0.00935208
	-2.333	-0.000101561	-0.00937632
	-2.332	-0.000103021	-0.00940024
	-2.331	-0.000104443	-0.00942385
	-2.33	-0.000105827	-0.00944716
	-2.329	-0.000107173	-0.00947017
	-2.328	-0.00010848	-0.00948054
	-2.327	-0.00010975	-0.00949076
	-2.326	-0.000110982	-0.00950084
	-2.325	-0.000112175	-0.00951077
	-2.324	-0.00011333	-0.00952057
	-2.323	-0.000114448	-0.00953025
	-2.322	-0.000115527	-0.0095398
	-2.321	-0.000116568	-0.00954925
	-2.32	-0.000117572	-0.0095586
	-2.319	-0.000118537	-0.00956784
	-2.318	-0.000119464	-0.009577
	-2.317	-0.000120354	-0.00958608
	-2.316	-0.000121422	-0.00959531
	-2.315	-0.000122438	-0.00960445
	-2.314	-0.000123402	-0.00961352
	-2.313	-0.000124313	-0.00962252
	-2.312	-0.000125172	-0.00963146
	-2.311	-0.000125979	-0.00964036
	-2.31	-0.000126733	-0.00964921
	-2.309	-0.000127435	-0.00965802
	-2.308	-0.000128085	-0.00966681
	-2.307	-0.000128682	-0.00967057
	-2.306	-0.000129228	-0.0096643
	-2.305	-0.000129721	-0.00965789
	-2.304	-0.000130162	-0.00965136
	-2.303	-0.00013055	-0.00964471
	-2.302	-0.000130887	-0.00963795
	-2.301	-0.000131172	-0.0096311
	-2.3	-0.000131404	-0.00962415
	-2.299	-0.000131585	-0.00961711
	-2.298	-0.000131713	-0.00961
	-2.297	-0.00013179	-0.00960282
	-2.296	-0.000131814	-0.00959557
	-2.295	-0.000131787	-0.00958827
	-2.294	-0.000131708	-0.00958092
	-2.293	-0.000131576	-0.00959238
	-2.292	-0.000131393	-0.00960402
	-2.291	-0.000131158	-0.00961583
	-2.29	-0.000130871	-0.00962783
	-2.289	-0.000128822	-0.00964002
	-2.288	-0.000126723	-0.00965241
	-2.287	-0.000124575	-0.00966501
	-2.286	-0.000122379	-0.00967782
	-2.285	-0.000120133	-0.00969085
	-2.284	-0.000117839	-0.00970412
	-2.283	-0.000115497	-0.00971761
	-2.282	-0.000113107	-0.00973135
	-2.281	-0.000110669	-0.00974534
	-2.28	-0.000108183	-0.00975959
	-2.279	-0.00010565	-0.00977409
	-2.278	-0.000103071	-0.00978887
	-2.277	-0.000100444	-0.00980392
	-2.276	-9.77709e-05	-0.00981926
	-2.275	-9.50515e-05	-0.00983488
	-2.274	-9.22862e-05	-0.00985079
	-2.273	-8.94751e-05	-0.00986701
	-2.272	-8.66186e-05	-0.00990658
	-2.271	-8.37169e-05	-0.00994639
	-2.27	-8.07703e-05	-0.00998645
	-2.269	-7.77792e-05	-0.0100268
	-2.268	-7.47436e-05	-0.0100673
	-2.267	-7.16641e-05	-0.0101081
	-2.266	-6.85407e-05	-0.0101492
	-2.265	-6.53739e-05	-0.0101906
	-2.264	-6.21639e-05	-0.0102322
	-2.263	-5.89111e-05	-0.0102591
	-2.262	-5.56157e-05	-0.0102861
	-2.261	-5.2278e-05	-0.0103134
	-2.26	-4.88983e-05	-0.0103408
	-2.259	-4.5477e-05	-0.0103683
	-2.258	-4.20144e-05	-0.010396
	-2.257	-3.85107e-05	-0.0104239
	-2.256	-3.49663e-05	-0.0103832
	-2.255	-3.13815e-05	-0.0103413
	-2.254	-2.77566e-05	-0.0102982
	-2.253	-2.4092e-05	-0.0102538
	-2.252	-2.0388e-05	-0.0102083
	-2.251	-1.66448e-05	-0.0101617
	-2.25	-1.28629e-05	-0.0101138
	-2.249	-9.04259e-06	-0.0100647
	-2.248	-5.18414e-06	-0.0100144
	-2.247	-1.28794e-06	-0.00996286
	-2.246	2.6457e-06	-0.00991015
	-2.245	6.61642e-06	-0.00985624
	-2.244	1.06239e-05	-0.00980113
	-2.243	1.46677e-05	-0.00974481
	-2.242	1.87477e-05	-0.00968728
	-2.241	2.28633e-05	-0.00962855
	-2.24	2.70143e-05	-0.00956862
	-2.239	3.12003e-05	-0.00950748
	-2.238	3.5421e-05	-0.00944514
	-2.237	3.9676e-05	-0.0093816
	-2.236	4.39649e-05	-0.00931686
	-2.235	4.82874e-05	-0.00925092
	-2.234	5.26432e-05	-0.00918379
	-2.233	5.70319e-05	-0.00911547
	-2.232	6.14531e-05	-0.00904596
	-2.231	6.59065e-05	-0.00897526
	-2.23	7.03917e-05	-0.00890338
	-2.229	7.49083e-05	-0.00883033
	-2.228	7.94561e-05	-0.00875609
	-2.227	8.40346e-05	-0.00868069
	-2.226	8.86435e-05	-0.00860412
	-2.225	9.32824e-05	-0.00852639
	-2.224	9.7951e-05	-0.00844751
	-2.223	0.000102649	-0.00836747
	-2.222	0.000107376	-0.0082863
	-2.221	0.000112131	-0.00820398
	-2.22	0.000116915	-0.00812053
	-2.219	0.000121726	-0.00803596
	-2.218	0.000126565	-0.00794528
	-2.217	0.000131431	-0.00784346
	-2.216	0.000136324	-0.0077476
	-2.215	0.000141243	-0.00765061
	-2.214	0.000146189	-0.00755248
	-2.213	0.00015116	-0.00745322
	-2.212	0.000156156	-0.00735285
	-2.211	0.000161178	-0.00725137
	-2.21	0.000166224	-0.00714879
	-2.209	0.000171294	-0.00704513
	-2.208	0.000176388	-0.00694039
	-2.207	0.000181506	-0.00683459
	-2.206	0.000186648	-0.00672774
	-2.205	0.000191812	-0.00661985
	-2.204	0.000196998	-0.00650864
	-2.203	0.000202207	-0.00639644
	-2.202	0.000207438	-0.00628326
	-2.201	0.00021269	-0.0061763
	-2.2	0.000217964	-0.00607205
	-2.199	0.000223258	-0.00596697
	-2.198	0.000228573	-0.00586106
	-2.197	0.000233908	-0.00575436
	-2.196	0.000239263	-0.00564686
	-2.195	0.000244638	-0.00553859
	-2.194	0.000250032	-0.00542955
	-2.193	0.000255445	-0.00531978
	-2.192	0.000260876	-0.00520927
	-2.191	0.000266326	-0.00509805
	-2.19	0.000271793	-0.00498613
	-2.189	0.000277279	-0.00487354
	-2.188	0.000282782	-0.00476028
	-2.187	0.000288301	-0.00464637
	-2.186	0.000293838	-0.00453184
	-2.185	0.000299391	-0.0044167
	-2.184	0.00030496	-0.00431176
	-2.183	0.000310546	-0.00420635
	-2.182	0.000316147	-0.00410051
	-2.181	0.000321763	-0.00399423
	-2.18	0.000327394	-0.00388755
	-2.179	0.00033304	-0.00378048
	-2.178	0.000338701	-0.00367305
	-2.177	0.000344376	-0.00357061
	-2.176	0.000350065	-0.00346778
	-2.175	0.000355767	-0.00336458
	-2.174	0.000361484	-0.00326104
	-2.173	0.000367213	-0.00315717
	-2.172	0.000372956	-0.00305299
	-2.171	0.000378711	-0.00294853
	-2.17	0.000384479	-0.00284379
	-2.169	0.000390259	-0.00273881
	-2.168	0.000396051	-0.00263361
	-2.167	0.000401855	-0.00253757
	-2.166	0.000407671	-0.00244134
	-2.165	0.000413498	-0.00234495
	-2.164	0.000419337	-0.00224841
	-2.163	0.000425187	-0.00215175
	-2.162	0.000431047	-0.00205499
	-2.161	0.000436918	-0.00195814
	-2.16	0.0004428	-0.00186123
	-2.159	0.000448692	-0.00176428
	-2.158	0.000454594	-0.00166732
	-2.157	0.000460506	-0.00157035
	-2.156	0.000466428	-0.00147341
	-2.155	0.00047236	-0.00137651
	-2.154	0.000478301	-0.00127968
	-2.153	0.000484251	-0.00118294
	-2.152	0.000490211	-0.00108631
	-2.151	0.000496179	-0.00098981
	-2.15	0.000502157	-0.000915172
	-2.149	0.000508143	-0.000837359
	-2.148	0.000514138	-0.000759456
	-2.147	0.000520142	-0.000681484
	-2.146	0.000526154	-0.000603462
	-2.145	0.000532175	-0.000510425
	-2.144	0.000538203	-0.000417254
	-2.143	0.00054424	-0.00032397
	-2.142	0.000550285	-0.000230594
	-2.141	0.000556338	-0.000137145
	-2.14	0.000562399	-4.36447e-05
	-2.139	0.000568468	4.98854e-05
	-2.138	0.000574544	0.000143424
	-2.137	0.000580628	0.000236951
	-2.136	0.00058672	0.000330444
	-2.135	0.00059282	0.000423881
	-2.134	0.000598927	0.000517242
	-2.133	0.000605041	0.000610504
	-2.132	0.000611163	0.000703645
	-2.131	0.000617293	0.000796644
	-2.13	0.00062343	0.000889478
	-2.129	0.000629574	0.00098712
	-2.128	0.000635726	0.00109458
	-2.127	0.000641886	0.00120194
	-2.126	0.000648052	0.00130917
	-2.125	0.000654226	0.00141624
	-2.124	0.000660408	0.00152314
	-2.123	0.000666597	0.00162985
	-2.122	0.000672793	0.00173633
	-2.121	0.000678997	0.00184257
	-2.12	0.000685209	0.00194854
	-2.119	0.000691428	0.00205422
	-2.118	0.000697654	0.0021596
	-2.117	0.000703889	0.00226463
	-2.116	0.000710131	0.00236931
	-2.115	0.00071638	0.00247361
	-2.114	0.000722638	0.00257751
	-2.113	0.000728903	0.00267019
	-2.112	0.000735177	0.00277729
	-2.111	0.000741458	0.00289571
	-2.11	0.000747748	0.00301387
	-2.109	0.000754046	0.00313177
	-2.108	0.000760352	0.00324938
	-2.107	0.000766666	0.00336173
	-2.106	0.000772989	0.00346391
	-2.105	0.000779321	0.00356591
	-2.104	0.000785661	0.00366771
	-2.103	0.00079201	0.00376929
	-2.102	0.000798368	0.00387061
	-2.101	0.000804736	0.00397167
	-2.1	0.000811112	0.00407243
	-2.099	0.000817497	0.00417288
	-2.098	0.000823893	0.00428798
	-2.097	0.000830297	0.00440285
	-2.096	0.000836712	0.00452923
	-2.095	0.000843136	0.00466145
	-2.094	0.00084957	0.00479372
	-2.093	0.000856015	0.00494469
	-2.092	0.00086247	0.00509551
	-2.091	0.000868935	0.00524614
	-2.09	0.000875411	0.00539657
	-2.089	0.000880204	0.00554679
	-2.088	0.000885045	0.00569675
	-2.087	0.000889933	0.00584646
	-2.086	0.000894868	0.00599589
	-2.085	0.00089985	0.00614501
	-2.084	0.00090488	0.0062938
	-2.083	0.000909957	0.00644226
	-2.082	0.00091508	0.00659035
	-2.081	0.000920251	0.00673805
	-2.08	0.000925469	0.00688536
	-2.079	0.000930734	0.00704989
	-2.078	0.000936046	0.00721433
	-2.077	0.000941405	0.00737866
	-2.076	0.000946812	0.00754286
	-2.075	0.000952265	0.00770691
	-2.074	0.000957765	0.0078708
	-2.073	0.000963312	0.0080345
	-2.072	0.000968906	0.00822082
	-2.071	0.000974546	0.00840639
	-2.07	0.000980234	0.0085912
	-2.069	0.000985969	0.00877524
	-2.068	0.00099175	0.00895849
	-2.067	0.000997578	0.00914094
	-2.066	0.00100345	0.00932258
	-2.065	0.00100937	0.00950339
	-2.064	0.00101534	0.00968336
	-2.063	0.00102136	0.00984765
	-2.062	0.00102742	0.0100112
	-2.061	0.00103353	0.0101741
	-2.06	0.00103968	0.0103363
	-2.059	0.00104588	0.0104978
	-2.058	0.00105213	0.0106585
	-2.057	0.00105843	0.0108184
	-2.056	0.00106477	0.0108414
	-2.055	0.00107116	0.0108636
	-2.054	0.00107759	0.010885
	-2.053	0.00108407	0.0109057
	-2.052	0.0010906	0.0109256
	-2.051	0.00109717	0.0109447
	-2.05	0.00110379	0.0109631
	-2.049	0.00111046	0.0109807
	-2.048	0.00111717	0.0109976
	-2.047	0.00112393	0.0110137
	-2.046	0.00113074	0.0110291
	-2.045	0.00113759	0.0110437
	-2.044	0.00114449	0.0110576
	-2.043	0.00115143	0.0110707
	-2.042	0.00115842	0.0110831
	-2.041	0.00116546	0.0110948
	-2.04	0.00117254	0.0111057
	-2.039	0.00117967	0.0111159
	-2.038	0.00118685	0.0111254
	-2.037	0.00119407	0.0111341
	-2.036	0.00120134	0.0111421
	-2.035	0.00120865	0.0111494
	-2.034	0.00121601	0.0111559
	-2.033	0.00122342	0.0111618
	-2.032	0.00123087	0.0111669
	-2.031	0.00123837	0.0111713
	-2.03	0.00124591	0.011175
	-2.029	0.0012535	0.011178
	-2.028	0.00126114	0.0111803
	-2.027	0.00126882	0.0111818
	-2.026	0.00127654	0.0111827
	-2.025	0.00128432	0.0111829
	-2.024	0.00129214	0.0111824
	-2.023	0.0013	0.0111812
	-2.022	0.00130791	0.0111793
	-2.021	0.00131587	0.0111767
	-2.02	0.00132387	0.0111735
	-2.019	0.00133192	0.0111695
	-2.018	0.00134001	0.01116
	-2.017	0.00134815	0.01114
	-2.016	0.00135634	0.0111265
	-2.015	0.00136457	0.0111126
	-2.014	0.00137284	0.011098
	-2.013	0.00138116	0.011083
	-2.012	0.00138953	0.0110673
	-2.011	0.00139794	0.0110512
	-2.01	0.0014064	0.0110345
	-2.009	0.0014149	0.0110172
	-2.008	0.00142345	0.0110171
	-2.007	0.00143205	0.0110168
	-2.006	0.00144069	0.0110163
	-2.005	0.00144937	0.0110156
	-2.004	0.0014581	0.0110148
	-2.003	0.00146688	0.0110138
	-2.002	0.0014757	0.0110127
	-2.001	0.00148457	0.0110185
	-2	0.00149348	0.0110277
	-1.999	0.00150244	0.0110367
	-1.998	0.00151144	0.0110454
	-1.997	0.00152049	0.0110538
	-1.996	0.00152958	0.0110621
	-1.995	0.00153872	0.0110701
	-1.994	0.0015479	0.0110779
	-1.993	0.00155713	0.0110854
	-1.992	0.0015664	0.0110928
	-1.991	0.00157572	0.0110999
	-1.99	0.00158519	0.011107
	-1.989	0.00159475	0.0111139
	-1.988	0.00160435	0.0111206
	-1.987	0.00161398	0.011127
	-1.986	0.00162365	0.0111333
	-1.985	0.00163335	0.0111394
	-1.984	0.00164309	0.011156
	-1.983	0.00165286	0.0111723
	-1.982	0.00166267	0.0111884
	-1.981	0.00167251	0.0112041
	-1.98	0.00168239	0.0112196
	-1.979	0.00169231	0.0112347
	-1.978	0.00170226	0.0112496
	-1.977	0.00171224	0.0112643
	-1.976	0.00172226	0.0112787
	-1.975	0.00173231	0.0112928
	-1.974	0.0017424	0.0113066
	-1.973	0.00175252	0.0113202
	-1.972	0.00176268	0.0113336
	-1.971	0.00177287	0.0113467
	-1.97	0.00178309	0.0113595
	-1.969	0.00179335	0.0113721
	-1.968	0.00180364	0.0113845
	-1.967	0.00181396	0.0114059
	-1.966	0.00182432	0.0114268
	-1.965	0.00183471	0.0114474
	-1.964	0.00184513	0.0114675
	-1.963	0.00185559	0.0114873
	-1.962	0.00186607	0.0115066
	-1.961	0.0018766	0.0115255
	-1.96	0.00188715	0.011544
	-1.959	0.00189774	0.0115621
	-1.958	0.00190835	0.0115798
	-1.957	0.001919	0.0115971
	-1.956	0.00192969	0.0116141
	-1.955	0.0019404	0.0116306
	-1.954	0.00195115	0.0116467
	-1.953	0.00196192	0.0116625
	-1.952	0.00197273	0.0116779
	-1.951	0.00198357	0.0116929
	-1.95	0.00199444	0.0117075
	-1.949	0.00200535	0.0117218
	-1.948	0.00201628	0.0117357
	-1.947	0.00202724	0.0117492
	-1.946	0.00203824	0.0117624
	-1.945	0.00204927	0.0117603
	-1.944	0.00206032	0.0117581
	-1.943	0.00207141	0.0117557
	-1.942	0.00208253	0.0117531
	-1.941	0.00209367	0.0117503
	-1.94	0.00210485	0.0117473
	-1.939	0.00211606	0.0117442
	-1.938	0.00212729	0.0117409
	-1.937	0.00213856	0.0117373
	-1.936	0.00214986	0.0117337
	-1.935	0.00216118	0.0117298
	-1.934	0.00217254	0.0117258
	-1.933	0.00218392	0.0117215
	-1.932	0.00219533	0.0117318
	-1.931	0.00220678	0.0117419
	-1.93	0.00221825	0.0117519
	-1.929	0.00222975	0.0117569
	-1.928	0.00224128	0.0117519
	-1.927	0.00225283	0.011747
	-1.926	0.00226442	0.0117422
	-1.925	0.00227603	0.0117374
	-1.924	0.00228768	0.0117327
	-1.923	0.00229935	0.011728
	-1.922	0.00231105	0.0117234
	-1.921	0.00232277	0.0117188
	-1.92	0.00233453	0.0117142
	-1.919	0.00234631	0.0117097
	-1.918	0.00235812	0.0117052
	-1.917	0.00236996	0.0117007
	-1.916	0.00238182	0.0116962
	-1.915	0.00239372	0.0116917
	-1.914	0.00240564	0.0116872
	-1.913	0.00241758	0.0116933
	-1.912	0.00242956	0.0116846
	-1.911	0.00244156	0.0116525
	-1.91	0.00245359	0.0116205
	-1.909	0.00246564	0.0115885
	-1.908	0.00247773	0.0115566
	-1.907	0.00248984	0.0115247
	-1.906	0.00250197	0.0114928
	-1.905	0.00251414	0.0114609
	-1.904	0.00252632	0.011429
	-1.903	0.00253854	0.0113971
	-1.902	0.00255078	0.0113652
	-1.901	0.00256305	0.0113333
	-1.9	0.00257535	0.0113014
	-1.899	0.00258767	0.0112694
	-1.898	0.00260001	0.0112226
	-1.897	0.00261239	0.0111759
	-1.896	0.00262479	0.011106
	-1.895	0.00263721	0.0110247
	-1.894	0.00264966	0.0109434
	-1.893	0.00266214	0.0108622
	-1.892	0.00267464	0.0107812
	-1.891	0.00268717	0.0107002
	-1.89	0.00269973	0.0106194
	-1.889	0.00271231	0.0105386
	-1.888	0.00272491	0.010458
	-1.887	0.00273754	0.0103774
	-1.886	0.0027502	0.0102969
	-1.885	0.00276288	0.0102165
	-1.884	0.00277559	0.0101361
	-1.883	0.00278832	0.0100559
	-1.882	0.00280108	0.00997565
	-1.881	0.00281386	0.00991232
	-1.88	0.00282667	0.00985478
	-1.879	0.0028395	0.00976249
	-1.878	0.00285236	0.00967042
	-1.877	0.00286696	0.00957857
	-1.876	0.00288158	0.00948692
	-1.875	0.00289622	0.00939548
	-1.874	0.00291088	0.00930424
	-1.873	0.00292556	0.00921321
	-1.872	0.00294027	0.00912237
	-1.871	0.002955	0.00903172
	-1.87	0.00296975	0.00894126
	-1.869	0.00298452	0.00885099
	-1.868	0.00299931	0.00876091
	-1.867	0.00301412	0.008671
	-1.866	0.00302896	0.00858128
	-1.865	0.00304381	0.00849172
	-1.864	0.00305868	0.00840234
	-1.863	0.003074	0.00831312
	-1.862	0.0030902	0.00822407
	-1.861	0.00310641	0.00813518
	-1.86	0.00312264	0.00804777
	-1.859	0.00313888	0.0079605
	-1.858	0.00315514	0.00787338
	-1.857	0.00317142	0.0077864
	-1.856	0.00318772	0.00776699
	-1.855	0.00320402	0.00774636
	-1.854	0.00322035	0.00770704
	-1.853	0.00323668	0.00766649
	-1.852	0.00325303	0.00762474
	-1.851	0.0032694	0.00758179
	-1.85	0.00328577	0.00753763
	-1.849	0.00330216	0.00749229
	-1.848	0.00331856	0.00744576
	-1.847	0.00333497	0.00739806
	-1.846	0.0033514	0.00734952
	-1.845	0.00336783	0.00730048
	-1.844	0.00338598	0.00725028
	-1.843	0.00340415	0.00719893
	-1.842	0.00342231	0.00714644
	-1.841	0.00344049	0.00709282
	-1.84	0.00345867	0.00703807
	-1.839	0.00347685	0.00698221
	-1.838	0.00349504	0.00692524
	-1.837	0.00351323	0.00686717
	-1.836	0.00353142	0.00680802
	-1.835	0.00354962	0.00674779
	-1.834	0.00356782	0.0066865
	-1.833	0.00358601	0.00662415
	-1.832	0.00360421	0.00656075
	-1.831	0.00362241	0.00649633
	-1.83	0.0036406	0.00643087
	-1.829	0.00365879	0.00636441
	-1.828	0.00367698	0.00629695
	-1.827	0.00369516	0.00622983
	-1.826	0.00371334	0.00616172
	-1.825	0.00373152	0.00609265
	-1.824	0.00374968	0.00602261
	-1.823	0.00376784	0.00595164
	-1.822	0.003786	0.00587973
	-1.821	0.00380414	0.0058069
	-1.82	0.00382228	0.00573316
	-1.819	0.0038404	0.00565853
	-1.818	0.00385851	0.00558302
	-1.817	0.00387661	0.00550664
	-1.816	0.0038947	0.00542941
	-1.815	0.00391278	0.00535135
	-1.814	0.00393084	0.00527245
	-1.813	0.00394889	0.00519275
	-1.812	0.00396692	0.00511225
	-1.811	0.00398493	0.00503097
	-1.81	0.00400293	0.00494892
	-1.809	0.00402091	0.00486611
	-1.808	0.00403887	0.00474762
	-1.807	0.00405681	0.0046284
	-1.806	0.00407473	0.00450849
	-1.805	0.00409263	0.00438789
	-1.804	0.0041105	0.00426662
	-1.803	0.00412836	0.00414472
	-1.802	0.00414618	0.00402219
	-1.801	0.00416399	0.00389905
	-1.8	0.00418177	0.00377532
	-1.799	0.00415086	0.00365103
	-1.798	0.00412007	0.00352618
	-1.797	0.00408938	0.00340081
	-1.796	0.0040588	0.00327493
	-1.795	0.00402833	0.00314856
	-1.794	0.00399796	0.00302172
	-1.793	0.00396769	0.00289442
	-1.792	0.00393753	0.0027667
	-1.791	0.00390747	0.00263856
	-1.79	0.00387741	0.00250993
	-1.789	0.0038474	0.00238088
	-1.788	0.00381751	0.00225149
	-1.787	0.00378772	0.00212178
	-1.786	0.00375805	0.00199177
	-1.785	0.00372848	0.00186147
	-1.784	0.00369902	0.00173092
	-1.783	0.00361478	0.00160012
	-1.782	0.00353074	0.00146911
	-1.781	0.00344692	0.00133788
	-1.78	0.00336331	0.00120648
	-1.779	0.00327991	0.00107491
	-1.778	0.00319673	0.000943203
	-1.777	0.00311377	0.000811369
	-1.776	0.00303104	0.00067943
	-1.775	0.00294853	0.000547406
	-1.774	0.00286625	0.000415317
	-1.773	0.0027842	0.000283183
	-1.772	0.00270239	0.000151021
	-1.771	0.00262081	1.88526e-05
	-1.77	0.00253947	-0.000113304
	-1.769	0.00245837	-0.00024543
	-1.768	0.00237751	-0.000377505
	-1.767	0.00229691	-0.000509511
	-1.766	0.00221655	-0.000641429
	-1.765	0.00213644	-0.00077324
	-1.764	0.00205659	-0.000904925
	-1.763	0.00197699	-0.00103647
	-1.762	0.00189765	-0.00116784
	-1.761	0.00181858	-0.00129904
	-1.76	0.00173977	-0.00143004
	-1.759	0.00166122	-0.00156082
	-1.758	0.00158295	-0.00169136
	-1.757	0.00150494	-0.00182165
	-1.756	0.00142721	-0.00195167
	-1.755	0.00134976	-0.0020814
	-1.754	0.00127259	-0.00221083
	-1.753	0.0011957	-0.00233993
	-1.752	0.00111909	-0.00246869
	-1.751	0.00104277	-0.00259709
	-1.75	0.000969568	-0.00272511
	-1.749	0.000867859	-0.00285274
	-1.748	0.000766634	-0.00297997
	-1.747	0.000665895	-0.00310677
	-1.746	0.000565646	-0.00323313
	-1.745	0.000465887	-0.00335903
	-1.744	0.000366622	-0.00348446
	-1.743	0.000267852	-0.0036094
	-1.742	0.000169579	-0.00373384
	-1.741	7.18052e-05	-0.00385775
	-1.74	-2.54671e-05	-0.00398113
	-1.739	-0.000122236	-0.00410396
	-1.738	-0.0002185	-0.00422623
	-1.737	-0.000314256	-0.00434792
	-1.736	-0.000409503	-0.00446901
	-1.735	-0.00050424	-0.0045895
	-1.734	-0.000598463	-0.00470937
	-1.733	-0.000794634	-0.0048286
	-1.732	-0.000990027	-0.00496165
	-1.731	-0.00118464	-0.00509383
	-1.73	-0.00137847	-0.00522512
	-1.729	-0.00157152	-0.00535552
	-1.728	-0.00176379	-0.005485
	-1.727	-0.00195526	-0.00561355
	-1.726	-0.00214596	-0.00574117
	-1.725	-0.00233586	-0.00586782
	-1.724	-0.00252497	-0.00599351
	-1.723	-0.00271329	-0.00611822
	-1.722	-0.00290082	-0.00624193
	-1.721	-0.00308349	-0.00636057
	-1.72	-0.00326534	-0.00647817
	-1.719	-0.00344638	-0.00659472
	-1.718	-0.00362661	-0.00671021
	-1.717	-0.00380602	-0.00682464
	-1.716	-0.00398461	-0.00693798
	-1.715	-0.00416239	-0.00705024
	-1.714	-0.00433935	-0.00716139
	-1.713	-0.00451549	-0.00727144
	-1.712	-0.00469081	-0.00738036
	-1.711	-0.00486532	-0.00747663
	-1.71	-0.005039	-0.00757198
	-1.709	-0.00521186	-0.00766642
	-1.708	-0.0053839	-0.00775994
	-1.707	-0.00555512	-0.00785253
	-1.706	-0.00572551	-0.00794418
	-1.705	-0.00589508	-0.00803487
	-1.704	-0.00606383	-0.00812461
	-1.703	-0.00623176	-0.00821338
	-1.702	-0.00639886	-0.00830118
	-1.701	-0.00656514	-0.008388
	-1.7	-0.00673059	-0.00847384
	-1.699	-0.00689523	-0.00855867
	-1.698	-0.00705903	-0.00864251
	-1.697	-0.00722201	-0.00872534
	-1.696	-0.0072344	-0.00879563
	-1.695	-0.00724473	-0.00885936
	-1.694	-0.007253	-0.00892241
	-1.693	-0.0072592	-0.00898478
	-1.692	-0.00726336	-0.00904646
	-1.691	-0.00726546	-0.00910744
	-1.69	-0.00726553	-0.00916772
	-1.689	-0.00726355	-0.00922728
	-1.688	-0.00725648	-0.00928309
	-1.687	-0.00724738	-0.00933816
	-1.686	-0.00723623	-0.00939249
	-1.685	-0.00722306	-0.00944608
	-1.684	-0.00720787	-0.00949891
	-1.683	-0.00719066	-0.009551
	-1.682	-0.00717144	-0.00960233
	-1.681	-0.00715022	-0.00966955
	-1.68	-0.00712701	-0.00974136
	-1.679	-0.00710181	-0.00979483
	-1.678	-0.00705285	-0.0098476
	-1.677	-0.00700386	-0.00989966
	-1.676	-0.0069531	-0.00995102
	-1.675	-0.0069006	-0.0100017
	-1.674	-0.00684636	-0.0100516
	-1.673	-0.00679039	-0.0101008
	-1.672	-0.0067327	-0.0101493
	-1.671	-0.00667331	-0.0101971
	-1.67	-0.00661223	-0.0102441
	-1.669	-0.00652079	-0.0103198
	-1.668	-0.00640631	-0.01038
	-1.667	-0.00628978	-0.0104396
	-1.666	-0.00617119	-0.0104986
	-1.665	-0.00605056	-0.0105571
	-1.664	-0.00592792	-0.010615
	-1.663	-0.0058037	-0.0106724
	-1.662	-0.00567834	-0.0107291
	-1.661	-0.00555098	-0.0107978
	-1.66	-0.00542165	-0.0108673
	-1.659	-0.00529037	-0.0109363
	-1.658	-0.00515715	-0.0110422
	-1.657	-0.00502202	-0.0111481
	-1.656	-0.004885	-0.0112537
	-1.655	-0.0047461	-0.0113593
	-1.654	-0.00460535	-0.0114475
	-1.653	-0.00446277	-0.0115358
	-1.652	-0.00431839	-0.0116244
	-1.651	-0.00417222	-0.0117133
	-1.65	-0.00402428	-0.0118023
	-1.649	-0.0038555	-0.0118862
	-1.648	-0.00368483	-0.0119702
	-1.647	-0.00351231	-0.0120544
	-1.646	-0.00333795	-0.0121392
	-1.645	-0.0031618	-0.0122247
	-1.644	-0.00302914	-0.0123104
	-1.643	-0.00289515	-0.0123962
	-1.642	-0.00275984	-0.0124822
	-1.641	-0.00262326	-0.0125683
	-1.64	-0.00248542	-0.0126546
	-1.639	-0.00234636	-0.0127411
	-1.638	-0.00220611	-0.0128277
	-1.637	-0.0020647	-0.0129144
	-1.636	-0.00192215	-0.0130013
	-1.635	-0.00175739	-0.0130733
	-1.634	-0.00159139	-0.0131454
	-1.633	-0.00142419	-0.0132175
	-1.632	-0.00125581	-0.0132896
	-1.631	-0.0010863	-0.0133618
	-1.63	-0.000915678	-0.013434
	-1.629	-0.000743982	-0.0135062
	-1.628	-0.000571244	-0.0135784
	-1.627	-0.000397498	-0.013652
	-1.626	-0.000222776	-0.0137256
	-1.625	-4.71121e-05	-0.0137992
	-1.624	0.000129459	-0.0138728
	-1.623	0.000306903	-0.0139463
	-1.622	0.000485187	-0.0140199
	-1.621	0.000664274	-0.0140935
	-1.62	0.000844131	-0.014167
	-1.619	0.00102472	-0.0142406
	-1.618	0.00123416	-0.0142942
	-1.617	0.00144448	-0.0143476
	-1.616	0.00165565	-0.0144009
	-1.615	0.00189629	-0.0144459
	-1.614	0.00213796	-0.0144906
	-1.613	0.00238061	-0.0145162
	-1.612	0.00262421	-0.0145412
	-1.611	0.0028687	-0.0145656
	-1.61	0.00311406	-0.0145894
	-1.609	0.00336024	-0.0146126
	-1.608	0.00360736	-0.0146177
	-1.607	0.00385522	-0.0146225
	-1.606	0.00410376	-0.0146271
	-1.605	0.00435296	-0.0146252
	-1.604	0.00460276	-0.0146229
	-1.603	0.00485314	-0.0146202
	-1.602	0.00513219	-0.0145782
	-1.601	0.00541193	-0.0145353
	-1.6	0.00569234	-0.0144914
	-1.599	0.00597336	-0.0144467
	-1.598	0.00625496	-0.014401
	-1.597	0.00653708	-0.0143544
	-1.596	0.0068198	-0.0143068
	-1.595	0.007103	-0.0142582
	-1.594	0.00738659	-0.0142087
	-1.593	0.00767053	-0.0141583
	-1.592	0.00795477	-0.0141069
	-1.591	0.00823927	-0.0140547
	-1.59	0.00852398	-0.0140015
	-1.589	0.00880887	-0.0139474
	-1.588	0.00909387	-0.0138923
	-1.587	0.00937896	-0.0138364
	-1.586	0.00966408	-0.0137796
	-1.585	0.0099492	-0.0137218
	-1.584	0.0102343	-0.0136631
	-1.583	0.0105192	-0.0136035
	-1.582	0.0108043	-0.0135428
	-1.581	0.0110891	-0.0134813
	-1.58	0.0113737	-0.0134188
	-1.579	0.011658	-0.0133554
	-1.578	0.011942	-0.0132912
	-1.577	0.0122256	-0.0132261
	-1.576	0.0125088	-0.0131601
	-1.575	0.0127915	-0.0130932
	-1.574	0.0130737	-0.0130255
	-1.573	0.0133553	-0.0129569
	-1.572	0.0136364	-0.0128874
	-1.571	0.0139168	-0.0128172
	-1.57	0.0141966	-0.012746
	-1.569	0.0144756	-0.0126741
	-1.568	0.0147538	-0.0126013
	-1.567	0.0150312	-0.0125277
	-1.566	0.0153078	-0.0124532
	-1.565	0.0155835	-0.012378
	-1.564	0.0158468	-0.0123113
	-1.563	0.0161092	-0.0122438
	-1.562	0.0163705	-0.0121756
	-1.561	0.0166308	-0.0121065
	-1.56	0.01689	-0.0120367
	-1.559	0.017148	-0.0119662
	-1.558	0.0174049	-0.0118948
	-1.557	0.0176605	-0.0118228
	-1.556	0.0179149	-0.0117499
	-1.555	0.0181679	-0.0116764
	-1.554	0.0184197	-0.0116021
	-1.553	0.01867	-0.0115272
	-1.552	0.0189189	-0.0114515
	-1.551	0.0191664	-0.0113751
	-1.55	0.0194124	-0.0112981
	-1.549	0.0196569	-0.0112204
	-1.548	0.0198997	-0.011142
	-1.547	0.020141	-0.011063
	-1.546	0.0203807	-0.0109834
	-1.545	0.0206187	-0.0109031
	-1.544	0.0208474	-0.0108285
	-1.543	0.0210743	-0.0107533
	-1.542	0.0212995	-0.0106775
	-1.541	0.0215229	-0.0106011
	-1.54	0.0217444	-0.0105241
	-1.539	0.0219641	-0.0104467
	-1.538	0.0221818	-0.0103686
	-1.537	0.0223976	-0.0102901
	-1.536	0.0226115	-0.0102111
	-1.535	0.0228234	-0.0101315
	-1.534	0.0230332	-0.0100515
	-1.533	0.023241	-0.00995335
	-1.532	0.0234467	-0.00985441
	-1.531	0.0236503	-0.00975469
	-1.53	0.0238518	-0.00965419
	-1.529	0.0240511	-0.00955293
	-1.528	0.0242482	-0.00945092
	-1.527	0.0244431	-0.00934818
	-1.526	0.024636	-0.00924452
	-1.525	0.0248265	-0.00914016
	-1.524	0.0250148	-0.00903513
	-1.523	0.0252008	-0.00892944
	-1.522	0.0253844	-0.00882311
	-1.521	0.0255616	-0.00872018
	-1.52	0.0257365	-0.00861657
	-1.519	0.025909	-0.00851231
	-1.518	0.0260792	-0.00838975
	-1.517	0.0262469	-0.00825739
	-1.516	0.0264122	-0.0081239
	-1.515	0.0265752	-0.00798929
	-1.514	0.0267356	-0.00785358
	-1.513	0.0268936	-0.00771679
	-1.512	0.0270491	-0.00757893
	-1.511	0.027202	-0.00744001
	-1.51	0.0273411	-0.00730943
	-1.509	0.0274776	-0.00717784
	-1.508	0.0276116	-0.00701685
	-1.507	0.0277574	-0.00685738
	-1.506	0.0279007	-0.00669641
	-1.505	0.0280415	-0.00653396
	-1.504	0.0281798	-0.00637005
	-1.503	0.0283156	-0.00620469
	-1.502	0.0284489	-0.0060379
	-1.501	0.0285796	-0.00584322
	-1.5	0.0287079	-0.00563714
	-1.499	0.0288335	-0.00542897
	-1.498	0.0289567	-0.00521872
	-1.497	0.0290772	-0.00497801
	-1.496	0.0290469	-0.00473468
	-1.495	0.0290158	-0.00448875
	-1.494	0.0289838	-0.00424025
	-1.493	0.028951	-0.00398917
	-1.492	0.0289173	-0.00373555
	-1.491	0.0288827	-0.00347939
	-1.49	0.0288472	-0.00322071
	-1.489	0.0288108	-0.00295954
	-1.488	0.0287705	-0.00269891
	-1.487	0.0287294	-0.00243577
	-1.486	0.0286873	-0.00217015
	-1.485	0.0286444	-0.00190207
	-1.484	0.0286006	-0.00163155
	-1.483	0.028556	-0.0013586
	-1.482	0.0285104	-0.00108327
	-1.481	0.0284639	-0.000805562
	-1.48	0.0284165	-0.000525511
	-1.479	0.0283682	-0.000243141
	-1.478	0.0283189	4.15214e-05
	-1.477	0.0282687	0.00032845
	-1.476	0.0282176	0.000617616
	-1.475	0.0281656	0.000908992
	-1.474	0.0281126	0.00120255
	-1.473	0.0280587	0.00149826
	-1.472	0.0280038	0.00179608
	-1.471	0.027948	0.002096
	-1.47	0.0278912	0.00239797
	-1.469	0.0278051	0.00273099
	-1.468	0.0276974	0.00305087
	-1.467	0.0275893	0.00337259
	-1.466	0.0274809	0.00369611
	-1.465	0.027372	0.0040214
	-1.464	0.0272628	0.00434842
	-1.463	0.0271532	0.00467715
	-1.462	0.0270432	0.00500754
	-1.461	0.0269328	0.0053519
	-1.46	0.026822	0.00569773
	-1.459	0.0267108	0.00604499
	-1.458	0.0265992	0.00643067
	-1.457	0.0264872	0.00681731
	-1.456	0.0263749	0.00720489
	-1.455	0.0262621	0.00759335
	-1.454	0.026149	0.00798267
	-1.453	0.0260354	0.00832695
	-1.452	0.0259215	0.00867157
	-1.451	0.0258072	0.00901649
	-1.45	0.0256925	0.00936167
	-1.449	0.0255585	0.00970172
	-1.448	0.0254243	0.010042
	-1.447	0.02529	0.0103825
	-1.446	0.0251554	0.0107231
	-1.445	0.0250208	0.0110638
	-1.444	0.0249291	0.0114047
	-1.443	0.0248368	0.0117455
	-1.442	0.024744	0.0120863
	-1.441	0.0246506	0.012427
	-1.44	0.0245566	0.0127677
	-1.439	0.0244621	0.0131082
	-1.438	0.024367	0.0134485
	-1.437	0.0242713	0.0137886
	-1.436	0.0241751	0.0141283
	-1.435	0.0240575	0.014453
	-1.434	0.0239395	0.0147774
	-1.433	0.0238213	0.0151016
	-1.432	0.0237028	0.0154255
	-1.431	0.023584	0.0157491
	-1.43	0.023465	0.0160988
	-1.429	0.0233457	0.0164486
	-1.428	0.0232261	0.0167985
	-1.427	0.0231063	0.0171483
	-1.426	0.0229863	0.0174982
	-1.425	0.0228659	0.017848
	-1.424	0.0227454	0.0181976
	-1.423	0.0226246	0.0185471
	-1.422	0.0225036	0.0188964
	-1.421	0.0223823	0.0192454
	-1.42	0.0222609	0.0195942
	-1.419	0.0221392	0.0199426
	-1.418	0.0219894	0.0202708
	-1.417	0.0218398	0.0205988
	-1.416	0.0216903	0.0209265
	-1.415	0.0215126	0.021246
	-1.414	0.0213353	0.0215652
	-1.413	0.0211586	0.0218466
	-1.412	0.0209823	0.0221276
	-1.411	0.0208065	0.0224082
	-1.41	0.0206312	0.0226885
	-1.409	0.0204672	0.0229659
	-1.408	0.0203036	0.0232426
	-1.407	0.0201406	0.0235187
	-1.406	0.0199782	0.0237942
	-1.405	0.0198165	0.0240566
	-1.404	0.0196554	0.0243182
	-1.403	0.0194949	0.0245791
	-1.402	0.0193072	0.0247819
	-1.401	0.0191205	0.0249841
	-1.4	0.0189347	0.0251856
	-1.399	0.01875	0.0253865
	-1.398	0.0185663	0.0255866
	-1.397	0.0183835	0.025786
	-1.396	0.0182017	0.0259844
	-1.395	0.0180208	0.026182
	-1.394	0.017841	0.0263786
	-1.393	0.0176621	0.0265744
	-1.392	0.0174843	0.0267692
	-1.391	0.0173076	0.026963
	-1.39	0.0171318	0.0271558
	-1.389	0.0169571	0.0273475
	-1.388	0.0167835	0.027538
	-1.387	0.0166108	0.0277274
	-1.386	0.0164393	0.0279156
	-1.385	0.0162687	0.0281026
	-1.384	0.0160992	0.0282883
	-1.383	0.0159308	0.0284726
	-1.382	0.0157632	0.0286554
	-1.381	0.0155966	0.0288244
	-1.38	0.0154311	0.0289876
	-1.379	0.0152667	0.0291492
	-1.378	0.0151033	0.0293092
	-1.377	0.014941	0.0294709
	-1.376	0.0147798	0.0296378
	-1.375	0.0146196	0.0298032
	-1.374	0.0144605	0.0299669
	-1.373	0.0143024	0.030129
	-1.372	0.0141454	0.0302894
	-1.371	0.0139895	0.0304481
	-1.37	0.0138346	0.0306051
	-1.369	0.0136808	0.0307602
	-1.368	0.0135281	0.0309135
	-1.367	0.0133764	0.0310483
	-1.366	0.0132257	0.0311811
	-1.365	0.0130761	0.0313118
	-1.364	0.0129388	0.0314496
	-1.363	0.0128024	0.0315851
	-1.362	0.0126667	0.0317182
	-1.361	0.0125319	0.0318488
	-1.36	0.0124122	0.031974
	-1.359	0.0122935	0.0320966
	-1.358	0.0121757	0.0322167
	-1.357	0.0120588	0.0323342
	-1.356	0.0119429	0.0324492
	-1.355	0.0118278	0.0325614
	-1.354	0.0117137	0.0326544
	-1.353	0.0116005	0.0327446
	-1.352	0.0114882	0.0328318
	-1.351	0.0113768	0.0329162
	-1.35	0.0112664	0.0329976
	-1.349	0.0111568	0.0330761
	-1.348	0.0110482	0.0331516
	-1.347	0.0109404	0.033224
	-1.346	0.0108336	0.0332934
	-1.345	0.0107276	0.0333598
	-1.344	0.01063	0.0334293
	-1.343	0.0105332	0.0334955
	-1.342	0.0104371	0.0335419
	-1.341	0.0103417	0.0335848
	-1.34	0.0102615	0.0336213
	-1.339	0.010182	0.0336542
	-1.338	0.0101034	0.0336835
	-1.337	0.0100256	0.0337094
	-1.336	0.00994863	0.0337317
	-1.335	0.00987249	0.0337504
	-1.334	0.00979717	0.0337655
	-1.333	0.00972266	0.0337524
	-1.332	0.00964897	0.0337358
	-1.331	0.00957608	0.0337159
	-1.33	0.009504	0.0336925
	-1.329	0.00943272	0.0336657
	-1.328	0.00933101	0.0335868
	-1.327	0.00923148	0.0335041
	-1.326	0.00913221	0.0334172
	-1.325	0.0090334	0.0333264
	-1.324	0.00893507	0.0332317
	-1.323	0.00883721	0.033133
	-1.322	0.0087398	0.0330139
	-1.321	0.00864284	0.0328906
	-1.32	0.00854633	0.0327632
	-1.319	0.00845027	0.0326318
	-1.318	0.00835464	0.0324613
	-1.317	0.00825945	0.0322693
	-1.316	0.00816468	0.0320731
	-1.315	0.00808468	0.0318699
	-1.314	0.00800521	0.0316625
	-1.313	0.00792627	0.0314511
	-1.312	0.00784785	0.0312356
	-1.311	0.00776994	0.0310161
	-1.31	0.0077038	0.0308031
	-1.309	0.00763795	0.0305858
	-1.308	0.00757237	0.0303082
	-1.307	0.00749285	0.0300294
	-1.306	0.00741377	0.0297464
	-1.305	0.00728956	0.0294137
	-1.304	0.00716704	0.0290765
	-1.303	0.00704451	0.0287347
	-1.302	0.00692555	0.0283934
	-1.301	0.00681735	0.0279948
	-1.3	0.00664222	0.027566
	-1.299	0.00646651	0.0271328
	-1.298	0.00629023	0.0266953
	-1.297	0.00611337	0.0261972
	-1.296	0.00593592	0.0256948
	-1.295	0.00575788	0.0251882
	-1.294	0.00557925	0.0246775
	-1.293	0.00540002	0.0241626
	-1.292	0.0052202	0.0236437
	-1.291	0.00503977	0.0231207
	-1.29	0.00485873	0.0225937
	-1.289	0.00467709	0.0220629
	-1.288	0.00449484	0.0215392
	-1.287	0.00431198	0.0210202
	-1.286	0.0041285	0.0204978
	-1.285	0.00394441	0.019972
	-1.284	0.00375971	0.0194429
	-1.283	0.00357438	0.0189105
	-1.282	0.00338844	0.018375
	-1.281	0.00320188	0.0178363
	-1.28	0.00301471	0.0172946
	-1.279	0.00282691	0.0167498
	-1.278	0.0026385	0.016202
	-1.277	0.00244946	0.0156514
	-1.276	0.00225981	0.0150979
	-1.275	0.00206955	0.0145494
	-1.274	0.00187867	0.0139983
	-1.273	0.00168717	0.0134322
	-1.272	0.00149506	0.0128635
	-1.271	0.00130234	0.0122924
	-1.27	0.00110902	0.0117189
	-1.269	0.000915083	0.011143
	-1.268	0.000720547	0.0105647
	-1.267	0.000525409	0.00998431
	-1.266	0.000329674	0.00940171
	-1.265	0.000133345	0.00881701
	-1.264	-6.35742e-05	0.00823028
	-1.263	-0.00026108	0.00764927
	-1.262	-0.000459169	0.00706652
	-1.261	-0.000657836	0.0064821
	-1.26	-0.000857076	0.00589607
	-1.259	-0.00105688	0.00530851
	-1.258	-0.00125726	0.00471948
	-1.257	-0.00145819	0.00412906
	-1.256	-0.00165967	0.00353731
	-1.255	-0.0018617	0.0029443
	-1.254	-0.00206427	0.00235011
	-1.253	-0.00226737	0.00180019
	-1.252	-0.00247101	0.00124874
	-1.251	-0.00267516	0.000695842
	-1.25	-0.00287982	0.000141556
	-1.249	-0.003085	-0.000414042
	-1.248	-0.00329067	-0.000970882
	-1.247	-0.00349683	-0.00152121
	-1.246	-0.00370348	-0.00206992
	-1.245	-0.00391059	-0.00261946
	-1.244	-0.00411818	-0.00316974
	-1.243	-0.00432622	-0.00371302
	-1.242	-0.00453471	-0.00425675
	-1.241	-0.00474365	-0.00480086
	-1.24	-0.00495301	-0.00534527
	-1.239	-0.00516279	-0.00588992
	-1.238	-0.00537298	-0.00643472
	-1.237	-0.00558357	-0.00697961
	-1.236	-0.00579455	-0.00752452
	-1.235	-0.00600591	-0.00806937
	-1.234	-0.00621764	-0.00861409
	-1.233	-0.00642973	-0.00914837
	-1.232	-0.00664948	-0.00968217
	-1.231	-0.00687212	-0.0102154
	-1.23	-0.00709522	-0.0108005
	-1.229	-0.00731878	-0.0113849
	-1.228	-0.00754279	-0.0119685
	-1.227	-0.00776723	-0.0125512
	-1.226	-0.0079921	-0.013133
	-1.225	-0.00821738	-0.0137139
	-1.224	-0.00844305	-0.0142936
	-1.223	-0.00866912	-0.0148722
	-1.222	-0.00889556	-0.0154496
	-1.221	-0.00912236	-0.0160257
	-1.22	-0.0093495	-0.0165902
	-1.219	-0.00957699	-0.0171531
	-1.218	-0.00980479	-0.0177143
	-1.217	-0.0100329	-0.0182737
	-1.216	-0.0102613	-0.0188312
	-1.215	-0.01049	-0.0193765
	-1.214	-0.010719	-0.0199195
	-1.213	-0.0109482	-0.0204418
	-1.212	-0.0111776	-0.0209621
	-1.211	-0.0114073	-0.0214804
	-1.21	-0.0116372	-0.0219965
	-1.209	-0.0118779	-0.0225083
	-1.208	-0.0121187	-0.0230076
	-1.207	-0.0123595	-0.0235044
	-1.206	-0.0126004	-0.0239987
	-1.205	-0.0128412	-0.0244841
	-1.204	-0.0130821	-0.0249671
	-1.203	-0.0133229	-0.0254474
	-1.202	-0.0135637	-0.0259064
	-1.201	-0.0138044	-0.0263632
	-1.2	-0.0140451	-0.0268175
	-1.199	-0.0142857	-0.0272658
	-1.198	-0.0145261	-0.0277047
	-1.197	-0.0147665	-0.0281407
	-1.196	-0.0150068	-0.0285739
	-1.195	-0.0151484	-0.0289923
	-1.194	-0.0152879	-0.0294018
	-1.193	-0.0154253	-0.0298079
	-1.192	-0.0155605	-0.0302105
	-1.191	-0.0156935	-0.0306097
	-1.19	-0.0158242	-0.0310052
	-1.189	-0.0159528	-0.0313972
	-1.188	-0.0160791	-0.0317753
	-1.187	-0.0162031	-0.0321494
	-1.186	-0.0163248	-0.0325196
	-1.185	-0.0164442	-0.0328857
	-1.184	-0.0165281	-0.0332147
	-1.183	-0.0166091	-0.033539
	-1.182	-0.016687	-0.0338481
	-1.181	-0.0167618	-0.0341398
	-1.18	-0.0168336	-0.0344224
	-1.179	-0.0169022	-0.0347
	-1.178	-0.0169677	-0.0349726
	-1.177	-0.01703	-0.0352469
	-1.176	-0.0170892	-0.0355298
	-1.175	-0.0171452	-0.0358242
	-1.174	-0.0171979	-0.0361135
	-1.173	-0.0172475	-0.0363977
	-1.172	-0.0172938	-0.0366769
	-1.171	-0.0173369	-0.036951
	-1.17	-0.0173767	-0.0372198
	-1.169	-0.0174132	-0.0374835
	-1.168	-0.0174464	-0.0377316
	-1.167	-0.0174763	-0.0379579
	-1.166	-0.0175029	-0.0381788
	-1.165	-0.0175262	-0.0383944
	-1.164	-0.0175461	-0.0386047
	-1.163	-0.0175627	-0.0388096
	-1.162	-0.0175759	-0.0390091
	-1.161	-0.0175527	-0.0391701
	-1.16	-0.0175397	-0.039322
	-1.159	-0.0175225	-0.0394679
	-1.158	-0.017501	-0.0396076
	-1.157	-0.0174754	-0.0397413
	-1.156	-0.0174455	-0.0398689
	-1.155	-0.0174115	-0.0399903
	-1.154	-0.0173731	-0.0400892
	-1.153	-0.0173306	-0.0401821
	-1.152	-0.0172838	-0.0402691
	-1.151	-0.0172328	-0.0403501
	-1.15	-0.0171776	-0.0404252
	-1.149	-0.0171182	-0.0404943
	-1.148	-0.0170545	-0.0405574
	-1.147	-0.0169866	-0.0406146
	-1.146	-0.0169146	-0.0406659
	-1.145	-0.0168383	-0.0407112
	-1.144	-0.0167578	-0.0407506
	-1.143	-0.0166732	-0.0407841
	-1.142	-0.0165844	-0.0407953
	-1.141	-0.0164914	-0.0408008
	-1.14	-0.0164085	-0.0407976
	-1.139	-0.0163213	-0.040781
	-1.138	-0.0162298	-0.0407587
	-1.137	-0.016134	-0.0407306
	-1.136	-0.016034	-0.0406969
	-1.135	-0.0159298	-0.0406574
	-1.134	-0.0158213	-0.0406123
	-1.133	-0.0157087	-0.0405647
	-1.132	-0.0155919	-0.0405119
	-1.131	-0.015471	-0.0404538
	-1.13	-0.015346	-0.0403906
	-1.129	-0.0151958	-0.0403072
	-1.128	-0.0150104	-0.0401705
	-1.127	-0.0148228	-0.0400291
	-1.126	-0.0146314	-0.039883
	-1.125	-0.0144361	-0.0397323
	-1.124	-0.014237	-0.039577
	-1.123	-0.014034	-0.0394172
	-1.122	-0.0138273	-0.0392364
	-1.121	-0.0136169	-0.0390513
	-1.12	-0.0134028	-0.038862
	-1.119	-0.0131851	-0.0386466
	-1.118	-0.0129637	-0.0384096
	-1.117	-0.0127388	-0.0381601
	-1.116	-0.0125104	-0.0379069
	-1.115	-0.0122927	-0.0376354
	-1.114	-0.0120714	-0.0373601
	-1.113	-0.0118465	-0.0370812
	-1.112	-0.0116181	-0.0367987
	-1.111	-0.0113863	-0.0365126
	-1.11	-0.011151	-0.0362243
	-1.109	-0.0109124	-0.0359326
	-1.108	-0.0106704	-0.0356096
	-1.107	-0.0104252	-0.0352839
	-1.106	-0.0101768	-0.0349554
	-1.105	-0.00988009	-0.0345793
	-1.104	-0.00958246	-0.0342011
	-1.103	-0.00928221	-0.0338208
	-1.102	-0.00898297	-0.0334492
	-1.101	-0.00869183	-0.0330513
	-1.1	-0.00833174	-0.0326238
	-1.099	-0.00796978	-0.0321893
	-1.098	-0.00760601	-0.0317536
	-1.097	-0.00724049	-0.0312888
	-1.096	-0.00687327	-0.0308157
	-1.095	-0.00650443	-0.030342
	-1.094	-0.00613402	-0.0298676
	-1.093	-0.0057621	-0.0293927
	-1.092	-0.00538874	-0.0289173
	-1.091	-0.00501401	-0.0284416
	-1.09	-0.00463797	-0.0279654
	-1.089	-0.00426067	-0.027489
	-1.088	-0.0038822	-0.0270343
	-1.087	-0.00350261	-0.0265945
	-1.086	-0.00312197	-0.0261545
	-1.085	-0.00274034	-0.0257145
	-1.084	-0.0023578	-0.0252744
	-1.083	-0.00197441	-0.0248168
	-1.082	-0.00159025	-0.0243589
	-1.081	-0.00120537	-0.0239008
	-1.08	-0.000819847	-0.0234427
	-1.079	-0.000433753	-0.0229844
	-1.078	-4.71548e-05	-0.0225262
	-1.077	0.000339877	-0.0220681
	-1.076	0.000727274	-0.0216101
	-1.075	0.00111496	-0.0211675
	-1.074	0.00150288	-0.0207252
	-1.073	0.00189094	-0.0202709
	-1.072	0.00227909	-0.0198172
	-1.071	0.00266725	-0.019364
	-1.07	0.00305535	-0.0189114
	-1.069	0.00344331	-0.0184596
	-1.068	0.00383107	-0.0180086
	-1.067	0.00421856	-0.0175584
	-1.066	0.00454033	-0.0171091
	-1.065	0.004861	-0.0166608
	-1.064	0.00518052	-0.0162135
	-1.063	0.00549881	-0.0157826
	-1.062	0.00581579	-0.0153528
	-1.061	0.0061314	-0.0149242
	-1.06	0.00644556	-0.014497
	-1.059	0.0067582	-0.0140711
	-1.058	0.00706926	-0.0136466
	-1.057	0.00737866	-0.0132236
	-1.056	0.00768633	-0.0128022
	-1.055	0.00799221	-0.0123824
	-1.054	0.00829621	-0.0119642
	-1.053	0.00859829	-0.0115478
	-1.052	0.00889835	-0.0111332
	-1.051	0.00919635	-0.0107204
	-1.05	0.0094922	-0.0103096
	-1.049	0.00978585	-0.00990081
	-1.048	0.0100772	-0.00947213
	-1.047	0.0103663	-0.00906065
	-1.046	0.0106529	-0.00865629
	-1.045	0.010937	-0.00825406
	-1.044	0.0112186	-0.00785402
	-1.043	0.0114977	-0.00747145
	-1.042	0.011774	-0.00709119
	-1.041	0.0120476	-0.00672928
	-1.04	0.0123184	-0.00636961
	-1.039	0.0125864	-0.00601224
	-1.038	0.0128515	-0.00565721
	-1.037	0.0131136	-0.0053046
	-1.036	0.0133726	-0.00495445
	-1.035	0.0136286	-0.00460683
	-1.034	0.0138814	-0.00426179
	-1.033	0.014131	-0.00393968
	-1.032	0.0143845	-0.00361294
	-1.031	0.0146372	-0.0032743
	-1.03	0.0148864	-0.00291239
	-1.029	0.0151321	-0.00255373
	-1.028	0.0153743	-0.00219838
	-1.027	0.0156128	-0.00184641
	-1.026	0.0158478	-0.00149785
	-1.025	0.016079	-0.00115278
	-1.024	0.0163065	-0.00081123
	-1.023	0.0165303	-0.000473264
	-1.022	0.0167501	-0.000138932
	-1.021	0.0169661	0.000191715
	-1.02	0.0171782	0.000498344
	-1.019	0.0173202	0.000801189
	-1.018	0.0174576	0.0011002
	-1.017	0.0175903	0.00135793
	-1.016	0.0177183	0.00162599
	-1.015	0.0178415	0.00186931
	-1.014	0.0179599	0.00210835
	-1.013	0.0180735	0.00234304
	-1.012	0.0181822	0.002591
	-1.011	0.0182639	0.00283489
	-1.01	0.0183405	0.00307466
	-1.009	0.0184119	0.00331027
	-1.008	0.0184121	0.0035214
	-1.007	0.0184064	0.00372829
	-1.006	0.0183948	0.00393091
	-1.005	0.0183772	0.00412921
	-1.004	0.0183537	0.00432318
	-1.003	0.0183243	0.00451276
	-1.002	0.0182888	0.00469793
	-1.001	0.0182473	0.00487866
	-1	0.0181998	0.00505491
	-0.999	0.0181462	0.00521982
	-0.998	0.0180865	0.00536653
	-0.997	0.0180207	0.00550868
	-0.996	0.0179489	0.00564624
	-0.995	0.0176759	0.00575587
	-0.994	0.0173967	0.00584944
	-0.993	0.0171115	0.00593835
	-0.992	0.0168202	0.00602258
	-0.991	0.0165228	0.0061021
	-0.99	0.0162193	0.0061769
	-0.989	0.0158778	0.00621497
	-0.988	0.0155299	0.00622769
	-0.987	0.0151758	0.00623534
	-0.986	0.0148153	0.00623789
	-0.985	0.0144485	0.00623535
	-0.984	0.0140101	0.00616222
	-0.983	0.0135654	0.00605904
	-0.982	0.0131145	0.00593003
	-0.981	0.0126574	0.00579565
	-0.98	0.0121943	0.00559479
	-0.979	0.011725	0.00538801
	-0.978	0.0112497	0.0051753
	-0.977	0.0107685	0.00496005
	-0.976	0.0102812	0.00474558
	-0.975	0.00978802	0.00454144
	-0.974	0.00931765	0.00433912
	-0.973	0.0088417	0.00413062
	-0.972	0.00836022	0.00391594
	-0.971	0.00788282	0.00369779
	-0.97	0.00740007	0.0034473
	-0.969	0.00691201	0.0031907
	-0.968	0.00641871	0.00290753
	-0.967	0.0059202	0.00261828
	-0.966	0.00541655	0.00232298
	-0.965	0.0049078	0.00202165
	-0.964	0.00439402	0.00165319
	-0.963	0.00390393	0.00124887
	-0.962	0.00340917	0.000837732
	-0.961	0.00284433	0.000373272
	-0.96	0.00227493	-9.75651e-05
	-0.959	0.00170106	-0.000574741
	-0.958	0.00112276	-0.00105822
	-0.957	0.00054012	-0.00154796
	-0.956	-4.68045e-05	-0.00204392
	-0.955	-0.00063794	-0.00254605
	-0.954	-0.00123322	-0.00306306
	-0.953	-0.00183256	-0.00360364
	-0.952	-0.0024359	-0.00415026
	-0.951	-0.00304316	-0.00470288
	-0.95	-0.00365426	-0.00526143
	-0.949	-0.00426913	-0.00582588
	-0.948	-0.0048877	-0.00639617
	-0.947	-0.00550988	-0.00701807
	-0.946	-0.0061356	-0.00764614
	-0.945	-0.00676478	-0.00828032
	-0.944	-0.00739733	-0.00892053
	-0.943	-0.00803318	-0.00956674
	-0.942	-0.00867224	-0.0102189
	-0.941	-0.00931444	-0.0108769
	-0.94	-0.00995968	-0.0115407
	-0.939	-0.0106079	-0.0122254
	-0.938	-0.011259	-0.0129333
	-0.937	-0.0119129	-0.0136468
	-0.936	-0.0125694	-0.0143659
	-0.935	-0.0132287	-0.0150904
	-0.934	-0.0138904	-0.0158203
	-0.933	-0.0145866	-0.0165773
	-0.932	-0.0152854	-0.0173402
	-0.931	-0.0159868	-0.0181087
	-0.93	-0.0166908	-0.0188827
	-0.929	-0.017418	-0.0196772
	-0.928	-0.0181472	-0.0204769
	-0.927	-0.0188784	-0.0212692
	-0.926	-0.0196115	-0.0220663
	-0.925	-0.0203463	-0.0228682
	-0.924	-0.0210829	-0.0236748
	-0.923	-0.021821	-0.024486
	-0.922	-0.0225606	-0.0253017
	-0.921	-0.0233016	-0.0261219
	-0.92	-0.024052	-0.0269544
	-0.919	-0.0248196	-0.0278289
	-0.918	-0.0255886	-0.0287074
	-0.917	-0.0263588	-0.02959
	-0.916	-0.0271302	-0.0304764
	-0.915	-0.0279027	-0.03139
	-0.914	-0.0286762	-0.0323531
	-0.913	-0.0294506	-0.0333202
	-0.912	-0.0302257	-0.0342913
	-0.911	-0.0310016	-0.0352662
	-0.91	-0.0317781	-0.0362448
	-0.909	-0.032555	-0.037227
	-0.908	-0.0333324	-0.0382128
	-0.907	-0.0341341	-0.0392071
	-0.906	-0.0349363	-0.0402045
	-0.905	-0.0357043	-0.0411767
	-0.904	-0.036472	-0.0421466
	-0.903	-0.0372391	-0.0431095
	-0.902	-0.0380056	-0.0440687
	-0.901	-0.0387714	-0.045028
	-0.9	-0.0395364	-0.0460123
	-0.899	-0.0403005	-0.0470101
	-0.898	-0.0410636	-0.0480094
	-0.897	-0.0418141	-0.0490008
	-0.896	-0.0425632	-0.0500086
	-0.895	-0.0433108	-0.0510175
	-0.894	-0.0440223	-0.0519989
	-0.893	-0.0447314	-0.0529806
	-0.892	-0.0454381	-0.0539625
	-0.891	-0.0461422	-0.0549443
	-0.89	-0.0468436	-0.0559261
	-0.889	-0.0475422	-0.0566838
	-0.888	-0.048238	-0.057425
	-0.887	-0.0489309	-0.0581494
	-0.886	-0.0496207	-0.0588727
	-0.885	-0.0502844	-0.0595759
	-0.884	-0.0509444	-0.0602776
	-0.883	-0.0516006	-0.0610126
	-0.882	-0.0523535	-0.0617567
	-0.881	-0.0531035	-0.062499
	-0.88	-0.0538504	-0.0632395
	-0.879	-0.0545941	-0.0639781
	-0.878	-0.0553347	-0.0647148
	-0.877	-0.0560642	-0.065443
	-0.876	-0.0567903	-0.066169
	-0.875	-0.0575127	-0.0668852
	-0.874	-0.0582083	-0.0675801
	-0.873	-0.0588998	-0.0682723
	-0.872	-0.0595869	-0.0689616
	-0.871	-0.0602696	-0.0696447
	-0.87	-0.0609479	-0.0703178
	-0.869	-0.0616329	-0.070997
	-0.868	-0.0623133	-0.0716728
	-0.867	-0.062989	-0.0723453
	-0.866	-0.063599	-0.0730174
	-0.865	-0.0642047	-0.0736859
	-0.864	-0.0648061	-0.0743508
	-0.863	-0.0654032	-0.0750045
	-0.862	-0.0659958	-0.0756545
	-0.861	-0.0665839	-0.0763009
	-0.86	-0.0671674	-0.0769297
	-0.859	-0.0677462	-0.0774168
	-0.858	-0.0683318	-0.0779063
	-0.857	-0.0689126	-0.0783889
	-0.856	-0.0694885	-0.078836
	-0.855	-0.0700595	-0.0792754
	-0.854	-0.0706256	-0.0797071
	-0.853	-0.0711867	-0.0801309
	-0.852	-0.0717428	-0.0805467
	-0.851	-0.0722592	-0.0809262
	-0.85	-0.0727697	-0.0812971
	-0.849	-0.0732744	-0.0816594
	-0.848	-0.0737731	-0.0820346
	-0.847	-0.0742658	-0.0823931
	-0.846	-0.0747524	-0.0827402
	-0.845	-0.0752329	-0.0830782
	-0.844	-0.075745	-0.0836355
	-0.843	-0.0762398	-0.0841667
	-0.842	-0.0767285	-0.0846887
	-0.841	-0.077211	-0.0851958
	-0.84	-0.0776528	-0.0856658
	-0.839	-0.0780878	-0.0861263
	-0.838	-0.0785158	-0.0865739
	-0.837	-0.0789368	-0.0870049
	-0.836	-0.0793507	-0.0874262
	-0.835	-0.0797577	-0.0878375
	-0.834	-0.0801575	-0.088239
	-0.833	-0.0805502	-0.0886204
	-0.832	-0.0809358	-0.0889992
	-0.831	-0.0813143	-0.0893825
	-0.83	-0.0816855	-0.0897555
	-0.829	-0.0820495	-0.0901183
	-0.828	-0.0824063	-0.0904707
	-0.827	-0.0827559	-0.0908024
	-0.826	-0.0830982	-0.0911235
	-0.825	-0.0834333	-0.091434
	-0.824	-0.083761	-0.0917338
	-0.823	-0.0840815	-0.0920229
	-0.822	-0.0843947	-0.0922824
	-0.821	-0.0847006	-0.0925308
	-0.82	-0.0849991	-0.092758
	-0.819	-0.0852865	-0.0929743
	-0.818	-0.0855678	-0.0931797
	-0.817	-0.0858431	-0.093337
	-0.816	-0.0861124	-0.0934983
	-0.815	-0.0863756	-0.093634
	-0.814	-0.0866329	-0.0937499
	-0.813	-0.0868841	-0.093855
	-0.812	-0.0871293	-0.0939842
	-0.811	-0.0873971	-0.0941529
	-0.81	-0.0876596	-0.0943112
	-0.809	-0.0879168	-0.0944593
	-0.808	-0.0881035	-0.0945869
	-0.807	-0.0882857	-0.0947045
	-0.806	-0.0884633	-0.0948121
	-0.805	-0.0886365	-0.0949096
	-0.804	-0.0888053	-0.094997
	-0.803	-0.0889696	-0.0950746
	-0.802	-0.0891295	-0.0951138
	-0.801	-0.0892851	-0.0951425
	-0.8	-0.0894363	-0.0951608
	-0.799	-0.0895832	-0.0951607
	-0.798	-0.0897258	-0.0951344
	-0.797	-0.0898642	-0.0950977
	-0.796	-0.0899983	-0.0950507
	-0.795	-0.0900317	-0.0949819
	-0.794	-0.0900629	-0.0948872
	-0.793	-0.0900919	-0.0947825
	-0.792	-0.0901187	-0.0946679
	-0.791	-0.0901434	-0.0945434
	-0.79	-0.090166	-0.0944091
	-0.789	-0.0901549	-0.0942334
	-0.788	-0.0901876	-0.0940839
	-0.787	-0.090219	-0.0939258
	-0.786	-0.0902493	-0.0937592
	-0.785	-0.0902783	-0.0935841
	-0.784	-0.0902738	-0.0933683
	-0.783	-0.0902688	-0.0931202
	-0.782	-0.0902633	-0.0928512
	-0.781	-0.0902574	-0.0925683
	-0.78	-0.0902512	-0.0922178
	-0.779	-0.0902446	-0.091861
	-0.778	-0.0902376	-0.0914979
	-0.777	-0.0900827	-0.091111
	-0.776	-0.0899245	-0.0907177
	-0.775	-0.0897632	-0.0903181
	-0.774	-0.089627	-0.0899203
	-0.773	-0.0894875	-0.0895163
	-0.772	-0.0893114	-0.0890732
	-0.771	-0.0891407	-0.0886261
	-0.77	-0.0889886	-0.0881692
	-0.769	-0.0888439	-0.0877181
	-0.768	-0.0886955	-0.0872513
	-0.767	-0.0885432	-0.0867793
	-0.766	-0.0883872	-0.0863023
	-0.765	-0.0882275	-0.0858204
	-0.764	-0.088064	-0.0852731
	-0.763	-0.0879252	-0.0846927
	-0.762	-0.0877825	-0.0841087
	-0.761	-0.0876034	-0.0835262
	-0.76	-0.087421	-0.082941
	-0.759	-0.0872353	-0.0823531
	-0.758	-0.0870382	-0.0817545
	-0.757	-0.0868211	-0.0811367
	-0.756	-0.0866004	-0.0805162
	-0.755	-0.0864216	-0.0799385
	-0.754	-0.0862397	-0.07935
	-0.753	-0.0860546	-0.0787424
	-0.752	-0.0858663	-0.0781334
	-0.751	-0.085675	-0.0775232
	-0.75	-0.0854806	-0.076912
	-0.749	-0.0852501	-0.0762632
	-0.748	-0.085016	-0.075606
	-0.747	-0.0847782	-0.0749017
	-0.746	-0.0845369	-0.0741965
	-0.745	-0.084292	-0.0734905
	-0.744	-0.0840436	-0.0727836
	-0.743	-0.0837917	-0.0720762
	-0.742	-0.0835364	-0.0713544
	-0.741	-0.0832777	-0.0706321
	-0.74	-0.0830156	-0.0699092
	-0.739	-0.0827171	-0.0691453
	-0.738	-0.0823925	-0.068353
	-0.737	-0.0820635	-0.0675602
	-0.736	-0.0817303	-0.0667671
	-0.735	-0.0813845	-0.0659654
	-0.734	-0.0810178	-0.0651469
	-0.733	-0.0806148	-0.0642962
	-0.732	-0.0802074	-0.0634454
	-0.731	-0.0797958	-0.0625948
	-0.73	-0.07938	-0.0617443
	-0.729	-0.0789601	-0.0608942
	-0.728	-0.078536	-0.0600446
	-0.727	-0.0781078	-0.0592205
	-0.726	-0.0776757	-0.0583787
	-0.725	-0.0772396	-0.0575283
	-0.724	-0.0767995	-0.0566782
	-0.723	-0.0763556	-0.0558286
	-0.722	-0.075908	-0.0549798
	-0.721	-0.0754565	-0.0541317
	-0.72	-0.0749935	-0.0532766
	-0.719	-0.0745111	-0.0524067
	-0.718	-0.0740487	-0.0515627
	-0.717	-0.0736534	-0.0507937
	-0.716	-0.0732228	-0.0499941
	-0.715	-0.0727893	-0.0491851
	-0.714	-0.0723529	-0.0483332
	-0.713	-0.0719138	-0.0474842
	-0.712	-0.0714719	-0.0466384
	-0.711	-0.0710274	-0.0457958
	-0.71	-0.0705803	-0.044952
	-0.709	-0.0701307	-0.0440783
	-0.708	-0.0696786	-0.0432075
	-0.707	-0.0692005	-0.0423534
	-0.706	-0.0687202	-0.0415026
	-0.705	-0.0682841	-0.0407012
	-0.704	-0.0678456	-0.0399123
	-0.703	-0.0674048	-0.0391451
	-0.702	-0.0669618	-0.0383814
	-0.701	-0.0665166	-0.0376215
	-0.7	-0.0660694	-0.0368538
	-0.699	-0.0656201	-0.0360845
	-0.698	-0.0651689	-0.0353195
	-0.697	-0.0647668	-0.0345778
	-0.696	-0.0643727	-0.0338331
	-0.695	-0.0639773	-0.0330794
	-0.694	-0.0636487	-0.0323865
	-0.693	-0.063319	-0.0316812
	-0.692	-0.062988	-0.0309734
	-0.691	-0.0626559	-0.0302701
	-0.69	-0.0623228	-0.0295713
	-0.689	-0.0619886	-0.0290988
	-0.688	-0.061624	-0.0286226
	-0.687	-0.0612579	-0.0281652
	-0.686	-0.0608905	-0.0277086
	-0.685	-0.0605673	-0.0272904
	-0.684	-0.0602429	-0.0268731
	-0.683	-0.0599551	-0.0264395
	-0.682	-0.0595671	-0.0259967
	-0.681	-0.0591795	-0.0255556
	-0.68	-0.0587922	-0.0251162
	-0.679	-0.0584054	-0.0246648
	-0.678	-0.0580192	-0.024215
	-0.677	-0.0576488	-0.0237794
	-0.676	-0.057279	-0.0233249
	-0.675	-0.05691	-0.0228719
	-0.674	-0.0565874	-0.0224578
	-0.673	-0.0562657	-0.0220454
	-0.672	-0.0559154	-0.0216209
	-0.671	-0.0555655	-0.0212047
	-0.67	-0.0552539	-0.0208038
	-0.669	-0.0549319	-0.0203952
	-0.668	-0.0546112	-0.0199885
	-0.667	-0.0542917	-0.0195838
	-0.666	-0.0539698	-0.0191781
	-0.665	-0.0536494	-0.0187746
	-0.664	-0.0533306	-0.0183734
	-0.663	-0.0529979	-0.0179592
	-0.662	-0.0526589	-0.017529
	-0.661	-0.0523211	-0.0171006
	-0.66	-0.0519847	-0.0166981
	-0.659	-0.0516496	-0.0165631
	-0.658	-0.0513426	-0.0164206
	-0.657	-0.0510377	-0.0162803
	-0.656	-0.0507349	-0.0161983
	-0.655	-0.0504343	-0.0161184
	-0.654	-0.0501361	-0.0160408
	-0.653	-0.0498402	-0.0159654
	-0.652	-0.0495467	-0.0158923
	-0.651	-0.049324	-0.0158778
	-0.65	-0.0491038	-0.0158657
	-0.649	-0.0488861	-0.015856
	-0.648	-0.0487147	-0.0158487
	-0.647	-0.0485465	-0.0158439
	-0.646	-0.0483814	-0.0158416
	-0.645	-0.0482196	-0.0158419
	-0.644	-0.0479907	-0.0155993
	-0.643	-0.0477876	-0.0153716
	-0.642	-0.0475877	-0.0151501
	-0.641	-0.047391	-0.0149248
	-0.64	-0.0472658	-0.0147622
	-0.639	-0.0471439	-0.0146061
	-0.638	-0.0470632	-0.0144632
	-0.637	-0.0469861	-0.0143404
	-0.636	-0.0469128	-0.0142241
	-0.635	-0.0468433	-0.0141143
	-0.634	-0.0467776	-0.0140108
	-0.633	-0.0467158	-0.0139138
	-0.632	-0.0466579	-0.0138233
	-0.631	-0.046604	-0.0137391
	-0.63	-0.046554	-0.0136613
	-0.629	-0.0465081	-0.0135797
	-0.628	-0.0464662	-0.0135042
	-0.627	-0.0464284	-0.0134553
	-0.626	-0.0463782	-0.0133961
	-0.625	-0.0463236	-0.0133344
	-0.624	-0.0462727	-0.0132784
	-0.623	-0.0462255	-0.013228
	-0.622	-0.0461821	-0.0132207
	-0.621	-0.0461425	-0.013219
	-0.62	-0.0461068	-0.0132229
	-0.619	-0.046014	-0.0132323
	-0.618	-0.0459258	-0.0132472
	-0.617	-0.0456945	-0.0132499
	-0.616	-0.0454648	-0.0132578
	-0.615	-0.0452369	-0.0132799
	-0.614	-0.0450106	-0.0133253
	-0.613	-0.044786	-0.0133757
	-0.612	-0.0445632	-0.0134138
	-0.611	-0.0442592	-0.0133744
	-0.61	-0.0439568	-0.0133402
	-0.609	-0.0436561	-0.0133111
	-0.608	-0.043357	-0.0132871
	-0.607	-0.0430441	-0.0132527
	-0.606	-0.0427248	-0.0132154
	-0.605	-0.0424068	-0.0131826
	-0.604	-0.04209	-0.0131543
	-0.603	-0.0417744	-0.0131304
	-0.602	-0.0414601	-0.0131673
	-0.601	-0.041147	-0.0132085
	-0.6	-0.0408352	-0.013254
	-0.599	-0.0405246	-0.013313
	-0.598	-0.0402154	-0.0133944
	-0.597	-0.0399074	-0.0134801
	-0.596	-0.0396007	-0.0135699
	-0.595	-0.0392953	-0.0136638
	-0.594	-0.0389874	-0.0137785
	-0.593	-0.0386711	-0.0138874
	-0.592	-0.038352	-0.0139963
	-0.591	-0.038034	-0.0141087
	-0.59	-0.0377169	-0.0142247
	-0.589	-0.0374293	-0.0143441
	-0.588	-0.0370979	-0.014422
	-0.587	-0.0367683	-0.0145038
	-0.586	-0.0364404	-0.0145894
	-0.585	-0.0361144	-0.0146788
	-0.584	-0.0357903	-0.014772
	-0.583	-0.035468	-0.0148689
	-0.582	-0.0351475	-0.0149762
	-0.581	-0.0348174	-0.0150892
	-0.58	-0.0344831	-0.0151998
	-0.579	-0.0341504	-0.0153136
	-0.578	-0.0338193	-0.0154305
	-0.577	-0.0337823	-0.0155854
	-0.576	-0.0337468	-0.0157434
	-0.575	-0.033713	-0.0159044
	-0.574	-0.0336806	-0.0160683
	-0.573	-0.0336499	-0.0162351
	-0.572	-0.0336861	-0.0164702
	-0.571	-0.0337238	-0.0167081
	-0.57	-0.0337405	-0.0169262
	-0.569	-0.0337476	-0.017136
	-0.568	-0.0337566	-0.0173488
	-0.567	-0.0337673	-0.0175645
	-0.566	-0.0337798	-0.0177831
	-0.565	-0.0337941	-0.0180046
	-0.564	-0.0338102	-0.0182289
	-0.563	-0.033828	-0.0184559
	-0.562	-0.0338476	-0.0186857
	-0.561	-0.0338688	-0.0188995
	-0.56	-0.0338918	-0.0191163
	-0.559	-0.0339165	-0.0193361
	-0.558	-0.0339593	-0.0195752
	-0.557	-0.0340364	-0.0198498
	-0.556	-0.0341153	-0.0201273
	-0.555	-0.0341506	-0.0203624
	-0.554	-0.0341881	-0.0206008
	-0.553	-0.0342277	-0.0208422
	-0.552	-0.0342694	-0.0210868
	-0.551	-0.0343132	-0.0213344
	-0.55	-0.034359	-0.021585
	-0.549	-0.0344724	-0.0219109
	-0.548	-0.0345878	-0.0222533
	-0.547	-0.0347053	-0.0225986
	-0.546	-0.0348248	-0.0229466
	-0.545	-0.0349463	-0.0232975
	-0.544	-0.0350697	-0.023651
	-0.543	-0.0351952	-0.0240072
	-0.542	-0.0353226	-0.0243933
	-0.541	-0.035452	-0.024782
	-0.54	-0.0355833	-0.0251732
	-0.539	-0.035782	-0.0256323
	-0.538	-0.0360266	-0.0261143
	-0.537	-0.0362731	-0.0265987
	-0.536	-0.0365214	-0.0270854
	-0.535	-0.036788	-0.0275907
	-0.534	-0.0370892	-0.028131
	-0.533	-0.0373922	-0.0286734
	-0.532	-0.037697	-0.0292179
	-0.531	-0.0380035	-0.0297644
	-0.53	-0.0383119	-0.0303129
	-0.529	-0.0386219	-0.0308634
	-0.528	-0.0389337	-0.0314157
	-0.527	-0.0392472	-0.0319575
	-0.526	-0.0395703	-0.0325457
	-0.525	-0.0399112	-0.0331702
	-0.524	-0.040254	-0.0337968
	-0.523	-0.0405986	-0.0344255
	-0.522	-0.0409451	-0.0350563
	-0.521	-0.0412934	-0.035689
	-0.52	-0.0416435	-0.0363237
	-0.519	-0.0419953	-0.0369603
	-0.518	-0.0423259	-0.0375746
	-0.517	-0.042589	-0.0381185
	-0.516	-0.0429203	-0.0387305
	-0.515	-0.0432543	-0.0393453
	-0.514	-0.043591	-0.0399627
	-0.513	-0.0439304	-0.0405828
	-0.512	-0.0442725	-0.0412053
	-0.511	-0.0446171	-0.0418304
	-0.51	-0.0449644	-0.042467
	-0.509	-0.0453143	-0.043172
	-0.508	-0.0456668	-0.0438793
	-0.507	-0.0460218	-0.0445704
	-0.506	-0.0463794	-0.045264
	-0.505	-0.0467497	-0.0459528
	-0.504	-0.0471231	-0.0466401
	-0.503	-0.0474997	-0.0473215
	-0.502	-0.0478794	-0.048006
	-0.501	-0.0482622	-0.0486936
	-0.5	-0.0486481	-0.0493843
	-0.499	-0.0490371	-0.050078
	-0.498	-0.049429	-0.0507746
	-0.497	-0.0497847	-0.0514648
	-0.496	-0.0501345	-0.0521579
	-0.495	-0.0504879	-0.0528813
	-0.494	-0.0508111	-0.0535797
	-0.493	-0.0511384	-0.0543156
	-0.492	-0.05147	-0.0550684
	-0.491	-0.0518435	-0.0558244
	-0.49	-0.0522215	-0.0565836
	-0.489	-0.0526039	-0.0573458
	-0.488	-0.0530493	-0.0581338
	-0.487	-0.0534991	-0.0589158
	-0.486	-0.0539532	-0.0597009
	-0.485	-0.0543891	-0.0604705
	-0.484	-0.0548297	-0.0612893
	-0.483	-0.0552375	-0.0621118
	-0.482	-0.0556503	-0.0629379
	-0.481	-0.0560681	-0.0637675
	-0.48	-0.0564909	-0.0646006
	-0.479	-0.0569185	-0.0654643
	-0.478	-0.057351	-0.0663314
	-0.477	-0.0577808	-0.0671955
	-0.476	-0.0582155	-0.0681038
	-0.475	-0.0586551	-0.0690153
	-0.474	-0.059077	-0.0699114
	-0.473	-0.0595041	-0.0708108
	-0.472	-0.0599949	-0.0717409
	-0.471	-0.0604909	-0.0726707
	-0.47	-0.0609545	-0.0736429
	-0.469	-0.0614235	-0.0746187
	-0.468	-0.0618979	-0.075598
	-0.467	-0.0623775	-0.0765809
	-0.466	-0.0628624	-0.0775671
	-0.465	-0.0633525	-0.0785566
	-0.464	-0.0638477	-0.0795494
	-0.463	-0.0643785	-0.0805758
	-0.462	-0.0649295	-0.081641
	-0.461	-0.0654855	-0.0827091
	-0.46	-0.0660463	-0.0837733
	-0.459	-0.0666119	-0.0847193
	-0.458	-0.0671448	-0.0856708
	-0.457	-0.0676827	-0.0866279
	-0.456	-0.0682257	-0.0875625
	-0.455	-0.0687735	-0.0885029
	-0.454	-0.0693262	-0.0894796
	-0.453	-0.0698836	-0.0904773
	-0.452	-0.0704458	-0.091481
	-0.451	-0.0709788	-0.0924625
	-0.45	-0.071517	-0.0934503
	-0.449	-0.0720603	-0.094444
	-0.448	-0.0725656	-0.0954437
	-0.447	-0.0730764	-0.0964492
	-0.446	-0.0735924	-0.0974604
	-0.445	-0.0741138	-0.098477
	-0.444	-0.0747058	-0.0995511
	-0.443	-0.0752916	-0.100642
	-0.442	-0.0758826	-0.101738
	-0.441	-0.0764788	-0.10284
	-0.44	-0.0770463	-0.103919
	-0.439	-0.0776194	-0.105004
	-0.438	-0.0781607	-0.106091
	-0.437	-0.0787078	-0.107222
	-0.436	-0.0792607	-0.10836
	-0.435	-0.0798192	-0.109503
	-0.434	-0.0803834	-0.110652
	-0.433	-0.080953	-0.111806
	-0.432	-0.081528	-0.112965
	-0.431	-0.0821083	-0.11413
	-0.43	-0.0826938	-0.115299
	-0.429	-0.0832844	-0.116494
	-0.428	-0.0838799	-0.117693
	-0.427	-0.0844804	-0.118887
	-0.426	-0.0851183	-0.120118
	-0.425	-0.0857774	-0.121369
	-0.424	-0.086441	-0.122625
	-0.423	-0.087109	-0.123885
	-0.422	-0.0877815	-0.12513
	-0.421	-0.0884581	-0.126379
	-0.42	-0.089139	-0.127632
	-0.419	-0.0898238	-0.128889
	-0.418	-0.0905127	-0.130149
	-0.417	-0.0914978	-0.131448
	-0.416	-0.0924866	-0.132749
	-0.415	-0.093479	-0.13405
	-0.414	-0.0944748	-0.135344
	-0.413	-0.0954738	-0.136641
	-0.412	-0.096476	-0.137941
	-0.411	-0.0975467	-0.139309
	-0.41	-0.0986202	-0.140679
	-0.409	-0.0996964	-0.142052
	-0.408	-0.100775	-0.143423
	-0.407	-0.101887	-0.144819
	-0.406	-0.103016	-0.146233
	-0.405	-0.104139	-0.14764
	-0.404	-0.105261	-0.149045
	-0.403	-0.106385	-0.150451
	-0.402	-0.10751	-0.15183
[truncated: 2,802 more rows]

## Sheet: fig_S4c_right
nhp_neuron_id	PI_lags	PI_undershoot	PI_overshoot
amadeus08292019_a neur 33	0.1	-0.382851	-0.335947
	0.11	-0.441358	-0.390515
	0.12	-0.498155	-0.444836
	0.13	-0.551916	-0.497845
	0.14	-0.601414	-0.548526
	0.15	-0.645556	-0.595932
	0.16	-0.683402	-0.639199
	0.17	-0.71418	-0.677563
	0.18	-0.737288	-0.710366
	0.19	-0.752312	-0.737079
	0.2	-0.759021	-0.757294
	0.21	-0.757381	-0.770735
	0.22	-0.747597	-0.777292
	0.23	-0.730033	-0.776971
	0.24	-0.705184	-0.76988
	0.25	-0.673638	-0.756229
	0.26	-0.636048	-0.736303
	0.27	-0.593121	-0.710455
	0.28	-0.545605	-0.679094
	0.29	-0.494271	-0.642675
	0.3	-0.439892	-0.601691
	0.31	-0.383233	-0.556664
	0.32	-0.325034	-0.508137
	0.33	-0.265994	-0.456663
	0.34	-0.206767	-0.402797
	0.35	-0.147957	-0.347088
	0.36	-0.0901118	-0.290076
	0.37	-0.0337231	-0.232288
	0.38	0.0207697	-0.174227
	0.39	0.0729786	-0.116375
	0.4	0.122555	-0.0591838
	0.41	0.169206	-0.00307598
	0.42	0.212706	0.0515725
	0.43	0.252891	0.10442
	0.44	0.28965	0.155157
	0.45	0.322911	0.203508
	0.46	0.352628	0.249232
	0.47	0.378775	0.292118
	0.48	0.40135	0.331978
	0.49	0.420374	0.368656
	0.5	0.435886	0.402022
	0.51	0.447946	0.431975
	0.52	0.456624	0.458434
	0.53	0.462007	0.481345
	0.54	0.464194	0.500676
	0.55	0.463302	0.516421
	0.56	0.459469	0.528602
	0.57	0.45285	0.537269
	0.58	0.443615	0.54249
	0.59	0.431952	0.544361
	0.6	0.418078	0.543001
	0.61	0.402222	0.538549
	0.62	0.384618	0.531167
	0.63	0.365494	0.521038
	0.64	0.34507	0.508359
	0.65	0.323569	0.49335
	0.66	0.301224	0.476243
	0.67	0.278283	0.457282
	0.68	0.254998	0.436737
	0.69	0.231624	0.414893
	0.7	0.208414	0.392039
	0.71	0.185616	0.368486
	0.72	0.163475	0.344545
	0.73	0.142227	0.320528
	0.74	0.122096	0.296735
	0.75	0.103281	0.273451
	0.76	0.0859568	0.250935
	0.77	0.0702712	0.229419
	0.78	0.0563494	0.209104
	0.79	0.0442854	0.190153
	0.8	0.0341355	0.172689
	0.81	0.0259196	0.15679
	0.82	0.0196167	0.142493
	0.83	0.0151726	0.129796
	0.84	0.0125028	0.118656
	0.85	0.0114884	0.108996
	0.86	0.0119769	0.100707
	0.87	0.0137861	0.0936559
	0.88	0.0167083	0.0876749
	0.89	0.0205153	0.082576
	0.9	0.0249696	0.0781575
	0.91	0.0298278	0.0741986
	0.92	0.0348443	0.0704775
	0.93	0.0397815	0.0667832
	0.94	0.0444153	0.0629224
	0.95	0.0485428	0.0587245
	0.96	0.0519865	0.0540476
	0.97	0.0545952	0.0487816
	0.98	0.0562494	0.042853
	0.99	0.0568618	0.0362266
	1	0.0563821	0.0289065
	1.01	0.0548068	0.0209364
	1.02	0.0521784	0.012393
	1.03	0.0485767	0.003382
	1.04	0.0441122	-0.00596431
	1.05	0.0389189	-0.0154945
	1.06	0.033149	-0.0250418
	1.07	0.0269703	-0.0344277
	1.08	0.0205635	-0.0434643
	1.09	0.0141178	-0.0519621
	1.1	0.00782197	-0.0597355
	1.11	0.00185898	-0.0666047
	1.12	-0.00360268	-0.0724096
	1.13	-0.00841163	-0.0770141
	1.14	-0.0124349	-0.0803096
	1.15	-0.0155634	-0.0822181
	1.16	-0.0177096	-0.0826917
	1.17	-0.0188102	-0.0817138
	1.18	-0.018827	-0.0793005
	1.19	-0.0177431	-0.0754975
	1.2	-0.0155638	-0.0703786

## Sheet: fig_S4d_left
animal_id	periodicity_undershoot	periodicity_overshoot	periodicity_difference		hist_edges
amadeus dist3	470	500	-30		-500
	500	610	-110		-440
	600	650	-50		-380
	540	950	-410		-320
	590	920	-330		-260
	690	730	-40		-200
	650	650	0		-140
	460	530	-70		-80
	660	440	220		-20
	830	970	-140		40
	450	580	-130		100
	710	620	90		160
	530	600	-70		220
	590	920	-330		280
	660	870	-210		340
	660	520	140		400
	630	430	200		460
	440	480	-40
	490	630	-140
	410	440	-30
	960	700	260
	450	490	-40
	710	610	100
	590	840	-250
	870	1000	-130
	560	660	-100
	820	830	-10
	600	670	-70
	900	450	450
	660	580	80
	600	580	20
	510	550	-40
	670	820	-150
	470	990	-520
	660	650	10
	490	680	-190
	590	790	-200
	530	570	-40
	660	700	-40
	640	680	-40
	1000	790	210
	110	110	0
	390	680	-290
	590	660	-70
	700	870	-170
	810	780	30
	480	660	-180
	540	630	-90
	630	670	-40
	470	490	-20
	520	500	20
	590	610	-20
	580	700	-120
	570	970	-400
	620	450	170
	530	630	-100
	550	570	-20
	480	680	-200
	770	860	-90
	760	670	90
	510	680	-170
	670	1000	-330
	710	870	-160
	550	460	90
	650	960	-310
	820	460	360
	550	720	-170
	790	510	280
	560	550	10
	610	840	-230
	520	910	-390
	640	600	40
	430	820	-390
	630	790	-160
	670	450	220
	700	850	-150
	520	560	-40
	860	710	150
	890	460	430
	520	500	20
	640	670	-30
	590	500	90
	600	520	80
	730	740	-10
	560	560	0
	610	640	-30
	890	960	-70
	420	470	-50
	500	510	-10
	520	730	-210
	560	930	-370
	800	640	160
	720	580	140
	850	700	150
	690	760	-70
	640	840	-200
	700	520	180
	600	940	-340
	460	540	-80
	730	730	0
	610	600	10
	500	970	-470
	800	490	310
	700	940	-240
	620	550	70
	460	700	-240
	610	560	50
	690	810	-120
	550	500	50
	480	560	-80
	500	890	-390
	610	870	-260
	650	460	190
	510	540	-30
	850	870	-20
	610	550	60
	650	780	-130
	490	570	-80
	550	640	-90
	670	520	150
	470	860	-390
	610	760	-150
	610	560	50
	700	920	-220
	600	630	-30
	480	690	-210
	700	1000	-300
	440	700	-260
	690	670	20
	560	920	-360
	530	410	120
	610	480	130
	680	590	90
	600	810	-210
	690	490	200
	540	720	-180
	690	660	30
	790	640	150
	460	520	-60
	580	740	-160
	430	740	-310
	780	890	-110
	550	770	-220
	580	810	-230
	390	430	-40
	610	890	-280
	750	260	490
	820	890	-70
	780	900	-120
	640	560	80
	550	950	-400
	830	490	340
	650	880	-230
	820	450	370
	630	730	-100
	660	790	-130
	460	800	-340
	720	700	20
	470	680	-210
	700	540	160
	520	780	-260

## Sheet: fig_S4d_right
animal_id	periodicity_undershoot	periodicity_overshoot	periodicity_difference		hist_edges
mahler dist3	720	900	-180		-500
	550	720	-170		-440
	680	780	-100		-380
	490	830	-340		-320
	500	930	-430		-260
	560	910	-350		-200
	530	780	-250		-140
	460	690	-230		-80
	540	560	-20		-20
	590	920	-330		40
	590	820	-230		100
	610	710	-100		160
	580	620	-40		220
	860	880	-20		280
	520	810	-290		340
	610	920	-310		400
	550	700	-150		460
	630	690	-60
	620	550	70
	730	600	130
	500	770	-270
	480	930	-450
	640	580	60
	490	800	-310
	550	490	60
	560	760	-200
	710	830	-120
	730	890	-160
	660	820	-160
	860	740	120
	730	520	210
	540	470	70
	480	750	-270
	690	750	-60
	520	650	-130
	500	630	-130
	830	790	40
	450	930	-480
	860	770	90
	720	880	-160
	500	880	-380
	510	460	50
	670	790	-120
	680	790	-110
	840	760	80
	610	840	-230
	640	740	-100
	740	790	-50
	600	730	-130
	650	790	-140
	640	970	-330
	710	960	-250
	620	960	-340
	460	970	-510
	940	930	10
	500	570	-70
	600	740	-140
	760	840	-80
	690	680	10
	620	520	100
	590	670	-80
	800	870	-70
	650	700	-50
	510	500	10
	660	580	80
	550	510	40
	630	590	40
	550	560	-10
	660	510	150
	440	760	-320
	610	810	-200
	820	760	60
	840	480	360
	740	900	-160
	700	550	150
	720	860	-140
	620	510	110
	600	560	40
	700	500	200
	690	800	-110
	580	480	100
	750	600	150
	790	830	-40
	740	880	-140
	680	760	-80
	740	770	-30
	660	570	90
	690	820	-130
	680	850	-170
	650	520	130
	540	590	-50
	700	940	-240
	680	840	-160
	840	870	-30
	430	480	-50
	580	500	80
	620	770	-150
	500	570	-70
	610	700	-90
	640	700	-60
	530	990	-460
	470	960	-490
	860	700	160
	470	600	-130
	600	780	-180
	880	770	110
	740	730	10
	640	910	-270
	970	530	440
	530	730	-200
	520	900	-380
	600	710	-110
	620	890	-270
	700	430	270
	600	970	-370
	840	920	-80
	760	930	-170
	770	980	-210
	520	870	-350
	760	830	-70
	570	740	-170
	630	870	-240
	770	880	-110
	680	840	-160
	950	860	90
	590	680	-90
	600	670	-70
	670	700	-30
	730	790	-60
	500	880	-380
	630	550	80
	780	970	-190
	530	580	-50
	590	820	-230
	640	580	60
	480	620	-140
	600	590	10
	660	580	80
	760	900	-140
	630	720	-90
	640	850	-210
	730	660	70
	650	580	70
	650	580	70
	760	810	-50
	660	480	180
	600	570	30
	470	540	-70
	700	900	-200
	510	480	30
	510	550	-40
	710	530	180
	470	760	-290
	490	840	-350
	680	660	20
	530	660	-130
	720	950	-230
	730	670	60
	670	660	10
	840	740	100
	670	590	80
	550	640	-90
	580	750	-170
	720	630	90
	510	560	-50
	480	450	30
	400	400	0
	790	800	-10
	620	910	-290
	830	980	-150
	580	1000	-420
	860	590	270
	770	900	-130
	650	660	-10
	690	1000	-310
	520	1000	-480
	640	500	140
	550	950	-400
	690	930	-240
	520	870	-350
	960	590	370
	700	630	70
	460	650	-190
	930	630	300
	460	510	-50
	480	420	60
	420	680	-260
	980	810	170
	710	880	-170
	680	950	-270
	570	990	-420
	640	760	-120
	840	570	270
	700	820	-120

## Sheet: fig_S4e_monk_a
F_stat_dist_FR	F_stat_dist_slopeofFR	p_val_dist_FR	p_val_dist_slopeofFR		histo_FR_slopeofFR	hist_edges
1.56168	2.30902	0.183419	0.05713		2.63826	-10
1.57677	0.836189	0.178616	0.502391		1.55013	-9.5
0.268411	0.712996	0.898324	0.583207		-2.27349	-9
0.502436	1.24601	0.733971	0.290714		1.37161	-8.5
3.565	0.926738	0.00685217	0.447743		-2.58836	-8
0.142976	0.407682	0.966075	0.803184		-1.74554	-7.5
0.436847	0.737249	0.782038	0.566725		1.24411	-7
1.25384	0.440621	0.286808	0.779278		-2.68596	-6.5
2.33834	0.204583	0.0538654	0.93588		-0.959253	-6
3.22339	1.67326	0.0122995	0.154345		3.36305	-5.5
0.347052	0.501132	0.846083	0.734929		-1.75321	-5
0.32268	2.59617	0.862839	0.0354528		2.86128	-4.5
2.97902	1.6074	0.0186141	0.170664		-1.4781	-4
0.626331	2.13958	0.643872	0.074662		0.463454	-3.5
0.994902	0.873451	0.409988	0.479788		1.32069	-3
1.24938	3.83773	0.289103	0.00443216		1.47481	-2.5
0.929845	0.495804	0.445946	0.738842		2.05554	-2
0.397098	1.59208	0.810793	0.174908		1.47908	-1.5
1.1921	0.64645	0.313513	0.629688		2.96502	-1
0.867675	0.827161	0.483616	0.508771		4.46311	-0.5
0.521553	0.955873	0.719946	0.431796		3.82496	0
1.05527	0.563686	0.378459	0.689162		-1.03703	0.5
0.714155	1.18096	0.582483	0.31849		0.489729	1
0.56272	0.745476	0.689812	0.561433		-1.89083	1.5
1.19712	1.29479	0.311564	0.271872		2.67134	2
0.375795	0.584242	0.825911	0.674295		-1.63957	2.5
1.54994	3.29547	0.187204	0.0119813		1.29427	3
1.85588	1.54708	0.116867	0.188233		0.550415	3.5
1.04935	0.621448	0.381273	0.647506		2.08112	4
1.86946	0.44967	0.114763	0.772532		0.405161	4.5
1.62732	0.82424	0.165889	0.510424		13.1517	5
0.646658	0.811233	0.629578	0.520479		16.6716	5.5
3.68079	2.43668	0.0060713	0.0494512		-3.05663	6
3.06836	5.75432	0.0158932	0.000143374		4.62353	6.5
0.684618	0.789467	0.602696	0.532107		-0.626567	7
1.54103	0.438819	0.188227	0.780604		10.1513	7.5
2.00086	0.97335	0.0924484	0.421276		20.4904	8
0.494795	0.357832	0.739583	0.838594		9.52042	8.5
0.985834	1.03584	0.414502	0.387868		53.5134	9
1.64648	0.615484	0.160496	0.651602		6.79931	9.5
1.18497	1.29542	0.316548	0.270933		21.2782	10
1.60941	2.56867	0.170081	0.0373154		11.6692
1.37944	0.554055	0.239302	0.69614		4.42262
0.428563	0.762172	0.788043	0.550308		28.0489
0.120684	0.409052	0.975081	0.802092		9.44255
0.802933	1.65279	0.523712	0.160339		2.8692
4.69657	1.33351	0.00101492	0.257065		-2.46492
0.763762	0.818071	0.549477	0.515268		2.99488
1.36189	1.3066	0.246459	0.267925		2.70331
0.817346	0.092635	0.514766	0.984735		4.50807
0.750602	0.554301	0.557894	0.695987		1.54766
0.616741	0.469532	0.650935	0.758035		4.14685
0.483653	0.41352	0.74776	0.798868		3.03103
1.82025	0.801742	0.123921	0.524888		7.98481
0.855119	2.38718	0.490841	0.0521127		2.11971
1.51627	0.29509	0.197046	0.880738		2.01464
0.846545	0.444895	0.49617	0.776022		3.45585
0.539009	0.23696	0.707167	0.917327		2.7531
1.5412	3.29441	0.190611	0.0123183		4.56123
0.726877	0.427959	0.573654	0.788518		6.0387
3.97381	1.11253	0.00334663	0.349581		4.1254
1.39808	1.5028	0.233935	0.206469		3.46308
0.73125	0.661197	0.5707	0.619105		0.769487
0.657479	0.551872	0.62171	0.697726		0.5338
1.45576	2.93386	0.213862	0.0201834		2.34842
0.134863	0.316291	0.969505	0.867156		-1.40105
1.89417	0.485013	0.109673	0.746756		3.69694
1.73759	0.592074	0.139795	0.6685		-1.81494
3.06373	2.60028	0.0160714	0.0351902		3.19381
2.58739	1.26671	0.0363016	0.284619		2.0515
2.68523	1.21042	0.0305475	0.305588		2.29073
0.665907	0.209765	0.615812	0.932993		-1.52243
0.283501	0.907333	0.888697	0.459781		0.934055
0.628144	2.12913	0.642576	0.0766262		2.97812
1.65173	1.74523	0.159795	0.139547		-1.37367
1.67417	0.427988	0.154221	0.788411		-2.98427
3.05382	0.998287	0.0165689	0.408947		3.22586
2.47645	0.997371	0.0431693	0.409263		-1.673
0.454908	0.924589	0.768801	0.450978		0.525779
4.60862	1.6436	0.00113276	0.16361		2.46369
4.67634	0.213234	0.00105375	0.930695		2.62275
1.22722	2.24586	0.299098	0.0669562		2.7389
4.045	0.220048	0.00335934	0.926492		0.964623
0.714746	1.13938	0.582237	0.337546		-0.41156
1.74611	0.233306	0.137697	0.919668		0.632272
0.653463	0.403122	0.624523	0.806484		-0.0661517
0.509263	0.404625	0.728952	0.8054		-0.808123
1.25631	1.11975	0.285541	0.3458		1.70677
1.82724	1.12146	0.121445	0.345062		3.11409
0.183575	0.408775	0.946969	0.802409		3.19634
2.17211	3.20913	0.0702532	0.0125237		1.0701
0.685621	0.285344	0.60199	0.887561		0.472502
1.03697	1.33584	0.387019	0.25511		-1.85206
2.49732	2.00759	0.0413927	0.0920325		3.07268
1.44916	1.06669	0.216038	0.372192		-3.08653
1.02869	2.91952	0.391404	0.0209364		2.45433
0.0576561	0.624411	0.993829	0.645208		-1.22991
0.860456	0.471927	0.487214	0.756375		4.88638
1.72784	0.549499	0.141682	0.699455		2.41118
1.08698	1.81627	0.361698	0.123821		-1.423
1.03458	0.685662	0.388235	0.602001		3.09004
0.678833	1.29594	0.60683	0.273746		1.2509
2.29884	1.39646	0.0572972	0.233679		2.41052
5.21825	2.54691	0.000372289	0.038374		1.9582
0.870224	0.692005	0.481317	0.597883		-2.5328
0.283535	0.917091	0.88873	0.453417		3.81392
2.31958	1.78361	0.0554448	0.130748		2.752
1.04449	0.298938	0.383339	0.878509		1.69795
1.96832	3.60788	0.0984026	0.00693931		-2.27001
2.84672	1.55246	0.0232445	0.186038		12.6972
3.19096	2.64055	0.0129751	0.03337		8.22162
2.14306	0.355554	0.0738969	0.840134		2.56197
1.90795	0.718197	0.107333	0.579959		2.00882
3.80559	1.72447	0.0045392	0.14407		0.76481
1.75783	0.573626	0.135998	0.682033		3.07776
1.47375	0.518813	0.208849	0.721982		9.17021
2.89715	2.49199	0.0224352	0.0451821		-1.73727
1.30088	0.748812	0.270297	0.560946		3.55739
0.190648	0.676184	0.943176	0.609402		-1.66971
15.2855	2.13382	4.01887e-12	0.0748109		1.64112
18.136	1.4644	2.26022e-14	0.210963		1.74599
1.73175	4.78838	0.140768	0.000796038		5.07312
0.420248	1.29933	0.794117	0.268481
6.43491	1.81138	4.1293e-05	0.12445
2.19243	2.81899	0.068067	0.024391
12.5815	2.43018	5.56609e-10	0.0461868
20.57	0.0796398	2.80686e-16	0.988564
10.4683	0.947916	2.68539e-08	0.435594
56.7948	3.2814	7.95284e-43	0.0112014
7.62088	0.821569	5.01718e-06	0.511568
21.3971	0.118828	6.38564e-17	0.975816
13.0946	1.42544	2.19381e-10	0.223682
6.49233	2.0697	4.02883e-05	0.0832745
1.68748	1.02233	0.150669	0.39464
30.2674	2.21844	1.08397e-23	0.0655485
11.7691	2.32651	2.59452e-09	0.0550029
3.40688	0.537678	0.00901335	0.708109
1.25585	3.72077	0.285745	0.00530784
5.85781	2.86293	0.000117059	0.0226417
1.24576	2.25408	0.289861	0.0617809
5.14238	2.43908	0.000422086	0.0456394
7.4812	2.97313	6.34737e-06	0.0189901
2.64676	1.0991	0.0323083	0.356186
1.53577	1.46391	0.190647	0.21218
1.73991	0.162627	0.139122	0.957192
0.303081	0.93017	0.875945	0.44594
5.63558	1.48873	0.000175363	0.203965
0.520579	0.242989	0.720638	0.913928
0.94507	0.884118	0.437274	0.473197
5.39052	2.35949	0.000279346	0.0536268
9.5445	1.55969	1.50275e-07	0.183945
3.31997	1.20026	0.0108409	0.310671
3.79019	1.77555	0.00468223	0.133404
1.02638	0.803711	0.39274	0.524278
1.47728	0.774916	0.207523	0.542626
0.541155	0.900384	0.705578	0.463878
0.614656	0.771704	0.652195	0.544449
5.59887	2.14303	0.000194709	0.0775483
3.03122	0.278127	0.0171208	0.892089
5.79532	1.23409	0.000139106	0.296113
7.67168	1.63298	4.61901e-06	0.166497
5.72089	1.59548	0.000160798	0.175028
3.67971	0.216629	0.00565768	0.929063
3.31004	2.54056	0.0106217	0.0398963
4.50775	3.97395	0.00142486	0.00434803
1.32694	1.7618	0.25872	0.13547
1.08123	1.06483	0.365048	0.373402
0.445978	0.707696	0.775349	0.587006
1.19899	1.23892	0.310541	0.293799
0.527456	0.795796	0.715621	0.528723
0.258269	0.232816	0.904564	0.919846
1.34626	0.212908	0.251743	0.931186
1.27358	2.01339	0.279474	0.0920888
0.949655	0.814803	0.435047	0.516219
0.382163	0.315922	0.821446	0.867358
0.126197	0.862954	0.97296	0.486362
0.611009	0.38989	0.654933	0.815821
1.1887	1.27042	0.31481	0.281009
1.92188	1.33421	0.105535	0.256364
0.867736	0.879889	0.483268	0.476572
2.60203	0.253603	0.0357947	0.907157
1.36384	1.43403	0.245671	0.222409
1.37643	0.629696	0.240774	0.641569
1.28649	1.19203	0.275144	0.315867
2.29967	2.20492	0.0579072	0.0681523
0.798333	0.983952	0.527103	0.419166
1.05526	0.463776	0.378347	0.762288
0.454885	0.269517	0.768829	0.897438
0.620063	0.967668	0.648441	0.42553
2.15822	3.55927	0.0735265	0.00819022
1.18385	0.785478	0.317248	0.535597
0.845675	1.19707	0.496982	0.312987
1.51001	0.956138	0.198318	0.43263
6.92833	3.23139	2.5046e-05	0.015263
0.411229	0.729731	0.800535	0.572705
0.95301	0.77997	0.433476	0.538896
0.975938	1.462	0.420565	0.213239
1.29341	0.564726	0.272127	0.688421
1.3921	1.019	0.236103	0.397425
0.898056	1.26182	0.465154	0.284815
1.01553	0.709864	0.399582	0.585893
0.89994	0.548527	0.464031	0.700227
1.08651	1.2373	0.362887	0.294734
1.75131	0.598966	0.138408	0.663741
2.2498	1.27936	0.0632594	0.27788
0.623409	1.19908	0.646075	0.311082
0.284827	0.235218	0.887723	0.9183
1.04082	2.85577	0.386554	0.0243552
0.207403	0.411612	0.934214	0.800167
1.55213	1.2395	0.1873	0.295225
1.03573	0.218448	0.38908	0.927843
0.385741	0.244503	0.818786	0.912639
0.434763	0.903053	0.783434	0.463945
1.84823	2.08834	0.120049	0.0860714
0.488617	1.4312	0.744103	0.226288
0.443161	1.19205	0.777424	0.313081
0.332144	0.384264	0.856386	0.819956
2.05693	0.394517	0.0849694	0.812632
1.08732	1.55847	0.361807	0.183818
0.140356	0.590496	0.967183	0.669634
0.285708	1.50402	0.887291	0.199403
0.510201	0.861603	0.728267	0.486842
0.907462	1.07791	0.45915	0.366599
5.41948	2.22566	0.000274011	0.0652036
2.84243	0.790925	0.0235549	0.531364
0.294519	0.617327	0.881566	0.650327
0.885316	0.494086	0.472308	0.740103
0.611982	0.921469	0.654152	0.451119
0.430826	0.958532	0.78641	0.4298
2.30539	1.31203	0.0570355	0.264292
0.856912	1.40316	0.489577	0.231556
1.65018	0.530689	0.16006	0.713239
1.10274	1.39791	0.354366	0.233482
1.75927	1.03808	0.135616	0.387281
0.862981	2.03306	0.485856	0.0886677
0.499852	0.13272	0.735868	0.970347
0.399588	0.280522	0.808993	0.890594
2.03767	0.846423	0.0877845	0.496394
0.158016	0.490223	0.959352	0.742938
1.80464	0.129161	0.126879	0.971694
3.23485	0.944124	0.0126845	0.442429
0.725351	0.230521	0.574764	0.921271
0.253138	0.724431	0.907781	0.575407
0.319438	1.32037	0.865032	0.260743
1.31484	0.901062	0.262818	0.4628
0.917437	2.43987	0.453155	0.0456537
0.183623	0.749246	0.946924	0.558714
0.199583	1.90863	0.938497	0.10875
1.96564	1.54297	0.0980002	0.188117
1.03564	0.697847	0.387994	0.593694
0.32614	0.753656	0.860481	0.5559
0.837463	1.12915	0.501572	0.341655
0.433504	0.580548	0.78446	0.67687
0.656061	1.21067	0.622741	0.305033
0.295327	0.34034	0.880999	0.85067
0.413135	0.657508	0.799241	0.621801
0.927271	0.473339	0.447493	0.755326
0.930458	0.775821	0.445713	0.54136
1.73694	1.11661	0.140349	0.348524
3.35218	2.41813	0.00992482	0.0479494
0.670724	2.30307	0.612491	0.0580093
0.570475	1.58275	0.684168	0.178293
0.455736	0.179412	0.768227	0.948938
2.31569	1.60345	0.0562128	0.173222
1.96058	1.77236	0.100389	0.137061
0.166801	1.56742	0.955243	0.181055
5.12554	2.14742	0.000442754	0.0732811
1.03999	2.41366	0.385534	0.0475758
1.00332	3.98759	0.404905	0.00328922
0.504935	0.943172	0.732133	0.438254
1.22818	2.11796	0.297326	0.0768388
0.825707	0.344111	0.50892	0.848182
3.67952	0.453658	0.00560801	0.769764
0.51564	0.102035	0.724269	0.981768
0.304452	1.48336	0.875057	0.205396
0.687963	0.1926	0.600401	0.94229
1.79125	0.316666	0.128619	0.866892
0.530808	1.42302	0.713141	0.225054
0.713649	0.474305	0.582722	0.75463
1.88363	0.230397	0.111365	0.921341
1.8151	1.43791	0.12401	0.219914
0.664112	0.400153	0.617074	0.808576
1.50183	3.17483	0.19983	0.013545
3.35551	2.82973	0.00989762	0.0245482
3.38873	0.925031	0.00946618	0.449686
0.367779	0.138634	0.831628	0.967831
2.09068	0.885029	0.0811843	0.473872
1.28897	2.32317	0.273983	0.0587729
1.33411	0.0731291	0.256375	0.99023
3.51947	0.896725	0.00759785	0.466003
3.49708	0.758176	0.00796131	0.553577
0.810424	0.859769	0.5191	0.48991
0.963374	0.409424	0.426922	0.801923
0.268453	0.131906	0.898292	0.970698
0.0333475	0.423334	0.997867	0.791854
2.46991	1.50529	0.0435409	0.199142
0.0310194	0.693551	0.998148	0.596575
0.514601	0.572186	0.725034	0.682907
0.340932	0.242192	0.850364	0.914376
2.15748	1.63499	0.0722455	0.163664
2.02934	2.4409	0.088657	0.0457174
1.49646	1.42398	0.201542	0.22448
0.322112	0.160345	0.863213	0.958252
0.664487	0.855734	0.616816	0.490269
1.7276	1.41001	0.142047	0.229052
0.819732	1.10567	0.512772	0.352958
1.62146	0.418835	0.167019	0.795116
0.697345	0.246756	0.594004	0.91157
0.343716	0.279291	0.848442	0.891412
0.7584	1.63954	0.552643	0.163073
2.07153	1.38946	0.0828888	0.236018
0.30155	1.33026	0.87695	0.257614
0.711961	1.59933	0.583905	0.172934
2.9497	2.31743	0.0197508	0.0569854
1.54481	1.00006	0.187509	0.40702
0.418584	0.506241	0.795299	0.731177
0.442443	0.662433	0.777925	0.618738
1.14757	1.26561	0.333238	0.283246
0.535856	0.613504	0.709443	0.653095
2.36363	2.42978	0.0518011	0.046665
0.949947	0.807873	0.434547	0.520504
0.70787	2.12158	0.586739	0.0772879
1.46511	1.38986	0.211294	0.236701
0.794379	0.296191	0.529222	0.880324
2.24891	1.68267	0.0628535	0.155135
2.30465	3.11278	0.0572818	0.0154588
0.616368	0.594556	0.651046	0.66693
0.462909	0.351424	0.762966	0.842857
1.4339	0.598289	0.221781	0.664305
2.59103	0.884266	0.0355604	0.472839
0.503514	0.216149	0.733177	0.929461
0.360236	0.370725	0.836866	0.829381
0.845292	1.42733	0.496723	0.223935
0.931669	1.86735	0.445129	0.115937
1.05228	0.239217	0.379852	0.916007
4.33269	1.2186	0.00190837	0.303472
1.93559	2.30534	0.103526	0.0593863
1.32115	0.108558	0.261839	0.97942
0.43593	2.27029	0.782652	0.063882
3.87927	0.682923	0.00426539	0.604873
2.64979	1.57969	0.0329847	0.182845
1.60961	0.498509	0.170714	0.736854
1.642	1.44233	0.162568	0.218977
0.26267	1.17136	0.901847	0.322715
0.15896	0.463923	0.95889	0.762225
0.87028	0.69115	0.481613	0.598364
2.41177	1.93927	0.0483856	0.102952
1.55088	1.54734	0.186437	0.187492
0.586569	2.43863	0.672537	0.0468083
0.829351	0.99519	0.506937	0.409874
3.74626	0.673581	0.00518838	0.610603
0.320795	1.96546	0.864054	0.0988203
0.982607	0.652605	0.416646	0.62531
0.559771	1.267	0.69199	0.282377
1.36193	0.452863	0.2462	0.770313
0.162823	1.16117	0.957081	0.327544
0.159029	3.24556	0.958857	0.0122255
1.5541	0.289171	0.185668	0.884976
0.597069	0.637064	0.664933	0.636373
1.44773	0.745469	0.217293	0.561534
1.14202	0.377042	0.336185	0.824993
1.68076	0.232871	0.153521	0.919734
4.51802	2.06368	0.00139934	0.0852392
1.36454	0.705357	0.245387	0.588767
1.08048	0.274773	0.365888	0.8941
0.559496	1.29691	0.692194	0.271032
1.07946	0.264769	0.366171	0.900438
1.93786	2.00959	0.103321	0.0936219
0.461991	0.873162	0.76362	0.481243
1.63447	2.86439	0.164961	0.0245347
1.64899	1.21225	0.161999	0.309368
1.12274	1.81027	0.345243	0.126369
0.304191	0.695156	0.875148	0.595655
0.0799989	0.730514	0.988444	0.571547
0.238048	0.557352	0.91679	0.693772
0.615863	0.280652	0.651447	0.890452
0.387375	1.39034	0.817709	0.236576
0.145087	1.26119	0.965125	0.285061
0.337329	0.252463	0.852774	0.90806
0.441512	0.320933	0.778591	0.863883
5.3795	0.493125	0.00031504	0.740801
0.279153	0.640787	0.891408	0.63379
1.07003	0.579962	0.371013	0.677397
1.70911	1.10353	0.14758	0.35582
1.22186	0.307118	0.301122	0.873105
0.0796331	0.32056	0.988541	0.864135
0.904686	1.06667	0.461284	0.373651
0.667877	1.00056	0.614702	0.407864
0.733975	0.488911	0.569203	0.743886
1.75856	0.935717	0.136852	0.44401
0.296702	0.485624	0.880049	0.746299
0.212457	0.514622	0.93142	0.72507
0.566348	0.22508	0.687227	0.924151
0.239799	0.438788	0.915679	0.780455
4.53417	2.12299	0.00143574	0.0804189
2.12906	0.501717	0.0773345	0.734512
1.23381	1.88994	0.295141	0.110486
2.18324	0.444836	0.0693985	0.7762
2.35246	3.77547	0.0527501	0.00480181
0.836911	0.87965	0.501951	0.475703
0.209314	1.97978	0.93312	0.0994492
0.485974	0.286792	0.746062	0.886573
1.11122	0.237789	0.350189	0.916962
0.619522	0.593472	0.648735	0.667522
4.19766	1.10762	0.00231244	0.352132
0.758794	0.258177	0.552366	0.904657
1.00154	0.361753	0.406209	0.835807
1.05126	1.23919	0.380156	0.293896
1.01949	0.836453	0.396439	0.502396
2.71005	1.45915	0.0294931	0.213736
0.906893	0.417809	0.459523	0.79581
1.09157	1.9572	0.360007	0.10043
0.543005	0.224201	0.704211	0.924866
0.750343	1.24094	0.558115	0.293435
0.229724	0.672534	0.921709	0.61137
1.49068	0.499381	0.2039	0.736215
1.02511	0.287276	0.393922	0.88597
2.62203	0.211511	0.0344034	0.931923
2.56064	0.602446	0.0381449	0.661259
0.64525	3.17805	0.630591	0.0151103
4.76238	0.948454	0.00091169	0.437178
5.0541	2.3021	0.000548	0.0602807
1.35802	1.91735	0.248543	0.109856
1.31308	0.647935	0.264048	0.62867
3.35825	1.6603	0.00994931	0.158821
0.878419	0.886762	0.476524	0.471702
1.00957	3.27957	0.401854	0.0115457
1.51643	0.789853	0.196621	0.532687
14.1825	1.48529	5.1101e-11	0.206027
9.25737	1.03575	3.16664e-07	0.388973
0.334155	2.26113	0.854975	0.0635873
0.416853	1.10636	0.796506	0.35479
2.95354	0.391573	0.0198686	0.814578
2.61243	0.603608	0.0348721	0.660606
2.43382	1.66901	0.0464607	0.156219
4.34221	1.26445	0.00184049	0.283397
1.42345	0.0701057	0.224883	0.991009
0.719416	0.487956	0.579035	0.744595
2.17586	1.282	0.0709732	0.278253
10.5893	1.41909	4.1935e-08	0.229607
0.716182	2.45345	0.581213	0.0467611
0.595013	0.987791	0.666414	0.413806
2.13985	0.430497	0.0749289	0.786624
0.995522	0.555077	0.409604	0.695411
1.45461	0.0723812	0.215052	0.990444
1.33873	0.847237	0.254592	0.495832
1.06072	0.434378	0.375457	0.783793
0.945376	0.436827	0.43744	0.78201
1.51884	1.14761	0.195594	0.33372
1.23647	0.412374	0.294581	0.799737
0.204904	2.33778	0.935655	0.0547963
0.78988	1.11769	0.53216	0.347772
0.751228	0.349983	0.557571	0.843998
0.65344	0.456931	0.624725	0.76731
4.43389	0.876499	0.0016194	0.478437
1.54683	3.21654	0.187866	0.0130672
0.394054	0.219114	0.812913	0.927649
4.03021	2.38909	0.00331888	0.0522782
1.71353	0.625285	0.14622	0.644881
2.12928	0.835975	0.0765898	0.503449
2.79054	1.04456	0.0263022	0.385211
0.318682	0.662913	0.865437	0.618412
5.84795	0.774831	0.000147227	0.542863
0.656183	0.789294	0.622901	0.534038
1.84028	1.39398	0.120831	0.23876
1.9171	0.642523	0.107414	0.633024
0.91506	0.934403	0.455463	0.447367
0.827702	0.934708	0.508462	0.446618

## Sheet: fig_S4e_monk_m
F_stat_dist_FR	F_stat_dist_slopeofFR	p_val_dist_FR	p_val_dist_slopeofFR		histo_FR_slopeofFR	hist_edges
6.60571	7.23657	3.0604e-05	9.83328e-06		-0.630857	-10
26.0478	0.686786	1.78774e-20	0.601189		25.3611	-9.5
2.82195	8.36469	0.024124	1.33053e-06		-5.54274	-9
1.76823	1.01275	0.133109	0.399832		5.44584	-8.5
0.359026	0.686023	0.837813	0.601794		-1.04617	-8
0.607842	0.73515	0.657079	0.568192		0.13046	-7.5
1.89145	0.575127	0.10994	0.680776		2.39311	-7
2.14601	0.966601	0.0732973	0.424998		5.65721	-6.5
5.95343	0.50759	9.95059e-05	0.730182		-0.901395	-6
2.01497	3.06114	0.09054	0.0166198		18.3872	-5.5
3.63403	3.50357	0.00604513	0.0076731		2.31835	-5
3.25999	0.866871	0.0114902	0.483404		-0.300166	-4.5
7.25073	1.59353	9.59306e-06	0.174136		5.75933	-4
0.328557	1.16392	0.858867	0.325484		8.97377	-3.5
4.36267	5.26406	0.00174616	0.000375922		-0.331921	-3
21.2301	2.84294	1.17949e-16	0.0234776		2.9936	-2.5
0.836227	1.76989	0.502297	0.133672		5.03931	-2
2.60883	0.290474	0.0344727	0.884178		-5.58825	-1.5
1.02869	1.77801	0.39141	0.131591		-13.7162	-1
4.08062	4.38078	0.00285893	0.00179764		2.32206	-0.5
6.36424	0.604913	5.11477e-05	0.659303		-0.936441	0
0.855369	1.97707	0.490406	0.096952		4.49829	0.5
1.32374	1.15123	0.25936	0.331671		1.3965	1
1.21961	0.976886	0.301135	0.419756		2.813	1.5
10.6016	1.62785	2.45303e-08	0.166124		0.844115	2
0.592307	0.739463	0.668388	0.566049		0.291196	2.5
2.48214	2.81407	0.0426384	0.0250199		2.21787	3
4.08132	1.08772	0.00291086	0.362919		4.32372	3.5
6.01054	0.971228	9.52816e-05	0.423588		1.17264	4
3.14275	8.73101	0.0140715	6.75629e-07		-0.608395	4.5
1.32438	15.0406	0.259196	7.8911e-12		0.0631462	5
2.7769	0.454845	0.0267537	0.768852		2.38502	5.5
1.88721	2.82365	0.110832	0.0244828		1.92501	6
0.560422	1.27906	0.691471	0.276847		-2.23546	6.5
0.876165	1.08696	0.477681	0.361884		2.09616	7
2.04699	0.972335	0.086052	0.421938		3.5547	7.5
5.03071	0.532417	0.000524065	0.711962		13.8562	8
13.1414	11.7449	2.66596e-10	3.45208e-09		2.11063	8.5
5.05967	2.24668	0.000502649	0.0627971		2.27158	9
1.32718	0.36635	0.258565	0.832493		4.74215	9.5
2.11004	0.408944	0.0779691	0.802231		1.1939	10
2.51013	1.66602	0.0409785	0.158358		10.2389
2.55031	2.25911	0.0387428	0.0642976		4.24107
1.25576	1.13488	0.285989	0.339109		-0.346856
1.09872	0.385669	0.356375	0.818859		1.39301
0.91783	1.20425	0.453157	0.309444		-1.56886
0.568844	0.126218	0.68536	0.9729		1.57187
2.21303	0.627533	0.0664478	0.643342		3.3591
3.57481	1.35694	0.00701127	0.250508		3.55203
0.856719	2.03017	0.489751	0.0900463		5.33218
2.35046	2.21916	0.0531587	0.0674449		6.52067
0.845793	0.089208	0.496457	0.985798		-0.858488
1.89527	1.67185	0.109897	0.156619		6.74416
0.891208	1.09558	0.468923	0.359341		5.3185
5.78657	1.46285	0.000151559	0.215354		6.82078
2.42273	1.2501	0.0479901	0.293082		4.82563
3.01875	3.62715	0.0174089	0.00617544		-2.75824
0.246365	1.48116	0.911889	0.206169		-0.430449
1.25507	1.32781	0.286343	0.258493		9.03368
0.516928	1.44337	0.723325	0.218087		-1.00512
2.06268	0.901768	0.0839929	0.462395		5.19053
1.7418	0.608659	0.138907	0.656516		1.27663
1.12171	1.16407	0.345037	0.325529		5.24002
0.978061	0.425486	0.418723	0.790294		-2.61098
3.09731	3.03416	0.0153306	0.0175756		2.26142
2.3086	2.10796	0.05662	0.078598		-0.41288
0.920236	0.483805	0.451551	0.747651		3.19398
0.288803	0.919663	0.885299	0.452134
0.258311	0.191655	0.904588	0.942709
0.732879	0.749197	0.569679	0.5588
0.762789	0.152777	0.549725	0.961704
1.45754	1.63267	0.213491	0.164573
0.207474	0.385733	0.934299	0.818884
0.24387	1.17346	0.913382	0.321524
4.55905	2.17403	0.00131734	0.0725665
0.171772	0.327515	0.952828	0.859495
2.24431	0.408549	0.0640573	0.802202
0.450781	1.70875	0.771852	0.147738
1.91226	0.58618	0.106662	0.672791
0.656784	1.16876	0.622261	0.324338
1.82166	0.750906	0.123005	0.557893
0.926143	1.70017	0.448234	0.149323
0.431539	0.231654	0.785884	0.920499
0.752802	1.6697	0.556412	0.156965
0.903213	0.737358	0.461876	0.567362
0.935068	1.22485	0.443226	0.301203
0.478958	0.736897	0.751209	0.567466
0.268876	0.987572	0.898017	0.414023
2.06844	0.695314	0.084168	0.596507
0.361808	1.30305	0.835724	0.2714
2.56355	0.638544	0.0370785	0.635107
0.938001	3.17346	0.441155	0.0133608
1.40343	1.36431	0.230872	0.24448
0.15555	0.652956	0.96051	0.624896
0.551402	1.01931	0.698053	0.396446
0.53643	0.358114	0.709011	0.838443
0.541232	0.747813	0.705495	0.559649
1.48147	0.762516	0.205751	0.54981
0.687418	0.577506	0.600751	0.679022
2.01604	0.461158	0.0902362	0.764276
0.795555	0.621588	0.528192	0.647265
0.449561	0.499361	0.772764	0.736229
0.498916	0.166524	0.736556	0.95538
0.694244	0.260676	0.596039	0.903136
2.90922	0.813063	0.0208143	0.516937
1.73656	0.602473	0.14029	0.661049
0.908958	1.82522	0.458326	0.123097
0.0626764	0.359027	0.992756	0.837796
0.851466	0.363042	0.492941	0.83492
1.77569	0.430466	0.131636	0.786675
1.74002	0.466189	0.139143	0.760579
1.07342	0.724376	0.36884	0.575666
1.48241	0.354557	0.205489	0.840918
0.139997	0.202175	0.967353	0.937185
2.35454	0.213545	0.0523469	0.930936
0.712715	2.00236	0.583569	0.0938176
0.870942	2.1486	0.4809	0.0739628
0.400809	0.768597	0.80813	0.545984
0.856134	1.26266	0.490031	0.284121
0.55196	0.749717	0.697654	0.558523
2.1605	1.63543	0.071809	0.164065
1.41613	1.46574	0.227326	0.213061
1.46996	1.16017	0.209832	0.328501
2.31744	1.49968	0.0565455	0.203374
4.52688	0.972182	0.00131333	0.422906
16.9655	3.10934	3.40241e-13	0.0150672
0.433173	1.26449	0.784701	0.282692
3.53018	1.41954	0.00741703	0.228463
2.78433	0.512753	0.0259052	0.726392
1.79691	2.21922	0.127657	0.0655747
7.27827	2.53612	9.99693e-06	0.0392302
2.46031	1.2664	0.0443057	0.281991
11.102	0.86315	1.12534e-08	0.48581
1.15337	0.660356	0.330496	0.619785
1.80453	0.381237	0.126736	0.822035
5.47688	1.23581	0.000256807	0.295338
3.24468	3.59153	0.0117618	0.00648236
0.196952	1.04353	0.940007	0.383589
2.10543	1.46714	0.0782039	0.210152
2.02364	1.69834	0.0891182	0.148265
0.595283	0.738365	0.666128	0.565906
0.669652	0.374173	0.613136	0.82715
2.51368	1.12067	0.0402445	0.345347
1.66455	0.680244	0.156262	0.605835
1.48113	3.04999	0.20586	0.0164765
0.0629224	2.19637	0.992702	0.067772
0.411499	1.08645	0.800441	0.362198
2.39179	0.819915	0.0491804	0.512573
1.05212	0.723273	0.37918	0.576155
1.04385	0.628004	0.38346	0.642645
4.53903	1.17994	0.00124289	0.318305
0.233947	0.46569	0.919275	0.760935
0.990118	0.883865	0.412057	0.473286
1.03036	0.25622	0.390821	0.905715
2.13513	0.841596	0.074929	0.499637
4.69621	1.14418	0.000971	0.334685
6.27412	0.941935	5.91795e-05	0.439115
7.76629	1.24561	4.17269e-06	0.290418
3.30121	4.1597	0.0106804	0.00240819
8.28459	1.54043	1.44896e-06	0.188378
0.950986	0.521646	0.433718	0.719856
6.30037	0.981865	5.29599e-05	0.416478
1.65517	0.560974	0.158348	0.691056
12.5332	5.71244	6.23472e-10	0.000152842
6.28167	1.45603	5.4777e-05	0.21363
1.11991	0.904878	0.345687	0.460415
0.394323	3.15256	0.812802	0.0137926
0.788035	2.37557	0.533017	0.0505032
1.92985	1.4469	0.10339	0.216544
1.33389	0.579018	0.255463	0.677918
1.91616	1.21911	0.105644	0.30103
1.46756	0.312673	0.210018	0.869594
3.0419	3.47235	0.0166166	0.00796158
1.80535	0.842532	0.125639	0.498296
0.356285	0.609785	0.839736	0.655674
1.25317	0.655391	0.286839	0.623173
11.907	2.87336	1.95399e-09	0.0221129
0.552725	1.62288	0.697083	0.166517
1.81771	2.24156	0.123248	0.0628433
1.79427	2.79939	0.127841	0.0250895
0.860674	0.386091	0.487085	0.818662
0.978695	0.644136	0.41824	0.631155
1.61328	1.56133	0.168785	0.182658
0.245234	0.71123	0.912591	0.584333
0.822182	0.723318	0.51109	0.576112
6.96055	1.77002	1.63598e-05	0.133285
0.89117	1.0138	0.468576	0.399334
2.77713	1.5005	0.0259919	0.200256
5.60697	0.366952	0.000186141	0.832232
0.333566	0.176334	0.855425	0.950544
1.31277	0.121856	0.264222	0.974563
1.89531	4.5063	0.10951	0.00134363
0.201272	1.43918	0.93767	0.219368
0.232109	2.04932	0.920339	0.085964
1.1892	1.75488	0.314306	0.136679
0.878297	1.41302	0.476553	0.228579
1.56793	0.518426	0.181353	0.722239
4.04099	1.77957	0.00302379	0.13123
0.941644	2.18754	0.439219	0.0689739
0.72901	1.22973	0.572318	0.297016
0.0690058	1.48831	0.991286	0.204405
2.56881	2.98169	0.0370534	0.0187979
0.994525	1.42022	0.409806	0.225914
1.67343	0.7347	0.154375	0.568521
1.31526	0.691322	0.2628	0.598205
0.470158	0.668842	0.757668	0.613876
0.942268	0.437906	0.438932	0.781233
4.2606	1.06662	0.00211302	0.37324
1.90199	0.870084	0.108673	0.481876

## Sheet: figS4f_monk_a
F_stat_dist	F_stat_start_LM	p_val_dist	p_val_start_LM		histo_dist_start	hist_edges
1.56168	0.13761	0.183419	0.983526		2.39837	-12.5
1.57677	0.463621	0.178616	0.803445		-2.58206	-11.5
0.268411	0.843636	0.898324	0.518944		-0.4731	-10.5
0.502436	0.20078	0.733971	0.962067		0.466789	-9.5
3.565	1.16663	0.00685217	0.323927		0.0915359	-8.5
0.142976	0.532057	0.966075	0.752093		-0.81134	-7.5
0.436847	3.01891	0.782038	0.0104803		2.32839	-6.5
1.25384	0.614467	0.286808	0.688859		-3.55132	-5.5
2.33834	2.81144	0.0538654	0.0159101		-1.6525	-4.5
3.22339	2.7566	0.0122995	0.0177514		3.57121	-3.5
0.347052	0.115343	0.846083	0.988979		2.54709	-2.5
0.32268	0.729558	0.862839	0.601401		-1.23586	-1.5
2.97902	2.88748	0.0186141	0.013668		1.17722	-0.5
0.626331	1.42366	0.643872	0.213745		1.64088	0.5
0.994902	0.807459	0.409988	0.54474		0.720023	1.5
1.24938	0.753013	0.289103	0.584141		2.76312	2.5
0.929845	0.853554	0.445946	0.512055		2.12336	3.5
0.397098	0.822531	0.810793	0.533779		2.40793	4.5
1.1921	0.998079	0.313513	0.418407		2.98094	5.5
0.867675	0.694622	0.483616	0.627867		3.6217	6.5
0.521553	0.917475	0.719946	0.469421		-1.46708	7.5
1.05527	1.05419	0.378459	0.385491		4.26442	8.5
0.714155	1.44184	0.582483	0.207482		2.06952	9.5
0.56272	0.351461	0.689812	0.88137		1.32009	10.5
1.19712	0.209381	0.311564	0.958473		2.01857	11.5
0.375795	1.79645	0.825911	0.112499		2.46985	12.5
1.54994	0.824443	0.187204	0.532854		14.3018
1.85588	0.771385	0.116867	0.570655		14.5258
1.04935	1.79784	0.381273	0.111903		-2.78222
1.86946	2.6808	0.114763	0.0211621		1.82859
1.62732	1.15868	0.165889	0.328351		-7.62706
0.646658	1.62975	0.629578	0.151368		8.60487
3.68079	1.3524	0.0060713	0.242314		15.3689
3.06836	6.61968	0.0158932	4.59657e-06		4.27924
0.684618	0.488787	0.602696	0.784801		44.8647
1.54103	0.251898	0.188227	0.938923		5.12461
2.00086	1.30554	0.0924484	0.259305		17.3333
0.494795	0.108196	0.739583	0.990501		7.13858
0.985834	1.27541	0.414502	0.272634		3.61331
1.64648	1.32658	0.160496	0.250522		-1.14351
1.18497	0.121528	0.316548	0.98758		26.1864
1.60941	0.38453	0.170081	0.85954		7.81279
1.37944	1.055	0.239302	0.384168		-0.464826
0.428563	1.56638	0.788043	0.167831		-1.45209
0.120684	0.719852	0.975081	0.608791		3.94633
0.802933	2.45543	0.523712	0.032704		-1.19659
4.69657	1.12535	0.00101492	0.346044		1.31936
0.763762	0.84579	0.549477	0.518058		6.90485
1.36189	1.54373	0.246459	0.175151		2.18353
0.817346	0.46866	0.514766	0.799555		2.69501
0.750602	1.5086	0.557894	0.185313		-1.43975
0.616741	1.01763	0.650935	0.407503		4.12141
0.483653	0.274669	0.74776	0.926945		8.99815
1.82025	0.109095	0.123921	0.990299		2.67309
0.855119	1.2562	0.490841	0.281733		2.49447
1.51627	2.06477	0.197046	0.0694471		-1.95505
0.846545	1.09305	0.49617	0.363346		4.88011
0.539009	0.472336	0.707167	0.796877		2.6451
1.5412	0.33632	0.190611	0.890684		3.32283
0.726877	0.701691	0.573654	0.622249		6.78042
3.97381	1.42672	0.00334663	0.21212		0.351092
1.39808	1.02882	0.233935	0.400227		3.58197
0.73125	0.598294	0.5707	0.701299		2.5932
0.657479	0.429885	0.62171	0.827949		0.465824
1.45576	2.69162	0.213862	0.0201419		-1.37663
0.134863	0.682286	0.969505	0.636945		1.7393
1.89417	1.02215	0.109673	0.403433		-2.46276
1.73759	0.61889	0.139795	0.685458		-1.55872
3.06373	1.88651	0.0160714	0.0942867		5.48473
2.58739	0.94651	0.0363016	0.450513		-2.31957
2.68523	1.96521	0.0305475	0.0818801		4.41691
0.665907	1.53936	0.615812	0.175286		0.828925
0.283501	1.17214	0.888697	0.321542		-0.540283
0.628144	0.762511	0.642576	0.577083		-0.313094
1.65173	1.93905	0.159795	0.0861394		1.95095
1.67417	1.06964	0.154221	0.375962		-1.39867
3.05382	0.290703	0.0165689	0.91815		-1.40363
2.47645	0.353092	0.0431693	0.880322		2.6546
0.454908	0.993351	0.768801	0.421718		3.12761
4.60862	2.20069	0.00113276	0.0527474		2.35584
4.67634	1.6954	0.00105375	0.13439		-2.54981
1.22722	0.914533	0.299098	0.471685		2.57992
4.045	0.423303	0.00335934	0.832298		1.12203
0.714746	0.942245	0.582237	0.453467		2.67284
1.74611	0.73343	0.137697	0.598455		0.616553
0.653463	1.14762	0.624523	0.333413		2.13967
0.509263	1.67065	0.728952	0.139		-0.334527
1.25631	0.580255	0.285541	0.71518		1.19202
1.82724	1.08911	0.121445	0.364765		-2.22628
0.183575	0.234429	0.946969	0.947414		2.52932
2.17211	1.00276	0.0702532	0.414851		3.55008
0.685621	1.28067	0.60199	0.269942		-0.155451
1.03697	1.05828	0.387019	0.382149		1.86274
2.49732	3.96441	0.0413927	0.00146508		2.25189
1.44916	1.05223	0.216038	0.38577		4.12679
1.02869	1.79255	0.391404	0.11189		4.63738
0.0576561	1.26207	0.993829	0.278245		2.94017
0.860456	1.70932	0.487214	0.129823		-2.86942
1.72784	0.959195	0.141682	0.441895		3.50458
1.08698	0.480784	0.361698	0.790767		0.990354
1.03458	1.42257	0.388235	0.21352		1.17582
0.678833	0.57253	0.60683	0.721099		0.843767
2.29884	0.715466	0.0572972	0.611903		3.65877
5.21825	0.953826	0.000372289	0.445331		1.89727
0.870224	1.39155	0.481317	0.225191		2.96948
0.283535	1.67246	0.88873	0.138609		11.5496
2.31958	1.74303	0.0554448	0.122327		6.85648
1.04449	0.957678	0.383339	0.443064		-2.31285
1.96832	0.328031	0.0984026	0.896032		1.36503
2.84672	0.7772	0.0232445	0.566285		1.11001
3.19096	1.87088	0.0129751	0.0971025		0.932857
2.14306	0.728196	0.0738969	0.602417		3.54734
1.90795	0.466468	0.107333	0.801341		10.1322
3.80559	1.78702	0.0045392	0.113235		3.71481
1.75783	0.320904	0.135998	0.900444		3.29848
1.47375	0.662332	0.208849	0.652211		2.43903
2.89715	0.427303	0.0224352	0.829492		5.27865
1.30088	0.749177	0.270297	0.587391
0.190648	0.734049	0.943176	0.598442
15.2855	0.983649	4.01887e-12	0.42655
18.136	3.61028	2.26022e-14	0.00305901
1.73175	4.51397	0.140768	0.000450921
0.420248	1.12686	0.794117	0.344264
6.43491	4.60632	4.1293e-05	0.000369483
2.19243	9.81949	0.068067	3.85518e-09
12.5815	3.97662	5.56609e-10	0.0014162
20.57	5.20111	2.80686e-16	0.000102056
10.4683	6.1891	2.68539e-08	1.18055e-05
56.7948	11.9301	7.95284e-43	3.3287e-11
7.62088	2.49627	5.01718e-06	0.0296152
21.3971	4.06381	6.38564e-17	0.00117757
13.0946	5.95601	2.19381e-10	1.96331e-05
6.49233	2.87902	4.02883e-05	0.0140142
1.68748	2.831	0.150669	0.0151478
30.2674	4.081	1.08397e-23	0.00113866
11.7691	3.95628	2.59452e-09	0.00149015
3.40688	3.8717	0.00901335	0.0018133
1.25585	2.70794	0.285745	0.0194067
5.85781	1.91148	0.000117059	0.0898833
1.24576	2.44235	0.289861	0.0327611
5.14238	3.82303	0.000422086	0.00196057
7.4812	0.576353	6.34737e-06	0.718178
2.64676	0.463227	0.0323083	0.803762
1.53577	1.72783	0.190647	0.126686
1.73991	0.868106	0.139122	0.501968
0.303081	1.22793	0.875945	0.294239
5.63558	2.94057	0.000175363	0.0121703
0.520579	0.755137	0.720638	0.582367
0.94507	2.38482	0.437274	0.0369667
5.39052	1.26911	0.000279346	0.275342
9.5445	0.546344	1.50275e-07	0.741197
3.31997	0.646881	0.0108409	0.66405
3.79019	1.29571	0.00468223	0.263883
1.02638	2.98143	0.39274	0.0113465
1.47728	1.27117	0.207523	0.274694
0.541155	1.14789	0.705578	0.334043
0.614656	1.46671	0.652195	0.198424
5.59887	0.718765	0.000194709	0.609479
3.03122	0.386127	0.0171208	0.858442
5.79532	2.47248	0.000139106	0.031264
7.67168	0.891262	4.61901e-06	0.486323
5.72089	5.36979	0.000160798	7.76606e-05
3.67971	0.0977339	0.00565768	0.992499
3.31004	0.716845	0.0106217	0.610902
4.50775	4.04193	0.00142486	0.00136881
1.32694	0.409142	0.25872	0.842523
1.08123	0.174026	0.365048	0.972218
0.445978	1.34763	0.775349	0.243044
1.19899	1.98638	0.310541	0.0794649
0.527456	0.40013	0.715621	0.848717
0.258269	0.732834	0.904564	0.59912
1.34626	0.159917	0.251743	0.976943
1.27358	0.07615	0.279474	0.995815
0.949655	2.32629	0.435047	0.0420056
0.382163	1.40437	0.821446	0.220788
0.126197	1.29197	0.97296	0.265913
0.611009	0.43008	0.654933	0.827637
1.1887	0.408607	0.31481	0.842891
1.92188	1.59355	0.105535	0.160241
0.867736	0.951658	0.483268	0.447395
2.60203	0.862728	0.0357947	0.506253
1.36384	0.82651	0.245671	0.531279
1.37643	0.0887429	0.240774	0.994007
1.28649	0.274592	0.275144	0.926869
2.29967	0.775199	0.0579072	0.567916
0.798333	3.26109	0.527103	0.00703895
1.05526	1.38045	0.378347	0.230467
0.454885	0.428849	0.768829	0.828511
0.620063	1.06828	0.648441	0.377405
2.15822	0.938527	0.0735265	0.456119
1.18385	2.74257	0.317248	0.0188039
0.845675	0.32832	0.496982	0.89578
1.51001	0.704214	0.198318	0.620533
6.92833	1.44359	2.5046e-05	0.208744
0.411229	0.961933	0.800535	0.441251
0.95301	0.248676	0.433476	0.940331
0.975938	0.321857	0.420565	0.899761
1.29341	1.15153	0.272127	0.332759
1.3921	0.438782	0.236103	0.821369
0.898056	0.27225	0.465154	0.92818
1.01553	1.19734	0.399582	0.310508
0.89994	0.635015	0.464031	0.673132
1.08651	0.513555	0.362887	0.766031
1.75131	0.38632	0.138408	0.858103
2.2498	1.69594	0.0632594	0.134677
0.623409	1.33722	0.646075	0.247751
0.284827	0.759025	0.887723	0.580016
1.04082	0.67551	0.386554	0.64236
0.207403	1.19127	0.934214	0.313352
1.55213	0.549633	0.1873	0.738559
1.03573	0.406702	0.38908	0.844
0.385741	0.807257	0.818786	0.545248
0.434763	0.105986	0.783434	0.990873
1.84823	1.10236	0.120049	0.359558
0.488617	1.0866	0.744103	0.368201
0.443161	0.825108	0.777424	0.532015
0.332144	1.00238	0.856386	0.415414
2.05693	1.22516	0.0849694	0.295616
1.08732	1.23973	0.361807	0.288839
0.140356	2.45992	0.967183	0.0320369
0.285708	1.85028	0.887291	0.10115
0.510201	1.78789	0.728267	0.113267
0.907462	0.466086	0.45915	0.801593
5.41948	1.00257	0.000274011	0.415378
2.84243	2.0135	0.0235549	0.0749543
0.294519	0.871179	0.881566	0.50005
0.885316	0.547893	0.472308	0.739987
0.611982	1.00981	0.654152	0.410981
0.430826	1.28599	0.78641	0.268142
2.30539	0.508864	0.0570355	0.769665
0.856912	0.26413	0.489577	0.932605
1.65018	1.1515	0.16006	0.331866
1.10274	0.720517	0.354366	0.60821
1.75927	2.29956	0.135616	0.0438268
0.862981	1.13151	0.485856	0.342279
0.499852	0.351007	0.735868	0.881665
0.399588	1.0577	0.808993	0.382848
2.03767	2.35076	0.0877845	0.0397279
0.158016	1.2319	0.959352	0.292522
1.80464	0.523511	0.126879	0.758524
3.23485	1.2839	0.0126845	0.270428
0.725351	0.283907	0.574764	0.921994
0.253138	0.59735	0.907781	0.702025
0.319438	1.58377	0.865032	0.162272
1.31484	0.962998	0.262818	0.439629
0.917437	2.31611	0.453155	0.042104
0.183623	0.313179	0.946924	0.905151
0.199583	0.109622	0.938497	0.990181
1.96564	1.38423	0.0980002	0.228026
1.03564	0.505992	0.387994	0.771831
0.32614	0.0593237	0.860481	0.997695
0.837463	0.447403	0.501572	0.815297
0.433504	0.714709	0.78446	0.612545
0.656061	1.42473	0.622741	0.213107
0.295327	0.734612	0.880999	0.597769
0.413135	1.41665	0.799241	0.216108
0.927271	2.3309	0.447493	0.0410207
0.930458	0.728004	0.445713	0.602598
1.73694	0.716365	0.140349	0.611329
3.35218	0.69758	0.00992482	0.625415
0.670724	0.420126	0.612491	0.83482
0.570475	1.29097	0.684168	0.266093
0.455736	0.971838	0.768227	0.434354
2.31569	1.29833	0.0562128	0.262997
1.96058	0.811739	0.100389	0.541981
0.166801	0.893256	0.955243	0.484967
5.12554	1.99793	0.000442754	0.0767927
1.03999	1.93678	0.385534	0.0860059
1.00332	0.128009	0.404905	0.986049
0.504935	1.13968	0.732133	0.337703
1.22818	1.3074	0.297326	0.258655
0.825707	0.880072	0.50892	0.493859
3.67952	1.32368	0.00560801	0.251867
0.51564	1.80885	0.724269	0.108687
0.304452	1.53406	0.875057	0.176759
0.687963	1.68347	0.600401	0.136084
1.79125	0.8572	0.128619	0.509511
0.530808	1.90435	0.713141	0.0914886
0.713649	0.143428	0.582722	0.981954
1.88363	0.852274	0.111365	0.512911
1.8151	0.909441	0.12401	0.474232
0.664112	0.960529	0.617074	0.441212
1.50183	4.05164	0.19983	0.00123763
3.35551	0.775596	0.00989762	0.567514
3.38873	2.2667	0.00946618	0.0467953
0.367779	0.54079	0.831628	0.74541
2.09068	0.880641	0.0811843	0.493935
1.28897	0.57591	0.273983	0.718474
1.33411	0.825526	0.256375	0.531946
3.51947	0.846633	0.00759785	0.5171
3.49708	2.88052	0.00796131	0.0142801
0.810424	1.04705	0.5191	0.389695
0.963374	0.660866	0.426922	0.653291
0.268453	0.25946	0.898292	0.935045
0.0333475	0.712238	0.997867	0.614371
2.46991	0.330243	0.0435409	0.894781
0.0310194	1.6606	0.998148	0.141905
0.514601	1.1942	0.725034	0.310305
0.340932	0.531589	0.850364	0.752441
2.15748	0.232303	0.0722455	0.948371
2.02934	1.00097	0.088657	0.416189
1.49646	1.19801	0.201542	0.308489
0.322112	0.935645	0.863213	0.457182
0.664487	0.976446	0.616816	0.431251
1.7276	0.208031	0.142047	0.959138
0.819732	0.113122	0.512772	0.98948
1.62146	2.01378	0.167019	0.0747331
0.697345	0.508072	0.594004	0.77025
0.343716	0.503477	0.848442	0.77374
0.7584	0.726637	0.552643	0.603619
2.07153	0.448511	0.0828888	0.814486
0.30155	0.827132	0.87695	0.530586
0.711961	1.04856	0.583905	0.387972
2.9497	3.28423	0.0197508	0.006221
1.54481	0.897307	0.187509	0.482353
0.418584	0.882538	0.795299	0.492297
0.442443	0.515212	0.777925	0.764814
1.14757	0.396	0.333238	0.851651
0.535856	1.24222	0.709443	0.287626
2.36363	1.00251	0.0518011	0.415269
0.949947	0.772088	0.434547	0.570063
0.70787	1.08591	0.586739	0.366925
1.46511	0.557022	0.211294	0.732997
0.794379	0.623457	0.529222	0.681971
2.24891	0.339045	0.0628535	0.889212
2.30465	2.04322	0.0572818	0.0711368
0.616368	1.43842	0.651046	0.208956
0.462909	1.25573	0.762966	0.282162
1.4339	0.687898	0.221781	0.632826
2.59103	1.39901	0.0355604	0.222384
0.503514	0.640622	0.733177	0.668774
0.360236	0.693081	0.836866	0.628945
0.845292	1.16267	0.496723	0.32606
0.931669	3.15795	0.445129	0.00807156
1.05228	0.387861	0.379852	0.857147
4.33269	1.80337	0.00190837	0.110898
1.93559	1.47422	0.103526	0.196913
1.32115	0.952878	0.261839	0.44696
0.43593	0.864018	0.782652	0.505367
3.87927	0.329183	0.00426539	0.895244
2.64979	2.80524	0.0329847	0.0166855
1.60961	0.985516	0.170714	0.426061
1.642	1.38114	0.162568	0.229988
0.26267	0.132439	0.901847	0.984892
0.15896	0.357869	0.95889	0.87715
0.87028	1.43572	0.481613	0.209999
2.41177	0.54903	0.0483856	0.739088
1.55088	0.870562	0.186437	0.500693
0.586569	0.59505	0.672537	0.703789
0.829351	0.898876	0.506937	0.481621
3.74626	1.49437	0.00518838	0.190205
0.320795	0.943687	0.864054	0.452336
0.982607	1.54196	0.416646	0.175363
0.559771	1.10009	0.69199	0.359568
1.36193	0.695814	0.2462	0.626834
0.162823	0.566787	0.957081	0.72549
0.159029	1.84126	0.958857	0.103447
1.5541	0.68726	0.185668	0.633313
0.597069	0.767032	0.664933	0.573904
1.44773	1.17837	0.217293	0.318798
1.14202	1.0476	0.336185	0.389163
1.68076	1.69702	0.153521	0.134125
4.51802	0.391224	0.00139934	0.854836
1.36454	0.878478	0.245387	0.495377
1.08048	0.847315	0.365888	0.516877
0.559496	1.31974	0.692194	0.254497
1.07946	1.56201	0.366171	0.169613
1.93786	1.47493	0.103321	0.196869
0.461991	0.503583	0.76362	0.773521
1.63447	0.531499	0.164961	0.752421
1.64899	0.436605	0.161999	0.822847
1.12274	0.391019	0.345243	0.854982
0.304191	1.095	0.875148	0.362424
0.0799989	0.955366	0.988444	0.444986
0.238048	0.88084	0.91679	0.493748
0.615863	0.685006	0.651447	0.635036
0.387375	1.53339	0.817709	0.177835
0.145087	0.09141	0.965125	0.99357
0.337329	1.54704	0.852774	0.174069
0.441512	1.83673	0.778591	0.104729
5.3795	0.742127	0.00031504	0.59227
0.279153	1.69435	0.891408	0.135144
1.07003	0.477933	0.371013	0.792732
1.70911	0.255854	0.14758	0.936713
1.22186	0.368882	0.301122	0.869836
0.0796331	1.38092	0.988541	0.230428
0.904686	0.592023	0.461284	0.706111
0.667877	0.20023	0.614702	0.96222
0.733975	1.06094	0.569203	0.381618
1.75856	0.990058	0.136852	0.42375
0.296702	1.8275	0.880049	0.106634
0.212457	1.54156	0.93142	0.176723
0.566348	0.369976	0.687227	0.869118
0.239799	0.828695	0.915679	0.530033
4.53417	1.594	0.00143574	0.161578
2.12906	1.46902	0.0773345	0.199959
1.23381	0.366466	0.295141	0.871613
2.18324	1.33074	0.0693985	0.249239
2.35246	5.22188	0.0527501	0.000103513
0.836911	0.796384	0.501951	0.552446
0.209314	1.26806	0.93312	0.278205
0.485974	0.74797	0.746062	0.587758
1.11122	1.29705	0.350189	0.263382
0.619522	0.537583	0.648735	0.747864
4.19766	0.693078	0.00231244	0.628823
0.758794	0.467697	0.552366	0.80042
1.00154	0.471403	0.406209	0.797644
1.05126	2.17459	0.380156	0.0557401
1.01949	0.715788	0.396439	0.611722
2.71005	1.7197	0.0294931	0.128222
0.906893	0.385119	0.459523	0.859093
1.09157	0.368298	0.360007	0.870324
0.543005	0.354683	0.704211	0.879295
0.750343	1.30569	0.558115	0.260146
0.229724	1.51586	0.921709	0.182885
1.49068	0.50312	0.2039	0.773944
1.02511	0.416854	0.393922	0.837049
2.62203	1.44621	0.0344034	0.206481
2.56064	1.71688	0.0381449	0.12955
0.64525	1.32786	0.630591	0.251839
4.76238	1.10361	0.00091169	0.35778
5.0541	3.15684	0.000548	0.00824639
1.35802	0.309006	0.248543	0.907375
1.31308	0.615993	0.264048	0.687699
3.35825	0.38877	0.00994931	0.856592
0.878419	1.5037	0.476524	0.186789
1.00957	1.12078	0.401854	0.348102
1.51643	1.22472	0.196621	0.296701
14.1825	2.63287	5.1101e-11	0.0229758
9.25737	2.4009	3.16664e-07	0.0361903
0.334155	0.823904	0.854975	0.533018
0.416853	2.7297	0.796506	0.0193267
2.95354	1.58851	0.0198686	0.161948
2.61243	1.50242	0.0348721	0.187635
2.43382	1.50096	0.0464607	0.187754
4.34221	0.794876	0.00184049	0.553665
1.42345	0.526771	0.224883	0.756074
0.719416	2.11115	0.579035	0.0632376
2.17586	0.677065	0.0709732	0.641051
10.5893	0.457101	4.1935e-08	0.80805
0.716182	0.875696	0.581213	0.497278
0.595013	0.907867	0.666414	0.475649
2.13985	1.84672	0.0749289	0.102422
0.995522	0.760368	0.409604	0.578774
1.45461	0.446109	0.215052	0.81614
1.33873	0.770612	0.254592	0.571288
1.06072	0.16108	0.375457	0.976563
0.945376	0.423724	0.43744	0.832209
1.51884	0.882028	0.195594	0.492934
1.23647	0.556951	0.294581	0.733027
0.204904	0.862703	0.935655	0.506069
0.78988	0.130669	0.53216	0.985344
0.751228	0.272671	0.557571	0.928011
0.65344	0.995238	0.624725	0.42022
4.43389	0.719086	0.0016194	0.609402
1.54683	1.15326	0.187866	0.331684
0.394054	0.661025	0.812913	0.65325
4.03021	0.731734	0.00331888	0.60007
1.71353	1.0612	0.14622	0.381512
2.12928	1.33345	0.0765898	0.249223
2.79054	0.351512	0.0263022	0.881183
0.318682	1.28867	0.865437	0.26804
5.84795	0.569304	0.000147227	0.723535
0.656183	0.917511	0.622901	0.469749
1.84028	0.86483	0.120831	0.504969
1.9171	0.425437	0.107414	0.830858
0.91506	0.834774	0.455463	0.525845
0.827702	0.688391	0.508462	0.632608

## Sheet: figS4f_monk_m
F_stat_dist	F_stat_start_LM	p_val_dist	p_val_start_LM		histo_dist_start	hist_edges
6.60571	0.603008	3.0604e-05	0.697671		6.0027	-12.5
26.0478	0.95876	1.78774e-20	0.442155		25.0891	-11.5
2.82195	0.0838381	0.024124	0.994766		2.73811	-10.5
1.76823	0.908628	0.133109	0.474648		5.63459	-9.5
0.359026	0.63504	0.837813	0.673046		3.43939	-8.5
0.607842	0.18185	0.657079	0.969465		2.57395	-7.5
1.89145	0.159012	0.10994	0.97728		6.63201	-6.5
2.14601	0.856486	0.0732973	0.50993		3.7683	-5.5
5.95343	0.318836	9.95059e-05	0.901799		21.0667	-4.5
2.01497	1.17583	0.09054	0.319252		1.55547	-3.5
3.63403	0.194637	0.00604513	0.964607		3.14571	-2.5
3.25999	0.686032	0.0114902	0.634112		5.23193	-1.5
7.25073	0.618727	9.59306e-06	0.685579		9.69092	-0.5
0.328557	0.655077	0.858867	0.657694		1.31725	0.5
4.36267	0.594375	0.00174616	0.704312		3.72914	1.5
21.2301	0.163443	1.17949e-16	0.975849		4.49885	2.5
0.836227	0.682115	0.502297	0.637095		1.52327	3.5
2.60883	1.05336	0.0344727	0.385047		1.74062	4.5
1.02869	1.02757	0.39141	0.400101		3.84834	5.5
4.08062	0.934908	0.00285893	0.457757		12.269	6.5
6.36424	1.13232	5.11477e-05	0.341898		4.19893	7.5
0.855369	0.694411	0.490406	0.627782		-0.295879	8.5
1.32374	2.09943	0.25936	0.0634733		1.81533	9.5
1.21961	0.815151	0.301135	0.539037		1.72926	10.5
10.6016	0.910697	2.45303e-08	0.47345		2.71161	11.5
0.592307	0.398966	0.668388	0.849525		5.22061	12.5
2.48214	1.1649	0.0426384	0.32488		1.58788
4.08132	0.352184	0.00291086	0.88084		1.36579
6.01054	1.51169	9.52816e-05	0.184089		-2.65761
3.14275	1.61948	0.0140715	0.152347		-3.52329
1.32438	1.10376	0.259196	0.356896		2.32063
2.7769	1.03628	0.0267537	0.395797		-0.0810128
1.88721	2.09317	0.110832	0.0643639		-1.44153
0.560422	1.0924	0.691471	0.363121		4.15491
0.876165	0.685028	0.477681	0.634886		-1.61136
2.04699	1.56403	0.086052	0.167852		2.07438
5.03071	1.18237	0.000524065	0.31598		1.73364
13.1414	0.872401	2.66596e-10	0.499177		-0.944019
5.05967	0.860743	0.000502649	0.507106		2.39844
1.32718	0.280703	0.258565	0.923703		15.7806
2.11004	2.40592	0.0779691	0.0354778		1.98877
2.51013	0.694807	0.0409785	0.627548		1.46183
2.55031	0.821048	0.0387428	0.535139		6.04173
1.25576	0.430692	0.285989	0.827353		1.33886
1.09872	1.16949	0.356375	0.32289		10.6907
0.91783	0.254182	0.453157	0.937687		5.20805
0.568844	0.675729	0.68536	0.642001		2.54676
2.21303	0.556512	0.0664478	0.733377		0.898994
3.57481	0.863194	0.00701127	0.505822		-2.07602
0.856719	0.980561	0.489751	0.428881		1.51951
2.35046	1.36258	0.0531587	0.236775		3.46157
0.845793	0.259858	0.496457	0.93482		3.72569
1.89527	0.787149	0.109897	0.559208		5.52104
0.891208	0.7002	0.468923	0.623502		6.86872
5.78657	0.565957	0.000151559	0.726125		0.324603
2.42273	0.834853	0.0479901	0.525583		7.96171
3.01875	1.65296	0.0174089	0.143745		5.23786
0.246365	2.90397	0.911889	0.013225		10.5771
1.25507	4.77835	0.286343	0.000266317		4.46443
0.516928	1.74991	0.723325	0.121016		-2.03692
2.06268	2.02156	0.0839929	0.0735835		-1.02085
1.7418	1.22648	0.138907	0.294791		-0.638229
1.12171	0.455845	0.345037	0.809146		-2.33449
0.978061	0.506624	0.418723	0.771376		9.17362
3.09731	0.776676	0.0153306	0.566723		6.22336
2.3086	2.38961	0.05662	0.0366064		1.52777
0.920236	1.24906	0.451551	0.284402		5.02671
0.288803	0.531214	0.885299	0.752727		2.17531
0.258311	1.07598	0.904588	0.37247		2.00229
0.732879	0.788961	0.569679	0.557773		-1.73518
0.762789	0.90531	0.549725	0.47707		2.76248
1.45754	2.89907	0.213491	0.0133981
0.207474	0.755727	0.934299	0.582022
0.24387	0.237324	0.913382	0.946007
4.55905	0.404141	0.00131734	0.845909
0.171772	2.06048	0.952828	0.0685666
2.24431	1.15179	0.0640573	0.33284
0.450781	1.82104	0.771852	0.106903
1.91226	2.22741	0.106662	0.0500098
0.656784	0.925814	0.622261	0.463605
1.82166	0.382013	0.123005	0.861213
0.926143	1.28825	0.448234	0.267237
0.431539	1.37358	0.785884	0.232491
0.752802	2.36417	0.556412	0.0387175
0.903213	1.10664	0.461876	0.355989
0.935068	0.597632	0.443226	0.701807
0.478958	0.891426	0.751209	0.486423
0.268876	1.44171	0.898017	0.207244
2.06844	0.476552	0.084168	0.793771
0.361808	0.603349	0.835724	0.697419
2.56355	0.489178	0.0370785	0.784508
0.938001	1.40117	0.441155	0.221413
1.40343	1.66163	0.230872	0.141283
0.15555	0.739851	0.96051	0.593691
0.551402	0.808751	0.698053	0.543497
0.53643	2.02377	0.709011	0.0730808
0.541232	1.02697	0.705495	0.400431
1.48147	0.356812	0.205751	0.877986
0.687418	1.71571	0.600751	0.128327
2.01604	0.610383	0.0902362	0.691996
0.795555	0.912607	0.528192	0.472089
0.449561	0.879965	0.772764	0.493892
0.498916	1.5687	0.736556	0.166308
0.694244	0.339836	0.596039	0.888836
2.90922	1.17558	0.0208143	0.319235
1.73656	0.750459	0.14029	0.585948
0.908958	0.756894	0.458326	0.581244
0.0626764	0.881855	0.992756	0.492604
0.851466	0.583349	0.492941	0.71279
1.77569	1.48056	0.131636	0.193623
1.74002	1.34891	0.139143	0.241575
1.07342	0.310284	0.36884	0.906819
1.48241	2.42643	0.205489	0.0338563
0.139997	0.564288	0.967353	0.727445
2.35454	0.747919	0.0523469	0.587728
0.712715	0.190771	0.583569	0.966027
0.870942	0.683314	0.4809	0.636199
0.400809	1.09401	0.80813	0.362283
0.856134	1.02923	0.490031	0.399319
0.55196	0.85207	0.697654	0.513104
2.1605	1.82486	0.071809	0.105647
1.41613	0.355677	0.227326	0.878607
1.46996	0.557578	0.209832	0.732569
2.31744	0.828909	0.0565455	0.52961
4.52688	2.12845	0.00131333	0.060533
16.9655	1.18493	3.40241e-13	0.315035
0.433173	0.484727	0.784701	0.787778
3.53018	1.54141	0.00741703	0.175193
2.78433	1.3225	0.0259052	0.252619
1.79691	1.01535	0.127657	0.407517
7.27827	1.23654	9.99693e-06	0.290365
2.46031	1.12145	0.0443057	0.347582
11.102	0.41136	1.12534e-08	0.840991
1.15337	0.219099	0.330496	0.954343
1.80453	1.24933	0.126736	0.284895
5.47688	0.26883	0.000256807	0.930075
3.24468	0.697915	0.0117618	0.625105
0.196952	0.545082	0.940007	0.742168
2.10543	0.773401	0.0782039	0.568982
2.02364	0.680754	0.0891182	0.638109
0.595283	0.61574	0.666128	0.687874
0.669652	1.62963	0.613136	0.149456
2.51368	1.61469	0.0402445	0.153434
1.66455	0.384752	0.156262	0.859413
1.48113	0.205896	0.20586	0.960058
0.0629224	0.807515	0.992702	0.544356
0.411499	2.48752	0.800441	0.0300631
2.39179	0.87228	0.0491804	0.499083
1.05212	0.591659	0.37918	0.706406
1.04385	0.249342	0.38346	0.940194
4.53903	1.07747	0.00124289	0.371316
0.233947	0.347821	0.919275	0.883751
0.990118	1.29081	0.412057	0.265733
1.03036	1.03884	0.390821	0.393807
2.13513	0.656973	0.074929	0.656268
4.69621	0.970524	0.000971	0.435051
6.27412	0.753077	5.91795e-05	0.584001
7.76629	0.89757	4.17269e-06	0.482251
3.30121	2.9766	0.0106804	0.0113084
8.28459	0.322878	1.44896e-06	0.899356
0.950986	0.794661	0.433718	0.553569
6.30037	1.06251	5.29599e-05	0.379701
1.65517	0.601084	0.158348	0.699152
12.5332	1.95607	6.23472e-10	0.082808
6.28167	1.81723	5.4777e-05	0.10684
1.11991	0.726505	0.345687	0.603624
0.394323	0.612271	0.812802	0.690543
0.788035	1.64676	0.533017	0.14501
1.92985	1.55391	0.10339	0.170591
1.33389	3.3708	0.255463	0.00504476
1.91616	0.896497	0.105644	0.482715
1.46756	2.48841	0.210018	0.0299554
3.0419	3.68013	0.0166166	0.00265053
1.80535	1.88208	0.125639	0.0949104
0.356285	2.69077	0.839736	0.0200826
1.25317	0.165754	0.286839	0.975097
11.907	2.73343	1.95399e-09	0.0184463
0.552725	0.0926033	0.697083	0.993393
1.81771	1.78373	0.123248	0.113529
1.79427	0.812989	0.127841	0.540446
0.860674	0.290833	0.487085	0.918152
0.978695	1.55276	0.41824	0.170964
1.61328	1.62738	0.168785	0.150069
0.245234	1.11254	0.912591	0.351958
0.822182	0.997442	0.51109	0.418108
6.96055	0.737198	1.63598e-05	0.595677
0.89117	1.40904	0.468576	0.218461
2.77713	1.24935	0.0259919	0.283993
5.60697	0.580261	0.000186141	0.715173
0.333566	0.501881	0.855425	0.774942
1.31277	1.94277	0.264222	0.0859419
1.89531	0.277087	0.10951	0.925722
0.201272	1.14116	0.93767	0.337091
0.232109	0.591838	0.920339	0.706265
1.1892	1.16028	0.314306	0.327328
0.878297	0.609027	0.476553	0.693046
1.56793	0.524543	0.181353	0.75778
4.04099	1.86567	0.00302379	0.0982256
0.941644	1.62172	0.439219	0.151975
0.72901	1.07227	0.572318	0.374478
0.0690058	1.77681	0.991286	0.115487
2.56881	0.566525	0.0370534	0.725714
0.994525	0.715821	0.409806	0.611695
1.67343	1.38978	0.154375	0.22602
1.31526	3.05044	0.2628	0.0099031
0.470158	0.283663	0.757668	0.922094
0.942268	0.7513	0.438932	0.585319
4.2606	1.49812	0.00211302	0.18871
1.90199	0.184761	0.108673	0.968346

[truncated: 2 more sheets: figS4g_monk_a, figS4g_monk_m]
