# Supplementary material for: Mental navigation in the primate entorhinal cortex
Source: Nature. 2024 Jun 12;630(8017):704–11. doi: 10.1038/s41586-024-07557-z (PMC11224022; doi:10.1038/s41586-024-07557-z)
Supplement: Supplementary file 15 — Source Data Extended Data Fig. 5 [file 41586_2024_7557_MOESM15_ESM.xlsx]

## Sheet: fig_S5_b
animal_id	xcorr_mnav	xcorr_ITI	xcorr_inf		animal_id	xcorr_mnav	xcorr_ITI	xcorr_inf
amadeus	-0.0191025	0.021917	-0.00709949		mahler	0.0690968	0.116326	0.198439
amadeus	-0.0259792	0.0133925	0.096006		mahler	0.0274462	0.039865	0.321624
amadeus	-0.0191177	-0.0192919	0.0166772		mahler	0.0564864	0.0341864	0.452945
amadeus	-0.0114762	-0.0261047	0.0272881		mahler	0.157259	0.17551	0.241891
amadeus	0.012372	0.0360663	0.0321653		mahler	0.191044	0.0919825	0.407779
amadeus	-0.0155965	0.0179184	0.0299659		mahler	0.413182	0.247019	0.338009
amadeus	-0.0413671	0.0345762	-0.0397922		mahler	0.368092	0.271501	0.291027
amadeus	-0.00583402	0.00191669	-0.0401378		mahler	0.233703	0.163521	0.304978
amadeus	0.00611765	0.0889186	-0.0140956		mahler	0.398278	0.233268	0.246941
amadeus	0.0188866	0.0170964	-0.0194813		mahler	0.397088	0.408237	0.533135
amadeus	0.0383667	0.0109087	-0.014215		mahler	0.243297	0.141005	0.282771
amadeus	0.0245023	0.0330768	0.0271082		mahler	0.485736	0.500978	0.675657
amadeus	-0.0155344	-0.000419813	0.0563196		mahler	0.457241	0.516351	0.683971
amadeus	-0.0276922	0.0604384	-0.0770239		mahler	0.296715	0.282659	0.508908
amadeus	-0.0282683	-0.0131361	-0.0354969		mahler	0.332716	0.28812	0.495237
amadeus	0.0029405	0.0419059	0.0210154		mahler	0.235232	0.170937	0.340384
amadeus	0.0132209	0.00473386	0.0407791		mahler	0.21869	0.36282	0.470286
amadeus	-0.050628	-0.0221485	0.011205		mahler	0.535729	0.482802	0.700294
amadeus	-0.029737	0.00812345	0.0179293		mahler	0.308174	0.225169	0.35651
amadeus	-0.00894487	0.0123324	-0.0123035		mahler	0.482376	0.513999	0.692498
amadeus	-0.0262809	0.022181	-0.0184373		mahler	0.613779	0.581708	0.76658
amadeus	-0.00576108	0.0136921	0.00967397		mahler	0.381783	0.36946	0.620571
amadeus	0.0424707	0.00238783	-0.0251816		mahler	0.322568	0.190829	0.376637
amadeus	-0.0139746	0.0639891	-0.0460243		mahler	0.399751	0.493308	0.685668
amadeus	-0.0389515	0.0208137	-0.0788507		mahler	0.491712	0.454731	0.566007
amadeus	-0.0138507	0.00668144	0.00652808		mahler	0.5702	0.463871	0.627046
amadeus	-0.0220758	-0.00656382	-0.0772663		mahler	0.46464	0.374752	0.562738
amadeus	-0.0535354	0.0979792	-0.0850833		mahler	0.338042	0.211547	0.355835
amadeus	-0.0202067	-0.0031743	-0.0225946		mahler	0.490428	0.456629	0.618555
amadeus	-0.183807	-0.000234731	-0.153071		mahler	0.269701	0.243263	0.374344
amadeus	-0.0152181	0.30901	-0.00734484		mahler	0.520148	0.562074	0.547575
amadeus	-0.0413131	0.0647996	-0.0813812		mahler	0.293081	0.211802	0.451273
amadeus	0.00920841	0.133979	0.0128666		mahler	0.436894	0.486696	0.624249
amadeus	0.00781482	0.0369535	0.0101814		mahler	0.645165	0.560447	0.719275
amadeus	0.000745198	0.0854491	-0.0457771		mahler	0.503422	0.52805	0.703267
amadeus	-0.0100833	0.0688408	-0.0197782		mahler	0.257527	0.244883	0.244284
amadeus	-0.00437265	0.0930112	-0.185155		mahler	0.313674	0.24365	0.368323
amadeus	0.000629867	0.074713	-0.0614415		mahler	0.415061	0.436072	0.652281
amadeus	0.0501002	0.119119	0.0417213		mahler	0.39939	0.359003	0.551
amadeus	-0.00816248	0.412769	0.076697		mahler	0.342476	0.400151	0.557733
amadeus	-0.0294463	-0.0315106	-0.0249889		mahler	0.224524	0.168162	0.325939
amadeus	0.0272049	0.00784808	-0.045957		mahler	0.470931	0.492141	0.686753
amadeus	0.105441	0.224449	0.18705		mahler	0.281259	0.288513	0.480384
amadeus	0.07319	0.121875	0.15774		mahler	0.265373	0.36246	0.393521
amadeus	0.0772516	0.146653	-0.0104537		mahler	0.538473	0.348397	0.532936
amadeus	0.0366487	0.0831212	0.0863181		mahler	0.477191	0.324426	0.458347
amadeus	0.0836703	0.033314	0.103086		mahler	0.53204	0.451236	0.680758
amadeus	0.175788	0.0602286	0.203034		mahler	0.373164	0.383512	0.623443
amadeus	0.179408	0.141763	0.156766		mahler	0.601694	0.542864	0.699806
amadeus	0.186168	0.148351	0.138652		mahler	0.296516	0.33265	0.451508
amadeus	0.187867	0.199508	0.0960874		mahler	0.4191	0.410947	0.675663
amadeus	0.0603109	0.0755728	0.0890621		mahler	0.408549	0.432445	0.61157
amadeus	0.0226269	0.40271	0.116147		mahler	0.294168	0.280819	0.464261
amadeus	0.148319	0.0194894	0.0982478		mahler	0.339337	0.252805	0.432547
amadeus	0.148747	0.120689	0.112881		mahler	0.737675	0.746042	0.878179
amadeus	0.11189	0.10031	0.0804561		mahler	0.653148	0.685612	0.837137
amadeus	0.0820899	0.0632828	0.0683266		mahler	0.573356	0.518693	0.709981
amadeus	0.34761	0.100389	0.214848		mahler	0.516236	0.54615	0.686514
amadeus	0.0376727	0.0927141	0.163744		mahler	0.288239	0.279377	0.504512
amadeus	0.141311	0.0947655	0.120776		mahler	0.661116	0.580356	0.736888
amadeus	0.181555	0.0819863	0.080266		mahler	0.538234	0.501336	0.711677
amadeus	0.128513	0.197525	0.254529		mahler	0.633585	0.616131	0.767822
amadeus	0.206368	0.090515	0.0377965		mahler	0.325542	0.389931	0.486969
amadeus	0.32127	0.357656	0.318607		mahler	0.216188	0.0793088	0.301925
amadeus	0.211469	0.0676405	0.0254252		mahler	0.287336	0.20136	0.374675
amadeus	0.134063	0.114372	0.0412203		mahler	0.40188	0.258371	0.417497
amadeus	0.273142	0.320867	0.23774		mahler	0.467658	0.425621	0.547247
amadeus	0.175286	0.132306	0.116938		mahler	0.402369	0.371115	0.58404
amadeus	0.258706	0.20548	0.251421		mahler	0.298407	0.282838	0.370537
amadeus	0.151868	0.194875	0.0587641		mahler	0.334694	0.29725	0.469884
amadeus	0.314354	0.229681	0.281326		mahler	0.172469	0.141059	0.256107
amadeus	0.260477	0.272089	0.221568		mahler	0.775248	0.669813	0.838563
amadeus	0.432026	0.281926	0.363672		mahler	0.680703	0.604342	0.771679
amadeus	0.206934	0.0361331	0.100847		mahler	0.73317	0.634024	0.829245
amadeus	0.216539	0.238949	0.0972574		mahler	0.739682	0.6317	0.708347
amadeus	0.275698	0.0889394	0.113927		mahler	0.487524	0.479872	0.679396
amadeus	0.206907	0.131392	0.227904		mahler	0.411873	0.453684	0.745061
amadeus	0.172889	0.304787	0.160269		mahler	0.395227	0.356942	0.575458
amadeus	0.119924	0.0548263	0.066272		mahler	0.683994	0.564186	0.775519
amadeus	0.208816	0.0516947	0.0667808		mahler	0.389934	0.511489	0.666875
amadeus	0.134093	0.169658	0.185838		mahler	0.741632	0.641297	0.842816
amadeus	0.196663	0.149492	0.165883		mahler	0.707734	0.696695	0.850842
amadeus	0.159352	0.0930178	0.110446		mahler	0.7863	0.6862	0.766944
amadeus	0.302576	0.184214	0.131078		mahler	0.423962	0.42439	0.70256
amadeus	0.218149	0.154358	0.245616		mahler	0.511311	0.349669	0.513956
amadeus	0.446439	0.350556	0.380955		mahler	0.487111	0.504051	0.779096
amadeus	0.286636	0.159211	0.174991		mahler	0.487229	0.46825	0.603982
amadeus	0.187338	0.0178998	0.140006		mahler	0.577129	0.583502	0.77697
amadeus	0.194241	0.13524	0.235728		mahler	0.226565	0.165656	0.365728
amadeus	0.730059	0.631844	0.609298		mahler	0.523607	0.403217	0.680926
amadeus	0.359755	0.159233	0.271199		mahler	0.52734	0.374366	0.522677
amadeus	0.695927	0.694468	0.56688		mahler	0.373862	0.308795	0.423009
amadeus	0.409341	0.503204	0.427217		mahler	0.446252	0.448249	0.523151
amadeus	0.415069	0.317646	0.289274		mahler	0.413353	0.219545	0.350237
amadeus	0.364109	0.276606	0.292045		mahler	0.290945	0.398031	0.558001
amadeus	0.37449	0.385991	0.345233		mahler	0.427218	0.425388	0.519454
amadeus	0.133965	0.0437899	0.0219878		mahler	0.877807	0.695528	0.913609
amadeus	0.322994	0.21761	0.200842		mahler	0.875689	0.688409	0.86825
amadeus	0.333239	0.380649	0.234278		mahler	0.578211	0.437091	0.722343
amadeus	0.323766	0.110505	0.25049		mahler	0.666766	0.500738	0.772758
amadeus	0.295421	0.441567	0.347645		mahler	0.457224	0.320999	0.636874
amadeus	0.235504	0.154683	0.183179		mahler	0.664398	0.360413	0.691414
amadeus	0.149091	0.0861621	0.0140659		mahler	0.604763	0.534858	0.690379
amadeus	0.244637	0.144054	0.239554		mahler	0.534865	0.431054	0.675254
amadeus	0.0901723	0.118221	0.188969		mahler	0.601296	0.377499	0.71624
amadeus	0.154036	0.626992	0.366294		mahler	0.513711	0.515895	0.575232
amadeus	0.344796	0.193039	0.164076		mahler	0.854111	0.713653	0.869058
amadeus	0.722119	0.845941	0.712116		mahler	0.505088	0.429458	0.65677
amadeus	0.545058	0.629701	0.498848		mahler	0.484943	0.461359	0.705499
amadeus	0.293061	0.14239	0.166336		mahler	0.391219	0.292425	0.597542
amadeus	0.974816	0.619555	0.978276		mahler	0.523056	0.362649	0.643499
amadeus	0.362258	0.163833	0.24629		mahler	0.527555	0.496689	0.677685
amadeus	0.301983	0.436381	0.314495		mahler	0.414625	0.41336	0.65817
amadeus	0.276453	0.150035	0.163707		mahler	0.458929	0.34453	0.688067
amadeus	0.290224	0.16112	0.264889		mahler	0.412871	0.45179	0.554624
amadeus	0.450259	0.308783	0.450749		mahler	0.394291	0.282833	0.436384
amadeus	0.27486	0.488448	0.35352		mahler	0.401173	0.319324	0.60031
amadeus	0.348149	0.248583	0.248742		mahler	0.620502	0.367338	0.60227
amadeus	0.491404	0.612564	0.54653		mahler	0.582628	0.567703	0.658111
amadeus	0.443286	0.61217	0.518066		mahler	0.511834	0.470339	0.63354
amadeus	0.146342	0.085863	0.0054289		mahler	0.567265	0.369607	0.650583
amadeus	0.293374	0.192571	0.261021		mahler	0.347681	0.382359	0.577551
amadeus	0.643184	0.431413	0.508434		mahler	0.371834	0.260672	0.430681
amadeus	0.248642	0.451673	0.131037		mahler	0.451686	0.405737	0.608393
amadeus	0.642784	0.596734	0.510839		mahler	0.401327	0.331833	0.560076
amadeus	0.188959	0.132036	0.13427		mahler	0.194899	0.11053	0.208771
amadeus	0.177187	0.156163	0.139328		mahler	0.326754	0.36286	0.515237
amadeus	0.408645	0.632822	0.453658		mahler	0.393932	0.407385	0.573269
amadeus	0.49925	0.617908	0.470659		mahler	0.368811	0.363727	0.584263
amadeus	0.513004	0.529597	0.455799		mahler	0.296395	0.243131	0.367123
amadeus	0.19513	-0.0237824	0.123635		mahler	0.299331	0.316307	0.4408
amadeus	0.36989	0.131958	0.263		mahler	0.374086	0.311131	0.420826
amadeus	0.509197	0.481335	0.456998		mahler	0.367705	0.279246	0.491762
amadeus	0.235467	0.0266565	0.147921		mahler	0.366972	0.40581	0.529601
amadeus	0.240135	0.054466	0.138299		mahler	0.346622	0.358536	0.4875
amadeus	0.329122	0.269573	0.240869		mahler	0.307414	0.214448	0.406209
amadeus	0.607716	0.338695	0.556417		mahler	0.327639	0.208802	0.398973
amadeus	0.394416	0.368223	0.342198		mahler	0.289197	0.369728	0.441058
amadeus	0.618526	0.519164	0.564103		mahler	0.373282	0.22085	0.43683
amadeus	0.237349	0.310321	0.230671		mahler	0.305726	0.293635	0.415872
amadeus	0.271359	0.111123	0.201006		mahler	0.375694	0.333289	0.495439
amadeus	0.368201	0.313824	0.291115		mahler	0.447964	0.406555	0.54002
amadeus	0.34362	0.296291	0.329068		mahler	0.398892	0.319563	0.410963
amadeus	0.197716	0.0185743	0.118682		mahler	0.36515	0.230396	0.443834
amadeus	0.361317	0.341699	0.226111		mahler	0.392008	0.304401	0.422082
amadeus	0.185138	0.00628814	0.132769		mahler	0.412016	0.334472	0.464429
amadeus	0.266354	0.267457	0.159823		mahler	0.387929	0.355491	0.486373
amadeus	0.318912	0.407919	0.355438		mahler	0.305237	0.255033	0.325155
amadeus	0.232999	0.116143	0.168035		mahler	0.431926	0.29992	0.440159
amadeus	0.176206	0.139282	0.177065		mahler	0.402751	0.32158	0.450123
amadeus	0.354002	0.17401	0.216078		mahler	0.303395	0.246663	0.407513
amadeus	0.344138	0.240355	0.23507		mahler	0.29643	0.292232	0.315349
amadeus	0.255012	0.231978	0.169937		mahler	0.332523	0.327905	0.46836
amadeus	0.187187	0.154548	0.106671		mahler	0.370051	0.410473	0.48268
amadeus	0.218706	0.0303346	0.18499		mahler	0.280848	0.390286	0.411263
amadeus	0.177459	0.215949	0.203978		mahler	0.328594	0.347955	0.455113
amadeus	0.237791	0.1905	0.166398		mahler	0.27113	0.334293	0.449329
amadeus	0.24177	0.155344	0.138881		mahler	0.537086	0.50338	0.558963
amadeus	0.202713	0.0695087	0.163081		mahler	0.369484	0.322912	0.445815
amadeus	0.186827	0.0694148	0.165698		mahler	0.464413	0.403358	0.488375
amadeus	0.197706	0.249322	0.157736		mahler	0.591414	0.550372	0.584219
amadeus	0.0726368	0.0766916	0.0552722		mahler	0.366267	0.346976	0.446734
amadeus	0.156156	0.0850228	0.0664985		mahler	0.469556	0.349382	0.563223
amadeus	0.105125	0.206109	0.244957		mahler	0.443107	0.28758	0.532463
amadeus	0.155503	0.18376	0.158641		mahler	0.430563	0.356986	0.569571
amadeus	0.0927	0.0696411	0.0436688		mahler	0.57157	0.39489	0.506334
amadeus	0.182286	0.2342	0.216438		mahler	0.392103	0.3016	0.43759
amadeus	0.0483174	0.0144965	-0.0355971		mahler	0.548968	0.337422	0.581496
amadeus	0.13848	0.150164	0.0228368		mahler	0.460938	0.350903	0.525877
amadeus	0.0396629	0.154339	0.0156585		mahler	0.349408	0.279074	0.512427
amadeus	0.0704778	0.0567578	0.0633184		mahler	0.310518	0.305382	0.387335
amadeus	0.0871635	0.326668	0.13824		mahler	0.288884	0.272614	0.399879
amadeus	0.00694591	0.133038	0.0874398		mahler	0.337004	0.241657	0.376461
amadeus	0.046195	0.26101	0.109023		mahler	0.216112	0.197861	0.295731
amadeus	0.0191562	0.0106072	0.0238025		mahler	0.232358	0.133788	0.202977
amadeus	0.0786815	0.278185	0.177213		mahler	0.285116	0.263226	0.302726
amadeus	-0.00849525	-0.0174317	-0.0567826		mahler	0.315093	0.28835	0.357139
amadeus	0.103387	0.254927	0.147233		mahler	0.276973	0.253765	0.387988
amadeus	0.00615462	0.000198751	0.0204239		mahler	0.440265	0.457459	0.55959
amadeus	-0.00410026	0.00509577	-0.00791342		mahler	0.416412	0.34722	0.490538
amadeus	-0.108839	0.0861119	-0.102884		mahler	0.403616	0.273859	0.455521
amadeus	-0.00592231	0.0156792	0.0747875		mahler	0.367158	0.400443	0.556944
amadeus	-0.080597	0.275107	-0.00399275		mahler	0.383256	0.511471	0.471821
amadeus	5.54666e-06	0.130507	0.0101876		mahler	0.421851	0.297245	0.489794
amadeus	-0.0067701	0.0528233	0.0412689		mahler	0.421057	0.391509	0.512754
amadeus	-0.00733327	-0.0619983	-0.0245492		mahler	0.337015	0.392983	0.481383
amadeus	0.00985197	0.0660065	0.0374528		mahler	0.351934	0.307737	0.46777
amadeus	-0.0427452	0.0207542	-0.0378626		mahler	0.372912	0.243273	0.435189
amadeus	0.00987118	0.0355543	0.0597962		mahler	0.403355	0.219241	0.404519
amadeus	0.000901518	0.0391014	0.103684		mahler	0.32949	0.41379	0.47126
amadeus	-0.00974242	-0.015193	-0.0385324		mahler	0.406794	0.22991	0.445444
amadeus	-0.0106477	-0.0119773	-0.035061		mahler	0.390057	0.318576	0.509501
amadeus	-0.00375619	0.036662	0.0133864		mahler	0.302236	0.327286	0.485575
amadeus	0.00463247	0.0402442	0.0157007		mahler	0.360296	0.302594	0.376665
amadeus	-0.0155959	0.021717	0.00137391		mahler	0.420142	0.272523	0.393808
amadeus	0.0116833	-0.038039	-0.0408517		mahler	0.293784	0.294632	0.404242
amadeus	-0.0176323	-0.0266305	0.00526981		mahler	0.416727	0.285597	0.451148
amadeus	0.0221409	0.0370465	-0.00329229		mahler	0.388079	0.332637	0.469557
amadeus	0.00970152	0.00601378	0.0144148		mahler	0.331342	0.298606	0.487082
amadeus	0.0155225	0.0171026	0.000755535		mahler	0.469913	0.404249	0.451855
amadeus	0.00901509	0.0103705	-0.0242549		mahler	0.2149	0.21217	0.291126
amadeus	-0.00652576	-0.0128987	0.00651697		mahler	0.387128	0.359888	0.436365
amadeus	0.0237775	-0.0418979	-0.0542935		mahler	0.289216	0.223925	0.346795
amadeus	0.0270792	0.0254588	0.0112377		mahler	0.57202	0.367735	0.530466
amadeus	-0.0197142	0.0684956	-0.046232		mahler	0.415961	0.272325	0.466346
amadeus	-0.0481757	-0.0167236	-0.0114718		mahler	0.335529	0.36003	0.575972
amadeus	-0.012456	0.00605582	0.016017		mahler	0.345624	0.220759	0.410419
amadeus	-0.0179709	0.0347228	0.000258226		mahler	0.400773	0.316044	0.482431
amadeus	-0.00280399	-0.0178916	0.00431475		mahler	0.326276	0.208614	0.428471
amadeus	-0.0168828	0.0176798	-0.0403747		mahler	0.743537	0.663866	0.796422
					mahler	0.604667	0.38753	0.632951
					mahler	0.30954	0.178878	0.408482
					mahler	0.299649	0.273279	0.391635
					mahler	0.329678	0.393549	0.548068
					mahler	0.284282	0.183395	0.434064
					mahler	0.314092	0.304731	0.570106
					mahler	0.294071	0.129568	0.169899
					mahler	0.30597	0.222091	0.387702
					mahler	0.325165	0.28435	0.437996
					mahler	0.466333	0.483652	0.604985
					mahler	0.423681	0.396437	0.548447
					mahler	0.358262	0.275867	0.467416
					mahler	0.576975	0.404273	0.652891
					mahler	0.297189	0.308359	0.533885
					mahler	0.394738	0.270812	0.436037
					mahler	0.440901	0.273098	0.46698
					mahler	0.479567	0.367385	0.663691
					mahler	0.270808	0.216429	0.181553
					mahler	0.310461	0.295386	0.442188
					mahler	0.383279	0.271106	0.477504
					mahler	0.345621	0.360258	0.453874
					mahler	0.266056	0.233992	0.447232
					mahler	0.677664	0.609237	0.82608
					mahler	0.721399	0.666108	0.732008
					mahler	0.329271	0.288091	0.559172
					mahler	0.467287	0.412309	0.597548
					mahler	0.244852	0.173426	0.262217
					mahler	0.568937	0.380102	0.691864
					mahler	0.299315	0.24998	0.346471
					mahler	0.298029	0.334448	0.401026
					mahler	0.407391	0.501826	0.694958
					mahler	0.386089	0.415358	0.562788
					mahler	0.352348	0.370032	0.59982
					mahler	0.239055	0.169606	0.307098
					mahler	0.349709	0.373132	0.569806
					mahler	0.309455	0.370501	0.440805
					mahler	0.353929	0.251778	0.387181
					mahler	0.546038	0.491144	0.730227
					mahler	0.379938	0.393313	0.604723
					mahler	0.418127	0.38978	0.414946
					mahler	0.484933	0.405553	0.61667
					mahler	0.501002	0.445235	0.668381
					mahler	0.366969	0.347773	0.434487
					mahler	0.32164	0.328671	0.337542
					mahler	0.295282	0.21535	0.236059
					mahler	0.286713	0.237918	0.398399
					mahler	0.538816	0.454302	0.579923
					mahler	0.466592	0.390425	0.626411
					mahler	0.354185	0.228783	0.45154
					mahler	0.498776	0.414164	0.517687
					mahler	0.255177	0.283346	0.442486
					mahler	0.489522	0.486128	0.642662
					mahler	0.31489	0.249534	0.193213
					mahler	0.530012	0.475872	0.618799
					mahler	0.320373	0.390803	0.473018
					mahler	0.556462	0.448626	0.631421
					mahler	0.363317	0.320708	0.446166
					mahler	0.129287	0.134873	0.296652
					mahler	0.145067	0.156576	0.236348
					mahler	0.488321	0.460033	0.662585
					mahler	0.368337	0.342187	0.501874
					mahler	0.347767	0.235236	0.212022
					mahler	0.309825	0.382908	0.49853
					mahler	0.331492	0.277802	0.499776
					mahler	0.565026	0.490509	0.554384
					mahler	0.206046	0.157595	0.362491
					mahler	0.374184	0.337892	0.484396
					mahler	0.43473	0.359563	0.509666
					mahler	0.352546	0.280366	0.493511
					mahler	0.164862	0.121766	0.362191
					mahler	0.186292	0.112091	0.197421
					mahler	0.420956	0.427344	0.516848
					mahler	0.266611	0.306243	0.534273
					mahler	0.216233	0.150443	0.36157
					mahler	0.222712	0.182108	0.372568
					mahler	0.256525	0.341854	0.524634
					mahler	0.212754	0.0853691	0.22678
					mahler	0.162389	0.119073	0.355741
					mahler	0.187872	0.154465	0.347555
					mahler	0.156464	0.163785	0.263314
					mahler	0.1925	0.123718	0.407492
					mahler	-0.0440268	0.0899529	0.151846
					mahler	-0.00435238	0.119865	0.253679
					mahler	0.00833332	0.0474273	0.312668
					mahler	0.212026	-0.0593001	0.486812
					mahler	-0.00415057	0.147563	0.166301
					mahler	0.00240946	-8.70809e-05	0.286989

## Sheet: fig_S5c
animal_id	lags	corr_mnav_ITI	corr_pval_mnav_ITI	corr_mnav_inference	corr_pval_mnav_inference			animal_id	lags	corr_mnav_ITI	corr_pval_mnav_ITI	corr_mnav_inference	corr_pval_mnav_inference
amadeus	-900	0.254054	0.000198555	0.107377	0.120845			mahler	-900	0.329392	6.03465e-09	-0.268489	2.67901e-06
amadeus	-899	0.253854	0.00020095	0.108161	0.118138			mahler	-899	0.32878	6.46177e-09	-0.26934	2.48361e-06
amadeus	-898	0.253624	0.000203737	0.108959	0.115435			mahler	-898	0.328162	6.92195e-09	-0.270132	2.31428e-06
amadeus	-897	0.253387	0.000206643	0.109686	0.113013			mahler	-897	0.327473	7.4739e-09	-0.270844	2.17134e-06
amadeus	-896	0.253214	0.000208794	0.110448	0.110516			mahler	-896	0.3268	8.05323e-09	-0.271513	2.04483e-06
amadeus	-895	0.253042	0.000210956	0.111157	0.108232			mahler	-895	0.326182	8.62359e-09	-0.272016	1.95426e-06
amadeus	-894	0.252867	0.000213165	0.111696	0.106524			mahler	-894	0.325583	9.21329e-09	-0.272451	1.87919e-06
amadeus	-893	0.252735	0.000214851	0.112316	0.104581			mahler	-893	0.324974	9.85334e-09	-0.272814	1.81861e-06
amadeus	-892	0.252579	0.000216863	0.112792	0.103108			mahler	-892	0.324294	1.06181e-08	-0.273136	1.76636e-06
amadeus	-891	0.252293	0.000220592	0.113302	0.101551			mahler	-891	0.323612	1.14419e-08	-0.273375	1.72865e-06
amadeus	-890	0.251997	0.000224504	0.113716	0.100301			mahler	-890	0.322909	1.23574e-08	-0.273565	1.69908e-06
amadeus	-889	0.251852	0.000226451	0.11408	0.0992089			mahler	-889	0.322204	1.33461e-08	-0.273658	1.68486e-06
amadeus	-888	0.251679	0.000228789	0.114465	0.0980662			mahler	-888	0.321565	1.43069e-08	-0.273765	1.6686e-06
amadeus	-887	0.251409	0.000232492	0.114801	0.097078			mahler	-887	0.320938	1.53149e-08	-0.27376	1.66937e-06
amadeus	-886	0.251121	0.000236499	0.115019	0.0964409			mahler	-886	0.320299	1.64125e-08	-0.273667	1.68353e-06
amadeus	-885	0.250848	0.000240356	0.11507	0.0962913			mahler	-885	0.319653	1.76006e-08	-0.273522	1.70574e-06
amadeus	-884	0.25059	0.000244048	0.115179	0.0959743			mahler	-884	0.319012	1.88599e-08	-0.273279	1.74374e-06
amadeus	-883	0.250315	0.00024805	0.115307	0.0956052			mahler	-883	0.318404	2.0136e-08	-0.273004	1.78769e-06
amadeus	-882	0.249967	0.000253194	0.115476	0.0951159			mahler	-882	0.317786	2.15156e-08	-0.272675	1.84156e-06
amadeus	-881	0.249656	0.000257886	0.115669	0.0945602			mahler	-881	0.317152	2.30275e-08	-0.272138	1.93304e-06
amadeus	-880	0.249315	0.000263117	0.115907	0.0938798			mahler	-880	0.316543	2.45779e-08	-0.271507	2.04585e-06
amadeus	-879	0.248961	0.000268652	0.116144	0.0932064			mahler	-879	0.315878	2.63823e-08	-0.270666	2.20624e-06
amadeus	-878	0.248617	0.000274132	0.11628	0.0928205			mahler	-878	0.315247	2.82149e-08	-0.269855	2.37222e-06
amadeus	-877	0.248255	0.000280005	0.116324	0.0926952			mahler	-877	0.314525	3.04594e-08	-0.269078	2.54239e-06
amadeus	-876	0.247943	0.000285172	0.116417	0.0924345			mahler	-876	0.313803	3.2881e-08	-0.268251	2.73605e-06
amadeus	-875	0.247562	0.000291592	0.116455	0.0923262			mahler	-875	0.313072	3.5516e-08	-0.267344	2.96488e-06
amadeus	-874	0.247337	0.000295453	0.116443	0.0923598			mahler	-874	0.312327	3.84123e-08	-0.266257	3.26321e-06
amadeus	-873	0.247122	0.000299175	0.116376	0.0925481			mahler	-873	0.311621	4.13686e-08	-0.265132	3.602e-06
amadeus	-872	0.24691	0.000302902	0.116268	0.092855			mahler	-872	0.310881	4.46985e-08	-0.26401	3.97311e-06
amadeus	-871	0.246739	0.000305924	0.116081	0.0933832			mahler	-871	0.310131	4.83424e-08	-0.262747	4.43454e-06
amadeus	-870	0.246641	0.000307691	0.115822	0.0941216			mahler	-870	0.309381	5.22666e-08	-0.261299	5.02617e-06
amadeus	-869	0.246578	0.000308804	0.11556	0.0948751			mahler	-869	0.308656	5.6354e-08	-0.259777	5.72916e-06
amadeus	-868	0.246499	0.000310229	0.115324	0.095556			mahler	-868	0.30791	6.08766e-08	-0.258146	6.58547e-06
amadeus	-867	0.246393	0.000312157	0.115107	0.0961838			mahler	-867	0.307167	6.57311e-08	-0.256407	7.6327e-06
amadeus	-866	0.246362	0.000312723	0.114906	0.0967721			mahler	-866	0.306451	7.07641e-08	-0.254525	8.94324e-06
amadeus	-865	0.246358	0.000312788	0.114779	0.0971419			mahler	-865	0.305693	7.64857e-08	-0.252613	1.0492e-05
amadeus	-864	0.246405	0.00031194	0.11474	0.097256			mahler	-864	0.304942	8.26052e-08	-0.250569	1.24291e-05
amadeus	-863	0.246522	0.000309827	0.114807	0.0970624			mahler	-863	0.304121	8.98231e-08	-0.248471	1.47666e-05
amadeus	-862	0.246623	0.000307996	0.114918	0.0967351			mahler	-862	0.303234	9.83089e-08	-0.246205	1.77578e-05
amadeus	-861	0.246723	0.000306213	0.114963	0.0966036			mahler	-861	0.302353	1.07505e-07	-0.243911	2.13656e-05
amadeus	-860	0.246837	0.000304192	0.115049	0.0963547			mahler	-860	0.301433	1.17982e-07	-0.241456	2.5989e-05
amadeus	-859	0.247018	0.000300998	0.115159	0.0960334			mahler	-859	0.300564	1.28776e-07	-0.238844	3.19432e-05
amadeus	-858	0.24716	0.000298514	0.115208	0.0958925			mahler	-858	0.299569	1.42303e-07	-0.236184	3.93147e-05
amadeus	-857	0.247388	0.000294574	0.115299	0.0956279			mahler	-857	0.298588	1.56975e-07	-0.233487	4.84089e-05
amadeus	-856	0.247617	0.000290653	0.115482	0.0950988			mahler	-856	0.297585	1.73468e-07	-0.230718	5.97915e-05
amadeus	-855	0.247897	0.000285941	0.115657	0.0945961			mahler	-855	0.296557	1.92114e-07	-0.227871	7.40883e-05
amadeus	-854	0.248096	0.000282628	0.115834	0.094087			mahler	-854	0.295467	2.13961e-07	-0.224912	9.23233e-05
amadeus	-853	0.2484	0.00027764	0.116034	0.0935168			mahler	-853	0.294407	2.37512e-07	-0.221883	0.000115304
amadeus	-852	0.248706	0.000272706	0.116317	0.0927146			mahler	-852	0.293258	2.65837e-07	-0.218728	0.000144866
amadeus	-851	0.249162	0.000265495	0.116507	0.0921797			mahler	-851	0.291751	3.07934e-07	-0.215476	0.000182686
amadeus	-850	0.249667	0.000257721	0.116758	0.0914765			mahler	-850	0.290323	3.53683e-07	-0.212099	0.000231588
amadeus	-849	0.250144	0.000250566	0.116802	0.0913523			mahler	-849	0.288862	4.07193e-07	-0.208675	0.000293438
amadeus	-848	0.250631	0.000243463	0.116993	0.0908205			mahler	-848	0.287384	4.6921e-07	-0.205133	0.000373393
amadeus	-847	0.251141	0.000236216	0.117146	0.0903975			mahler	-847	0.285877	5.41762e-07	-0.201428	0.000478386
amadeus	-846	0.251679	0.000228796	0.117281	0.090023			mahler	-846	0.28426	6.31494e-07	-0.197697	0.000611283
amadeus	-845	0.252141	0.000222595	0.117514	0.0893833			mahler	-845	0.282579	7.39859e-07	-0.193869	0.00078248
amadeus	-844	0.252614	0.000216405	0.117827	0.0885276			mahler	-844	0.280874	8.6776e-07	-0.190026	0.000998043
amadeus	-843	0.253204	0.000208924	0.118002	0.0880517			mahler	-843	0.279134	1.02013e-06	-0.186099	0.00127368
amadeus	-842	0.253831	0.000201223	0.118132	0.0876989			mahler	-842	0.277369	1.20058e-06	-0.18209	0.00162578
amadeus	-841	0.254544	0.0001928	0.118282	0.0872941			mahler	-841	0.275603	1.41163e-06	-0.177978	0.0020776
amadeus	-840	0.255372	0.000183425	0.118524	0.0866453			mahler	-840	0.273819	1.6605e-06	-0.173801	0.00265143
amadeus	-839	0.256185	0.000174627	0.118754	0.0860305			mahler	-839	0.272035	1.95106e-06	-0.169534	0.00338294
amadeus	-838	0.256951	0.000166709	0.118864	0.0857397			mahler	-838	0.27019	2.30217e-06	-0.165262	0.0042938
amadeus	-837	0.257721	0.000159085	0.118968	0.0854635			mahler	-837	0.268333	2.71624e-06	-0.160979	0.00542395
amadeus	-836	0.258609	0.000150701	0.119109	0.085089			mahler	-836	0.266462	3.20483e-06	-0.156559	0.00686334
amadeus	-835	0.25952	0.000142535	0.119306	0.0845718			mahler	-835	0.264577	3.78132e-06	-0.152001	0.00869646
amadeus	-834	0.26042	0.000134866	0.119356	0.0844413			mahler	-834	0.26268	4.46032e-06	-0.147466	0.0109408
amadeus	-833	0.261255	0.000128102	0.119565	0.0838953			mahler	-833	0.260734	5.27709e-06	-0.142884	0.0137132
amadeus	-832	0.262105	0.000121546	0.119886	0.083061			mahler	-832	0.258813	6.22145e-06	-0.138306	0.0170814
amadeus	-831	0.263057	0.000114568	0.120257	0.0821059			mahler	-831	0.256856	7.3481e-06	-0.133634	0.021243
amadeus	-830	0.263995	0.000108068	0.120784	0.0807625			mahler	-830	0.254794	8.74363e-06	-0.129047	0.0261563
amadeus	-829	0.264871	0.000102309	0.121386	0.0792521			mahler	-829	0.252711	1.04069e-05	-0.124432	0.0320548
amadeus	-828	0.265856	9.61787e-05	0.122047	0.0776177			mahler	-828	0.250601	1.23961e-05	-0.119784	0.0391076
amadeus	-827	0.266788	9.06901e-05	0.122682	0.0760756			mahler	-827	0.248422	1.48262e-05	-0.114952	0.0477869
amadeus	-826	0.267914	8.44618e-05	0.123263	0.0746856			mahler	-826	0.246239	1.77084e-05	-0.11009	0.0580904
amadeus	-825	0.269129	7.81829e-05	0.123855	0.0732902			mahler	-825	0.244039	2.11475e-05	-0.105176	0.0703034
amadeus	-824	0.270402	7.20804e-05	0.124491	0.0718143			mahler	-824	0.241824	2.52417e-05	-0.100285	0.0844644
amadeus	-823	0.271632	6.6613e-05	0.125091	0.0704458			mahler	-823	0.239592	3.01178e-05	-0.095347	0.101007
amadeus	-822	0.272875	6.14825e-05	0.125673	0.069139			mahler	-822	0.237365	3.58616e-05	-0.0902908	0.120506
amadeus	-821	0.274118	5.67292e-05	0.12628	0.0677951			mahler	-821	0.235222	4.23546e-05	-0.0852321	0.142829
amadeus	-820	0.275413	5.21432e-05	0.126906	0.0664326			mahler	-820	0.233093	4.98936e-05	-0.0801389	0.168364
amadeus	-819	0.276775	4.76961e-05	0.127531	0.0650945			mahler	-819	0.230885	5.90381e-05	-0.0750899	0.196898
amadeus	-818	0.278094	4.37335e-05	0.128143	0.0638052			mahler	-818	0.228617	7.00596e-05	-0.0700795	0.228545
amadeus	-817	0.279386	4.0154e-05	0.128728	0.0625932			mahler	-817	0.226275	8.3452e-05	-0.0649891	0.264225
amadeus	-816	0.280749	3.66771e-05	0.129164	0.061702			mahler	-816	0.223894	9.95177e-05	-0.0599025	0.303521
amadeus	-815	0.282056	3.3611e-05	0.129674	0.0606739			mahler	-815	0.221554	0.000118092	-0.0549468	0.345345
amadeus	-814	0.283319	3.08806e-05	0.130281	0.0594682			mahler	-814	0.219174	0.000140298	-0.0498824	0.391685
amadeus	-813	0.284571	2.83813e-05	0.130946	0.0581686			mahler	-813	0.216793	0.000166368	-0.0448517	0.441248
amadeus	-812	0.2859	2.5937e-05	0.131664	0.0567918			mahler	-812	0.214376	0.000197431	-0.0398673	0.493701
amadeus	-811	0.287264	2.36355e-05	0.132416	0.0553804			mahler	-811	0.211929	0.000234335	-0.0348415	0.549775
amadeus	-810	0.288521	2.16865e-05	0.133158	0.0540154			mahler	-810	0.20948	0.000277652	-0.0298994	0.607798
amadeus	-809	0.289686	2.00183e-05	0.133747	0.052951			mahler	-809	0.206974	0.000329606	-0.0251166	0.6664
amadeus	-808	0.290975	1.83128e-05	0.134309	0.0519535			mahler	-808	0.204494	0.000389836	-0.0204224	0.72596
amadeus	-807	0.292108	1.69271e-05	0.134917	0.0508906			mahler	-807	0.201988	0.000460949	-0.0159084	0.784836
amadeus	-806	0.293127	1.5767e-05	0.135616	0.0496913			mahler	-806	0.199511	0.000542888	-0.0114067	0.8448
amadeus	-805	0.294109	1.47208e-05	0.136386	0.0483987			mahler	-805	0.197004	0.000639459	-0.00688204	0.905985
amadeus	-804	0.295155	1.36784e-05	0.137157	0.0471304			mahler	-804	0.194515	0.000750785	-0.00233629	0.968019
amadeus	-803	0.296214	1.26948e-05	0.137979	0.04581			mahler	-803	0.19198	0.000882396	0.00211144	0.971095
amadeus	-802	0.29729	1.17644e-05	0.138774	0.0445635			mahler	-802	0.189433	0.00103583	0.00643662	0.912045
amadeus	-801	0.298402	1.08711e-05	0.139726	0.0431065			mahler	-801	0.186873	0.00121443	0.0107376	0.853799
amadeus	-800	0.299424	1.01069e-05	0.140759	0.0415731			mahler	-800	0.184275	0.00142416	0.0149553	0.79744
amadeus	-799	0.300437	9.39978e-06	0.141761	0.0401276			mahler	-799	0.181669	0.00166754	0.0189709	0.744736
amadeus	-798	0.301517	8.69765e-06	0.142778	0.0387051			mahler	-798	0.179079	0.00194659	0.0228662	0.694719
amadeus	-797	0.302555	8.06959e-06	0.143695	0.03746			mahler	-797	0.17658	0.00225562	0.0267247	0.646446
amadeus	-796	0.303562	7.50225e-06	0.144708	0.0361224			mahler	-796	0.174012	0.0026193	0.0305696	0.599772
amadeus	-795	0.304479	7.01842e-06	0.145773	0.0347611			mahler	-795	0.171451	0.00303417	0.0344898	0.553813
amadeus	-794	0.305392	6.56638e-06	0.146798	0.0334919			mahler	-794	0.168908	0.00350439	0.0383366	0.51045
amadeus	-793	0.306317	6.13655e-06	0.147695	0.0324131			mahler	-793	0.166307	0.00405268	0.0420126	0.470726
amadeus	-792	0.307199	5.75185e-06	0.148673	0.0312716			mahler	-792	0.16369	0.00468124	0.0455632	0.434028
amadeus	-791	0.308065	5.39647e-06	0.14975	0.0300543			mahler	-791	0.161022	0.00541138	0.0490904	0.399256
amadeus	-790	0.3089	5.07364e-06	0.150834	0.0288694			mahler	-790	0.158356	0.00624125	0.0525458	0.366865
amadeus	-789	0.309565	4.8296e-06	0.151898	0.0277457			mahler	-789	0.155717	0.00717341	0.0559432	0.336655
amadeus	-788	0.310217	4.60134e-06	0.153084	0.026538			mahler	-788	0.153063	0.0082343	0.0593203	0.308254
amadeus	-787	0.310786	4.4105e-06	0.154355	0.0252936			mahler	-787	0.150468	0.00940436	0.0626886	0.281543
amadeus	-786	0.31127	4.25429e-06	0.155529	0.0241893			mahler	-786	0.147885	0.0107136	0.0660101	0.256779
amadeus	-785	0.311724	4.11221e-06	0.156867	0.0229809			mahler	-785	0.145317	0.0121726	0.0692713	0.23397
amadeus	-784	0.312194	3.9701e-06	0.158293	0.0217515			mahler	-784	0.142784	0.01378	0.0725069	0.212789
amadeus	-783	0.312509	3.87755e-06	0.159727	0.0205727			mahler	-783	0.140343	0.0155024	0.0756557	0.193535
amadeus	-782	0.312875	3.77243e-06	0.161179	0.0194355			mahler	-782	0.137895	0.0174165	0.078715	0.176078
amadeus	-781	0.313227	3.67401e-06	0.162695	0.0183071			mahler	-781	0.135437	0.0195428	0.0818412	0.159475
amadeus	-780	0.31347	3.6075e-06	0.164175	0.0172611			mahler	-780	0.133016	0.0218549	0.0848343	0.14471
amadeus	-779	0.313699	3.54576e-06	0.165581	0.0163157			mahler	-779	0.130627	0.0243631	0.0877039	0.131556
amadeus	-778	0.313924	3.48641e-06	0.167173	0.0152998			mahler	-778	0.12818	0.0271874	0.0908095	0.118379
amadeus	-777	0.314146	3.42834e-06	0.16868	0.0143902			mahler	-777	0.125774	0.0302338	0.0938798	0.106389
amadeus	-776	0.314303	3.38817e-06	0.170197	0.0135222			mahler	-776	0.123352	0.0335891	0.0968146	0.0958426
amadeus	-775	0.314333	3.38051e-06	0.171641	0.0127392			mahler	-775	0.120913	0.0372846	0.0996047	0.0866056
amadeus	-774	0.314259	3.39941e-06	0.173091	0.0119932			mahler	-774	0.118516	0.0412463	0.102274	0.0784505
amadeus	-773	0.314094	3.4418e-06	0.174588	0.0112637			mahler	-773	0.116137	0.0455209	0.104781	0.0713714
amadeus	-772	0.313914	3.48901e-06	0.176048	0.0105898			mahler	-772	0.113777	0.050125	0.107165	0.0651289
amadeus	-771	0.313774	3.52602e-06	0.177527	0.00994434			mahler	-771	0.11142	0.055103	0.10947	0.0595277
amadeus	-770	0.313597	3.57334e-06	0.179028	0.00932448			mahler	-770	0.109074	0.0604605	0.111576	0.0547627
amadeus	-769	0.313335	3.64447e-06	0.180368	0.00880068			mahler	-769	0.106749	0.0661837	0.113575	0.0505362
amadeus	-768	0.313023	3.73088e-06	0.18172	0.00829857			mahler	-768	0.10444	0.0723004	0.115345	0.0470259
amadeus	-767	0.312663	3.8329e-06	0.183047	0.007831			mahler	-767	0.102144	0.078835	0.116991	0.0439466
amadeus	-766	0.31227	3.94764e-06	0.184442	0.00736434			mahler	-766	0.0998843	0.0857208	0.11852	0.0412383
amadeus	-765	0.311914	4.05416e-06	0.185864	0.00691487			mahler	-765	0.0976795	0.0928989	0.119992	0.0387668
amadeus	-764	0.311495	4.18325e-06	0.187308	0.00648335			mahler	-764	0.0954085	0.100787	0.121376	0.036557
amadeus	-763	0.311079	4.31519e-06	0.188873	0.00604288			mahler	-763	0.0931937	0.108981	0.122752	0.0344687
amadeus	-762	0.310505	4.50379e-06	0.190344	0.00565362			mahler	-762	0.0909536	0.117794	0.124017	0.032638
amadeus	-761	0.309868	4.72206e-06	0.191708	0.00531282			mahler	-761	0.0886945	0.127235	0.125193	0.0310112
amadeus	-760	0.309263	4.93901e-06	0.193127	0.00497789			mahler	-760	0.0864576	0.137151	0.126282	0.0295664
amadeus	-759	0.308652	5.16752e-06	0.194458	0.00468106			mahler	-759	0.0842469	0.147522	0.127363	0.0281903
amadeus	-758	0.307974	5.43263e-06	0.195761	0.00440614			mahler	-758	0.0820075	0.158626	0.128323	0.0270149
amadeus	-757	0.307228	5.73972e-06	0.197083	0.00414206			mahler	-757	0.0797882	0.17024	0.129135	0.0260535
amadeus	-756	0.306414	6.09303e-06	0.198378	0.00389728			mahler	-756	0.0775994	0.182303	0.129917	0.0251558
amadeus	-755	0.305472	6.52803e-06	0.199665	0.00366713			mahler	-755	0.0754256	0.194897	0.130626	0.024365
amadeus	-754	0.304436	7.04029e-06	0.200935	0.003452			mahler	-754	0.0732641	0.208038	0.131216	0.0237225
amadeus	-753	0.303377	7.6036e-06	0.202111	0.00326304			mahler	-753	0.0711112	0.22175	0.131735	0.0231708
amadeus	-752	0.302305	8.21684e-06	0.203392	0.0030679			mahler	-752	0.069039	0.235545	0.132152	0.0227347
amadeus	-751	0.301227	8.88107e-06	0.20459	0.00289506			mahler	-751	0.0670122	0.249612	0.132501	0.0223752
amadeus	-750	0.299977	9.71427e-06	0.205847	0.00272327			mahler	-750	0.0650581	0.263718	0.132803	0.0220692
amadeus	-749	0.298617	1.07053e-05	0.207027	0.00257039			mahler	-749	0.0631236	0.278211	0.133004	0.0218663
amadeus	-748	0.297177	1.18592e-05	0.208242	0.00242116			mahler	-748	0.0612162	0.29302	0.133114	0.0217561
amadeus	-747	0.295697	1.31665e-05	0.209534	0.00227118			mahler	-747	0.0593451	0.308051	0.133098	0.0217729
amadeus	-746	0.294245	1.45815e-05	0.210745	0.0021383			mahler	-746	0.0575125	0.323255	0.132957	0.021914
amadeus	-745	0.29282	1.61088e-05	0.212	0.00200817			mahler	-745	0.0556927	0.338827	0.132664	0.0222094
amadeus	-744	0.291308	1.7895e-05	0.213222	0.00188839			mahler	-744	0.0538997	0.35463	0.132265	0.0226181
amadeus	-743	0.289865	1.9772e-05	0.214317	0.00178657			mahler	-743	0.0521299	0.370675	0.131623	0.0232883
amadeus	-742	0.288385	2.18898e-05	0.215539	0.00167902			mahler	-742	0.0503785	0.386986	0.130894	0.0240715
amadeus	-741	0.286855	2.43045e-05	0.216715	0.00158104			mahler	-741	0.0486865	0.403152	0.130058	0.0249965
amadeus	-740	0.285354	2.69156e-05	0.217853	0.00149127			mahler	-740	0.0470192	0.419469	0.129133	0.0260557
amadeus	-739	0.283912	2.96722e-05	0.21914	0.0013953			mahler	-739	0.0454299	0.435376	0.12812	0.0272599
amadeus	-738	0.282466	3.27018e-05	0.220405	0.00130661			mahler	-738	0.0438736	0.451282	0.127057	0.0285747
amadeus	-737	0.280902	3.63051e-05	0.221744	0.00121833			mahler	-737	0.0423403	0.46727	0.125929	0.0300289
amadeus	-736	0.279309	4.03586e-05	0.223135	0.00113244			mahler	-736	0.0408546	0.483054	0.124701	0.0316824
amadeus	-735	0.277648	4.50358e-05	0.224417	0.00105822			mahler	-735	0.0393663	0.499151	0.123501	0.0333735
amadeus	-734	0.275974	5.02654e-05	0.225655	0.000990827			mahler	-734	0.0379228	0.515029	0.122249	0.0352205
amadeus	-733	0.274235	5.62986e-05	0.226848	0.000929652			mahler	-733	0.036522	0.530683	0.120888	0.0373238
amadeus	-732	0.272516	6.29276e-05	0.228105	0.000868986			mahler	-732	0.0351689	0.546029	0.119445	0.0396706
amadeus	-731	0.270721	7.0626e-05	0.229431	0.000808917			mahler	-731	0.033845	0.561254	0.117931	0.0422635
amadeus	-730	0.268916	7.92543e-05	0.230764	0.000752424			mahler	-730	0.0325386	0.576473	0.116353	0.0451192
amadeus	-729	0.267278	8.79303e-05	0.232116	0.000698887			mahler	-729	0.0312572	0.591587	0.114719	0.0482431
amadeus	-728	0.265607	9.76942e-05	0.233542	0.00064621			mahler	-728	0.0300142	0.60642	0.112968	0.05179
amadeus	-727	0.263941	0.000108433	0.234944	0.000598011			mahler	-727	0.0288144	0.620892	0.111164	0.0556682
amadeus	-726	0.262291	0.000120151	0.23631	0.000554288			mahler	-726	0.0276377	0.635227	0.109336	0.0598411
amadeus	-725	0.260515	0.000134078	0.237652	0.000514205			mahler	-725	0.0264651	0.649651	0.107469	0.0643657
amadeus	-724	0.258774	0.000149188	0.238976	0.00047732			mahler	-724	0.0252864	0.664281	0.105547	0.0693124
amadeus	-723	0.257079	0.000165417	0.240267	0.000443728			mahler	-723	0.0241497	0.678513	0.103621	0.0745792
amadeus	-722	0.255347	0.000183697	0.241611	0.000411089			mahler	-722	0.0230047	0.692963	0.10173	0.0800605
amadeus	-721	0.253612	0.000203883	0.24288	0.000382319			mahler	-721	0.0219003	0.707008	0.099838	0.0858669
amadeus	-720	0.25193	0.000225409	0.244004	0.000358424			mahler	-720	0.0208035	0.721056	0.0979247	0.0920778
amadeus	-719	0.250089	0.000251387	0.245138	0.000335716			mahler	-719	0.0196531	0.735891	0.0958569	0.0991884
amadeus	-718	0.248167	0.000281461	0.246314	0.000313589			mahler	-718	0.0185706	0.74994	0.0937688	0.106805
amadeus	-717	0.246205	0.000315578	0.247433	0.000293807			mahler	-717	0.0175016	0.763896	0.0915746	0.115297
amadeus	-716	0.244279	0.000352784	0.248631	0.00027391			mahler	-716	0.0164328	0.777926	0.0893676	0.124363
amadeus	-715	0.242312	0.000394966	0.249879	0.000254513			mahler	-715	0.0153884	0.791705	0.0870985	0.134251
amadeus	-714	0.240271	0.000443624	0.251175	0.000235741			mahler	-714	0.0143668	0.805248	0.0847827	0.144955
amadeus	-713	0.238136	0.000500441	0.252522	0.000217595			mahler	-713	0.0133859	0.818305	0.0824606	0.15633
amadeus	-712	0.236048	0.000562436	0.253862	0.000200845			mahler	-712	0.0123744	0.831822	0.0801562	0.168271
amadeus	-711	0.234002	0.00063001	0.255174	0.000185618			mahler	-711	0.0113965	0.844937	0.0778363	0.180968
amadeus	-710	0.23204	0.00070177	0.256448	0.000171869			mahler	-710	0.0104892	0.857144	0.0754942	0.19449
amadeus	-709	0.230028	0.000783176	0.257726	0.000159039			mahler	-709	0.00961802	0.868898	0.0731726	0.208608
amadeus	-708	0.227964	0.000875587	0.259069	0.000146523			mahler	-708	0.00876094	0.880489	0.0708994	0.223133
amadeus	-707	0.225998	0.000972895	0.260318	0.000135712			mahler	-707	0.00789453	0.892232	0.0686964	0.237883
amadeus	-706	0.223979	0.00108306	0.261595	0.000125439			mahler	-706	0.00706901	0.903443	0.0664243	0.2538
amadeus	-705	0.222079	0.00119711	0.262868	0.000115922			mahler	-705	0.00622405	0.914938	0.0641313	0.270595
amadeus	-704	0.220104	0.00132722	0.264102	0.000107349			mahler	-704	0.00539145	0.926282	0.0618285	0.28821
amadeus	-703	0.218109	0.0014717	0.265265	9.9815e-05			mahler	-703	0.00457567	0.937412	0.0595192	0.306631
amadeus	-702	0.216024	0.00163794	0.26637	9.31122e-05			mahler	-702	0.00384715	0.947361	0.0572265	0.325671
amadeus	-701	0.214017	0.00181397	0.267588	8.62218e-05			mahler	-701	0.00315761	0.956785	0.0548642	0.346073
amadeus	-700	0.212046	0.00200357	0.268823	7.97223e-05			mahler	-700	0.00258867	0.964566	0.0525587	0.366747
amadeus	-699	0.210054	0.00221329	0.270115	7.34161e-05			mahler	-699	0.00203952	0.972079	0.050266	0.388049
amadeus	-698	0.208057	0.00244338	0.27136	6.77861e-05			mahler	-698	0.00142438	0.980499	0.0479368	0.410441
amadeus	-697	0.206144	0.00268401	0.272539	6.28311e-05			mahler	-697	0.000898787	0.987694	0.0455331	0.434333
amadeus	-696	0.204336	0.00293088	0.273747	5.81108e-05			mahler	-696	0.000395052	0.994591	0.0431736	0.458543
amadeus	-695	0.202512	0.00320082	0.275044	5.34098e-05			mahler	-695	-9.09912e-05	0.998754	0.0408459	0.483147
amadeus	-694	0.200674	0.00349531	0.276203	4.95187e-05			mahler	-694	-0.000546904	0.992512	0.0385225	0.5084
amadeus	-693	0.198924	0.00379813	0.277419	4.57219e-05			mahler	-693	-0.000986619	0.986491	0.0362228	0.534057
amadeus	-692	0.197221	0.00411538	0.278601	4.2293e-05			mahler	-692	-0.0014519	0.980122	0.0338988	0.56063
amadeus	-691	0.195531	0.00445353	0.279804	3.90564e-05			mahler	-691	-0.00186031	0.974532	0.0315849	0.587706
amadeus	-690	0.193887	0.00480649	0.281097	3.58367e-05			mahler	-690	-0.002162	0.970403	0.0293051	0.614955
amadeus	-689	0.192264	0.00517925	0.28239	3.2869e-05			mahler	-689	-0.00243527	0.966665	0.0270431	0.642524
amadeus	-688	0.190628	0.00558104	0.283623	3.0255e-05			mahler	-688	-0.00267271	0.963417	0.0248254	0.670039
amadeus	-687	0.189018	0.00600356	0.28476	2.802e-05			mahler	-687	-0.00291771	0.960066	0.022616	0.697895
amadeus	-686	0.187342	0.00647325	0.285725	2.62461e-05			mahler	-686	-0.00312275	0.957262	0.0204084	0.726139
amadeus	-685	0.185688	0.00696913	0.28671	2.4546e-05			mahler	-685	-0.00323691	0.955701	0.0183159	0.753259
amadeus	-684	0.184027	0.00750046	0.28777	2.28319e-05			mahler	-684	-0.00338317	0.953702	0.0162098	0.780863
amadeus	-683	0.182428	0.0080461	0.288821	2.12443e-05			mahler	-683	-0.00350343	0.952058	0.0141618	0.807972
amadeus	-682	0.180799	0.00863788	0.28996	1.96431e-05			mahler	-682	-0.00355914	0.951297	0.0121513	0.83481
amadeus	-681	0.179177	0.00926505	0.291155	1.80854e-05			mahler	-681	-0.00357019	0.951146	0.0101361	0.861905
amadeus	-680	0.177517	0.00994846	0.292423	1.65602e-05			mahler	-680	-0.00350734	0.952005	0.00810086	0.889433
amadeus	-679	0.175903	0.0106551	0.293724	1.5123e-05			mahler	-679	-0.00332936	0.954437	0.00610256	0.916592
amadeus	-678	0.174255	0.0114224	0.295139	1.36947e-05			mahler	-678	-0.00310096	0.95756	0.0041011	0.943892
amadeus	-677	0.172668	0.0122066	0.296563	1.23856e-05			mahler	-677	-0.00286043	0.960849	0.00207905	0.971539
amadeus	-676	0.171085	0.0130359	0.297922	1.1248e-05			mahler	-676	-0.00260043	0.964405	6.48474e-05	0.999112
amadeus	-675	0.169504	0.013913	0.299253	1.02308e-05			mahler	-675	-0.00230272	0.968478	-0.00191091	0.973839
amadeus	-674	0.167865	0.0148761	0.300491	9.36321e-06			mahler	-674	-0.00195739	0.973203	-0.00396697	0.945724
amadeus	-673	0.166313	0.0158417	0.301688	8.59118e-06			mahler	-673	-0.00163662	0.977593	-0.00590605	0.919269
amadeus	-672	0.164835	0.0168117	0.302856	7.89599e-06			mahler	-672	-0.00119194	0.98368	-0.00771809	0.894627
amadeus	-671	0.163455	0.0177636	0.304043	7.24444e-06			mahler	-671	-0.000778144	0.989346	-0.00945781	0.871062
amadeus	-670	0.162127	0.0187232	0.305262	6.6288e-06			mahler	-670	-0.000341953	0.995318	-0.0111709	0.84797
amadeus	-669	0.160829	0.0197048	0.306465	6.07045e-06			mahler	-669	8.35457e-05	0.998856	-0.0129827	0.823687
amadeus	-668	0.159604	0.0206716	0.307645	5.56609e-06			mahler	-668	0.000569347	0.992204	-0.0147841	0.799709
amadeus	-667	0.15839	0.0216697	0.30887	5.08492e-06			mahler	-667	0.00107745	0.985248	-0.0166061	0.775646
amadeus	-666	0.157268	0.0226297	0.31014	4.62785e-06			mahler	-666	0.00161163	0.977936	-0.018358	0.75271
amadeus	-665	0.156161	0.023612	0.311399	4.21353e-06			mahler	-665	0.00217792	0.970186	-0.0200778	0.730402
amadeus	-664	0.155028	0.0246551	0.312615	3.84686e-06			mahler	-664	0.00272585	0.96269	-0.0217555	0.708858
amadeus	-663	0.153958	0.0256772	0.313821	3.51334e-06			mahler	-663	0.00331823	0.95459	-0.0234118	0.687812
amadeus	-662	0.152799	0.0268238	0.315021	3.20905e-06			mahler	-662	0.00395135	0.945937	-0.0250738	0.666934
amadeus	-661	0.15165	0.0280044	0.316248	2.92406e-06			mahler	-661	0.0044825	0.938683	-0.0267853	0.645699
amadeus	-660	0.150508	0.0292217	0.317418	2.67473e-06			mahler	-660	0.00512852	0.929868	-0.0282401	0.627871
amadeus	-659	0.149381	0.0304665	0.318588	2.44581e-06			mahler	-659	0.00573443	0.921607	-0.0296776	0.610465
amadeus	-658	0.148226	0.0317892	0.319803	2.22785e-06			mahler	-658	0.0063913	0.912661	-0.0310225	0.594376
amadeus	-657	0.147161	0.0330515	0.321004	2.03075e-06			mahler	-657	0.00702748	0.904008	-0.0327055	0.574519
amadeus	-656	0.146161	0.0342755	0.32221	1.84955e-06			mahler	-656	0.00766104	0.895401	-0.0343643	0.555258
amadeus	-655	0.145194	0.0354957	0.323343	1.69344e-06			mahler	-655	0.00829641	0.886782	-0.0360009	0.536567
amadeus	-654	0.144285	0.0366765	0.324448	1.55343e-06			mahler	-654	0.00898457	0.877462	-0.0376117	0.518484
amadeus	-653	0.143352	0.0379212	0.325561	1.42359e-06			mahler	-653	0.00969182	0.867901	-0.0391499	0.501514
amadeus	-652	0.142403	0.0392258	0.326737	1.29771e-06			mahler	-652	0.0102988	0.859711	-0.0407041	0.484669
amadeus	-651	0.141536	0.0404485	0.327894	1.18425e-06			mahler	-651	0.0105999	0.855654	-0.042255	0.468168
amadeus	-650	0.140683	0.0416834	0.329035	1.08167e-06			mahler	-650	0.0108887	0.851765	-0.0437806	0.452243
amadeus	-649	0.13986	0.0429049	0.33009	9.94376e-07			mahler	-649	0.0110507	0.849586	-0.045338	0.436306
amadeus	-648	0.139054	0.0441312	0.331195	9.10251e-07			mahler	-648	0.01134	0.845697	-0.0468096	0.421547
amadeus	-647	0.138271	0.0453497	0.332264	8.35381e-07			mahler	-647	0.0116515	0.841513	-0.048198	0.407893
amadeus	-646	0.13754	0.0465118	0.333311	7.67766e-07			mahler	-646	0.0118542	0.838793	-0.0495581	0.394775
amadeus	-645	0.136905	0.047542	0.334244	7.1194e-07			mahler	-645	0.0120046	0.836777	-0.0508826	0.382247
amadeus	-644	0.136208	0.048695	0.335182	6.59746e-07			mahler	-644	0.0121953	0.834221	-0.0522702	0.369386
amadeus	-643	0.13556	0.0497869	0.336078	6.13305e-07			mahler	-643	0.0124472	0.830847	-0.0536163	0.357169
amadeus	-642	0.134883	0.0509493	0.336955	5.70904e-07			mahler	-642	0.0126809	0.827721	-0.0549373	0.345429
amadeus	-641	0.1342	0.0521467	0.337706	5.3684e-07			mahler	-641	0.0129439	0.824205	-0.0562532	0.333981
amadeus	-640	0.13347	0.0534505	0.338528	5.01787e-07			mahler	-640	0.013152	0.821426	-0.0576978	0.321696
amadeus	-639	0.132752	0.0547584	0.339305	4.70665e-07			mahler	-639	0.0133729	0.818478	-0.0591009	0.310049
amadeus	-638	0.132103	0.055965	0.339998	4.44464e-07			mahler	-638	0.0135778	0.815746	-0.0604444	0.29916
amadeus	-637	0.131539	0.0570308	0.340721	4.18655e-07			mahler	-637	0.0137944	0.812861	-0.0617331	0.288956
amadeus	-636	0.13107	0.0579284	0.341487	3.92866e-07			mahler	-636	0.0140059	0.810045	-0.0629938	0.279203
amadeus	-635	0.130582	0.0588768	0.342253	3.68594e-07			mahler	-635	0.014242	0.806906	-0.0642326	0.269838
amadeus	-634	0.130065	0.0598942	0.343007	3.46094e-07			mahler	-634	0.014526	0.803134	-0.0654539	0.260817
amadeus	-633	0.129568	0.0608855	0.343767	3.24784e-07			mahler	-633	0.0148345	0.799041	-0.0665928	0.252595
amadeus	-632	0.129044	0.061946	0.344566	3.0372e-07			mahler	-632	0.0151194	0.795266	-0.0677483	0.244437
amadeus	-631	0.128507	0.0630485	0.345425	2.82529e-07			mahler	-631	0.0153736	0.791901	-0.0689739	0.235988
amadeus	-630	0.128083	0.0639306	0.346247	2.63602e-07			mahler	-630	0.0157027	0.787551	-0.07014	0.228142
amadeus	-629	0.127605	0.0649385	0.347079	2.45678e-07			mahler	-629	0.0160253	0.783295	-0.0713448	0.220232
amadeus	-628	0.127105	0.0660036	0.347951	2.28146e-07			mahler	-628	0.0163433	0.779105	-0.0725057	0.212797
amadeus	-627	0.126641	0.0670073	0.348892	2.10582e-07			mahler	-627	0.0167161	0.7742	-0.0736437	0.205685
amadeus	-626	0.126187	0.0679985	0.349801	1.94843e-07			mahler	-626	0.0171583	0.768395	-0.0747514	0.198929
amadeus	-625	0.125758	0.0689495	0.350702	1.80356e-07			mahler	-625	0.0176055	0.762536	-0.0758305	0.192505
amadeus	-624	0.125286	0.0700059	0.351642	1.66365e-07			mahler	-624	0.0181044	0.756017	-0.076825	0.186719
amadeus	-623	0.124883	0.0709173	0.352588	1.53318e-07			mahler	-623	0.0186414	0.749019	-0.0777869	0.181246
amadeus	-622	0.124557	0.0716627	0.353554	1.4103e-07			mahler	-622	0.0192236	0.741455	-0.0786787	0.176278
amadeus	-621	0.124337	0.0721703	0.354507	1.29823e-07			mahler	-621	0.0198518	0.733322	-0.079522	0.171674
amadeus	-620	0.12413	0.0726504	0.355432	1.19778e-07			mahler	-620	0.0205756	0.723987	-0.0803249	0.167375
amadeus	-619	0.123923	0.0731307	0.356304	1.10987e-07			mahler	-619	0.0213705	0.713782	-0.0810609	0.163505
amadeus	-618	0.123733	0.0735767	0.357153	1.03033e-07			mahler	-618	0.0221923	0.703286	-0.0817788	0.159795
amadeus	-617	0.123581	0.0739326	0.35804	9.53018e-08			mahler	-617	0.023086	0.691934	-0.0823952	0.15666
amadeus	-616	0.123449	0.0742437	0.358955	8.79133e-08			mahler	-616	0.0240396	0.679897	-0.0829636	0.153811
amadeus	-615	0.123312	0.0745699	0.35988	8.10099e-08			mahler	-615	0.0249674	0.668263	-0.0835115	0.151102
amadeus	-614	0.123172	0.0749016	0.360748	7.50053e-08			mahler	-614	0.0258865	0.656816	-0.0840744	0.148356
amadeus	-613	0.12309	0.0750968	0.361657	6.91732e-08			mahler	-613	0.026825	0.64521	-0.0845902	0.145874
amadeus	-612	0.123019	0.0752665	0.362615	6.3504e-08			mahler	-612	0.0277781	0.63351	-0.085024	0.143811
amadeus	-611	0.122959	0.0754098	0.36363	5.79872e-08			mahler	-611	0.0287591	0.621563	-0.0854046	0.142019
amadeus	-610	0.12296	0.0754066	0.364687	5.273e-08			mahler	-610	0.0297479	0.609619	-0.0857029	0.140627
amadeus	-609	0.123485	0.0741606	0.365704	4.81051e-08			mahler	-609	0.0307334	0.597818	-0.0859254	0.139595
amadeus	-608	0.123519	0.0740802	0.36671	4.39191e-08			mahler	-608	0.031711	0.586214	-0.0859817	0.139335
amadeus	-607	0.123621	0.0738392	0.36767	4.02512e-08			mahler	-607	0.0325961	0.5758	-0.0860661	0.138946
amadeus	-606	0.123662	0.0737422	0.368696	3.66579e-08			mahler	-606	0.033481	0.565474	-0.0860749	0.138905
amadeus	-605	0.123742	0.0735555	0.369664	3.35512e-08			mahler	-605	0.0342532	0.556537	-0.0861383	0.138614
amadeus	-604	0.123769	0.0734905	0.370559	3.09069e-08			mahler	-604	0.0349932	0.548038	-0.0861501	0.138559
amadeus	-603	0.123933	0.0731071	0.371417	2.85605e-08			mahler	-603	0.0357528	0.53938	-0.0861258	0.138671
amadeus	-602	0.124049	0.0728374	0.372247	2.64568e-08			mahler	-602	0.0364191	0.531842	-0.086364	0.137578
amadeus	-601	0.124196	0.0724953	0.373067	2.45215e-08			mahler	-601	0.0370731	0.524495	-0.0865542	0.136711
amadeus	-600	0.124304	0.0722471	0.373924	2.26486e-08			mahler	-600	0.0377629	0.516804	-0.0867546	0.135801
amadeus	-599	0.124353	0.0721327	0.374775	2.09225e-08			mahler	-599	0.0384385	0.509326	-0.086938	0.134973
amadeus	-598	0.124412	0.0719978	0.37559	1.93911e-08			mahler	-598	0.039102	0.502038	-0.0871239	0.134137
amadeus	-597	0.124552	0.071674	0.376376	1.80162e-08			mahler	-597	0.0398132	0.494287	-0.0872188	0.133712
amadeus	-596	0.124728	0.0712727	0.37717	1.6722e-08			mahler	-596	0.0405424	0.486407	-0.087242	0.133608
amadeus	-595	0.124933	0.0708037	0.377956	1.55304e-08			mahler	-595	0.0413999	0.477228	-0.087055	0.134447
amadeus	-594	0.125179	0.0702458	0.378591	1.46273e-08			mahler	-594	0.0423181	0.467504	-0.0867009	0.136045
amadeus	-593	0.125422	0.0696997	0.379177	1.38391e-08			mahler	-593	0.0432558	0.457687	-0.086237	0.13816
amadeus	-592	0.125656	0.069175	0.379845	1.29907e-08			mahler	-592	0.044237	0.44754	-0.0856821	0.140724
amadeus	-591	0.125957	0.0685061	0.380539	1.21635e-08			mahler	-591	0.0452349	0.43735	-0.0850674	0.143606
amadeus	-590	0.126219	0.0679283	0.381294	1.13196e-08			mahler	-590	0.0462233	0.427392	-0.0843999	0.146786
amadeus	-589	0.126533	0.0672414	0.382102	1.048e-08			mahler	-589	0.0472734	0.416956	-0.0835328	0.150997
amadeus	-588	0.126965	0.0663047	0.382942	9.67076e-09			mahler	-588	0.0483393	0.406518	-0.0825372	0.155944
amadeus	-587	0.127369	0.0654393	0.383804	8.90304e-09			mahler	-587	0.0494603	0.39571	-0.0815129	0.161161
amadeus	-586	0.127822	0.0644796	0.384746	8.13169e-09			mahler	-586	0.0506508	0.384422	-0.080408	0.166934
amadeus	-585	0.128202	0.0636829	0.385653	7.45021e-09			mahler	-585	0.0517617	0.374068	-0.0792953	0.172903
amadeus	-584	0.128617	0.062823	0.386604	6.79434e-09			mahler	-584	0.0529139	0.363512	-0.0781092	0.179439
amadeus	-583	0.129103	0.0618274	0.387605	6.16521e-09			mahler	-583	0.0540605	0.353194	-0.0768653	0.186487
amadeus	-582	0.129639	0.0607442	0.388636	5.57542e-09			mahler	-582	0.0552494	0.342692	-0.0755044	0.19443
amadeus	-581	0.130148	0.0597289	0.389683	5.03259e-09			mahler	-581	0.056464	0.332169	-0.0740702	0.203065
amadeus	-580	0.130709	0.0586293	0.390763	4.52661e-09			mahler	-580	0.0577349	0.321384	-0.0725845	0.212298
amadeus	-579	0.131252	0.0575782	0.391882	4.05396e-09			mahler	-579	0.0590253	0.31067	-0.0709998	0.222477
amadeus	-578	0.13178	0.0565718	0.393052	3.61085e-09			mahler	-578	0.0604011	0.299507	-0.0691413	0.234851
amadeus	-577	0.132338	0.0555254	0.394167	3.23271e-09			mahler	-577	0.0618223	0.288258	-0.0671737	0.24847
amadeus	-576	0.13284	0.0545965	0.395285	2.89179e-09			mahler	-576	0.0632688	0.277105	-0.0650798	0.263558
amadeus	-575	0.133287	0.0537807	0.396423	2.58059e-09			mahler	-575	0.0647549	0.265954	-0.062935	0.279652
amadeus	-574	0.133717	0.0530061	0.397718	2.26596e-09			mahler	-574	0.0662851	0.254798	-0.060705	0.297077
amadeus	-573	0.13419	0.0521628	0.39897	1.9971e-09			mahler	-573	0.0678431	0.243776	-0.0584282	0.315598
amadeus	-572	0.134653	0.0513496	0.40029	1.74724e-09			mahler	-572	0.0693857	0.233196	-0.0560808	0.335466
amadeus	-571	0.135186	0.0504257	0.401661	1.51966e-09			mahler	-571	0.0709754	0.222636	-0.0535581	0.357693
amadeus	-570	0.135696	0.0495559	0.402944	1.33296e-09			mahler	-570	0.0726078	0.212151	-0.0509504	0.381612
amadeus	-569	0.136135	0.0488166	0.404238	1.16718e-09			mahler	-569	0.0743099	0.201602	-0.0482761	0.407132
amadeus	-568	0.136668	0.047932	0.405589	1.0155e-09			mahler	-568	0.0760719	0.191088	-0.0455424	0.434239
amadeus	-567	0.137134	0.0471681	0.40696	8.81069e-10			mahler	-567	0.0778103	0.181114	-0.0427685	0.462773
amadeus	-566	0.137596	0.0464213	0.408368	7.61058e-10			mahler	-566	0.0795172	0.1717	-0.0399347	0.49297
amadeus	-565	0.138177	0.0454972	0.409835	6.52826e-10			mahler	-565	0.0812367	0.16259	-0.0370185	0.525108
amadeus	-564	0.138745	0.0446086	0.411325	5.58288e-10			mahler	-564	0.0830376	0.153443	-0.0340002	0.559458
amadeus	-563	0.139322	0.04372	0.412842	4.75654e-10			mahler	-563	0.084692	0.145388	-0.0312296	0.591915
amadeus	-562	0.139835	0.0429435	0.414421	4.02311e-10			mahler	-562	0.0864046	0.137393	-0.0284015	0.625906
amadeus	-561	0.140438	0.0420438	0.416014	3.39465e-10			mahler	-561	0.0881752	0.129486	-0.0255536	0.660953
amadeus	-560	0.141091	0.0410898	0.417601	2.8634e-10			mahler	-560	0.0899721	0.121827	-0.0225884	0.698246
amadeus	-559	0.141731	0.0401706	0.419284	2.38831e-10			mahler	-559	0.0917781	0.114488	-0.0195508	0.737215
amadeus	-558	0.142402	0.0392263	0.420992	1.98476e-10			mahler	-558	0.0935908	0.107475	-0.0164133	0.778182
amadeus	-557	0.14306	0.0383182	0.422729	1.64248e-10			mahler	-557	0.095429	0.100713	-0.0132227	0.820483
amadeus	-556	0.143697	0.0374573	0.424491	1.35397e-10			mahler	-556	0.0973667	0.0939553	-0.00984973	0.865769
amadeus	-555	0.144313	0.0366392	0.426291	1.11018e-10			mahler	-555	0.0993737	0.0873423	-0.00639918	0.912554
amadeus	-554	0.144998	0.0357477	0.428031	9.15343e-11			mahler	-554	0.101392	0.0810736	-0.00288713	0.960484
amadeus	-553	0.145771	0.0347631	0.429797	7.51648e-11			mahler	-553	0.103409	0.075178	0.000709128	0.99029
amadeus	-552	0.14666	0.0336599	0.431634	6.11689e-11			mahler	-552	0.10548	0.0694918	0.00441501	0.939605
amadeus	-551	0.147535	0.0326039	0.43351	4.94948e-11			mahler	-551	0.107588	0.0640684	0.00815098	0.888754
amadeus	-550	0.148499	0.0314721	0.435348	4.01694e-11			mahler	-550	0.109713	0.0589605	0.0119969	0.836879
amadeus	-549	0.149495	0.0303385	0.43715	3.26915e-11			mahler	-549	0.111849	0.0541673	0.0158729	0.785305
amadeus	-548	0.150503	0.0292269	0.439017	2.63782e-11			mahler	-548	0.113995	0.0496837	0.0198116	0.733841
amadeus	-547	0.151514	0.0281472	0.440853	2.13338e-11			mahler	-547	0.116162	0.0454743	0.0238227	0.682628
amadeus	-546	0.152584	0.0270414	0.442691	1.72261e-11			mahler	-546	0.118387	0.0414691	0.0279081	0.631921
amadeus	-545	0.153755	0.0258742	0.444524	1.39006e-11			mahler	-545	0.12066	0.0376871	0.0321339	0.581228
amadeus	-544	0.154956	0.0247228	0.446381	1.11703e-11			mahler	-544	0.122958	0.0341641	0.036392	0.532148
amadeus	-543	0.156162	0.0236111	0.448196	9.01023e-12			mahler	-543	0.125279	0.0308943	0.0407663	0.484001
amadeus	-542	0.157358	0.0225509	0.450043	7.22979e-12			mahler	-542	0.127652	0.0278322	0.0452221	0.437481
amadeus	-541	0.158622	0.0214761	0.451889	5.79506e-12			mahler	-541	0.130041	0.0250158	0.0496965	0.393454
amadeus	-540	0.159878	0.0204515	0.453747	4.63144e-12			mahler	-540	0.132417	0.0224615	0.0542462	0.35154
amadeus	-539	0.161087	0.0195065	0.455641	3.68071e-12			mahler	-539	0.134721	0.0202038	0.0588001	0.312522
amadeus	-538	0.162405	0.0185183	0.457619	2.89083e-12			mahler	-538	0.137055	0.0181192	0.0634399	0.275805
amadeus	-537	0.163736	0.0175659	0.459577	2.27258e-12			mahler	-537	0.139418	0.0162033	0.0680679	0.242214
amadeus	-536	0.164948	0.0167357	0.461571	1.77593e-12			mahler	-536	0.141776	0.0144698	0.0727285	0.211391
amadeus	-535	0.16623	0.0158947	0.46354	1.38988e-12			mahler	-535	0.144133	0.012902	0.0774412	0.183199
amadeus	-534	0.167563	0.0150597	0.465496	1.0879e-12			mahler	-534	0.146504	0.0114774	0.0822329	0.157481
amadeus	-533	0.169028	0.0141865	0.467485	8.46613e-13			mahler	-533	0.148942	0.0101596	0.0870379	0.134524
amadeus	-532	0.170585	0.0133078	0.469522	6.53769e-13			mahler	-532	0.151273	0.00902684	0.091874	0.114108
amadeus	-531	0.172134	0.012481	0.471593	5.01815e-13			mahler	-531	0.153604	0.00800734	0.0967096	0.0962051
amadeus	-530	0.173716	0.0116834	0.47369	3.83175e-13			mahler	-530	0.155931	0.00709342	0.101628	0.080365
amadeus	-529	0.175301	0.0109302	0.475833	2.90281e-13			mahler	-529	0.158303	0.0062588	0.106501	0.0668193
amadeus	-528	0.176965	0.0101855	0.477912	2.21356e-13			mahler	-528	0.160699	0.00550615	0.111383	0.0551843
amadeus	-527	0.178614	0.00949188	0.479975	1.68836e-13			mahler	-527	0.163102	0.00483404	0.116323	0.0451745
amadeus	-526	0.180298	0.00882731	0.482051	1.28327e-13			mahler	-526	0.165517	0.00423392	0.121252	0.0367517
amadeus	-525	0.181976	0.0082066	0.484205	9.63481e-14			mahler	-525	0.167914	0.00370541	0.126206	0.0296656
amadeus	-524	0.183618	0.00763696	0.486385	7.19378e-14			mahler	-524	0.170315	0.00323666	0.13116	0.0237828
amadeus	-523	0.185291	0.00709305	0.488532	5.38402e-14			mahler	-523	0.172697	0.00282545	0.136095	0.0189532
amadeus	-522	0.18699	0.00657616	0.4907	4.00989e-14			mahler	-522	0.17507	0.00246347	0.141041	0.0149919
amadeus	-521	0.188737	0.0060799	0.492881	2.97498e-14			mahler	-521	0.177417	0.00214751	0.145999	0.0117686
amadeus	-520	0.190451	0.00562608	0.495055	2.20435e-14			mahler	-520	0.179781	0.00186699	0.151001	0.00915272
amadeus	-519	0.19229	0.00517305	0.497205	1.63555e-14			mahler	-519	0.182174	0.00161759	0.15607	0.00704193
amadeus	-518	0.194212	0.0047347	0.499321	1.21684e-14			mahler	-518	0.184569	0.00139884	0.161196	0.00536077
amadeus	-517	0.196089	0.00433918	0.501566	8.86978e-15			mahler	-517	0.187009	0.00120424	0.166369	0.00403866
amadeus	-516	0.197992	0.00396895	0.503794	6.46634e-15			mahler	-516	0.189412	0.00103717	0.171563	0.00301488
amadeus	-515	0.199956	0.00361685	0.506116	4.64072e-15			mahler	-515	0.191646	0.000901251	0.17675	0.00223323
amadeus	-514	0.201987	0.00328245	0.508373	3.35319e-15			mahler	-514	0.193879	0.000781983	0.181974	0.00163723
amadeus	-513	0.203998	0.0029794	0.510621	2.42045e-15			mahler	-513	0.196066	0.000679471	0.187231	0.0011878
amadeus	-512	0.206064	0.00269456	0.512875	1.74122e-15			mahler	-512	0.198261	0.000589193	0.192416	0.000858351
amadeus	-511	0.208258	0.00241922	0.515071	1.2605e-15			mahler	-511	0.200466	0.0005098	0.197621	0.000614323
amadeus	-510	0.210446	0.00217046	0.517332	9.01488e-16			mahler	-510	0.202688	0.000439952	0.202804	0.00043655
amadeus	-509	0.212691	0.0019396	0.51959	6.43462e-16			mahler	-509	0.204886	0.000379665	0.207981	0.000307723
amadeus	-508	0.215019	0.00172408	0.521861	4.57215e-16			mahler	-508	0.207087	0.000327081	0.21317	0.000214884
amadeus	-507	0.217335	0.0015315	0.524164	3.2247e-16			mahler	-507	0.209265	0.000281788	0.218372	0.000148623
amadeus	-506	0.21958	0.00136386	0.526478	2.2645e-16			mahler	-506	0.211441	0.00024244	0.22348	0.000102587
amadeus	-505	0.221896	0.00120864	0.528848	1.57219e-16			mahler	-505	0.213621	0.000208196	0.22857	7.03088e-05
amadeus	-504	0.22423	0.00106877	0.531199	1.0918e-16			mahler	-504	0.215606	0.000181005	0.233536	4.82294e-05
amadeus	-503	0.226602	0.000941995	0.533521	7.59393e-17			mahler	-503	0.217563	0.000157477	0.238506	3.28004e-05
amadeus	-502	0.228983	0.000828778	0.535841	5.26898e-17			mahler	-502	0.219496	0.000137075	0.243435	2.21953e-05
amadeus	-501	0.23139	0.000727175	0.538158	3.6469e-17			mahler	-501	0.221434	0.000119129	0.24837	1.48883e-05
amadeus	-500	0.233852	0.000635243	0.540491	2.51123e-17			mahler	-500	0.223426	0.000102996	0.25334	9.8755e-06
amadeus	-499	0.236612	0.000545014	0.54278	1.73627e-17			mahler	-499	0.225383	8.91662e-05	0.258292	6.50402e-06
amadeus	-498	0.239253	0.000469919	0.54511	1.1891e-17			mahler	-498	0.227375	7.6891e-05	0.263228	4.25301e-06
amadeus	-497	0.241916	0.000403986	0.547496	8.04429e-18			mahler	-497	0.229361	6.62453e-05	0.268088	2.77611e-06
amadeus	-496	0.244727	0.000343797	0.549911	5.39944e-18			mahler	-496	0.231321	5.71157e-05	0.272857	1.81158e-06
amadeus	-495	0.247528	0.00029217	0.552349	3.59907e-18			mahler	-495	0.233277	4.9197e-05	0.277576	1.17794e-06
amadeus	-494	0.250268	0.000248744	0.554748	2.40651e-18			mahler	-494	0.235272	4.21929e-05	0.282325	7.57657e-07
amadeus	-493	0.252993	0.000211568	0.557088	1.62009e-18			mahler	-493	0.237257	3.61659e-05	0.287107	4.81801e-07
amadeus	-492	0.25577	0.000179064	0.559404	1.09179e-18			mahler	-492	0.239245	3.09512e-05	0.291821	3.05841e-07
amadeus	-491	0.258517	0.000151557	0.561775	7.26578e-19			mahler	-491	0.241213	2.64964e-05	0.296457	1.94013e-07
amadeus	-490	0.261318	0.000127606	0.56408	4.87479e-19			mahler	-490	0.243194	2.26275e-05	0.30106	1.22495e-07
amadeus	-489	0.264164	0.000106931	0.566383	3.26175e-19			mahler	-489	0.245157	1.93269e-05	0.305613	7.71223e-08
amadeus	-488	0.267092	8.89682e-05	0.56872	2.16254e-19			mahler	-488	0.247127	1.64777e-05	0.310168	4.81531e-08
amadeus	-487	0.269878	7.4537e-05	0.57106	1.42823e-19			mahler	-487	0.249154	1.39635e-05	0.314746	2.97566e-08
amadeus	-486	0.2727	6.21828e-05	0.573319	9.5397e-20			mahler	-486	0.251205	1.17925e-05	0.319326	1.82322e-08
amadeus	-485	0.275527	5.17546e-05	0.575556	6.37726e-20			mahler	-485	0.253249	9.95057e-06	0.323893	1.10959e-08
amadeus	-484	0.278388	4.28936e-05	0.577806	4.23997e-20			mahler	-484	0.25532	8.36496e-06	0.328502	6.66527e-09
amadeus	-483	0.28125	3.54717e-05	0.580022	2.82784e-20			mahler	-483	0.257421	7.00448e-06	0.333114	3.96798e-09
amadeus	-482	0.284096	2.93061e-05	0.582242	1.87903e-20			mahler	-482	0.259491	5.87094e-06	0.337669	2.35771e-09
amadeus	-481	0.286929	2.4182e-05	0.584465	1.24368e-20			mahler	-481	0.261692	4.85868e-06	0.342409	1.35901e-09
amadeus	-480	0.289678	2.0028e-05	0.586696	8.19402e-21			mahler	-480	0.263895	4.01312e-06	0.347155	7.75587e-10
amadeus	-479	0.292378	1.66125e-05	0.588866	5.44342e-21			mahler	-479	0.266086	3.31265e-06	0.351878	4.39678e-10
amadeus	-478	0.29507	1.37608e-05	0.590978	3.64545e-21			mahler	-478	0.268229	2.74153e-06	0.35657	2.47828e-10
amadeus	-477	0.297741	1.13941e-05	0.593071	2.44321e-21			mahler	-477	0.27036	2.26758e-06	0.36124	1.38775e-10
amadeus	-476	0.30041	9.41797e-06	0.595097	1.65366e-21			mahler	-476	0.272517	1.86811e-06	0.365958	7.64951e-11
amadeus	-475	0.303031	7.79681e-06	0.597137	1.11333e-21			mahler	-475	0.274686	1.53475e-06	0.370697	4.16457e-11
amadeus	-474	0.305613	6.46125e-06	0.599108	7.57531e-22			mahler	-474	0.276763	1.26932e-06	0.375338	2.27399e-11
amadeus	-473	0.308124	5.37298e-06	0.601106	5.11387e-22			mahler	-473	0.278857	1.04657e-06	0.379817	1.25641e-11
amadeus	-472	0.310672	4.44812e-06	0.603097	3.44686e-22			mahler	-472	0.280859	8.69048e-07	0.384281	6.89385e-12
amadeus	-471	0.313141	3.698e-06	0.605084	2.31912e-22			mahler	-471	0.282775	7.26342e-07	0.388779	3.73037e-12
amadeus	-470	0.315601	3.07123e-06	0.607097	1.54783e-22			mahler	-470	0.284674	6.0726e-07	0.393225	2.01407e-12
amadeus	-469	0.318133	2.53248e-06	0.609046	1.04357e-22			mahler	-469	0.286569	5.07193e-07	0.397691	1.07444e-12
amadeus	-468	0.320586	2.09734e-06	0.610983	7.03247e-23			mahler	-468	0.288439	4.24092e-07	0.402093	5.72896e-13
amadeus	-467	0.323065	1.73057e-06	0.612915	4.73251e-23			mahler	-467	0.290345	3.52932e-07	0.406454	3.04513e-13
amadeus	-466	0.325589	1.42046e-06	0.614858	3.16806e-23			mahler	-466	0.292208	2.94516e-07	0.410768	1.61454e-13
amadeus	-465	0.328112	1.16395e-06	0.616799	2.11615e-23			mahler	-465	0.294062	2.45691e-07	0.41501	8.57574e-14
amadeus	-464	0.330557	9.57996e-07	0.618699	1.42173e-23			mahler	-464	0.295927	2.04462e-07	0.419156	4.58004e-14
amadeus	-463	0.332995	7.87574e-07	0.620577	9.5678e-24			mahler	-463	0.297742	1.70783e-07	0.423248	2.44558e-14
amadeus	-462	0.335329	6.51894e-07	0.622414	6.47928e-24			mahler	-462	0.299537	1.42766e-07	0.427138	1.33616e-14
amadeus	-461	0.337633	5.40038e-07	0.624234	4.39234e-24			mahler	-461	0.301407	1.18291e-07	0.431064	7.20241e-15
amadeus	-460	0.339818	4.51125e-07	0.626027	2.98737e-24			mahler	-460	0.303247	9.81848e-08	0.43483	3.9518e-15
amadeus	-459	0.34195	3.78013e-07	0.62781	2.0314e-24			mahler	-459	0.305083	8.14203e-08	0.438532	2.1742e-15
amadeus	-458	0.344013	3.18144e-07	0.6296	1.3753e-24			mahler	-458	0.306936	6.73178e-08	0.442175	1.19905e-15
amadeus	-457	0.346068	2.6761e-07	0.631421	9.22719e-25			mahler	-457	0.30886	5.51739e-08	0.445913	6.46316e-16
amadeus	-456	0.348216	2.23052e-07	0.633215	6.21049e-25			mahler	-456	0.310807	4.50453e-08	0.449639	3.46411e-16
amadeus	-455	0.350293	1.86805e-07	0.634985	4.1916e-25			mahler	-455	0.312731	3.68171e-08	0.453371	1.84038e-16
amadeus	-454	0.352325	1.56845e-07	0.636727	2.8396e-25			mahler	-454	0.314764	2.97004e-08	0.457154	9.61765e-17
amadeus	-453	0.354383	1.31237e-07	0.638415	1.94221e-25			mahler	-453	0.316765	2.40019e-08	0.460884	5.03204e-17
amadeus	-452	0.356393	1.1013e-07	0.640088	1.32999e-25			mahler	-452	0.31879	1.93164e-08	0.464599	2.619e-17
amadeus	-451	0.358161	9.42965e-08	0.641751	9.10583e-26			mahler	-451	0.320814	1.55224e-08	0.468244	1.36915e-17
amadeus	-450	0.360114	7.93441e-08	0.643398	6.24218e-26			mahler	-450	0.322903	1.23659e-08	0.47183	7.17795e-18
amadeus	-449	0.361977	6.72309e-08	0.645064	4.25179e-26			mahler	-449	0.325014	9.80947e-09	0.475426	3.72824e-18
amadeus	-448	0.363808	5.70687e-08	0.646749	2.87574e-26			mahler	-448	0.327169	7.73022e-09	0.478888	1.96971e-18
amadeus	-447	0.365544	4.88083e-08	0.648403	1.95446e-26			mahler	-447	0.329326	6.0792e-09	0.48225	1.05281e-18
amadeus	-446	0.367204	4.19948e-08	0.650032	1.33292e-26			mahler	-446	0.331583	4.71805e-09	0.485605	5.59508e-19
amadeus	-445	0.369032	3.5551e-08	0.65164	9.11531e-27			mahler	-445	0.333838	3.65492e-09	0.488871	3.00301e-19
amadeus	-444	0.370827	3.01561e-08	0.653192	6.30242e-27			mahler	-444	0.336063	2.83547e-09	0.491979	1.65118e-19
amadeus	-443	0.372568	2.56821e-08	0.654786	4.30453e-27			mahler	-443	0.338271	2.19935e-09	0.494959	9.25087e-20
amadeus	-442	0.374234	2.20047e-08	0.656379	2.93362e-27			mahler	-442	0.34041	1.71641e-09	0.497884	5.20953e-20
amadeus	-441	0.375863	1.89019e-08	0.657957	2.00251e-27			mahler	-441	0.342484	1.34722e-09	0.500819	2.91226e-20
amadeus	-440	0.377473	1.62532e-08	0.659574	1.35061e-27			mahler	-440	0.344523	1.0598e-09	0.503711	1.63261e-20
amadeus	-439	0.379009	1.40612e-08	0.661166	9.14235e-28			mahler	-439	0.346556	8.32921e-10	0.50648	9.33231e-21
amadeus	-438	0.380493	1.22164e-08	0.662766	6.16163e-28			mahler	-438	0.348526	6.58442e-10	0.509249	5.30817e-21
amadeus	-437	0.38193	1.06538e-08	0.664361	4.14801e-28			mahler	-437	0.350452	5.2235e-10	0.511941	3.05095e-21
amadeus	-436	0.38325	9.38918e-09	0.665977	2.77125e-28			mahler	-436	0.352457	4.0987e-10	0.514538	1.78031e-21
amadeus	-435	0.384564	8.27547e-09	0.667578	1.85349e-28			mahler	-435	0.354422	3.22572e-10	0.517044	1.05396e-21
amadeus	-434	0.385791	7.35123e-09	0.669142	1.24841e-28			mahler	-434	0.356366	2.54146e-10	0.519495	6.2852e-22
amadeus	-433	0.387031	6.51862e-09	0.670666	8.47493e-29			mahler	-433	0.358265	2.01016e-10	0.521838	3.8194e-22
amadeus	-432	0.388244	5.79276e-09	0.672203	5.71983e-29			mahler	-432	0.360188	1.58261e-10	0.524118	2.34326e-22
amadeus	-431	0.38941	5.169e-09	0.673769	3.82277e-29			mahler	-431	0.36214	1.23966e-10	0.526266	1.47412e-22
amadeus	-430	0.390533	4.62997e-09	0.6753	2.57168e-29			mahler	-430	0.364046	9.74919e-11	0.528323	9.42761e-23
amadeus	-429	0.391637	4.15331e-09	0.67681	1.73566e-29			mahler	-429	0.365953	7.65521e-11	0.530325	6.08316e-23
amadeus	-428	0.392669	3.7505e-09	0.678337	1.1632e-29			mahler	-428	0.367814	6.03598e-11	0.532177	4.04672e-23
amadeus	-427	0.393861	3.33254e-09	0.679903	7.699e-30			mahler	-427	0.369603	4.79645e-11	0.533937	2.74023e-23
amadeus	-426	0.394909	3.00218e-09	0.681504	5.0339e-30			mahler	-426	0.371431	3.78721e-11	0.535611	1.88713e-23
amadeus	-425	0.395879	2.72516e-09	0.683052	3.33028e-30			mahler	-425	0.373258	2.98596e-11	0.537208	1.31969e-23
amadeus	-424	0.396841	2.47483e-09	0.684624	2.18355e-30			mahler	-424	0.375054	2.36042e-11	0.53873	9.36862e-24
amadeus	-423	0.39777	2.254e-09	0.686155	1.44342e-30			mahler	-423	0.376852	1.8627e-11	0.540187	6.73754e-24
amadeus	-422	0.398685	2.05538e-09	0.68768	9.53288e-31			mahler	-422	0.378623	1.47307e-11	0.541566	4.92417e-24
amadeus	-421	0.399571	1.87926e-09	0.689247	6.20967e-31			mahler	-421	0.380314	1.1757e-11	0.54282	3.69759e-24
amadeus	-420	0.40036	1.73484e-09	0.690841	4.00303e-31			mahler	-420	0.381975	9.41034e-12	0.544029	2.8022e-24
amadeus	-419	0.40112	1.60587e-09	0.692417	2.58595e-31			mahler	-419	0.383565	7.59538e-12	0.545181	2.14954e-24
amadeus	-418	0.401886	1.48526e-09	0.693983	1.67069e-31			mahler	-418	0.385109	6.16086e-12	0.546285	1.6656e-24
amadeus	-417	0.402485	1.39704e-09	0.695553	1.07519e-31			mahler	-417	0.386623	5.01293e-12	0.547303	1.31539e-24
amadeus	-416	0.403109	1.31056e-09	0.697124	6.89701e-32			mahler	-416	0.38809	4.10066e-12	0.548237	1.0586e-24
amadeus	-415	0.403648	1.24013e-09	0.698671	4.44252e-32			mahler	-415	0.389552	3.35318e-12	0.549064	8.72811e-25
amadeus	-414	0.404181	1.17402e-09	0.700141	2.91625e-32			mahler	-414	0.39098	2.75255e-12	0.549845	7.26945e-25
amadeus	-413	0.404712	1.11159e-09	0.701537	1.95129e-32			mahler	-413	0.392342	2.27814e-12	0.550609	6.07736e-25
amadeus	-412	0.405139	1.06379e-09	0.702931	1.30338e-32			mahler	-412	0.393657	1.89608e-12	0.551292	5.17562e-25
amadeus	-411	0.405462	1.02883e-09	0.704376	8.55507e-33			mahler	-411	0.394938	1.58438e-12	0.551929	4.45396e-25
amadeus	-410	0.405785	9.95132e-10	0.705804	5.62989e-33			mahler	-410	0.396183	1.32969e-12	0.552469	3.92082e-25
amadeus	-409	0.406478	9.26247e-10	0.707207	3.72244e-33			mahler	-409	0.397397	1.12014e-12	0.552849	3.58422e-25
amadeus	-408	0.406704	9.04759e-10	0.708588	2.47208e-33			mahler	-408	0.398596	9.44856e-13	0.55317	3.32194e-25
amadeus	-407	0.407083	8.69854e-10	0.70995	1.64668e-33			mahler	-407	0.399889	7.85812e-13	0.553488	3.08056e-25
amadeus	-406	0.40723	8.56732e-10	0.711339	1.08537e-33			mahler	-406	0.401142	6.56824e-13	0.553718	2.91701e-25
amadeus	-405	0.407415	8.40421e-10	0.712686	7.22875e-34			mahler	-405	0.402357	5.51527e-13	0.55392	2.78037e-25
amadeus	-404	0.407412	8.40634e-10	0.714054	4.7727e-34			mahler	-404	0.403493	4.68159e-13	0.554002	2.72641e-25
amadeus	-403	0.407358	8.45378e-10	0.715403	3.16205e-34			mahler	-403	0.404628	3.97195e-13	0.554065	2.6858e-25
amadeus	-402	0.407314	8.49304e-10	0.716803	2.05672e-34			mahler	-402	0.405777	3.36102e-13	0.554085	2.67321e-25
amadeus	-401	0.407313	8.4933e-10	0.718225	1.32538e-34			mahler	-401	0.406878	2.86196e-13	0.554039	2.70288e-25
amadeus	-400	0.407281	8.52191e-10	0.719719	8.33051e-35			mahler	-400	0.407922	2.45636e-13	0.553996	2.73045e-25
amadeus	-399	0.407194	8.59905e-10	0.721187	5.26156e-35			mahler	-399	0.408949	2.1121e-13	0.554014	2.71903e-25
amadeus	-398	0.407076	8.7055e-10	0.722626	3.34399e-35			mahler	-398	0.409961	1.81927e-13	0.553893	2.79828e-25
amadeus	-397	0.40697	8.80189e-10	0.724064	2.11999e-35			mahler	-397	0.410991	1.56222e-13	0.553694	2.93336e-25
amadeus	-396	0.406842	8.91959e-10	0.725526	1.32983e-35			mahler	-396	0.412029	1.33895e-13	0.55349	3.0786e-25
amadeus	-395	0.406686	9.06465e-10	0.727019	8.23418e-36			mahler	-395	0.41302	1.15523e-13	0.553147	3.33976e-25
amadeus	-394	0.406482	9.25827e-10	0.728508	5.09042e-36			mahler	-394	0.413989	9.99377e-14	0.55275	3.66879e-25
amadeus	-393	0.406181	9.55124e-10	0.729952	3.18231e-36			mahler	-393	0.414877	8.74843e-14	0.552246	4.13259e-25
amadeus	-392	0.405819	9.91555e-10	0.731374	1.99743e-36			mahler	-392	0.415688	7.74372e-14	0.551709	4.69131e-25
amadeus	-391	0.40546	1.02909e-09	0.732807	1.24602e-36			mahler	-391	0.416507	6.84514e-14	0.551143	5.35964e-25
amadeus	-390	0.405095	1.06856e-09	0.734233	7.7646e-37			mahler	-390	0.417288	6.08212e-14	0.550562	6.14505e-25
amadeus	-389	0.404679	1.11538e-09	0.735619	4.88801e-37			mahler	-389	0.418061	5.40971e-14	0.549786	7.37061e-25
amadeus	-388	0.404218	1.16961e-09	0.736987	3.08794e-37			mahler	-388	0.41875	4.87239e-14	0.549031	8.79445e-25
amadeus	-387	0.403685	1.23539e-09	0.738321	1.96744e-37			mahler	-387	0.419406	4.40913e-14	0.548225	1.06155e-24
amadeus	-386	0.403002	1.32504e-09	0.739634	1.2593e-37			mahler	-386	0.420022	4.0135e-14	0.54739	1.28925e-24
amadeus	-385	0.402322	1.42052e-09	0.740937	8.06313e-38			mahler	-385	0.42061	3.66841e-14	0.546571	1.55877e-24
amadeus	-384	0.401614	1.52706e-09	0.742267	5.10232e-38			mahler	-384	0.421164	3.36979e-14	0.545713	1.90137e-24
amadeus	-383	0.40093	1.63717e-09	0.743545	3.2784e-38			mahler	-383	0.421697	3.10515e-14	0.544793	2.35085e-24
amadeus	-382	0.400274	1.75005e-09	0.744853	2.07864e-38			mahler	-382	0.422173	2.88627e-14	0.543768	2.97583e-24
amadeus	-381	0.399543	1.88466e-09	0.746202	1.29547e-38			mahler	-381	0.422672	2.67298e-14	0.542662	3.83388e-24
amadeus	-380	0.39879	2.03372e-09	0.747584	7.95768e-39			mahler	-380	0.423164	2.47761e-14	0.541521	4.97439e-24
amadeus	-379	0.398057	2.18989e-09	0.749048	4.73178e-39			mahler	-379	0.423609	2.31288e-14	0.540354	6.48571e-24
amadeus	-378	0.397322	2.35795e-09	0.750482	2.83437e-39			mahler	-378	0.424008	2.17463e-14	0.539123	8.57147e-24
amadeus	-377	0.396487	2.56418e-09	0.751902	1.6999e-39			mahler	-377	0.424393	2.04857e-14	0.53784	1.14475e-23
amadeus	-376	0.39567	2.78268e-09	0.753288	1.02897e-39			mahler	-376	0.424743	1.94029e-14	0.536541	1.53274e-23
amadeus	-375	0.394833	3.02515e-09	0.754676	6.20188e-40			mahler	-375	0.425046	1.85114e-14	0.53524	2.05014e-23
amadeus	-374	0.393943	3.30555e-09	0.756044	3.75236e-40			mahler	-374	0.425351	1.76566e-14	0.533953	2.73011e-23
amadeus	-373	0.392979	3.63734e-09	0.757413	2.26288e-40			mahler	-373	0.425692	1.67447e-14	0.532613	3.67469e-23
amadeus	-372	0.391956	4.02454e-09	0.758792	1.35461e-40			mahler	-372	0.426045	1.58471e-14	0.531239	4.97634e-23
amadeus	-371	0.390872	4.47807e-09	0.760145	8.15909e-41			mahler	-371	0.426336	1.51447e-14	0.529875	6.7143e-23
amadeus	-370	0.389875	4.93884e-09	0.76146	4.96967e-41			mahler	-370	0.426643	1.44365e-14	0.528509	9.05306e-23
amadeus	-369	0.388829	5.47116e-09	0.762742	3.05621e-41			mahler	-369	0.426896	1.38774e-14	0.52715	1.21696e-22
amadeus	-368	0.387743	6.08285e-09	0.764014	1.87984e-41			mahler	-368	0.427069	1.35061e-14	0.525775	1.6395e-22
amadeus	-367	0.386673	6.7495e-09	0.765303	1.14591e-41			mahler	-367	0.42729	1.30477e-14	0.524373	2.2185e-22
amadeus	-366	0.385587	7.49738e-09	0.766573	7.01026e-42			mahler	-366	0.427524	1.25786e-14	0.52305	2.94721e-22
amadeus	-365	0.38455	8.28642e-09	0.767814	4.32558e-42			mahler	-365	0.427741	1.21591e-14	0.521739	3.90069e-22
amadeus	-364	0.383599	9.08004e-09	0.769052	2.6636e-42			mahler	-364	0.42794	1.17853e-14	0.5204	5.18667e-22
amadeus	-363	0.38256	1.00308e-08	0.77027	1.64839e-42			mahler	-363	0.428206	1.13032e-14	0.519075	6.86845e-22
amadeus	-362	0.381537	1.10611e-08	0.771499	1.0128e-42			mahler	-362	0.428456	1.08688e-14	0.517732	9.11965e-22
amadeus	-361	0.380549	1.2152e-08	0.772691	6.29568e-43			mahler	-361	0.428694	1.04689e-14	0.516372	1.2135e-21
amadeus	-360	0.37956	1.33467e-08	0.773828	3.98913e-43			mahler	-360	0.428916	1.01108e-14	0.514976	1.62489e-21
amadeus	-359	0.378587	1.46326e-08	0.774935	2.55097e-43			mahler	-359	0.429122	9.78712e-15	0.513612	2.1587e-21
amadeus	-358	0.377527	1.61701e-08	0.775989	1.66324e-43			mahler	-358	0.429323	9.4835e-15	0.512232	2.87288e-21
amadeus	-357	0.376542	1.77374e-08	0.777056	1.07598e-43			mahler	-357	0.42952	9.19334e-15	0.510865	3.80912e-21
amadeus	-356	0.375601	1.9371e-08	0.77805	7.15664e-44			mahler	-356	0.429672	8.97482e-15	0.509483	5.05958e-21
amadeus	-355	0.3746	2.1267e-08	0.779001	4.83553e-44			mahler	-355	0.429828	8.7569e-15	0.508109	6.70033e-21
amadeus	-354	0.373618	2.32999e-08	0.779931	3.28851e-44			mahler	-354	0.429977	8.55327e-15	0.506699	8.92765e-21
amadeus	-353	0.372667	2.54474e-08	0.780895	2.20138e-44			mahler	-353	0.430055	8.44913e-15	0.505296	1.18618e-20
amadeus	-352	0.371741	2.77203e-08	0.781844	1.47975e-44			mahler	-352	0.430126	8.35492e-15	0.503872	1.5806e-20
amadeus	-351	0.370768	3.03186e-08	0.782748	1.0119e-44			mahler	-351	0.430226	8.22405e-15	0.502431	2.11057e-20
amadeus	-350	0.369805	3.31226e-08	0.783621	6.99668e-45			mahler	-350	0.430368	8.04187e-15	0.501005	2.80603e-20
amadeus	-349	0.36888	3.60461e-08	0.784461	4.89799e-45			mahler	-349	0.430479	7.9009e-15	0.499591	3.71688e-20
amadeus	-348	0.367956	3.92157e-08	0.785274	3.46217e-45			mahler	-348	0.430549	7.81501e-15	0.498116	4.97706e-20
amadeus	-347	0.367058	4.25541e-08	0.786105	2.42554e-45			mahler	-347	0.430595	7.75783e-15	0.496665	6.62249e-20
amadeus	-346	0.366074	4.65251e-08	0.786906	1.71871e-45			mahler	-346	0.430659	7.67994e-15	0.495257	8.727e-20
amadeus	-345	0.365217	5.0268e-08	0.787692	1.22388e-45			mahler	-345	0.430667	7.6703e-15	0.493858	1.14671e-19
amadeus	-344	0.36432	5.45001e-08	0.788451	8.80502e-46			mahler	-344	0.430699	7.63153e-15	0.492482	1.49792e-19
amadeus	-343	0.363379	5.93035e-08	0.789178	6.41419e-46			mahler	-343	0.430567	7.79241e-15	0.49119	1.92309e-19
amadeus	-342	0.362356	6.4992e-08	0.789878	4.72365e-46			mahler	-342	0.430421	7.97373e-15	0.489781	2.52236e-19
amadeus	-341	0.361365	7.09989e-08	0.790512	3.576e-46			mahler	-341	0.431102	7.15939e-15	0.489362	2.73369e-19
amadeus	-340	0.360379	7.75014e-08	0.791136	2.71655e-46			mahler	-340	0.431763	6.4471e-15	0.488981	2.94051e-19
amadeus	-339	0.359441	8.42226e-08	0.79176	2.06217e-46			mahler	-339	0.43243	5.79827e-15	0.488671	3.12069e-19
amadeus	-338	0.358595	9.0753e-08	0.792394	1.55693e-46			mahler	-338	0.433102	5.20954e-15	0.488404	3.28434e-19
amadeus	-337	0.357798	9.73541e-08	0.793037	1.16943e-46			mahler	-337	0.433719	4.72112e-15	0.488158	3.4422e-19
amadeus	-336	0.357016	1.04279e-07	0.793662	8.84578e-47			mahler	-336	0.4343	4.30203e-15	0.487941	3.58805e-19
amadeus	-335	0.356242	1.11594e-07	0.794228	6.86455e-47			mahler	-335	0.434913	3.89898e-15	0.487823	3.66925e-19
amadeus	-334	0.355375	1.20371e-07	0.79476	5.40659e-47			mahler	-334	0.435493	3.55267e-15	0.487713	3.74753e-19
amadeus	-333	0.354586	1.2894e-07	0.795263	4.30953e-47			mahler	-333	0.436073	3.23578e-15	0.487679	3.77187e-19
amadeus	-332	0.353862	1.3731e-07	0.795728	3.49243e-47			mahler	-332	0.436628	2.95916e-15	0.487715	3.74612e-19
amadeus	-331	0.353231	1.45036e-07	0.796136	2.90401e-47			mahler	-331	0.437154	2.71797e-15	0.487752	3.71948e-19
amadeus	-330	0.352693	1.51944e-07	0.796461	2.50516e-47			mahler	-330	0.43769	2.49225e-15	0.487831	3.66391e-19
amadeus	-329	0.352118	1.59674e-07	0.796752	2.19508e-47			mahler	-329	0.438166	2.30729e-15	0.487878	3.63127e-19
amadeus	-328	0.351632	1.66499e-07	0.797	1.96056e-47			mahler	-328	0.438678	2.12307e-15	0.48799	3.55424e-19
amadeus	-327	0.351242	1.72191e-07	0.797221	1.77238e-47			mahler	-327	0.439179	1.95696e-15	0.488174	3.43162e-19
amadeus	-326	0.350805	1.78779e-07	0.797399	1.63446e-47			mahler	-326	0.439697	1.79879e-15	0.488405	3.28343e-19
amadeus	-325	0.350367	1.85625e-07	0.797598	1.49239e-47			mahler	-325	0.440157	1.66864e-15	0.48856	3.18744e-19
amadeus	-324	0.349907	1.93089e-07	0.797745	1.39476e-47			mahler	-324	0.440628	1.54516e-15	0.488748	3.07478e-19
amadeus	-323	0.349485	2.0018e-07	0.797818	1.34933e-47			mahler	-323	0.441043	1.44375e-15	0.488949	2.95881e-19
amadeus	-322	0.3491	2.06876e-07	0.797886	1.30791e-47			mahler	-322	0.441452	1.35021e-15	0.489195	2.82235e-19
amadeus	-321	0.348689	2.1426e-07	0.797927	1.28331e-47			mahler	-321	0.441821	1.27091e-15	0.489503	2.66042e-19
amadeus	-320	0.348329	2.20927e-07	0.797928	1.28281e-47			mahler	-320	0.442181	1.19798e-15	0.489846	2.49128e-19
amadeus	-319	0.347993	2.27324e-07	0.797879	1.31204e-47			mahler	-319	0.442497	1.13732e-15	0.490182	2.33529e-19
amadeus	-318	0.347724	2.326e-07	0.797833	1.3398e-47			mahler	-318	0.442805	1.08107e-15	0.490541	2.17942e-19
amadeus	-317	0.347435	2.38363e-07	0.79777	1.37932e-47			mahler	-317	0.443058	1.03695e-15	0.490946	2.01566e-19
amadeus	-316	0.347177	2.43634e-07	0.797696	1.42647e-47			mahler	-316	0.443322	9.9268e-16	0.491339	1.8685e-19
amadeus	-315	0.346924	2.4893e-07	0.79765	1.45734e-47			mahler	-315	0.443792	9.18643e-16	0.492182	1.58766e-19
amadeus	-314	0.346696	2.53781e-07	0.797587	1.49993e-47			mahler	-314	0.444258	8.5044e-16	0.493057	1.33994e-19
amadeus	-313	0.346441	2.59316e-07	0.797507	1.55542e-47			mahler	-313	0.444732	7.86242e-16	0.493897	1.13798e-19
amadeus	-312	0.346257	2.63372e-07	0.797385	1.64474e-47			mahler	-312	0.445094	7.40431e-16	0.49474	9.65479e-20
amadeus	-311	0.346053	2.67948e-07	0.797228	1.76661e-47			mahler	-311	0.445435	6.99762e-16	0.495641	8.09659e-20
amadeus	-310	0.345958	2.70112e-07	0.797071	1.89803e-47			mahler	-310	0.445757	6.63288e-16	0.496553	6.77013e-20
amadeus	-309	0.346049	2.6804e-07	0.796887	2.06429e-47			mahler	-309	0.446069	6.29688e-16	0.497481	5.64062e-20
amadeus	-308	0.346113	2.66607e-07	0.796664	2.28429e-47			mahler	-308	0.446377	5.98241e-16	0.498457	4.65239e-20
amadeus	-307	0.346238	2.63799e-07	0.796421	2.55077e-47			mahler	-307	0.446667	5.70044e-16	0.499462	3.81319e-20
amadeus	-306	0.346394	2.60341e-07	0.796159	2.87291e-47			mahler	-306	0.446915	5.46905e-16	0.500484	3.11295e-20
amadeus	-305	0.34643	2.59561e-07	0.795904	3.22465e-47			mahler	-305	0.447157	5.25202e-16	0.501494	2.54563e-20
amadeus	-304	0.346621	2.55393e-07	0.795613	3.67868e-47			mahler	-304	0.447333	5.09989e-16	0.502639	2.0245e-20
amadeus	-303	0.346842	2.50665e-07	0.79528	4.27629e-47			mahler	-303	0.447476	4.98007e-16	0.503834	1.5926e-20
amadeus	-302	0.347001	2.47309e-07	0.794908	5.05846e-47			mahler	-302	0.447643	4.84218e-16	0.505073	1.24078e-20
amadeus	-301	0.346582	2.56241e-07	0.794533	5.9876e-47			mahler	-301	0.447805	4.71288e-16	0.506347	9.58858e-21
amadeus	-300	0.346822	2.51085e-07	0.79414	7.14136e-47			mahler	-300	0.447861	4.66935e-16	0.507635	7.37939e-21
amadeus	-299	0.34777	2.31687e-07	0.793748	8.51161e-47			mahler	-299	0.447929	4.61596e-16	0.509008	5.57627e-21
amadeus	-298	0.348059	2.26054e-07	0.79334	1.02164e-46			mahler	-298	0.447953	4.59791e-16	0.510415	4.17874e-21
amadeus	-297	0.348344	2.20654e-07	0.792917	1.23379e-46			mahler	-297	0.447931	4.61463e-16	0.511848	3.11034e-21
amadeus	-296	0.348624	2.15443e-07	0.792482	1.49726e-46			mahler	-296	0.447868	4.66339e-16	0.513219	2.34182e-21
amadeus	-295	0.348974	2.09112e-07	0.792065	1.80162e-46			mahler	-295	0.447795	4.72076e-16	0.514623	1.74901e-21
amadeus	-294	0.349227	2.04638e-07	0.791653	2.16235e-46			mahler	-294	0.44768	4.8124e-16	0.516024	1.30527e-21
amadeus	-293	0.349523	1.99525e-07	0.791254	2.57912e-46			mahler	-293	0.447529	4.93552e-16	0.517385	9.81031e-22
amadeus	-292	0.349903	1.93157e-07	0.790849	3.08368e-46			mahler	-292	0.44738	5.06051e-16	0.51871	7.42064e-22
amadeus	-291	0.350245	1.87566e-07	0.790424	3.71792e-46			mahler	-291	0.44718	5.23226e-16	0.520035	5.60553e-22
amadeus	-290	0.350639	1.81334e-07	0.789991	4.49537e-46			mahler	-290	0.446903	5.48033e-16	0.521369	4.22125e-22
amadeus	-289	0.351026	1.75418e-07	0.789567	5.41288e-46			mahler	-289	0.446564	5.79907e-16	0.522721	3.16238e-22
amadeus	-288	0.351416	1.6963e-07	0.789118	6.58448e-46			mahler	-288	0.446123	6.24048e-16	0.52407	2.36778e-22
amadeus	-287	0.351882	1.62949e-07	0.788658	8.04644e-46			mahler	-287	0.445668	6.7311e-16	0.525418	1.77065e-22
amadeus	-286	0.352356	1.56431e-07	0.788232	9.68302e-46			mahler	-286	0.445227	7.24301e-16	0.526747	1.32812e-22
amadeus	-285	0.352857	1.498e-07	0.787808	1.16402e-45			mahler	-285	0.44478	7.80106e-16	0.528105	9.88711e-23
amadeus	-284	0.353387	1.4308e-07	0.787375	1.40348e-45			mahler	-284	0.444322	8.41509e-16	0.529441	7.38475e-23
amadeus	-283	0.354003	1.35646e-07	0.786943	1.69144e-45			mahler	-283	0.443809	9.16e-16	0.530786	5.4978e-23
amadeus	-282	0.354678	1.27912e-07	0.786544	2.00882e-45			mahler	-282	0.443197	1.01345e-15	0.532078	4.1355e-23
amadeus	-281	0.355382	1.20304e-07	0.786156	2.37362e-45			mahler	-281	0.442662	1.10673e-15	0.533311	3.14819e-23
amadeus	-280	0.356136	1.12629e-07	0.785748	2.8268e-45			mahler	-280	0.442121	1.20973e-15	0.534517	2.4088e-23
amadeus	-279	0.35685	1.05806e-07	0.785311	3.40802e-45			mahler	-279	0.441463	1.34778e-15	0.535652	1.86998e-23
amadeus	-278	0.357593	9.91252e-08	0.784843	4.1617e-45			mahler	-278	0.440773	1.50896e-15	0.536824	1.43842e-23
amadeus	-277	0.358347	9.27626e-08	0.784384	5.05977e-45			mahler	-277	0.440116	1.68005e-15	0.537979	1.10955e-23
amadeus	-276	0.359154	8.63834e-08	0.783951	6.08244e-45			mahler	-276	0.439471	1.8664e-15	0.539138	8.54364e-24
amadeus	-275	0.360053	7.97749e-08	0.783518	7.30778e-45			mahler	-275	0.438727	2.10642e-15	0.540262	6.62327e-24
amadeus	-274	0.36094	7.3738e-08	0.783105	8.7012e-45			mahler	-274	0.437976	2.37945e-15	0.541344	5.179e-24
amadeus	-273	0.361865	6.79035e-08	0.782686	1.03857e-44			mahler	-273	0.437222	2.68805e-15	0.542437	4.03657e-24
amadeus	-272	0.362817	6.23685e-08	0.782251	1.24746e-44			mahler	-272	0.436482	3.02929e-15	0.543476	3.18202e-24
amadeus	-271	0.363803	5.7094e-08	0.781805	1.50422e-44			mahler	-271	0.435721	3.42479e-15	0.544449	2.54431e-24
amadeus	-270	0.364802	5.2184e-08	0.781386	1.79293e-44			mahler	-270	0.43489	3.9139e-15	0.545384	2.05111e-24
amadeus	-269	0.36584	4.75193e-08	0.780966	2.13717e-44			mahler	-269	0.434022	4.49774e-15	0.54626	1.67546e-24
amadeus	-268	0.366879	4.32491e-08	0.78056	2.53171e-44			mahler	-268	0.433111	5.20211e-15	0.54716	1.35985e-24
amadeus	-267	0.367876	3.95047e-08	0.780172	2.97595e-44			mahler	-267	0.432216	5.99886e-15	0.548033	1.10994e-24
amadeus	-266	0.368868	3.60879e-08	0.779819	3.44571e-44			mahler	-266	0.431279	6.96091e-15	0.548896	9.07792e-25
amadeus	-265	0.369876	3.29082e-08	0.779477	3.97062e-44			mahler	-265	0.430281	8.15215e-15	0.549751	7.43122e-25
amadeus	-264	0.370939	2.9847e-08	0.779152	4.54271e-44			mahler	-264	0.429233	9.61793e-15	0.550561	6.14606e-25
amadeus	-263	0.371957	2.71733e-08	0.778845	5.15693e-44			mahler	-263	0.428078	1.15325e-14	0.551316	5.14638e-25
amadeus	-262	0.373045	2.45733e-08	0.778569	5.78058e-44			mahler	-262	0.426882	1.39069e-14	0.552036	4.34297e-25
amadeus	-261	0.374097	2.22866e-08	0.778298	6.46218e-44			mahler	-261	0.425685	1.6762e-14	0.552622	3.78118e-25
amadeus	-260	0.375146	2.02116e-08	0.77805	7.15597e-44			mahler	-260	0.424463	2.02659e-14	0.553165	3.32517e-25
amadeus	-259	0.376151	1.84002e-08	0.7778	7.93101e-44			mahler	-259	0.42316	2.47912e-14	0.553601	2.99862e-25
amadeus	-258	0.377143	1.67654e-08	0.777553	8.77796e-44			mahler	-258	0.421805	3.05427e-14	0.553957	2.7556e-25
amadeus	-257	0.378138	1.52665e-08	0.777323	9.64526e-44			mahler	-257	0.42037	3.80564e-14	0.554247	2.5721e-25
amadeus	-256	0.379093	1.39504e-08	0.777099	1.05732e-43			mahler	-256	0.418941	4.73266e-14	0.554474	2.43737e-25
amadeus	-255	0.38007	1.27166e-08	0.776894	1.15007e-43			mahler	-255	0.417483	5.90584e-14	0.55465	2.337e-25
amadeus	-254	0.381085	1.15472e-08	0.776717	1.23629e-43			mahler	-254	0.415949	7.44584e-14	0.554783	2.26434e-25
amadeus	-253	0.382085	1.04969e-08	0.776554	1.32101e-43			mahler	-253	0.414384	9.42055e-14	0.554891	2.20701e-25
amadeus	-252	0.383073	9.55014e-09	0.776391	1.41224e-43			mahler	-252	0.412816	1.19098e-13	0.554933	2.18503e-25
amadeus	-251	0.384054	8.69198e-09	0.776241	1.50099e-43			mahler	-251	0.411219	1.51011e-13	0.554911	2.19619e-25
amadeus	-250	0.385023	7.91739e-09	0.776123	1.57493e-43			mahler	-250	0.409544	1.9349e-13	0.55487	2.21804e-25
amadeus	-249	0.386047	7.17112e-09	0.776047	1.62431e-43			mahler	-249	0.40785	2.48222e-13	0.554714	2.30159e-25
amadeus	-248	0.387039	6.51399e-09	0.775962	1.68203e-43			mahler	-248	0.406134	3.19055e-13	0.55453	2.40491e-25
amadeus	-247	0.388043	5.90782e-09	0.775891	1.73124e-43			mahler	-247	0.404387	4.11327e-13	0.554289	2.54654e-25
amadeus	-246	0.38906	5.34906e-09	0.775829	1.77528e-43			mahler	-246	0.402588	5.33508e-13	0.553918	2.78123e-25
amadeus	-245	0.390053	4.85332e-09	0.77578	1.81084e-43			mahler	-245	0.400763	6.93432e-13	0.553519	3.05802e-25
amadeus	-244	0.390901	4.46568e-09	0.775757	1.82755e-43			mahler	-244	0.398956	8.97615e-13	0.553112	3.36764e-25
amadeus	-243	0.391716	4.1211e-09	0.77577	1.81836e-43			mahler	-243	0.397112	1.16612e-12	0.55266	3.74783e-25
amadeus	-242	0.392468	3.82578e-09	0.775802	1.79486e-43			mahler	-242	0.395247	1.51718e-12	0.552099	4.27888e-25
amadeus	-241	0.393248	3.54167e-09	0.775857	1.75501e-43			mahler	-241	0.393332	1.98419e-12	0.551522	4.90229e-25
amadeus	-240	0.394025	3.27862e-09	0.775933	1.70165e-43			mahler	-240	0.391342	2.61774e-12	0.550915	5.65532e-25
amadeus	-239	0.394825	3.02749e-09	0.776019	1.64303e-43			mahler	-239	0.389308	3.46824e-12	0.550205	6.68226e-25
amadeus	-238	0.395602	2.80156e-09	0.776152	1.55659e-43			mahler	-238	0.387344	4.5422e-12	0.549419	8.03214e-25
amadeus	-237	0.396363	2.5962e-09	0.776303	1.46342e-43			mahler	-237	0.385424	5.90306e-12	0.548602	9.72169e-25
amadeus	-236	0.397134	2.40287e-09	0.776457	1.37437e-43			mahler	-236	0.383515	7.64652e-12	0.547777	1.17826e-24
amadeus	-235	0.397885	2.22823e-09	0.776607	1.29278e-43			mahler	-235	0.381579	9.92482e-12	0.546898	1.44494e-24
amadeus	-234	0.398579	2.0775e-09	0.776766	1.21168e-43			mahler	-234	0.379626	1.28893e-11	0.545963	1.7947e-24
amadeus	-233	0.399285	1.93448e-09	0.776934	1.13108e-43			mahler	-233	0.377663	1.67326e-11	0.545048	2.21645e-24
amadeus	-232	0.399945	1.80935e-09	0.777116	1.05015e-43			mahler	-232	0.375713	2.16461e-11	0.544086	2.7663e-24
amadeus	-231	0.400536	1.70405e-09	0.777352	9.53317e-44			mahler	-231	0.373836	2.76867e-11	0.543093	3.47347e-24
amadeus	-230	0.401153	1.60049e-09	0.77763	8.50441e-44			mahler	-230	0.372074	3.48367e-11	0.54205	4.40961e-24
amadeus	-229	0.401794	1.49919e-09	0.777943	7.4789e-44			mahler	-229	0.370364	4.34779e-11	0.540978	5.62911e-24
amadeus	-228	0.402417	1.40675e-09	0.778263	6.55584e-44			mahler	-228	0.368625	5.43971e-11	0.539833	7.30024e-24
amadeus	-227	0.403042	1.31962e-09	0.778578	5.75785e-44			mahler	-227	0.366899	6.7856e-11	0.53875	9.32602e-24
amadeus	-226	0.403622	1.2434e-09	0.778923	4.99423e-44			mahler	-226	0.365208	8.41452e-11	0.537594	1.21007e-23
amadeus	-225	0.404219	1.16945e-09	0.77927	4.3254e-44			mahler	-225	0.363604	1.03092e-10	0.536367	1.59373e-23
amadeus	-224	0.404777	1.1042e-09	0.779662	3.67772e-44			mahler	-224	0.362036	1.25582e-10	0.535106	2.11233e-23
amadeus	-223	0.405321	1.04398e-09	0.780056	3.12224e-44			mahler	-223	0.360482	1.52555e-10	0.533839	2.80065e-23
amadeus	-222	0.405916	9.81695e-10	0.78048	2.61689e-44			mahler	-222	0.359026	1.82907e-10	0.532531	3.74231e-23
amadeus	-221	0.406491	9.25019e-10	0.780926	2.17349e-44			mahler	-221	0.357618	2.17757e-10	0.53119	5.03082e-23
amadeus	-220	0.406923	8.84435e-10	0.781357	1.81512e-44			mahler	-220	0.356345	2.54807e-10	0.529884	6.70238e-23
amadeus	-219	0.407378	8.43608e-10	0.781789	1.51411e-44			mahler	-219	0.355046	2.98876e-10	0.528634	8.80806e-23
amadeus	-218	0.407813	8.0629e-10	0.782242	1.25183e-44			mahler	-218	0.353754	3.50026e-10	0.527328	1.17067e-22
amadeus	-217	0.408251	7.70356e-10	0.782748	1.01154e-44			mahler	-217	0.352482	4.08601e-10	0.525987	1.5659e-22
amadeus	-216	0.408709	7.34404e-10	0.783294	8.03421e-45			mahler	-216	0.351216	4.76358e-10	0.524613	2.10676e-22
amadeus	-215	0.409179	6.99277e-10	0.783839	6.37952e-45			mahler	-215	0.349979	5.53031e-10	0.523188	2.86124e-22
amadeus	-214	0.409615	6.6804e-10	0.784399	5.02722e-45			mahler	-214	0.348867	6.3202e-10	0.521749	3.89207e-22
amadeus	-213	0.410017	6.40514e-10	0.784968	3.94658e-45			mahler	-213	0.347939	7.06313e-10	0.520317	5.27989e-22
amadeus	-212	0.410397	6.15473e-10	0.785535	3.0965e-45			mahler	-212	0.347151	7.75945e-10	0.518845	7.21116e-22
amadeus	-211	0.410777	5.91396e-10	0.786106	2.42512e-45			mahler	-211	0.346456	8.42832e-10	0.517347	9.88963e-22
amadeus	-210	0.411194	5.6603e-10	0.786675	1.89825e-45			mahler	-210	0.345879	9.02609e-10	0.515791	1.37064e-21
amadeus	-209	0.411595	5.42605e-10	0.787264	1.47292e-45			mahler	-209	0.345327	9.63739e-10	0.514167	1.92327e-21
amadeus	-208	0.411992	5.20401e-10	0.78787	1.13321e-45			mahler	-208	0.344833	1.02174e-09	0.512674	2.62215e-21
amadeus	-207	0.412493	4.93553e-10	0.788479	8.69984e-46			mahler	-207	0.344443	1.06989e-09	0.511174	3.57409e-21
amadeus	-206	0.412929	4.71301e-10	0.789083	6.6863e-46			mahler	-206	0.344049	1.12083e-09	0.50967	4.86896e-21
amadeus	-205	0.413416	4.47626e-10	0.789714	5.07559e-46			mahler	-205	0.343728	1.16391e-09	0.508095	6.71925e-21
amadeus	-204	0.413936	4.23599e-10	0.790371	3.80423e-46			mahler	-204	0.34341	1.20838e-09	0.506525	9.24713e-21
amadeus	-203	0.414459	4.00688e-10	0.791031	2.84635e-46			mahler	-203	0.343161	1.24426e-09	0.504929	1.27734e-20
amadeus	-202	0.414976	3.79238e-10	0.791702	2.11596e-46			mahler	-202	0.343029	1.26366e-09	0.50329	1.77671e-20
amadeus	-201	0.415508	3.58321e-10	0.792391	1.55911e-46			mahler	-201	0.343016	1.26565e-09	0.50164	2.4721e-20
amadeus	-200	0.415955	3.41586e-10	0.7931	1.13722e-46			mahler	-200	0.343126	1.24932e-09	0.499991	3.4334e-20
amadeus	-199	0.416104	3.36186e-10	0.793676	8.79234e-47			mahler	-199	0.343376	1.21313e-09	0.49835	4.75171e-20
amadeus	-198	0.416217	3.32177e-10	0.794236	6.84076e-47			mahler	-198	0.343703	1.1674e-09	0.496708	6.56719e-20
amadeus	-197	0.416381	3.26398e-10	0.794823	5.25547e-47			mahler	-197	0.344163	1.10583e-09	0.495078	9.03855e-20
amadeus	-196	0.416497	3.2236e-10	0.795435	3.98826e-47			mahler	-196	0.344782	1.02782e-09	0.493478	1.23469e-19
amadeus	-195	0.416615	3.18311e-10	0.79607	2.99194e-47			mahler	-195	0.345512	9.42828e-10	0.491907	1.67421e-19
amadeus	-194	0.416746	3.13863e-10	0.796708	2.23874e-47			mahler	-194	0.346389	8.4965e-10	0.490367	2.25367e-19
amadeus	-193	0.416885	3.09238e-10	0.797368	1.65746e-47			mahler	-193	0.347221	7.69525e-10	0.488856	3.01192e-19
amadeus	-192	0.417042	3.04077e-10	0.798045	1.21602e-47			mahler	-192	0.348204	6.8427e-10	0.487483	3.91514e-19
amadeus	-191	0.417177	2.99683e-10	0.798724	8.9015e-48			mahler	-191	0.349357	5.95929e-10	0.486152	5.0437e-19
amadeus	-190	0.417308	2.95511e-10	0.799429	6.43266e-48			mahler	-190	0.350632	5.11153e-10	0.484843	6.46252e-19
amadeus	-189	0.417456	2.90853e-10	0.800147	4.61406e-48			mahler	-189	0.352001	4.33169e-10	0.483609	8.15668e-19
amadeus	-188	0.417613	2.85961e-10	0.80086	3.31252e-48			mahler	-188	0.353459	3.6282e-10	0.48247	1.01014e-18
amadeus	-187	0.417801	2.8024e-10	0.801574	2.3734e-48			mahler	-187	0.355036	2.99241e-10	0.481367	1.24187e-18
amadeus	-186	0.417997	2.74397e-10	0.80227	1.71308e-48			mahler	-186	0.356704	2.43788e-10	0.480313	1.51169e-18
amadeus	-185	0.418231	2.6759e-10	0.802983	1.22497e-48			mahler	-185	0.358504	1.95133e-10	0.479285	1.83005e-18
amadeus	-184	0.418486	2.60329e-10	0.803721	8.64281e-49			mahler	-184	0.360412	1.53897e-10	0.478331	2.18367e-18
amadeus	-183	0.418787	2.52007e-10	0.804436	6.15679e-49			mahler	-183	0.362411	1.1981e-10	0.477314	2.63499e-18
amadeus	-182	0.419078	2.44213e-10	0.805182	4.31577e-49			mahler	-182	0.364547	9.15011e-11	0.476353	3.1449e-18
amadeus	-181	0.419487	2.33644e-10	0.80595	2.9886e-49			mahler	-181	0.366782	6.88726e-11	0.475468	3.69971e-18
amadeus	-180	0.41985	2.24659e-10	0.80672	2.0637e-49			mahler	-180	0.369103	5.11569e-11	0.474685	4.26963e-18
amadeus	-179	0.419887	2.23768e-10	0.807499	1.41658e-49			mahler	-179	0.371508	3.74931e-11	0.473953	4.88017e-18
amadeus	-178	0.420338	2.13082e-10	0.808293	9.64114e-50			mahler	-178	0.374068	2.68611e-11	0.473274	5.52328e-18
amadeus	-177	0.420791	2.02862e-10	0.809111	6.47039e-50			mahler	-177	0.376652	1.91243e-11	0.472658	6.1782e-18
amadeus	-176	0.421319	1.91539e-10	0.809927	4.33767e-50			mahler	-176	0.379366	1.33429e-11	0.47214	6.78702e-18
amadeus	-175	0.42186	1.8059e-10	0.810782	2.84763e-50			mahler	-175	0.38224	9.08057e-12	0.471661	7.40201e-18
amadeus	-174	0.422407	1.70125e-10	0.811631	1.87161e-50			mahler	-174	0.385205	6.08091e-12	0.471364	7.81053e-18
amadeus	-173	0.423009	1.59296e-10	0.812484	1.22484e-50			mahler	-173	0.388229	4.02332e-12	0.471097	8.19625e-18
amadeus	-172	0.423591	1.49455e-10	0.813356	7.91968e-51			mahler	-172	0.391342	2.61763e-12	0.470882	8.52044e-18
amadeus	-171	0.424231	1.39318e-10	0.814248	5.05874e-51			mahler	-171	0.394511	1.68224e-12	0.470712	8.78636e-18
amadeus	-170	0.424909	1.29301e-10	0.815152	3.20485e-51			mahler	-170	0.397711	1.07136e-12	0.470542	9.06011e-18
amadeus	-169	0.425611	1.19686e-10	0.816064	2.01686e-51			mahler	-169	0.401035	6.6696e-13	0.470488	9.14847e-18
amadeus	-168	0.426508	1.08381e-10	0.816995	1.25362e-51			mahler	-168	0.404476	4.06048e-13	0.470546	9.05392e-18
amadeus	-167	0.42746	9.7529e-11	0.817931	7.74864e-52			mahler	-167	0.408003	2.42717e-13	0.470695	8.81352e-18
amadeus	-166	0.428411	8.77444e-11	0.818857	4.80202e-52			mahler	-166	0.41166	1.41458e-13	0.471097	8.19688e-18
amadeus	-165	0.429425	7.8357e-11	0.819805	2.93501e-52			mahler	-165	0.415438	8.04115e-14	0.471564	7.53289e-18
amadeus	-164	0.430559	6.9021e-11	0.820766	1.77551e-52			mahler	-164	0.419325	4.46417e-14	0.472078	6.8627e-18
amadeus	-163	0.431677	6.08694e-11	0.821749	1.05879e-52			mahler	-163	0.423284	2.43212e-14	0.472755	6.06934e-18
amadeus	-162	0.432885	5.31198e-11	0.822761	6.19788e-53			mahler	-162	0.427334	1.29579e-14	0.473572	5.23199e-18
amadeus	-161	0.434117	4.62024e-11	0.823797	3.56948e-53			mahler	-161	0.431451	6.77425e-15	0.474489	4.42581e-18
amadeus	-160	0.43537	4.00657e-11	0.824855	2.02326e-53			mahler	-160	0.435614	3.48394e-15	0.475531	3.65752e-18
amadeus	-159	0.436703	3.44095e-11	0.825909	1.14576e-53			mahler	-159	0.439867	1.74971e-15	0.47665	2.97781e-18
amadeus	-158	0.438034	2.95381e-11	0.82698	6.40026e-54			mahler	-158	0.444206	8.57854e-16	0.477895	2.36734e-18
amadeus	-157	0.439449	2.50978e-11	0.828053	3.55856e-54			mahler	-157	0.448576	4.14168e-16	0.479218	1.85294e-18
amadeus	-156	0.440893	2.12353e-11	0.829139	1.9564e-54			mahler	-156	0.453003	1.95972e-16	0.480635	1.42367e-18
amadeus	-155	0.44239	1.78427e-11	0.830242	1.06049e-54			mahler	-155	0.457471	9.10522e-17	0.482124	1.07794e-18
amadeus	-154	0.443908	1.49414e-11	0.831363	5.66572e-55			mahler	-154	0.461962	4.16703e-17	0.483656	8.0847e-19
amadeus	-153	0.445491	1.24069e-11	0.832498	2.9908e-55			mahler	-153	0.466483	1.87469e-17	0.485307	5.91903e-19
amadeus	-152	0.447101	1.02595e-11	0.833639	1.56528e-55			mahler	-152	0.471052	8.26329e-18	0.487147	4.17408e-19
amadeus	-151	0.448715	8.47076e-12	0.83479	8.10304e-56			mahler	-151	0.475642	3.58348e-18	0.489043	2.90573e-19
amadeus	-150	0.450371	6.95205e-12	0.835955	4.14012e-56			mahler	-150	0.48026	1.52671e-18	0.491108	1.95392e-19
amadeus	-149	0.452087	5.65861e-12	0.837134	2.08827e-56			mahler	-149	0.484944	6.34063e-19	0.493314	1.27461e-19
amadeus	-148	0.453894	4.55003e-12	0.83832	1.04267e-56			mahler	-148	0.489636	2.59347e-19	0.495701	8.00058e-20
amadeus	-147	0.455727	3.64235e-12	0.839517	5.14302e-57			mahler	-147	0.494353	1.04118e-19	0.498186	4.90886e-20
amadeus	-146	0.457596	2.89893e-12	0.840715	2.5223e-57			mahler	-146	0.499137	4.06703e-20	0.500928	2.84979e-20
amadeus	-145	0.459513	2.29081e-12	0.841897	1.24034e-57			mahler	-145	0.503904	1.57059e-20	0.503768	1.61386e-20
amadeus	-144	0.461525	1.78609e-12	0.843109	5.95838e-58			mahler	-144	0.508704	5.93402e-21	0.506645	9.02455e-21
amadeus	-143	0.46353	1.39166e-12	0.844346	2.80069e-58			mahler	-143	0.51348	2.21852e-21	0.509578	4.96136e-21
amadeus	-142	0.465538	1.0822e-12	0.845572	1.31656e-58			mahler	-142	0.518277	8.13066e-22	0.512594	2.66556e-21
amadeus	-141	0.467559	8.38768e-13	0.84681	6.10591e-59			mahler	-141	0.524236	2.28476e-22	0.516277	1.23786e-21
amadeus	-140	0.469636	6.44347e-13	0.848051	2.80482e-59			mahler	-140	0.5302	6.25292e-23	0.520016	5.62781e-22
amadeus	-139	0.471807	4.88175e-13	0.849314	1.26227e-59			mahler	-139	0.536166	1.66699e-23	0.523816	2.50062e-22
amadeus	-138	0.474049	3.65787e-13	0.850578	5.63534e-60			mahler	-138	0.542118	4.34123e-24	0.527713	1.07664e-22
amadeus	-137	0.476343	2.71679e-13	0.851849	2.48657e-60			mahler	-137	0.54805	1.10557e-24	0.531689	4.50692e-23
amadeus	-136	0.478671	2.00419e-13	0.853112	1.09387e-60			mahler	-136	0.553938	2.76858e-25	0.535688	1.8548e-23
amadeus	-135	0.481039	1.4672e-13	0.854369	4.7938e-61			mahler	-135	0.559818	6.75585e-26	0.539707	7.51178e-24
amadeus	-134	0.483394	1.07355e-13	0.855615	2.10032e-61			mahler	-134	0.565681	1.60924e-26	0.543712	3.01395e-24
amadeus	-133	0.485786	7.79636e-14	0.856874	9.05535e-62			mahler	-133	0.57151	3.75595e-27	0.547758	1.18342e-24
amadeus	-132	0.488198	5.63308e-14	0.85813	3.87879e-62			mahler	-132	0.577314	8.57007e-28	0.551866	4.52061e-25
amadeus	-131	0.490612	4.058e-14	0.859377	1.65765e-62			mahler	-131	0.583116	1.89894e-28	0.555968	1.70646e-25
amadeus	-130	0.493065	2.90065e-14	0.860612	7.08711e-63			mahler	-130	0.588893	4.10913e-29	0.560082	6.33582e-26
amadeus	-129	0.495583	2.04919e-14	0.861867	2.9631e-63			mahler	-129	0.594623	8.73011e-30	0.564178	2.33041e-26
amadeus	-128	0.49816	1.43155e-14	0.863094	1.25314e-63			mahler	-128	0.60033	1.8096e-30	0.568279	8.44348e-27
amadeus	-127	0.500772	9.92174e-15	0.864304	5.31733e-64			mahler	-127	0.605986	3.68667e-31	0.572449	2.96305e-27
amadeus	-126	0.503368	6.87052e-15	0.865513	2.24036e-64			mahler	-126	0.611584	7.39555e-32	0.576635	1.02008e-27
amadeus	-125	0.506148	4.61983e-15	0.866729	9.30492e-65			mahler	-125	0.61715	1.44973e-32	0.580853	3.43037e-28
amadeus	-124	0.508974	3.07433e-15	0.867936	3.85889e-65			mahler	-124	0.622657	2.80003e-33	0.585078	1.13292e-28
amadeus	-123	0.511825	2.03051e-15	0.869128	1.60363e-65			mahler	-123	0.628125	5.29606e-34	0.589323	3.66231e-29
amadeus	-122	0.514742	1.32315e-15	0.870321	6.60266e-66			mahler	-122	0.633522	9.90282e-35	0.593553	1.16882e-29
amadeus	-121	0.517708	8.52396e-16	0.871507	2.70904e-66			mahler	-121	0.63887	1.81883e-35	0.597748	3.70276e-30
amadeus	-120	0.520649	5.48855e-16	0.872687	1.10658e-66			mahler	-120	0.644169	3.28201e-36	0.601991	1.13804e-30
amadeus	-119	0.523621	3.50229e-16	0.873863	4.49395e-67			mahler	-119	0.649367	5.91881e-37	0.606185	3.48379e-31
amadeus	-118	0.526599	2.22297e-16	0.875026	1.82702e-67			mahler	-118	0.654504	1.05343e-37	0.61036	1.0535e-31
amadeus	-117	0.529648	1.38911e-16	0.876195	7.3273e-68			mahler	-117	0.659577	1.85291e-38	0.614546	3.1199e-32
amadeus	-116	0.53275	8.56907e-17	0.877369	2.89868e-68			mahler	-116	0.664563	3.24829e-39	0.618714	9.12019e-33
amadeus	-115	0.535901	5.21947e-17	0.878524	1.15333e-68			mahler	-115	0.66946	5.68439e-40	0.622778	2.69955e-33
amadeus	-114	0.539051	3.1629e-17	0.879683	4.53135e-69			mahler	-114	0.674296	9.83343e-41	0.626839	7.85729e-34
amadeus	-113	0.542193	1.90899e-17	0.880813	1.80618e-69			mahler	-113	0.679055	1.69269e-41	0.630863	2.27163e-34
amadeus	-112	0.545366	1.14036e-17	0.88192	7.26553e-70			mahler	-112	0.683728	2.91206e-42	0.634875	6.47052e-35
amadeus	-111	0.548572	6.73773e-18	0.883016	2.92208e-70			mahler	-111	0.688335	4.97073e-43	0.638886	1.80969e-35
amadeus	-110	0.551793	3.94931e-18	0.884093	1.18393e-70			mahler	-110	0.692877	8.4181e-44	0.642827	5.08119e-36
amadeus	-109	0.555062	2.28265e-18	0.88517	4.75257e-71			mahler	-109	0.697346	1.4204e-44	0.646732	1.41634e-36
amadeus	-108	0.558318	1.31426e-18	0.886232	1.91526e-71			mahler	-108	0.701718	2.41259e-45	0.650599	3.92485e-37
amadeus	-107	0.561551	7.5513e-19	0.887296	7.63314e-72			mahler	-107	0.706043	4.04379e-46	0.654483	1.06121e-37
amadeus	-106	0.564802	4.29935e-19	0.888338	3.07443e-72			mahler	-106	0.710324	6.68226e-47	0.658359	2.82096e-38
amadeus	-105	0.568095	2.41453e-19	0.889361	1.24743e-72			mahler	-105	0.71455	1.09395e-47	0.66223	7.36915e-39
amadeus	-104	0.571394	1.34584e-19	0.890371	5.07553e-73			mahler	-104	0.718716	1.77915e-48	0.666113	1.87776e-39
amadeus	-103	0.574594	7.58605e-20	0.891361	2.08344e-73			mahler	-103	0.722814	2.88529e-49	0.669959	4.74953e-40
amadeus	-102	0.577944	4.13495e-20	0.892325	8.68459e-74			mahler	-102	0.726868	4.61894e-50	0.673794	1.1817e-40
amadeus	-101	0.581339	2.21966e-20	0.89326	3.68771e-74			mahler	-101	0.730834	7.45093e-51	0.677669	2.83628e-41
amadeus	-100	0.584652	1.20121e-20	0.894187	1.56541e-74			mahler	-100	0.734729	1.2028e-51	0.681475	6.83303e-42
amadeus	-99	0.587897	6.537e-21	0.895097	6.69424e-75			mahler	-99	0.738514	1.98197e-52	0.685226	1.6446e-42
amadeus	-98	0.591148	3.52964e-21	0.895988	2.89221e-75			mahler	-98	0.74221	3.30375e-53	0.68892	3.96147e-43
amadeus	-97	0.594394	1.89397e-21	0.896858	1.26539e-75			mahler	-97	0.745817	5.58067e-54	0.692571	9.49921e-44
amadeus	-96	0.597646	1.00821e-21	0.897702	5.62996e-76			mahler	-96	0.749374	9.3845e-55	0.696203	2.246e-44
amadeus	-95	0.600894	5.33247e-22	0.898531	2.52547e-76			mahler	-95	0.752838	1.60512e-55	0.699777	5.32048e-45
amadeus	-94	0.604111	2.81661e-22	0.899348	1.13857e-76			mahler	-94	0.756216	2.78944e-56	0.703268	1.27665e-45
amadeus	-93	0.607306	1.484e-22	0.900149	5.17595e-77			mahler	-93	0.759509	4.9243e-57	0.706701	3.07302e-46
amadeus	-92	0.610488	7.78095e-23	0.900938	2.36746e-77			mahler	-92	0.762731	8.78581e-58	0.710055	7.48971e-47
amadeus	-91	0.613674	4.04737e-23	0.901735	1.06596e-77			mahler	-91	0.76587	1.5954e-58	0.713367	1.8215e-47
amadeus	-90	0.616856	2.09088e-23	0.902526	4.79956e-78			mahler	-90	0.768942	2.92606e-59	0.71665	4.39674e-48
amadeus	-89	0.620034	1.07326e-23	0.903312	2.15684e-78			mahler	-89	0.771961	5.38909e-60	0.719891	1.05954e-48
amadeus	-88	0.623156	5.53227e-24	0.904083	9.77532e-79			mahler	-88	0.774935	9.91418e-61	0.723099	2.54013e-49
amadeus	-87	0.626268	2.83617e-24	0.904843	4.45425e-79			mahler	-87	0.777835	1.85533e-61	0.726239	6.15205e-50
amadeus	-86	0.629393	1.43916e-24	0.905587	2.04698e-79			mahler	-86	0.780672	3.51287e-62	0.729356	1.47619e-50
amadeus	-85	0.632508	7.26177e-25	0.906324	9.43382e-80			mahler	-85	0.783464	6.66513e-63	0.732419	3.56082e-51
amadeus	-84	0.635592	3.66088e-25	0.907032	4.45102e-80			mahler	-84	0.786189	1.28537e-63	0.73545	8.55322e-52
amadeus	-83	0.638655	1.8396e-25	0.907726	2.11793e-80			mahler	-83	0.788847	2.52013e-64	0.738424	2.06946e-52
amadeus	-82	0.641694	9.22591e-26	0.908411	1.01197e-80			mahler	-82	0.791449	4.99817e-65	0.741325	5.08784e-53
amadeus	-81	0.644714	4.61021e-26	0.909095	4.81207e-81			mahler	-81	0.794006	9.96733e-66	0.744178	1.25683e-53
amadeus	-80	0.647705	2.30118e-26	0.909762	2.31978e-81			mahler	-80	0.796546	1.96302e-66	0.747009	3.08186e-54
amadeus	-79	0.650736	1.12901e-26	0.910415	1.12791e-81			mahler	-79	0.799023	3.93844e-67	0.749784	7.62651e-55
amadeus	-78	0.653707	5.57336e-27	0.911049	5.57782e-82			mahler	-78	0.801421	8.13321e-68	0.752527	1.88367e-55
amadeus	-77	0.656649	2.7489e-27	0.91165	2.84612e-82			mahler	-77	0.803759	1.71236e-68	0.755181	4.78339e-56
amadeus	-76	0.659565	1.35344e-27	0.91223	1.47874e-82			mahler	-76	0.806076	3.57782e-69	0.757838	1.19152e-56
amadeus	-75	0.662473	6.62413e-28	0.912803	7.71962e-83			mahler	-75	0.808339	7.59718e-70	0.760477	2.94191e-57
amadeus	-74	0.665379	3.21825e-28	0.913361	4.07752e-83			mahler	-74	0.810538	1.65297e-70	0.763082	7.26985e-58
amadeus	-73	0.66827	1.55677e-28	0.913925	2.12962e-83			mahler	-73	0.812682	3.66315e-71	0.765633	1.81617e-58
amadeus	-72	0.671107	7.57189e-29	0.914478	1.12284e-83			mahler	-72	0.81473	8.53248e-72	0.768121	4.61664e-59
amadeus	-71	0.673913	3.68366e-29	0.915006	6.05985e-84			mahler	-71	0.816728	2.02245e-72	0.770557	1.1874e-59
amadeus	-70	0.676688	1.79178e-29	0.915527	3.28822e-84			mahler	-70	0.818683	4.85921e-73	0.772946	3.08419e-60
amadeus	-69	0.679436	8.70902e-30	0.916038	1.79665e-84			mahler	-69	0.820586	1.19348e-73	0.775287	8.09938e-61
amadeus	-68	0.682127	4.2649e-30	0.916532	9.9875e-85			mahler	-68	0.822436	2.99797e-74	0.777539	2.20457e-61
amadeus	-67	0.684768	2.10031e-30	0.917022	5.56071e-85			mahler	-67	0.824216	7.8185e-75	0.779748	6.0582e-62
amadeus	-66	0.687395	1.03038e-30	0.917499	3.12965e-85			mahler	-66	0.825919	2.12947e-75	0.781896	1.70019e-62
amadeus	-65	0.689978	5.07924e-31	0.917956	1.79966e-85			mahler	-65	0.827583	5.89859e-76	0.784023	4.76584e-63
amadeus	-64	0.692494	2.53127e-31	0.918407	1.03881e-85			mahler	-64	0.829189	1.68536e-76	0.786124	1.33706e-63
amadeus	-63	0.69497	1.26691e-31	0.918848	6.05134e-86			mahler	-63	0.830763	4.87277e-77	0.788187	3.78505e-64
amadeus	-62	0.697418	6.34459e-32	0.919286	3.53138e-86			mahler	-62	0.832282	1.45411e-77	0.790207	1.0851e-64
amadeus	-61	0.699832	3.18703e-32	0.919715	2.07369e-86			mahler	-61	0.833749	4.4704e-78	0.79215	3.21962e-65
amadeus	-60	0.702225	1.5993e-32	0.920161	1.1901e-86			mahler	-60	0.835189	1.3889e-78	0.79406	9.63301e-66
amadeus	-59	0.704568	8.08765e-33	0.920587	6.98185e-87			mahler	-59	0.836593	4.3943e-79	0.795922	2.93303e-66
amadeus	-58	0.706889	4.08941e-33	0.921005	4.12258e-87			mahler	-58	0.837949	1.43127e-79	0.79771	9.25437e-67
amadeus	-57	0.709196	2.06256e-33	0.92141	2.46695e-87			mahler	-57	0.839275	4.72883e-80	0.799417	3.04288e-67
amadeus	-56	0.711441	1.05275e-33	0.921801	1.49912e-87			mahler	-56	0.840562	1.59934e-80	0.801118	9.94445e-68
amadeus	-55	0.713662	5.37778e-34	0.922185	9.17033e-88			mahler	-55	0.841806	5.55734e-81	0.802778	3.30064e-68
amadeus	-54	0.71585	2.75664e-34	0.922555	5.69826e-88			mahler	-54	0.843005	1.98779e-81	0.804382	1.12664e-68
amadeus	-53	0.717984	1.42848e-34	0.922924	3.53391e-88			mahler	-53	0.844148	7.4095e-82	0.805962	3.8671e-69
amadeus	-52	0.720071	7.46266e-35	0.923283	2.21832e-88			mahler	-52	0.845271	2.78473e-82	0.807504	1.34962e-69
amadeus	-51	0.722135	3.90421e-35	0.923622	1.42534e-88			mahler	-51	0.846368	1.06265e-82	0.809031	4.71138e-70
amadeus	-50	0.724164	2.05365e-35	0.923957	9.17997e-89			mahler	-50	0.84744	4.11697e-83	0.810495	1.70297e-70
amadeus	-49	0.72616	1.08537e-35	0.924289	5.92713e-89			mahler	-49	0.848479	1.63027e-83	0.811954	6.1242e-71
amadeus	-48	0.728096	5.81608e-36	0.924606	3.89782e-89			mahler	-48	0.849487	6.59341e-84	0.813361	2.26449e-71
amadeus	-47	0.730003	3.12897e-36	0.924911	2.59821e-89			mahler	-47	0.850451	2.75817e-84	0.814733	8.51251e-72
amadeus	-46	0.731856	1.70492e-36	0.925204	1.75749e-89			mahler	-46	0.851367	1.19717e-84	0.816069	3.25623e-72
amadeus	-45	0.733694	9.28696e-37	0.925492	1.19361e-89			mahler	-45	0.852257	5.29337e-85	0.817372	1.26636e-72
amadeus	-44	0.735535	5.02841e-37	0.925769	8.2234e-90			mahler	-44	0.853127	2.37122e-85	0.818559	5.32161e-73
amadeus	-43	0.737337	2.74448e-37	0.926047	5.65153e-90			mahler	-43	0.853966	1.08759e-85	0.819709	2.28352e-73
amadeus	-42	0.739098	1.51107e-37	0.926326	3.87304e-90			mahler	-42	0.854773	5.11984e-86	0.82081	1.01078e-73
amadeus	-41	0.740819	8.39587e-38	0.926588	2.70931e-90			mahler	-41	0.855555	2.45465e-86	0.821877	4.5588e-74
amadeus	-40	0.742492	4.72011e-38	0.926839	1.92271e-90			mahler	-40	0.856304	1.20845e-86	0.822942	2.05018e-74
amadeus	-39	0.744138	2.66743e-38	0.927088	1.36682e-90			mahler	-39	0.857017	6.13903e-87	0.823951	9.55675e-75
amadeus	-38	0.745757	1.51476e-38	0.927324	9.88131e-91			mahler	-38	0.857686	3.23673e-87	0.824905	4.62703e-75
amadeus	-37	0.747342	8.66892e-39	0.92754	7.33164e-91			mahler	-37	0.858325	1.75294e-87	0.825819	2.30031e-75
amadeus	-36	0.748872	5.03828e-39	0.927749	5.49338e-91			mahler	-36	0.858955	9.53827e-88	0.826718	1.152e-75
amadeus	-35	0.750388	2.93176e-39	0.927944	4.19017e-91			mahler	-35	0.85955	5.35959e-88	0.82758	5.90964e-76
amadeus	-34	0.75185	1.73268e-39	0.928138	3.19815e-91			mahler	-34	0.860132	3.0377e-88	0.828409	3.10124e-76
amadeus	-33	0.753274	1.03432e-39	0.928334	2.43159e-91			mahler	-33	0.860725	1.70148e-88	0.829255	1.59956e-76
amadeus	-32	0.754667	6.22171e-40	0.928532	1.84246e-91			mahler	-32	0.861287	9.78784e-89	0.83006	8.49341e-77
amadeus	-31	0.756061	3.72989e-40	0.928727	1.40207e-91			mahler	-31	0.861827	5.74191e-89	0.830818	4.66401e-77
amadeus	-30	0.757431	2.24801e-40	0.928923	1.06333e-91			mahler	-30	0.862339	3.4584e-89	0.831537	2.63485e-77
amadeus	-29	0.758775	1.36317e-40	0.929108	8.1853e-92			mahler	-29	0.862828	2.1257e-89	0.832235	1.50946e-77
amadeus	-28	0.760085	8.34571e-41	0.929282	6.40448e-92			mahler	-28	0.863291	1.33817e-89	0.832903	8.84073e-78
amadeus	-27	0.761364	5.15444e-41	0.929443	5.09166e-92			mahler	-27	0.863752	8.42911e-90	0.833564	5.19276e-78
amadeus	-26	0.762588	3.24016e-41	0.929589	4.13914e-92			mahler	-26	0.864179	5.48363e-90	0.83417	3.17869e-78
amadeus	-25	0.763789	2.04917e-41	0.929721	3.4256e-92			mahler	-25	0.864578	3.66706e-90	0.834735	2.01004e-78
amadeus	-24	0.764955	1.31024e-41	0.929856	2.82845e-92			mahler	-24	0.864965	2.47792e-90	0.835258	1.31314e-78
amadeus	-23	0.766093	8.44389e-42	0.929993	2.32266e-92			mahler	-23	0.865327	1.71442e-90	0.835762	8.69673e-79
amadeus	-22	0.767202	5.49011e-42	0.930112	1.95995e-92			mahler	-22	0.865666	1.21435e-90	0.836221	5.96832e-79
amadeus	-21	0.768279	3.6067e-42	0.930214	1.69201e-92			mahler	-21	0.865983	8.78085e-91	0.83666	4.15683e-79
amadeus	-20	0.76934	2.37906e-42	0.930298	1.4994e-92			mahler	-20	0.866277	6.503e-91	0.837133	2.81524e-79
amadeus	-19	0.770344	1.60075e-42	0.930362	1.36701e-92			mahler	-19	0.866559	4.86502e-91	0.837553	1.98706e-79
amadeus	-18	0.771315	1.08961e-42	0.930407	1.28218e-92			mahler	-18	0.866844	3.63096e-91	0.837931	1.45254e-79
amadeus	-17	0.772256	7.489e-43	0.930449	1.20632e-92			mahler	-17	0.867091	2.81246e-91	0.838253	1.11137e-79
amadeus	-16	0.773153	5.23092e-43	0.93049	1.13762e-92			mahler	-16	0.867307	2.25077e-91	0.838478	9.21421e-80
amadeus	-15	0.774012	3.70356e-43	0.930529	1.07402e-92			mahler	-15	0.867494	1.85591e-91	0.838675	7.8136e-80
amadeus	-14	0.774819	2.67433e-43	0.930559	1.0289e-92			mahler	-14	0.86766	1.56258e-91	0.838827	6.88527e-80
amadeus	-13	0.775602	1.9465e-43	0.930585	9.91701e-93			mahler	-13	0.867799	1.35196e-91	0.838904	6.45267e-80
amadeus	-12	0.776373	1.42246e-43	0.930606	9.61743e-93			mahler	-12	0.867916	1.19807e-91	0.838934	6.29353e-80
amadeus	-11	0.777143	1.03864e-43	0.930617	9.45859e-93			mahler	-11	0.86803	1.06354e-91	0.838926	6.33621e-80
amadeus	-10	0.77786	7.73762e-44	0.930626	9.34639e-93			mahler	-10	0.868117	9.71417e-92	0.838883	6.56725e-80
amadeus	-9	0.778561	5.79893e-44	0.930616	9.48063e-93			mahler	-9	0.868177	9.1331e-92	0.838813	6.96648e-80
amadeus	-8	0.779237	4.38531e-44	0.930599	9.71607e-93			mahler	-8	0.868175	9.14813e-92	0.838758	7.29179e-80
amadeus	-7	0.779857	3.39205e-44	0.93057	1.01268e-92			mahler	-7	0.86816	9.28867e-92	0.838667	7.86678e-80
amadeus	-6	0.780462	2.63687e-44	0.930525	1.08035e-92			mahler	-6	0.868119	9.70075e-92	0.838699	7.65822e-80
amadeus	-5	0.78104	2.07205e-44	0.930474	1.16352e-92			mahler	-5	0.868044	1.04849e-91	0.838662	7.89836e-80
amadeus	-4	0.781599	1.6398e-44	0.930421	1.25493e-92			mahler	-4	0.867943	1.16479e-91	0.838619	8.18639e-80
amadeus	-3	0.782139	1.30722e-44	0.930357	1.37681e-92			mahler	-3	0.867825	1.31644e-91	0.838588	8.40073e-80
amadeus	-2	0.782655	1.05231e-44	0.930283	1.53292e-92			mahler	-2	0.867688	1.51704e-91	0.838545	8.71101e-80
amadeus	-1	0.78313	8.61163e-45	0.930193	1.74312e-92			mahler	-1	0.867342	2.17094e-91	0.838352	1.02305e-79
amadeus	0	0.783537	7.24935e-45	0.930096	2.00482e-92			mahler	0	0.866897	3.43741e-91	0.838301	1.0679e-79
amadeus	1	0.783535	7.25368e-45	0.929979	2.37043e-92			mahler	1	0.866729	4.08511e-91	0.837727	1.72142e-79
amadeus	2	0.783635	6.95569e-45	0.929851	2.84538e-92			mahler	2	0.866485	5.2483e-91	0.837118	2.84883e-79
amadeus	3	0.783708	6.74378e-45	0.929735	3.36089e-92			mahler	3	0.866231	6.8141e-91	0.836403	5.13669e-79
amadeus	4	0.783758	6.60093e-45	0.929608	4.02452e-92			mahler	4	0.865931	9.2654e-91	0.835644	9.57232e-79
amadeus	5	0.783785	6.52656e-45	0.92947	4.90049e-92			mahler	5	0.865613	1.28208e-90	0.834874	1.79474e-78
amadeus	6	0.783773	6.55952e-45	0.929333	5.95572e-92			mahler	6	0.865252	1.85082e-90	0.834084	3.40852e-78
amadeus	7	0.783715	6.72371e-45	0.929189	7.30103e-92			mahler	7	0.864905	2.63215e-90	0.833292	6.46169e-78
amadeus	8	0.783644	6.92725e-45	0.929035	9.07269e-92			mahler	8	0.864549	3.77558e-90	0.832507	1.21429e-77
amadeus	9	0.783541	7.23583e-45	0.928866	1.15148e-91			mahler	9	0.864233	5.19343e-90	0.831736	2.2486e-77
amadeus	10	0.783409	7.65298e-45	0.928682	1.49314e-91			mahler	10	0.863874	7.45216e-90	0.830939	4.23885e-77
amadeus	11	0.783289	8.05098e-45	0.928503	1.91881e-91			mahler	11	0.863487	1.09987e-89	0.830095	8.26112e-77
amadeus	12	0.783144	8.55988e-45	0.928316	2.49253e-91			mahler	12	0.86307	1.66939e-89	0.82923	1.63178e-76
amadeus	13	0.782988	9.14189e-45	0.928127	3.24619e-91			mahler	13	0.862637	2.56972e-89	0.828318	3.3293e-76
amadeus	14	0.782803	9.88367e-45	0.927919	4.33423e-91			mahler	14	0.862193	3.99482e-89	0.827398	6.80729e-76
amadeus	15	0.782592	1.0805e-44	0.927698	5.89192e-91			mahler	15	0.861725	6.35517e-89	0.826436	1.43101e-75
amadeus	16	0.782359	1.19159e-44	0.927474	8.03191e-91			mahler	16	0.861247	1.01866e-88	0.825424	3.11191e-75
amadeus	17	0.782094	1.33214e-44	0.927239	1.11073e-90			mahler	17	0.860738	1.67901e-88	0.82439	6.8512e-75
amadeus	18	0.781804	1.50465e-44	0.926989	1.56699e-90			mahler	18	0.860214	2.80485e-88	0.823324	1.53625e-74
amadeus	19	0.781492	1.71524e-44	0.926736	2.21562e-90			mahler	19	0.859671	4.76231e-88	0.822184	3.62273e-74
amadeus	20	0.781152	1.97737e-44	0.926459	3.22909e-90			mahler	20	0.859116	8.1614e-88	0.821044	8.49177e-74
amadeus	21	0.780786	2.30341e-44	0.926175	4.74891e-90			mahler	21	0.858545	1.41728e-87	0.819865	2.03579e-73
amadeus	22	0.780408	2.6972e-44	0.92588	7.07908e-90			mahler	22	0.857964	2.48008e-87	0.818698	4.80788e-73
amadeus	23	0.78002	3.16924e-44	0.92558	1.06134e-89			mahler	23	0.857378	4.34759e-87	0.817514	1.14206e-72
amadeus	24	0.779616	3.74846e-44	0.92527	1.60865e-89			mahler	24	0.856775	7.72402e-87	0.816287	2.78302e-72
amadeus	25	0.779166	4.51678e-44	0.924945	2.48124e-89			mahler	25	0.856163	1.38134e-86	0.815023	6.91309e-72
amadeus	26	0.778679	5.52346e-44	0.92461	3.87737e-89			mahler	26	0.855545	2.47682e-86	0.813696	1.78419e-71
amadeus	27	0.77816	6.84141e-44	0.924268	6.09571e-89			mahler	27	0.854912	4.49492e-86	0.812385	4.51963e-71
amadeus	28	0.777603	8.59909e-44	0.923913	9.72239e-89			mahler	28	0.854262	8.25349e-86	0.81103	1.17165e-70
amadeus	29	0.777023	1.09061e-43	0.923553	1.55875e-88			mahler	29	0.853634	1.48205e-85	0.809664	3.03738e-70
amadeus	30	0.776424	1.39316e-43	0.92318	2.5375e-88			mahler	30	0.853005	2.65416e-85	0.808253	8.06441e-70
amadeus	31	0.775794	1.80061e-43	0.922798	4.16324e-88			mahler	31	0.852362	4.80439e-85	0.806788	2.20294e-69
amadeus	32	0.775129	2.35877e-43	0.922394	7.01133e-88			mahler	32	0.851704	8.7973e-85	0.805334	5.92072e-69
amadeus	33	0.774426	3.13428e-43	0.921979	1.19444e-87			mahler	33	0.851022	1.64038e-84	0.803822	1.64103e-68
amadeus	34	0.77371	4.18154e-43	0.921541	2.08794e-87			mahler	34	0.850331	3.07439e-84	0.802314	4.49874e-68
amadeus	35	0.772968	5.63374e-43	0.921088	3.70957e-87			mahler	35	0.849645	5.7191e-84	0.800807	1.22098e-67
amadeus	36	0.772196	7.67132e-43	0.920623	6.66706e-87			mahler	36	0.848944	1.07456e-83	0.799226	3.4489e-67
amadeus	37	0.771402	1.05233e-42	0.920151	1.20464e-86			mahler	37	0.84826	1.98276e-83	0.797628	9.75806e-67
amadeus	38	0.770578	1.45936e-42	0.919669	2.19689e-86			mahler	38	0.847549	3.73572e-83	0.796004	2.78169e-66
amadeus	39	0.769722	2.04667e-42	0.919183	4.0098e-86			mahler	39	0.846831	7.066e-83	0.794384	7.84009e-66
amadeus	40	0.768862	2.87027e-42	0.918686	7.38867e-86			mahler	40	0.846112	1.33141e-82	0.792728	2.23745e-65
amadeus	41	0.767962	4.08329e-42	0.918177	1.37564e-85			mahler	41	0.845355	2.58731e-82	0.791055	6.3943e-65
amadeus	42	0.767037	5.85577e-42	0.917666	2.55941e-85			mahler	42	0.844571	5.12986e-82	0.789363	1.83183e-64
amadeus	43	0.766061	8.54955e-42	0.91715	4.7662e-85			mahler	43	0.843775	1.02343e-81	0.7876	5.42655e-64
amadeus	44	0.76506	1.258e-41	0.91663	8.88932e-85			mahler	44	0.842947	2.09068e-81	0.785838	1.59059e-63
amadeus	45	0.764034	1.86598e-41	0.916106	1.65775e-84			mahler	45	0.842085	4.37681e-81	0.784014	4.79146e-63
amadeus	46	0.762981	2.78959e-41	0.915572	3.11684e-84			mahler	46	0.841209	9.24083e-81	0.782098	1.50833e-62
amadeus	47	0.761906	4.1988e-41	0.915028	5.90625e-84			mahler	47	0.840313	1.9745e-80	0.780136	4.82101e-62
amadeus	48	0.760818	6.33446e-41	0.914475	1.12632e-83			mahler	48	0.839377	4.34071e-80	0.778165	1.53108e-61
amadeus	49	0.759706	9.62365e-41	0.913917	2.1491e-83			mahler	49	0.838428	9.60077e-80	0.776152	4.92227e-61
amadeus	50	0.758568	1.47262e-40	0.91336	4.08437e-83			mahler	50	0.837452	2.16057e-79	0.774074	1.62247e-60
amadeus	51	0.757442	2.23862e-40	0.912814	7.61992e-83			mahler	51	0.836459	4.90496e-79	0.771997	5.27941e-60
amadeus	52	0.756287	3.43107e-40	0.912261	1.42888e-82			mahler	52	0.835464	1.10903e-78	0.769903	1.71298e-59
amadeus	53	0.755111	5.28737e-40	0.911703	2.68142e-82			mahler	53	0.834453	2.52691e-78	0.767762	5.63227e-59
amadeus	54	0.753917	8.18401e-40	0.911143	5.02026e-82			mahler	54	0.833418	5.83964e-78	0.765587	1.86201e-58
amadeus	55	0.75268	1.28293e-39	0.910587	9.32547e-82			mahler	55	0.83236	1.36634e-77	0.763372	6.21334e-58
amadeus	56	0.751401	2.03654e-39	0.910032	1.72324e-81			mahler	56	0.83127	3.25804e-77	0.761088	2.12287e-57
amadeus	57	0.750099	3.2516e-39	0.909483	3.15033e-81			mahler	57	0.830167	7.80824e-77	0.758771	7.2801e-57
amadeus	58	0.748792	5.1842e-39	0.908927	5.78134e-81			mahler	58	0.829058	1.86639e-76	0.756422	2.50479e-56
amadeus	59	0.74747	8.28458e-39	0.908365	1.0636e-80			mahler	59	0.828003	4.2557e-76	0.754165	8.09714e-56
amadeus	60	0.746101	1.34246e-38	0.907795	1.96618e-80			mahler	60	0.826924	9.82585e-76	0.751874	2.63166e-55
amadeus	61	0.744701	2.19214e-38	0.90721	3.68103e-80			mahler	61	0.825813	2.31077e-75	0.749502	8.79632e-55
amadeus	62	0.74331	3.55697e-38	0.90663	6.82228e-80			mahler	62	0.82469	5.45354e-75	0.747058	3.00678e-54
amadeus	63	0.74189	5.81119e-38	0.906041	1.27153e-79			mahler	63	0.823534	1.31134e-74	0.74459	1.02531e-53
amadeus	64	0.740443	9.55047e-38	0.90544	2.38939e-79			mahler	64	0.822356	3.18382e-74	0.742045	3.5817e-53
amadeus	65	0.738953	1.58771e-37	0.904837	4.48006e-79			mahler	65	0.821159	7.79476e-74	0.73943	1.27484e-52
amadeus	66	0.737415	2.67314e-37	0.904241	8.30782e-79			mahler	66	0.819874	2.02161e-73	0.736792	4.51773e-52
amadeus	67	0.735845	4.53207e-37	0.903632	1.55519e-78			mahler	67	0.818561	5.31666e-73	0.734117	1.60565e-51
amadeus	68	0.734267	7.67617e-37	0.903023	2.89693e-78			mahler	68	0.817209	1.42562e-72	0.731364	5.82546e-51
amadeus	69	0.732649	1.31271e-36	0.902423	5.32944e-78			mahler	69	0.815837	3.84979e-72	0.728623	2.06831e-50
amadeus	70	0.73102	2.24342e-36	0.901821	9.78275e-78			mahler	70	0.814424	1.06209e-71	0.725855	7.32292e-50
amadeus	71	0.729373	3.84265e-36	0.901227	1.77389e-77			mahler	71	0.812966	2.99648e-71	0.723038	2.61e-49
amadeus	72	0.727694	6.62434e-36	0.900614	3.26649e-77			mahler	72	0.811475	8.57662e-71	0.720184	9.30885e-49
amadeus	73	0.725993	1.14514e-35	0.899999	6.00267e-77			mahler	73	0.809958	2.47663e-70	0.717352	3.23605e-48
amadeus	74	0.724267	1.98733e-35	0.899374	1.1105e-76			mahler	74	0.808421	7.18445e-70	0.714402	1.16658e-47
amadeus	75	0.72252	3.45811e-35	0.898749	2.04351e-76			mahler	75	0.806833	2.13564e-69	0.711471	4.10291e-47
amadeus	76	0.720753	6.02803e-35	0.898115	3.78003e-76			mahler	76	0.805204	6.46463e-69	0.708516	1.43502e-46
amadeus	77	0.718977	1.04945e-34	0.897472	7.02623e-76			mahler	77	0.803525	2.0028e-68	0.705534	4.99865e-46
amadeus	78	0.717184	1.82891e-34	0.896822	1.3086e-75			mahler	78	0.801827	6.21497e-68	0.702532	1.72797e-45
amadeus	79	0.715356	3.20757e-34	0.896173	2.42639e-75			mahler	79	0.800079	1.97158e-67	0.699473	6.01916e-45
amadeus	80	0.713508	5.63409e-34	0.895526	4.47189e-75			mahler	80	0.798319	6.23156e-67	0.696393	2.08203e-44
amadeus	81	0.711645	9.90097e-34	0.894885	8.16007e-75			mahler	81	0.796531	1.98261e-66	0.693264	7.22714e-44
amadeus	82	0.709768	1.73891e-33	0.894229	1.50556e-74			mahler	82	0.794714	6.35204e-66	0.690152	2.45242e-43
amadeus	83	0.707847	3.08028e-33	0.89357	2.77156e-74			mahler	83	0.792866	2.05151e-65	0.687009	8.29523e-43
amadeus	84	0.705891	5.48756e-33	0.892894	5.16013e-74			mahler	84	0.790974	6.72937e-65	0.683874	2.75433e-42
amadeus	85	0.703931	9.74251e-33	0.892215	9.60588e-74			mahler	85	0.789038	2.23992e-64	0.680703	9.13617e-42
amadeus	86	0.701953	1.73038e-32	0.891544	1.76571e-73			mahler	86	0.787042	7.63863e-64	0.677455	3.06984e-41
amadeus	87	0.699936	3.09338e-32	0.890863	3.26474e-73			mahler	87	0.785015	2.62045e-63	0.674169	1.03016e-40
amadeus	88	0.697883	5.55939e-32	0.890181	6.0145e-73			mahler	88	0.782937	9.14175e-63	0.670868	3.42263e-40
amadeus	89	0.695788	1.00618e-31	0.889502	1.10041e-72			mahler	89	0.780783	3.29009e-62	0.667544	1.12854e-39
amadeus	90	0.693701	1.80808e-31	0.888817	2.01717e-72			mahler	90	0.778602	1.18595e-61	0.664198	3.69444e-39
amadeus	91	0.691601	3.24357e-31	0.88814	3.65519e-72			mahler	91	0.776336	4.42644e-61	0.660833	1.19883e-38
amadeus	92	0.689461	5.85478e-31	0.887441	6.73269e-72			mahler	92	0.774003	1.68997e-60	0.65743	3.88224e-38
amadeus	93	0.68731	1.05451e-30	0.886743	1.23283e-71			mahler	93	0.771618	6.53768e-60	0.654001	1.24957e-37
amadeus	94	0.685149	1.89507e-30	0.886043	2.25396e-71			mahler	94	0.769173	2.57422e-59	0.650594	3.93125e-37
amadeus	95	0.682944	3.4279e-30	0.885331	4.14258e-71			mahler	95	0.766678	1.02359e-58	0.647196	1.21553e-36
amadeus	96	0.680725	6.19208e-30	0.884629	7.52894e-71			mahler	96	0.764134	4.112e-58	0.643725	3.79336e-36
amadeus	97	0.678504	1.11333e-29	0.883926	1.36287e-70			mahler	97	0.761543	1.66422e-57	0.640317	1.14363e-35
amadeus	98	0.676222	2.02343e-29	0.883241	2.42233e-70			mahler	98	0.758864	6.93119e-57	0.636911	3.39674e-35
amadeus	99	0.673921	3.67542e-29	0.882539	4.3502e-70			mahler	99	0.756119	2.93342e-56	0.633503	9.96172e-35
amadeus	100	0.671581	6.70729e-29	0.881838	7.77305e-70			mahler	100	0.753322	1.25148e-55	0.630069	2.90586e-34
amadeus	101	0.669214	1.2259e-28	0.881139	1.38289e-69			mahler	101	0.750441	5.46317e-55	0.626647	8.33207e-34
amadeus	102	0.666824	2.24117e-28	0.880415	2.49895e-69			mahler	102	0.747523	2.38282e-54	0.623173	2.396e-33
amadeus	103	0.664421	4.08668e-28	0.879698	4.47803e-69			mahler	103	0.744533	1.05459e-53	0.619704	6.78932e-33
amadeus	104	0.662042	7.36775e-28	0.87898	7.99787e-69			mahler	104	0.741473	4.73354e-53	0.616204	1.91709e-32
amadeus	105	0.659638	1.32965e-27	0.878257	1.42863e-68			mahler	105	0.738336	2.15867e-52	0.612669	5.39596e-32
amadeus	106	0.657224	2.39186e-27	0.877536	2.53792e-68			mahler	106	0.735117	1.00103e-51	0.609173	1.48286e-31
amadeus	107	0.654797	4.29317e-27	0.876802	4.5405e-68			mahler	107	0.731838	4.6715e-51	0.605688	4.01217e-31
amadeus	108	0.652363	7.67706e-27	0.876083	8.00147e-68			mahler	108	0.728492	2.197e-50	0.602183	1.07814e-30
amadeus	109	0.649918	1.3694e-26	0.875364	1.40354e-67			mahler	109	0.72516	1.00366e-49	0.598714	2.83502e-30
amadeus	110	0.647445	2.44536e-26	0.874659	2.42986e-67			mahler	110	0.721746	4.65067e-49	0.595226	7.40404e-30
amadeus	111	0.644963	4.35205e-26	0.873967	4.14849e-67			mahler	111	0.718269	2.16508e-48	0.59169	1.93665e-29
amadeus	112	0.642513	7.64831e-26	0.873275	7.06085e-67			mahler	112	0.714743	1.00666e-47	0.588138	5.02758e-29
amadeus	113	0.64005	1.3414e-25	0.872563	1.21597e-66			mahler	113	0.711092	4.82072e-47	0.584535	1.30752e-28
amadeus	114	0.637549	2.36061e-25	0.87186	2.07425e-66			mahler	114	0.707364	2.32843e-46	0.580984	3.31527e-28
amadeus	115	0.635034	4.14611e-25	0.871151	3.54221e-66			mahler	115	0.703572	1.12607e-45	0.577448	8.27831e-28
amadeus	116	0.63249	7.29e-25	0.870425	6.10969e-66			mahler	116	0.699692	5.50703e-45	0.573935	2.03296e-27
amadeus	117	0.629949	1.27439e-24	0.869696	1.05261e-65			mahler	117	0.695748	2.69397e-44	0.570406	4.95851e-27
amadeus	118	0.627418	2.21131e-24	0.868971	1.8017e-65			mahler	118	0.691725	1.32479e-43	0.56696	1.17223e-26
amadeus	119	0.6249	3.80766e-24	0.868239	3.09056e-65			mahler	119	0.687609	6.58115e-43	0.563522	2.7383e-26
amadeus	120	0.622363	6.55065e-24	0.867526	5.21024e-65			mahler	120	0.683407	3.28947e-42	0.560099	6.30996e-26
amadeus	121	0.619807	1.12586e-23	0.866809	8.78018e-65			mahler	121	0.679051	1.69539e-41	0.556699	1.43249e-25
amadeus	122	0.617253	1.92458e-23	0.866082	1.48613e-64			mahler	122	0.674615	8.74938e-41	0.553309	3.21426e-25
amadeus	123	0.614727	3.25564e-23	0.865353	2.51181e-64			mahler	123	0.670101	4.51261e-40	0.549902	7.17366e-25
amadeus	124	0.612182	5.50138e-23	0.86463	4.21577e-64			mahler	124	0.665483	2.34696e-39	0.546502	1.58389e-24
amadeus	125	0.609611	9.30402e-23	0.863931	6.93122e-64			mahler	125	0.66076	1.22964e-38	0.543112	3.45855e-24
amadeus	126	0.607019	1.57241e-22	0.863231	1.13804e-63			mahler	126	0.655934	6.47804e-38	0.539749	7.43956e-24
amadeus	127	0.604397	2.6604e-22	0.862544	1.8445e-63			mahler	127	0.650999	3.43336e-37	0.536447	1.56534e-23
amadeus	128	0.601762	4.492e-22	0.86186	2.97761e-63			mahler	128	0.645978	1.81505e-36	0.533157	3.25747e-23
amadeus	129	0.599142	7.52445e-22	0.861171	4.80998e-63			mahler	129	0.640866	9.58172e-36	0.52989	6.69233e-23
amadeus	130	0.596504	1.25914e-21	0.860491	7.7058e-63			mahler	130	0.635657	5.05529e-35	0.526672	1.35004e-22
amadeus	131	0.593805	2.12186e-21	0.859815	1.22734e-62			mahler	131	0.630378	2.64073e-34	0.523447	2.70685e-22
amadeus	132	0.591122	3.54672e-21	0.859144	1.94374e-62			mahler	132	0.625009	1.37344e-33	0.520233	5.375e-22
amadeus	133	0.588416	5.92724e-21	0.858482	3.05458e-62			mahler	133	0.619605	6.99395e-33	0.517097	1.04235e-21
amadeus	134	0.585721	9.83747e-21	0.857835	4.73766e-62			mahler	134	0.614138	3.51577e-32	0.513942	2.01528e-21
amadeus	135	0.583042	1.62011e-20	0.857205	7.24732e-62			mahler	135	0.608573	1.76135e-31	0.510826	3.84004e-21
amadeus	136	0.580339	2.66798e-20	0.856594	1.09259e-61			mahler	136	0.602963	8.66147e-31	0.507872	7.03162e-21
amadeus	137	0.577641	4.36924e-20	0.855994	1.63216e-61			mahler	137	0.597258	4.23806e-30	0.504955	1.27062e-20
amadeus	138	0.574952	7.11298e-20	0.855412	2.40415e-61			mahler	138	0.59148	2.04989e-29	0.502067	2.27027e-20
amadeus	139	0.572266	1.15182e-19	0.854815	3.57068e-61			mahler	139	0.58564	9.76612e-29	0.499101	4.09593e-20
amadeus	140	0.569596	1.85233e-19	0.854237	5.22888e-61			mahler	140	0.579719	4.60545e-28	0.496203	7.2512e-20
amadeus	141	0.566936	2.96051e-19	0.853674	7.57106e-61			mahler	141	0.573786	2.11123e-27	0.493308	1.27606e-19
amadeus	142	0.564258	4.72645e-19	0.853089	1.11062e-60			mahler	142	0.567761	9.60637e-27	0.490423	2.22953e-19
amadeus	143	0.561619	7.46308e-19	0.85252	1.60889e-60			mahler	143	0.561652	4.32557e-26	0.487559	3.85921e-19
amadeus	144	0.558967	1.1765e-18	0.85194	2.3442e-60			mahler	144	0.555494	1.91116e-25	0.484757	6.56803e-19
amadeus	145	0.556319	1.84591e-18	0.851342	3.44969e-60			mahler	145	0.549267	8.32233e-25	0.482031	1.0969e-18
amadeus	146	0.553645	2.89702e-18	0.850741	5.07554e-60			mahler	146	0.542986	3.56026e-24	0.4794	1.7915e-18
amadeus	147	0.550988	4.51545e-18	0.850142	7.44984e-60			mahler	147	0.53671	1.47556e-23	0.476709	2.94553e-18
amadeus	148	0.548347	6.99315e-18	0.849551	1.086e-59			mahler	148	0.530376	6.01661e-23	0.474107	4.74572e-18
amadeus	149	0.545753	1.0705e-17	0.848959	1.58139e-59			mahler	149	0.523871	2.47136e-22	0.471533	7.57537e-18
amadeus	150	0.543153	1.63432e-17	0.848366	2.30008e-59			mahler	150	0.517345	9.89407e-22	0.468938	1.20904e-17
amadeus	151	0.540529	2.49562e-17	0.847776	3.33438e-59			mahler	151	0.510791	3.86748e-21	0.466441	1.88894e-17
amadeus	152	0.537891	3.80592e-17	0.847198	4.79232e-59			mahler	152	0.504192	1.48197e-20	0.463972	2.92559e-17
amadeus	153	0.535237	5.79649e-17	0.846615	6.89383e-59			mahler	153	0.497577	5.53541e-20	0.461566	4.46589e-17
amadeus	154	0.532612	8.75686e-17	0.846037	9.87284e-59			mahler	154	0.490931	2.02156e-19	0.459269	6.66811e-17
amadeus	155	0.529987	1.31803e-16	0.845485	1.38945e-58			mahler	155	0.484274	7.19539e-19	0.456975	9.91977e-17
amadeus	156	0.52742	1.95944e-16	0.844923	1.96575e-58			mahler	156	0.477592	2.5036e-18	0.454767	1.44984e-16
amadeus	157	0.52485	2.90477e-16	0.844352	2.79048e-58			mahler	157	0.470929	8.44848e-18	0.452679	2.07053e-16
amadeus	158	0.522307	4.27373e-16	0.8438	3.91159e-58			mahler	158	0.464307	2.75745e-17	0.450669	2.9113e-16
amadeus	159	0.519763	6.26959e-16	0.843265	5.41851e-58			mahler	159	0.457728	8.71059e-17	0.448749	4.02331e-16
amadeus	160	0.517207	9.18416e-16	0.842736	7.47166e-58			mahler	160	0.451184	2.66876e-16	0.446925	5.45945e-16
amadeus	161	0.514666	1.33808e-15	0.842208	1.02851e-57			mahler	161	0.444615	8.01718e-16	0.445112	7.3824e-16
amadeus	162	0.512156	1.93482e-15	0.841677	1.41637e-57			mahler	162	0.438083	2.33861e-15	0.443447	9.72482e-16
amadeus	163	0.50966	2.78341e-15	0.841133	1.9639e-57			mahler	163	0.431565	6.65256e-15	0.441831	1.26872e-15
amadeus	164	0.507181	3.98263e-15	0.840609	2.68617e-57			mahler	164	0.425079	1.8417e-14	0.440335	1.62096e-15
amadeus	165	0.50478	5.61893e-15	0.840099	3.64054e-57			mahler	165	0.418623	4.96719e-14	0.438879	2.05486e-15
amadeus	166	0.502393	7.89075e-15	0.839578	4.96173e-57			mahler	166	0.412237	1.29811e-13	0.437424	2.60179e-15
amadeus	167	0.500005	1.1053e-14	0.839048	6.78829e-57			mahler	167	0.405885	3.30854e-13	0.436001	3.27385e-15
amadeus	168	0.497625	1.54257e-14	0.838515	9.29661e-57			mahler	168	0.399658	8.12201e-13	0.434703	4.03291e-15
amadeus	169	0.495236	2.14986e-14	0.837998	1.25941e-56			mahler	169	0.393501	1.93798e-12	0.433462	4.91871e-15
amadeus	170	0.492843	2.99055e-14	0.837481	1.70467e-56			mahler	170	0.387426	4.49158e-12	0.432296	5.92296e-15
amadeus	171	0.490503	4.11914e-14	0.836963	2.30727e-56			mahler	171	0.381452	1.00957e-11	0.431188	7.06308e-15
amadeus	172	0.488127	5.68702e-14	0.836417	3.16775e-56			mahler	172	0.375592	2.19919e-11	0.430113	8.37154e-15
amadeus	173	0.485772	7.81098e-14	0.835874	4.34012e-56			mahler	173	0.369788	4.6837e-11	0.429067	9.87329e-15
amadeus	174	0.48343	1.06838e-13	0.835333	5.93141e-56			mahler	174	0.364092	9.69298e-11	0.428102	1.14892e-14
amadeus	175	0.481133	1.44913e-13	0.834795	8.07995e-56			mahler	175	0.359005	1.83378e-10	0.427289	1.30498e-14
amadeus	176	0.478829	1.96291e-13	0.834269	1.09215e-55			mahler	176	0.354023	3.387e-10	0.426521	1.47132e-14
amadeus	177	0.47649	2.66506e-13	0.833748	1.471e-55			mahler	177	0.349114	6.13582e-10	0.42567	1.68022e-14
amadeus	178	0.474217	3.57935e-13	0.833213	1.9938e-55			mahler	178	0.344358	1.08067e-09	0.424909	1.89114e-14
amadeus	179	0.471967	4.78257e-13	0.832688	2.68518e-55			mahler	179	0.339769	1.84906e-09	0.424242	2.09722e-14
amadeus	180	0.469732	6.36533e-13	0.832149	3.64097e-55			mahler	180	0.335312	3.08991e-09	0.423644	2.3005e-14
amadeus	181	0.467479	8.47307e-13	0.831603	4.95243e-55			mahler	181	0.330936	5.07449e-09	0.422983	2.54786e-14
amadeus	182	0.465208	1.12794e-12	0.831047	6.76361e-55			mahler	182	0.326719	8.12571e-09	0.422402	2.78632e-14
amadeus	183	0.46295	1.49614e-12	0.83048	9.28596e-55			mahler	183	0.322481	1.29482e-08	0.421883	3.01764e-14
amadeus	184	0.460667	1.98657e-12	0.829896	1.28573e-54			mahler	184	0.318371	2.02063e-08	0.421471	3.21513e-14
amadeus	185	0.458378	2.63394e-12	0.829292	1.79756e-54			mahler	185	0.314366	3.098e-08	0.42114	3.38267e-14
amadeus	186	0.456106	3.47783e-12	0.828668	2.53646e-54			mahler	186	0.310453	4.67449e-08	0.420861	3.53024e-14
amadeus	187	0.453914	4.53867e-12	0.828024	3.61476e-54			mahler	187	0.306635	6.94319e-08	0.420632	3.6559e-14
amadeus	188	0.451729	5.90763e-12	0.827388	5.12204e-54			mahler	188	0.302946	1.01227e-07	0.420473	3.74614e-14
amadeus	189	0.449564	7.65518e-12	0.826745	7.27504e-54			mahler	189	0.299385	1.44951e-07	0.420322	3.83363e-14
amadeus	190	0.447403	9.89857e-12	0.82611	1.02738e-53			mahler	190	0.295923	2.04549e-07	0.420252	3.87489e-14
amadeus	191	0.445238	1.27821e-11	0.825446	1.472e-53			mahler	191	0.292556	2.847e-07	0.420221	3.89324e-14
amadeus	192	0.443146	1.63347e-11	0.824795	2.09033e-53			mahler	192	0.289307	3.9013e-07	0.420208	3.90132e-14
amadeus	193	0.441112	2.07023e-11	0.824131	2.98424e-53			mahler	193	0.286203	5.252e-07	0.420293	3.85088e-14
amadeus	194	0.439084	2.61755e-11	0.82345	4.29408e-53			mahler	194	0.283243	6.95048e-07	0.42048	3.74206e-14
amadeus	195	0.437087	3.29292e-11	0.822763	6.18955e-53			mahler	195	0.280418	9.055e-07	0.420738	3.59711e-14
amadeus	196	0.435065	4.14826e-11	0.822037	9.09541e-53			mahler	196	0.277728	1.16158e-06	0.421073	3.4175e-14
amadeus	197	0.433013	5.23531e-11	0.821296	1.34386e-52			mahler	197	0.275143	1.47206e-06	0.421454	3.22331e-14
amadeus	198	0.431087	6.50462e-11	0.820559	1.97906e-52			mahler	198	0.272665	1.84332e-06	0.421859	3.02917e-14
amadeus	199	0.429167	8.06486e-11	0.819827	2.90021e-52			mahler	199	0.270328	2.27397e-06	0.422292	2.83394e-14
amadeus	200	0.42724	9.99359e-11	0.819095	4.244e-52			mahler	200	0.2681	2.77307e-06	0.422767	2.63387e-14
amadeus	201	0.425022	1.27707e-10	0.81827	6.50613e-52			mahler	201	0.266007	3.33593e-06	0.423252	2.44419e-14
amadeus	202	0.422812	1.62755e-10	0.817421	1.00755e-51			mahler	202	0.264045	3.96101e-06	0.423792	2.24834e-14
amadeus	203	0.420661	2.05734e-10	0.816577	1.55204e-51			mahler	203	0.262222	4.64102e-06	0.424363	2.05817e-14
amadeus	204	0.418519	2.59408e-10	0.815726	2.39448e-51			mahler	204	0.2605	5.3841e-06	0.424924	1.88667e-14
amadeus	205	0.41636	3.27113e-10	0.814883	3.67174e-51			mahler	205	0.258827	6.21397e-06	0.425496	1.72614e-14
amadeus	206	0.414232	4.10453e-10	0.814046	5.60142e-51			mahler	206	0.25725	7.10648e-06	0.426003	1.59532e-14
amadeus	207	0.412124	5.13171e-10	0.813194	8.59188e-51			mahler	207	0.255769	8.05492e-06	0.426604	1.45254e-14
amadeus	208	0.410021	6.4022e-10	0.812363	1.30059e-50			mahler	208	0.254421	9.02173e-06	0.427219	1.31938e-14
amadeus	209	0.407896	7.99419e-10	0.81149	2.00689e-50			mahler	209	0.253178	1.001e-05	0.427893	1.18718e-14
amadeus	210	0.405784	9.95237e-10	0.810597	3.1211e-50			mahler	210	0.252068	1.09783e-05	0.428612	1.06053e-14
amadeus	211	0.403662	1.23835e-09	0.809699	4.85118e-50			mahler	211	0.251079	1.19162e-05	0.42935	9.44269e-15
amadeus	212	0.401572	1.53353e-09	0.808806	7.50887e-50			mahler	212	0.250184	1.28294e-05	0.430238	8.20783e-15
amadeus	213	0.399486	1.89546e-09	0.807907	1.16268e-49			mahler	213	0.249402	1.36813e-05	0.431191	7.05974e-15
amadeus	214	0.397366	2.34749e-09	0.806999	1.80354e-49			mahler	214	0.248696	1.44971e-05	0.432178	6.03505e-15
amadeus	215	0.395232	2.90723e-09	0.806093	2.78959e-49			mahler	215	0.248122	1.51941e-05	0.43319	5.13727e-15
amadeus	216	0.393138	3.58042e-09	0.805194	4.29074e-49			mahler	216	0.247659	1.57791e-05	0.434323	4.28603e-15
amadeus	217	0.39107	4.39169e-09	0.804294	6.58748e-49			mahler	217	0.247319	1.62218e-05	0.43546	3.57157e-15
amadeus	218	0.38903	5.36497e-09	0.803361	1.02466e-48			mahler	218	0.24707	1.65535e-05	0.436653	2.94721e-15
amadeus	219	0.387005	6.535e-09	0.802401	1.61059e-48			mahler	219	0.246967	1.66927e-05	0.437902	2.40825e-15
amadeus	220	0.385008	7.929e-09	0.801426	2.54289e-48			mahler	220	0.247012	1.66325e-05	0.438929	2.03824e-15
amadeus	221	0.382973	9.64189e-09	0.800471	3.96866e-48			mahler	221	0.2471	1.65132e-05	0.439929	1.732e-15
amadeus	222	0.38093	1.17185e-08	0.799488	6.25765e-48			mahler	222	0.247268	1.62898e-05	0.440923	1.47242e-15
amadeus	223	0.378862	1.42583e-08	0.798544	9.66996e-48			mahler	223	0.247484	1.60049e-05	0.441979	1.23828e-15
amadeus	224	0.376832	1.72623e-08	0.797565	1.51491e-47			mahler	224	0.247792	1.5609e-05	0.443052	1.03788e-15
amadeus	225	0.374753	2.09666e-08	0.796547	2.409e-47			mahler	225	0.248219	1.5074e-05	0.444131	8.68555e-16
amadeus	226	0.372672	2.5435e-08	0.795536	3.80881e-47			mahler	226	0.248686	1.45093e-05	0.445243	7.2238e-16
amadeus	227	0.3706	3.07924e-08	0.794524	6.00998e-47			mahler	227	0.249209	1.38997e-05	0.446388	5.97111e-16
amadeus	228	0.368541	3.71805e-08	0.793497	9.52288e-47			mahler	228	0.249835	1.3203e-05	0.447536	4.92986e-16
amadeus	229	0.366488	4.48106e-08	0.792484	1.49605e-46			mahler	229	0.250477	1.25235e-05	0.448666	4.07976e-16
amadeus	230	0.364463	5.38032e-08	0.791447	2.36832e-46			mahler	230	0.251154	1.18425e-05	0.449814	3.3632e-16
amadeus	231	0.36241	6.46789e-08	0.790423	3.71908e-46			mahler	231	0.251875	1.11559e-05	0.45093	2.78565e-16
amadeus	232	0.360396	7.73853e-08	0.78939	5.84772e-46			mahler	232	0.253083	1.00894e-05	0.452272	2.219e-16
amadeus	233	0.3584	9.23272e-08	0.788342	9.23106e-46			mahler	233	0.254396	9.04056e-06	0.453614	1.76566e-16
amadeus	234	0.356371	1.10344e-07	0.787278	1.46399e-45			mahler	234	0.255735	8.07785e-06	0.454943	1.40671e-16
amadeus	235	0.354334	1.31797e-07	0.786232	2.29666e-45			mahler	235	0.257116	7.18794e-06	0.456253	1.12348e-16
amadeus	236	0.352298	1.57213e-07	0.785163	3.63005e-45			mahler	236	0.258549	6.36317e-06	0.457551	8.9799e-17
amadeus	237	0.350284	1.86952e-07	0.784114	5.67507e-45			mahler	237	0.260031	5.60558e-06	0.458969	7.02451e-17
amadeus	238	0.348268	2.22077e-07	0.783051	8.90116e-45			mahler	238	0.261544	4.92133e-06	0.460404	5.47241e-17
amadeus	239	0.34628	2.62877e-07	0.782003	1.38445e-44			mahler	239	0.263123	4.2923e-06	0.461844	4.25384e-17
amadeus	240	0.34432	3.10072e-07	0.78094	2.16009e-44			mahler	240	0.264769	3.71837e-06	0.463299	3.29414e-17
amadeus	241	0.342378	3.6477e-07	0.779878	3.36235e-44			mahler	241	0.26646	3.20539e-06	0.464765	2.54321e-17
amadeus	242	0.34049	4.26747e-07	0.778803	5.24698e-44			mahler	242	0.268207	2.74686e-06	0.466235	1.95942e-17
amadeus	243	0.338645	4.96951e-07	0.777727	8.17222e-44			mahler	243	0.270012	2.33914e-06	0.467688	1.51231e-17
amadeus	244	0.336732	5.81405e-07	0.776644	1.27336e-43			mahler	244	0.271866	1.98095e-06	0.469117	1.17085e-17
amadeus	245	0.33484	6.78335e-07	0.775524	2.00939e-43			mahler	245	0.273739	1.67262e-06	0.470528	9.083e-18
amadeus	246	0.33294	7.91082e-07	0.774396	3.17222e-43			mahler	246	0.275596	1.41246e-06	0.471913	7.07086e-18
amadeus	247	0.331026	9.22669e-07	0.773284	4.96262e-43			mahler	247	0.277522	1.18379e-06	0.473293	5.50391e-18
amadeus	248	0.329153	1.07157e-06	0.772189	7.69194e-43			mahler	248	0.279518	9.84407e-07	0.474689	4.26649e-18
amadeus	249	0.327288	1.24245e-06	0.771117	1.17869e-42			mahler	249	0.281556	8.14224e-07	0.47611	3.2886e-18
amadeus	250	0.325507	1.42959e-06	0.770017	1.8214e-42			mahler	250	0.283648	6.69052e-07	0.477563	2.5168e-18
amadeus	251	0.323674	1.65036e-06	0.768951	2.77182e-42			mahler	251	0.285811	5.45162e-07	0.478991	1.93245e-18
amadeus	252	0.321876	1.89806e-06	0.767907	4.17121e-42			mahler	252	0.288002	4.42281e-07	0.480404	1.48623e-18
amadeus	253	0.32009	2.17919e-06	0.766861	6.26914e-42			mahler	253	0.290258	3.5589e-07	0.481792	1.14701e-18
amadeus	254	0.318314	2.49773e-06	0.765801	9.45553e-42			mahler	254	0.292543	2.8507e-07	0.483146	8.89794e-19
amadeus	255	0.31657	2.85322e-06	0.764768	1.4076e-41			mahler	255	0.294829	2.27856e-07	0.484523	6.8645e-19
amadeus	256	0.314869	3.24622e-06	0.763737	2.09073e-41			mahler	256	0.297145	1.8122e-07	0.485875	5.31538e-19
amadeus	257	0.313129	3.70124e-06	0.762704	3.09986e-41			mahler	257	0.299508	1.43177e-07	0.487222	4.11522e-19
amadeus	258	0.311382	4.21862e-06	0.761662	4.60512e-41			mahler	258	0.301923	1.12278e-07	0.488618	3.1525e-19
amadeus	259	0.309601	4.81658e-06	0.760646	6.75713e-41			mahler	259	0.304314	8.80779e-08	0.490022	2.40813e-19
amadeus	260	0.307812	5.49814e-06	0.759622	9.92908e-41			mahler	260	0.306704	6.89411e-08	0.491397	1.84771e-19
amadeus	261	0.306007	6.27732e-06	0.75862	1.44448e-40			mahler	261	0.309064	5.40183e-08	0.492741	1.42461e-19
amadeus	262	0.304173	7.17627e-06	0.757687	2.04385e-40			mahler	262	0.311439	4.21637e-08	0.493994	1.1168e-19
amadeus	263	0.302316	8.21053e-06	0.756772	2.86912e-40			mahler	263	0.313828	3.27928e-08	0.495219	8.79338e-20
amadeus	264	0.30053	9.33677e-06	0.755834	4.05416e-40			mahler	264	0.316276	2.52867e-08	0.496438	6.92468e-20
amadeus	265	0.2988	1.05669e-05	0.754916	5.67925e-40			mahler	265	0.318741	1.94179e-08	0.497656	5.44964e-20
amadeus	266	0.297097	1.19268e-05	0.754045	7.81098e-40			mahler	266	0.3212	1.48865e-08	0.498799	4.34832e-20
amadeus	267	0.29546	1.33882e-05	0.75316	1.07776e-39			mahler	267	0.323571	1.14939e-08	0.499953	3.45927e-20
amadeus	268	0.293795	1.50483e-05	0.752257	1.49559e-39			mahler	268	0.325971	8.82679e-09	0.50108	2.76446e-20
amadeus	269	0.292119	1.69152e-05	0.751354	2.07158e-39			mahler	269	0.328367	6.76612e-09	0.502192	2.21402e-20
amadeus	270	0.290398	1.90575e-05	0.750454	2.86266e-39			mahler	270	0.330785	5.16172e-09	0.503211	1.80496e-20
amadeus	271	0.288666	2.14725e-05	0.749563	3.93848e-39			mahler	271	0.33321	3.92507e-09	0.504168	1.48917e-20
amadeus	272	0.286919	2.41978e-05	0.748642	5.46854e-39			mahler	272	0.335641	2.9756e-09	0.505104	1.23309e-20
amadeus	273	0.285165	2.72619e-05	0.747767	7.46006e-39			mahler	273	0.338117	2.23881e-09	0.506041	1.0202e-20
amadeus	274	0.283398	3.07164e-05	0.746902	1.01256e-38			mahler	274	0.340615	1.67589e-09	0.507067	8.28385e-21
amadeus	275	0.281615	3.46174e-05	0.746027	1.37802e-38			mahler	275	0.343144	1.24678e-09	0.508054	6.77629e-21
amadeus	276	0.27985	3.89366e-05	0.745166	1.86355e-38			mahler	276	0.345688	9.23371e-10	0.509003	5.58177e-21
amadeus	277	0.278064	4.38198e-05	0.744356	2.47231e-38			mahler	277	0.34825	6.80482e-10	0.50992	4.62539e-21
amadeus	278	0.276278	4.92739e-05	0.743549	3.27315e-38			mahler	278	0.350781	5.02076e-10	0.510804	3.8572e-21
amadeus	279	0.274506	5.53149e-05	0.742757	4.30719e-38			mahler	279	0.353332	3.68484e-10	0.51168	3.2202e-21
amadeus	280	0.272768	6.19084e-05	0.742003	5.58913e-38			mahler	280	0.355853	2.70686e-10	0.512522	2.70593e-21
amadeus	281	0.271056	6.91218e-05	0.741227	7.29906e-38			mahler	281	0.358394	1.9783e-10	0.513317	2.29494e-21
amadeus	282	0.269335	7.71657e-05	0.740485	9.41508e-38			mahler	282	0.360921	1.44417e-10	0.514068	1.96347e-21
amadeus	283	0.267562	8.6361e-05	0.739778	1.19893e-37			mahler	283	0.363544	1.03876e-10	0.514776	1.69398e-21
amadeus	284	0.265774	9.66749e-05	0.739059	1.5312e-37			mahler	284	0.366148	7.46697e-11	0.515479	1.46289e-21
amadeus	285	0.263967	0.000108253	0.738303	1.97925e-37			mahler	285	0.36877	5.33955e-11	0.516173	1.2652e-21
amadeus	286	0.262184	0.00012095	0.737598	2.51289e-37			mahler	286	0.3714	3.80212e-11	0.516944	1.07631e-21
amadeus	287	0.260361	0.000135359	0.736895	3.18557e-37			mahler	287	0.374083	2.6809e-11	0.517648	9.28197e-22
amadeus	288	0.25857	0.000151061	0.736187	4.04147e-37			mahler	288	0.376791	1.87776e-11	0.51835	8.00636e-22
amadeus	289	0.256742	0.000168837	0.735436	5.19754e-37			mahler	289	0.379508	1.3093e-11	0.519037	6.92392e-22
amadeus	290	0.254892	0.000188801	0.734732	6.57587e-37			mahler	290	0.382228	9.0963e-12	0.519717	5.99575e-22
amadeus	291	0.253065	0.000210657	0.734028	8.31197e-37			mahler	291	0.384947	6.29801e-12	0.520368	5.22292e-22
amadeus	292	0.251233	0.000234936	0.733378	1.03138e-36			mahler	292	0.387646	4.35828e-12	0.520931	4.63348e-22
amadeus	293	0.249419	0.000261515	0.732727	1.27917e-36			mahler	293	0.390345	3.00553e-12	0.521447	4.15158e-22
amadeus	294	0.247632	0.000290406	0.732082	1.58281e-36			mahler	294	0.393074	2.05713e-12	0.521974	3.70994e-22
amadeus	295	0.245874	0.000321713	0.731467	1.93729e-36			mahler	295	0.395792	1.40515e-12	0.522465	3.34058e-22
amadeus	296	0.24414	0.000355627	0.730846	2.37572e-36			mahler	296	0.398518	9.55382e-13	0.52296	3.00465e-22
amadeus	297	0.242437	0.000392153	0.730217	2.91814e-36			mahler	297	0.4013	6.4205e-13	0.523479	2.68793e-22
amadeus	298	0.240764	0.000431395	0.729568	3.60699e-36			mahler	298	0.404085	4.29726e-13	0.524024	2.39122e-22
amadeus	299	0.239102	0.000473946	0.728937	4.42808e-36			mahler	299	0.406848	2.87461e-13	0.52454	2.14001e-22
amadeus	300	0.237389	0.000521851	0.728306	5.43501e-36			mahler	300	0.409605	1.91754e-13	0.52501	1.93373e-22
amadeus	301	0.23567	0.000574401	0.727667	6.68291e-36			mahler	301	0.412362	1.27432e-13	0.525499	1.74021e-22
amadeus	302	0.233969	0.000631165	0.727013	8.25005e-36			mahler	302	0.415107	8.45093e-14	0.525949	1.5788e-22
amadeus	303	0.232244	0.00069397	0.726358	1.01872e-35			mahler	303	0.417843	5.5922e-14	0.526404	1.43054e-22
amadeus	304	0.230552	0.000761156	0.725713	1.25282e-35			mahler	304	0.420594	3.6777e-14	0.526872	1.2926e-22
amadeus	305	0.228854	0.000834591	0.725071	1.53847e-35			mahler	305	0.423322	2.41793e-14	0.527345	1.16634e-22
amadeus	306	0.227169	0.000913831	0.724446	1.87774e-35			mahler	306	0.425969	1.60375e-14	0.527812	1.05376e-22
amadeus	307	0.225516	0.000998199	0.723821	2.29065e-35			mahler	307	0.428605	1.06162e-14	0.528248	9.58349e-23
amadeus	308	0.223968	0.0010837	0.723183	2.80405e-35			mahler	308	0.431193	7.05671e-15	0.528644	8.78882e-23
amadeus	309	0.222517	0.0011699	0.722512	3.46698e-35			mahler	309	0.433762	4.68853e-15	0.529045	8.05255e-23
amadeus	310	0.221085	0.00126103	0.72182	4.31162e-35			mahler	310	0.436311	3.11425e-15	0.529428	7.40603e-23
amadeus	311	0.219608	0.0013619	0.721129	5.35858e-35			mahler	311	0.438875	2.05637e-15	0.529788	6.84434e-23
amadeus	312	0.218237	0.00146202	0.720459	6.61059e-35			mahler	312	0.44145	1.35063e-15	0.530182	6.27769e-23
amadeus	313	0.216857	0.00156954	0.71982	8.07049e-35			mahler	313	0.444006	8.86719e-16	0.5305	5.85425e-23
amadeus	314	0.215554	0.00167769	0.719123	1.00302e-34			mahler	314	0.446537	5.82451e-16	0.530851	5.41974e-23
amadeus	315	0.214323	0.00178611	0.718451	1.23575e-34			mahler	315	0.449019	3.84483e-16	0.531195	5.02518e-23
amadeus	316	0.213142	0.001896	0.717804	1.51004e-34			mahler	316	0.451482	2.53728e-16	0.531465	4.73422e-23
amadeus	317	0.212003	0.0020079	0.717204	1.81738e-34			mahler	317	0.453892	1.68379e-16	0.531669	4.52675e-23
amadeus	318	0.210987	0.00211269	0.716627	2.17131e-34			mahler	318	0.456306	1.11326e-16	0.531788	4.40906e-23
amadeus	319	0.209954	0.00222427	0.716033	2.60632e-34			mahler	319	0.458718	7.33695e-17	0.531865	4.33494e-23
amadeus	320	0.208967	0.00233597	0.715449	3.11746e-34			mahler	320	0.461117	4.8311e-17	0.531911	4.29083e-23
amadeus	321	0.208	0.00245029	0.714826	3.77134e-34			mahler	321	0.46353	3.16271e-17	0.531943	4.26076e-23
amadeus	322	0.207093	0.00256204	0.714188	4.58231e-34			mahler	322	0.465947	2.06223e-17	0.531923	4.27957e-23
amadeus	323	0.206241	0.00267125	0.713595	5.48741e-34			mahler	323	0.46836	1.34093e-17	0.531858	4.34152e-23
amadeus	324	0.205433	0.00277877	0.713031	6.51124e-34			mahler	324	0.470746	8.73257e-18	0.531768	4.42906e-23
amadeus	325	0.204653	0.00288619	0.712465	7.72823e-34			mahler	325	0.473044	5.75886e-18	0.531609	4.58727e-23
amadeus	326	0.203976	0.00298253	0.711945	9.04306e-34			mahler	326	0.475346	3.78325e-18	0.531416	4.78649e-23
amadeus	327	0.20332	0.00307858	0.7114	1.06589e-33			mahler	327	0.477608	2.49591e-18	0.531172	5.05059e-23
amadeus	328	0.202736	0.00316644	0.710894	1.24103e-33			mahler	328	0.479814	1.65887e-18	0.531134	5.09305e-23
amadeus	329	0.202067	0.00326994	0.710406	1.43656e-33			mahler	329	0.481985	1.10623e-18	0.531113	5.11669e-23
amadeus	330	0.201489	0.00336183	0.709925	1.65882e-33			mahler	330	0.484122	7.40474e-19	0.531068	5.16766e-23
amadeus	331	0.20088	0.00346111	0.709442	1.91638e-33			mahler	331	0.486239	4.96097e-19	0.530957	5.29462e-23
amadeus	332	0.200312	0.00355596	0.70897	2.20608e-33			mahler	332	0.488331	3.32994e-19	0.530842	5.43065e-23
amadeus	333	0.19982	0.0036402	0.708452	2.57365e-33			mahler	333	0.490391	2.24322e-19	0.530668	5.64265e-23
amadeus	334	0.199396	0.00371425	0.707921	3.01313e-33			mahler	334	0.492423	1.51514e-19	0.530484	5.87476e-23
amadeus	335	0.198974	0.00378919	0.707346	3.57262e-33			mahler	335	0.494419	1.02799e-19	0.530274	6.15187e-23
amadeus	336	0.198581	0.00386027	0.706777	4.22689e-33			mahler	336	0.496414	6.95814e-20	0.530077	6.42381e-23
amadeus	337	0.19822	0.00392656	0.706208	4.9991e-33			mahler	337	0.498306	4.79401e-20	0.529826	6.78742e-23
amadeus	338	0.197971	0.00397277	0.705727	5.75931e-33			mahler	338	0.500166	3.31579e-20	0.529574	7.17317e-23
amadeus	339	0.19779	0.00400688	0.705286	6.55483e-33			mahler	339	0.50195	2.32386e-20	0.529328	7.56943e-23
amadeus	340	0.19766	0.00403147	0.704793	7.5739e-33			mahler	340	0.503693	1.63851e-20	0.529019	8.09761e-23
amadeus	341	0.197536	0.00405498	0.704338	8.65092e-33			mahler	341	0.505404	1.16062e-20	0.528616	8.84383e-23
amadeus	342	0.197378	0.00408523	0.703872	9.91194e-33			mahler	342	0.507093	8.23962e-21	0.528159	9.76949e-23
amadeus	343	0.197295	0.00410109	0.70344	1.12399e-32			mahler	343	0.508769	5.85568e-21	0.527683	1.08379e-22
amadeus	344	0.197329	0.0040945	0.703061	1.25503e-32			mahler	344	0.510416	4.17774e-21	0.527161	1.21397e-22
amadeus	345	0.197333	0.00409375	0.702692	1.39699e-32			mahler	345	0.512004	3.01184e-21	0.52657	1.38017e-22
amadeus	346	0.197488	0.00406402	0.702344	1.545e-32			mahler	346	0.513523	2.19871e-21	0.525921	1.58843e-22
amadeus	347	0.197683	0.00402705	0.702016	1.69893e-32			mahler	347	0.51507	1.59324e-21	0.525259	1.83281e-22
amadeus	348	0.197829	0.00399946	0.701642	1.89309e-32			mahler	348	0.516598	1.15744e-21	0.524548	2.13608e-22
amadeus	349	0.198038	0.00396023	0.701326	2.07375e-32			mahler	349	0.518116	8.41054e-22	0.523803	2.50753e-22
amadeus	350	0.198231	0.00392438	0.701027	2.26031e-32			mahler	350	0.519623	6.11644e-22	0.523057	2.94252e-22
amadeus	351	0.198487	0.00387726	0.700742	2.45426e-32			mahler	351	0.521107	4.46356e-22	0.522233	3.51044e-22
amadeus	352	0.198881	0.00380591	0.700477	2.64841e-32			mahler	352	0.522561	3.27221e-22	0.521384	4.20717e-22
amadeus	353	0.199316	0.00372837	0.700157	2.90325e-32			mahler	353	0.523993	2.40728e-22	0.520456	5.12542e-22
amadeus	354	0.199829	0.00363859	0.699871	3.15167e-32			mahler	354	0.525394	1.7802e-22	0.519509	6.26647e-22
amadeus	355	0.200408	0.00353989	0.699538	3.4674e-32			mahler	355	0.526763	1.32341e-22	0.518502	7.75317e-22
amadeus	356	0.200891	0.00345928	0.699232	3.78458e-32			mahler	356	0.528065	9.97199e-23	0.517479	9.61892e-22
amadeus	357	0.20147	0.0033648	0.698942	4.11113e-32			mahler	357	0.529392	7.46398e-23	0.51649	1.18382e-21
amadeus	358	0.202098	0.00326508	0.698698	4.40804e-32			mahler	358	0.530648	5.66764e-23	0.515501	1.45623e-21
amadeus	359	0.202803	0.00315631	0.698442	4.74161e-32			mahler	359	0.531822	4.37596e-23	0.514638	1.74343e-21
amadeus	360	0.203511	0.00305036	0.698204	5.07429e-32			mahler	360	0.532975	3.39192e-23	0.513737	2.10299e-21
amadeus	361	0.204334	0.00293128	0.69798	5.40873e-32			mahler	361	0.534072	2.65896e-23	0.512814	2.54699e-21
amadeus	362	0.205158	0.00281619	0.697694	5.8673e-32			mahler	362	0.53517	2.08231e-23	0.511887	3.08562e-21
amadeus	363	0.206034	0.00269846	0.697439	6.30846e-32			mahler	363	0.536252	1.63527e-23	0.510987	3.71498e-21
amadeus	364	0.20689	0.00258769	0.697199	6.75128e-32			mahler	364	0.537286	1.29668e-23	0.510088	4.46846e-21
amadeus	365	0.207879	0.00246496	0.696947	7.25163e-32			mahler	365	0.538322	1.02704e-23	0.509191	5.37103e-21
amadeus	366	0.208973	0.00233526	0.696669	7.84574e-32			mahler	366	0.539362	8.12105e-24	0.508258	6.49907e-21
amadeus	367	0.210079	0.00221045	0.696389	8.49239e-32			mahler	367	0.540363	6.47318e-24	0.507301	7.89859e-21
amadeus	368	0.211219	0.00208833	0.696176	9.01932e-32			mahler	368	0.541329	5.19694e-24	0.506361	9.56087e-21
amadeus	369	0.212373	0.0019709	0.695997	9.48742e-32			mahler	369	0.542278	4.18547e-24	0.50541	1.15899e-20
amadeus	370	0.213552	0.00185713	0.695875	9.81943e-32			mahler	370	0.543124	3.44882e-24	0.504394	1.42286e-20
amadeus	371	0.214808	0.00174259	0.695755	1.01575e-31			mahler	371	0.543923	2.87145e-24	0.503366	1.74969e-20
amadeus	372	0.216097	0.00163181	0.695636	1.05029e-31			mahler	372	0.544704	2.39951e-24	0.502397	2.12522e-20
amadeus	373	0.217467	0.00152117	0.695583	1.06625e-31			mahler	373	0.545429	2.03035e-24	0.501393	2.59738e-20
amadeus	374	0.218884	0.00141394	0.695545	1.07745e-31			mahler	374	0.546119	1.73101e-24	0.500339	3.20414e-20
amadeus	375	0.22033	0.00131171	0.695558	1.07359e-31			mahler	375	0.546646	1.5321e-24	0.499254	3.97397e-20
amadeus	376	0.221734	0.00121897	0.69559	1.06389e-31			mahler	376	0.547144	1.36505e-24	0.4982	4.89485e-20
amadeus	377	0.223095	0.0011348	0.695629	1.05249e-31			mahler	377	0.547594	1.22933e-24	0.497136	6.03742e-20
amadeus	378	0.224528	0.00105204	0.695671	1.03992e-31			mahler	378	0.548033	1.10996e-24	0.49608	7.42854e-20
amadeus	379	0.225977	0.000973971	0.695727	1.02374e-31			mahler	379	0.548432	1.01158e-24	0.495012	9.15589e-20
amadeus	380	0.227543	0.000895662	0.695772	1.01094e-31			mahler	380	0.54881	9.26181e-25	0.493964	1.12334e-19
amadeus	381	0.229219	0.000818276	0.69585	9.88693e-32			mahler	381	0.549189	8.47551e-25	0.492966	1.36381e-19
amadeus	382	0.230946	0.000745013	0.695942	9.63425e-32			mahler	382	0.54944	7.99376e-25	0.491985	1.6493e-19
amadeus	383	0.232705	0.000676645	0.696065	9.30673e-32			mahler	383	0.549628	7.64973e-25	0.490988	1.9995e-19
amadeus	384	0.234501	0.000612873	0.696205	8.9456e-32			mahler	384	0.549806	7.33597e-25	0.489981	2.42708e-19
amadeus	385	0.236328	0.00055371	0.696318	8.66445e-32			mahler	385	0.549921	7.14253e-25	0.488965	2.94997e-19
amadeus	386	0.238124	0.000500773	0.696452	8.34221e-32			mahler	386	0.549997	7.01488e-25	0.48789	3.62312e-19
amadeus	387	0.239902	0.00045299	0.696535	8.14988e-32			mahler	387	0.550023	6.97243e-25	0.48683	4.43371e-19
amadeus	388	0.241705	0.000408878	0.696646	7.89809e-32			mahler	388	0.550075	6.8892e-25	0.485767	5.42552e-19
amadeus	389	0.243519	0.000368567	0.696812	7.53546e-32			mahler	389	0.550092	6.86184e-25	0.484712	6.62428e-19
amadeus	390	0.245431	0.000330074	0.697005	7.13468e-32			mahler	390	0.550093	6.85982e-25	0.483625	8.13083e-19
amadeus	391	0.247339	0.000295413	0.697124	6.89704e-32			mahler	391	0.550107	6.83677e-25	0.482497	1.00515e-18
amadeus	392	0.249198	0.000264928	0.697289	6.58134e-32			mahler	392	0.550063	6.90808e-25	0.481338	1.24852e-18
amadeus	393	0.251106	0.000236712	0.697449	6.29033e-32			mahler	393	0.54998	7.04337e-25	0.480122	1.56633e-18
amadeus	394	0.253081	0.00021046	0.697633	5.9696e-32			mahler	394	0.549875	7.21889e-25	0.478936	1.95236e-18
amadeus	395	0.25504	0.000187127	0.697816	5.66741e-32			mahler	395	0.549701	7.51918e-25	0.477745	2.43359e-18
amadeus	396	0.25698	0.000166421	0.697995	5.38603e-32			mahler	396	0.549491	7.89787e-25	0.476541	3.03852e-18
amadeus	397	0.258918	0.000147887	0.69814	5.16785e-32			mahler	397	0.549263	8.33125e-25	0.475302	3.81391e-18
amadeus	398	0.260791	0.000131822	0.698234	5.03188e-32			mahler	398	0.549028	8.80102e-25	0.474031	4.8116e-18
amadeus	399	0.262655	0.000117469	0.69834	4.88154e-32			mahler	399	0.548833	9.21122e-25	0.472674	6.15926e-18
amadeus	400	0.264608	0.000104004	0.698493	4.67331e-32			mahler	400	0.548588	9.75287e-25	0.471318	7.87593e-18
amadeus	401	0.26659	9.18312e-05	0.69864	4.48147e-32			mahler	401	0.548318	1.03862e-24	0.469906	1.01592e-17
amadeus	402	0.268508	8.13364e-05	0.698758	4.33341e-32			mahler	402	0.548058	1.10366e-24	0.468485	1.31132e-17
amadeus	403	0.270446	7.18795e-05	0.698893	4.16906e-32			mahler	403	0.547746	1.18675e-24	0.467051	1.69436e-17
amadeus	404	0.272425	6.32958e-05	0.69907	3.96354e-32			mahler	404	0.54745	1.27113e-24	0.465623	2.18422e-17
amadeus	405	0.274423	5.56163e-05	0.699271	3.7425e-32			mahler	405	0.547143	1.3652e-24	0.464234	2.79351e-17
amadeus	406	0.276481	4.86236e-05	0.699505	3.50029e-32			mahler	406	0.546859	1.45815e-24	0.462862	3.55783e-17
amadeus	407	0.278462	4.26835e-05	0.699759	3.25413e-32			mahler	407	0.546662	1.52655e-24	0.461649	4.40203e-17
amadeus	408	0.280522	3.7236e-05	0.700049	2.99493e-32			mahler	408	0.546506	1.58242e-24	0.460484	5.39611e-17
amadeus	409	0.282587	3.24373e-05	0.700335	2.75833e-32			mahler	409	0.546314	1.6544e-24	0.459317	6.61284e-17
amadeus	410	0.284664	2.82022e-05	0.700598	2.55752e-32			mahler	410	0.54611	1.7347e-24	0.458142	8.10735e-17
amadeus	411	0.286716	2.45364e-05	0.700842	2.38445e-32			mahler	411	0.545865	1.83552e-24	0.456951	9.96055e-17
amadeus	412	0.288785	2.12974e-05	0.701082	2.22482e-32			mahler	412	0.545612	1.94634e-24	0.455863	1.20129e-16
amadeus	413	0.290806	1.85282e-05	0.701316	2.07997e-32			mahler	413	0.545316	2.08383e-24	0.45475	1.45414e-16
amadeus	414	0.292943	1.59715e-05	0.701545	1.94715e-32			mahler	414	0.545029	2.22633e-24	0.45372	1.73396e-16
amadeus	415	0.295097	1.37352e-05	0.701767	1.82595e-32			mahler	415	0.54475	2.37431e-24	0.452701	2.06297e-16
amadeus	416	0.297207	1.18335e-05	0.701991	1.71163e-32			mahler	416	0.544414	2.56516e-24	0.451748	2.42534e-16
amadeus	417	0.299315	1.01853e-05	0.702243	1.59127e-32			mahler	417	0.544058	2.78365e-24	0.450787	2.85382e-16
amadeus	418	0.301421	8.75802e-06	0.702475	1.48743e-32			mahler	418	0.543687	3.03151e-24	0.449827	3.35597e-16
amadeus	419	0.303524	7.52276e-06	0.702715	1.38753e-32			mahler	419	0.543299	3.31392e-24	0.448881	3.93502e-16
amadeus	420	0.305592	6.47121e-06	0.70293	1.30352e-32			mahler	420	0.542839	3.68193e-24	0.447904	4.6357e-16
amadeus	421	0.307716	5.53684e-06	0.703179	1.2126e-32			mahler	421	0.542366	4.10182e-24	0.446912	5.47191e-16
amadeus	422	0.309815	4.74081e-06	0.703454	1.11959e-32			mahler	422	0.541904	4.55881e-24	0.445902	6.47492e-16
amadeus	423	0.311936	4.04758e-06	0.703689	1.04529e-32			mahler	423	0.541501	4.99711e-24	0.444962	7.56902e-16
amadeus	424	0.31411	3.43774e-06	0.703864	9.93567e-33			mahler	424	0.541064	5.52004e-24	0.443954	8.94389e-16
amadeus	425	0.31632	2.90816e-06	0.704027	9.47259e-33			mahler	425	0.540598	6.13674e-24	0.442974	1.05142e-15
amadeus	426	0.318508	2.46075e-06	0.704165	9.09934e-33			mahler	426	0.540082	6.89852e-24	0.44195	1.24424e-15
amadeus	427	0.320671	2.0837e-06	0.704294	8.76259e-33			mahler	427	0.539545	7.79215e-24	0.440931	1.47045e-15
amadeus	428	0.322783	1.76895e-06	0.704373	8.56272e-33			mahler	428	0.538951	8.91244e-24	0.43989	1.74307e-15
amadeus	429	0.324924	1.49659e-06	0.704426	8.43168e-33			mahler	429	0.538329	1.02539e-23	0.43884	2.06812e-15
amadeus	430	0.327114	1.25959e-06	0.704467	8.33059e-33			mahler	430	0.537754	1.16714e-23	0.437851	2.42819e-15
amadeus	431	0.329325	1.05696e-06	0.704456	8.35867e-33			mahler	431	0.537136	1.34104e-23	0.436825	2.86621e-15
amadeus	432	0.331599	8.81257e-07	0.704457	8.35623e-33			mahler	432	0.536482	1.55295e-23	0.435754	3.40631e-15
amadeus	433	0.333873	7.33626e-07	0.704476	8.30818e-33			mahler	433	0.535831	1.79682e-23	0.434663	4.05874e-15
amadeus	434	0.336155	6.09477e-07	0.704459	8.35058e-33			mahler	434	0.535186	2.07489e-23	0.433547	4.85243e-15
amadeus	435	0.338435	5.0562e-07	0.70442	8.4451e-33			mahler	435	0.534514	2.41008e-23	0.432401	5.82494e-15
amadeus	436	0.340684	4.19941e-07	0.704347	8.62708e-33			mahler	436	0.533825	2.80896e-23	0.431227	7.01892e-15
amadeus	437	0.342866	3.50202e-07	0.704263	8.84259e-33			mahler	437	0.533095	3.30296e-23	0.430047	8.45955e-15
amadeus	438	0.345052	2.9155e-07	0.704168	9.09204e-33			mahler	438	0.532354	3.89123e-23	0.428836	1.02378e-14
amadeus	439	0.347241	2.4232e-07	0.703986	9.5883e-33			mahler	439	0.531558	4.63888e-23	0.427555	1.25173e-14
amadeus	440	0.34946	2.00613e-07	0.703794	1.01392e-32			mahler	440	0.530751	5.54021e-23	0.42626	1.53246e-14
amadeus	441	0.351578	1.67282e-07	0.703575	1.08065e-32			mahler	441	0.529933	6.63065e-23	0.424938	1.88263e-14
amadeus	442	0.353615	1.4029e-07	0.703327	1.16172e-32			mahler	442	0.529142	7.88377e-23	0.423689	2.2846e-14
amadeus	443	0.355649	1.17527e-07	0.703051	1.25868e-32			mahler	443	0.528296	9.4821e-23	0.422429	2.77489e-14
amadeus	444	0.357672	9.84398e-08	0.702789	1.35794e-32			mahler	444	0.527425	1.14638e-22	0.421171	3.36622e-14
amadeus	445	0.359718	8.21773e-08	0.702482	1.48446e-32			mahler	445	0.526536	1.39023e-22	0.419867	4.10969e-14
amadeus	446	0.361808	6.82495e-08	0.702194	1.61372e-32			mahler	446	0.525603	1.70145e-22	0.418461	5.09092e-14
amadeus	447	0.363939	5.63969e-08	0.701879	1.76801e-32			mahler	447	0.524648	2.09066e-22	0.417034	6.32114e-14
amadeus	448	0.366111	4.63681e-08	0.701544	1.94726e-32			mahler	448	0.52375	2.53637e-22	0.415582	7.86837e-14
amadeus	449	0.368224	3.8271e-08	0.701166	2.17215e-32			mahler	449	0.522763	3.13422e-22	0.414097	9.8343e-14
amadeus	450	0.3703	3.1652e-08	0.700818	2.40067e-32			mahler	450	0.521728	3.90966e-22	0.412591	1.23156e-13
amadeus	451	0.372384	2.61238e-08	0.700457	2.66377e-32			mahler	451	0.520665	4.90266e-22	0.411092	1.53887e-13
amadeus	452	0.37448	2.15065e-08	0.700054	2.9907e-32			mahler	452	0.519588	6.16263e-22	0.409585	1.92311e-13
amadeus	453	0.376615	1.76163e-08	0.699585	3.42124e-32			mahler	453	0.518498	7.76022e-22	0.408053	2.40941e-13
amadeus	454	0.378676	1.45107e-08	0.699069	3.965e-32			mahler	454	0.517333	9.91722e-22	0.406484	3.03148e-13
amadeus	455	0.380638	1.20489e-08	0.698532	4.62145e-32			mahler	455	0.516113	1.28114e-21	0.405015	3.75502e-13
amadeus	456	0.38252	1.00695e-08	0.69796	5.44017e-32			mahler	456	0.514848	1.66907e-21	0.403507	4.67207e-13
amadeus	457	0.384476	8.34627e-09	0.697324	6.51676e-32			mahler	457	0.513556	2.18368e-21	0.401966	5.83524e-13
amadeus	458	0.386425	6.91358e-09	0.696665	7.85481e-32			mahler	458	0.512233	2.87237e-21	0.400384	7.32156e-13
amadeus	459	0.388398	5.70635e-09	0.695991	9.50275e-32			mahler	459	0.51087	3.8056e-21	0.398806	9.1703e-13
amadeus	460	0.390367	4.70599e-09	0.695302	1.15379e-31			mahler	460	0.509492	5.0495e-21	0.397206	1.15082e-12
amadeus	461	0.392339	3.8749e-09	0.69458	1.41342e-31			mahler	461	0.508111	6.6976e-21	0.39563	1.43743e-12
amadeus	462	0.394354	3.17298e-09	0.69379	1.7636e-31			mahler	462	0.50672	8.88925e-21	0.394066	1.79061e-12
amadeus	463	0.396321	2.60713e-09	0.692918	2.24944e-31			mahler	463	0.505287	1.18827e-20	0.392493	2.23057e-12
amadeus	464	0.398298	2.13722e-09	0.692031	2.87896e-31			mahler	464	0.503808	1.60096e-20	0.390729	2.85013e-12
amadeus	465	0.400269	1.75084e-09	0.691102	3.7245e-31			mahler	465	0.502276	2.17707e-20	0.388903	3.66691e-12
amadeus	466	0.402223	1.43493e-09	0.69012	4.88454e-31			mahler	466	0.500754	2.94974e-20	0.387057	4.72416e-12
amadeus	467	0.404182	1.17391e-09	0.689098	6.46807e-31			mahler	467	0.499162	4.04716e-20	0.385184	6.09851e-12
amadeus	468	0.406093	9.639e-10	0.688013	8.70579e-31			mahler	468	0.497534	5.58166e-20	0.383254	7.92099e-12
amadeus	469	0.408056	7.86204e-10	0.686857	1.19306e-30			mahler	469	0.495893	7.70536e-20	0.381332	1.02594e-11
amadeus	470	0.410029	6.39713e-10	0.685656	1.65224e-30			mahler	470	0.494205	1.07176e-19	0.379401	1.32815e-11
amadeus	471	0.412018	5.18932e-10	0.684421	2.30605e-30			mahler	471	0.492655	1.44858e-19	0.377494	1.71104e-11
amadeus	472	0.413989	4.21207e-10	0.6832	3.2012e-30			mahler	472	0.491088	1.96123e-19	0.375506	2.22422e-11
amadeus	473	0.416023	3.39127e-10	0.681961	4.45797e-30			mahler	473	0.489539	2.64235e-19	0.373598	2.85622e-11
amadeus	474	0.418094	2.71554e-10	0.680697	6.23929e-30			mahler	474	0.487964	3.57223e-19	0.371718	3.64863e-11
amadeus	475	0.420075	2.1924e-10	0.679429	8.72486e-30			mahler	475	0.486407	4.8046e-19	0.369785	4.68511e-11
amadeus	476	0.421978	1.78276e-10	0.678121	1.23121e-29			mahler	476	0.484815	6.49619e-19	0.367781	6.06165e-11
amadeus	477	0.423925	1.4407e-10	0.676846	1.71926e-29			mahler	477	0.483162	8.87105e-19	0.365772	7.83304e-11
amadeus	478	0.425892	1.16024e-10	0.675559	2.40426e-29			mahler	478	0.481308	1.25555e-18	0.363719	1.0161e-10
amadeus	479	0.427758	9.43542e-11	0.674255	3.37211e-29			mahler	479	0.479428	1.78224e-18	0.361661	1.31641e-10
amadeus	480	0.429544	7.7322e-11	0.672979	4.68586e-29			mahler	480	0.47744	2.57477e-18	0.359559	1.71163e-10
amadeus	481	0.431298	6.35213e-11	0.671674	6.55081e-29			mahler	481	0.475443	3.71656e-18	0.357532	2.2009e-10
amadeus	482	0.433049	5.2144e-11	0.67041	9.04599e-29			mahler	482	0.473386	5.41202e-18	0.355461	2.84035e-10
amadeus	483	0.434857	4.2478e-11	0.669105	1.26029e-28			mahler	483	0.471293	7.91093e-18	0.353347	3.6779e-10
amadeus	484	0.436675	3.45205e-11	0.667752	1.77396e-28			mahler	484	0.469144	1.16522e-17	0.351178	4.78526e-10
amadeus	485	0.438473	2.80848e-11	0.666338	2.53171e-28			mahler	485	0.466918	1.73502e-17	0.348988	6.22905e-10
amadeus	486	0.440225	2.29419e-11	0.664886	3.63979e-28			mahler	486	0.464699	2.57281e-17	0.346904	7.99077e-10
amadeus	487	0.441948	1.87852e-11	0.663365	5.31277e-28			mahler	487	0.462463	3.8161e-17	0.34489	1.01488e-09
amadeus	488	0.44361	1.54727e-11	0.661796	7.82843e-28			mahler	488	0.460209	5.66124e-17	0.343045	1.26134e-09
amadeus	489	0.44522	1.28086e-11	0.66017	1.16717e-27			mahler	489	0.457988	8.32749e-17	0.341207	1.56408e-09
amadeus	490	0.446816	1.06105e-11	0.65854	1.73763e-27			mahler	490	0.455783	1.21789e-16	0.339526	1.90199e-09
amadeus	491	0.44837	8.82508e-12	0.656864	2.6093e-27			mahler	491	0.453551	1.78469e-16	0.337824	2.31583e-09
amadeus	492	0.449887	7.36557e-12	0.655158	3.93677e-27			mahler	492	0.451256	2.63639e-16	0.336109	2.82047e-09
amadeus	493	0.45136	6.17484e-12	0.653372	6.03808e-27			mahler	493	0.449001	3.85642e-16	0.334413	3.42342e-09
amadeus	494	0.452813	5.18438e-12	0.651608	9.18491e-27			mahler	494	0.446772	5.60066e-16	0.332568	4.22111e-09
amadeus	495	0.454258	4.35393e-12	0.649835	1.39628e-26			mahler	495	0.444501	8.16963e-16	0.330733	5.19198e-09
amadeus	496	0.455669	3.66809e-12	0.647991	2.15213e-26			mahler	496	0.442173	1.1995e-15	0.328886	6.38552e-09
amadeus	497	0.457031	3.1067e-12	0.646136	3.31638e-26			mahler	497	0.439786	1.77301e-15	0.326989	7.88652e-09
amadeus	498	0.458386	2.63123e-12	0.644224	5.16191e-26			mahler	498	0.437349	2.63359e-15	0.325032	9.79053e-09
amadeus	499	0.45968	2.24413e-12	0.642273	8.08189e-26			mahler	499	0.434894	3.9109e-15	0.323083	1.21251e-08
amadeus	500	0.46104	1.89694e-12	0.640343	1.25499e-25			mahler	500	0.43243	5.79806e-15	0.321117	1.50201e-08
amadeus	501	0.462447	1.59291e-12	0.638409	1.94475e-25			mahler	501	0.429938	8.60587e-15	0.319263	1.83565e-08
amadeus	502	0.463842	1.33849e-12	0.636406	3.05127e-25			mahler	502	0.427427	1.27713e-14	0.317409	2.24037e-08
amadeus	503	0.46512	1.14054e-12	0.634384	4.79102e-25			mahler	503	0.424865	1.90413e-14	0.315499	2.747e-08
amadeus	504	0.466378	9.73587e-13	0.632388	7.45578e-25			mahler	504	0.422311	2.82554e-14	0.313706	3.32188e-08
amadeus	505	0.46758	8.36477e-13	0.63034	1.16987e-24			mahler	505	0.419723	4.20128e-14	0.311934	4.00327e-08
amadeus	506	0.468747	7.21506e-13	0.628231	1.85347e-24			mahler	506	0.417043	6.31175e-14	0.310111	4.84411e-08
amadeus	507	0.469893	6.23606e-13	0.62609	2.94695e-24			mahler	507	0.414345	9.47561e-14	0.308302	5.84607e-08
amadeus	508	0.470945	5.45173e-13	0.623942	4.67577e-24			mahler	508	0.411639	1.4189e-13	0.306569	6.99087e-08
amadeus	509	0.471925	4.80859e-13	0.621785	7.40667e-24			mahler	509	0.408913	2.1234e-13	0.30489	8.30446e-08
amadeus	510	0.472932	4.22494e-13	0.619609	1.17382e-23			mahler	510	0.40616	3.1785e-13	0.303201	9.86439e-08
amadeus	511	0.473945	3.7074e-13	0.617378	1.87515e-23			mahler	511	0.403387	4.75426e-13	0.301514	1.17019e-07
amadeus	512	0.474953	3.25418e-13	0.615157	2.97771e-23			mahler	512	0.400564	7.13472e-13	0.299737	1.39932e-07
amadeus	513	0.475993	2.84317e-13	0.612904	4.74321e-23			mahler	513	0.397724	1.06931e-12	0.297959	1.67128e-07
amadeus	514	0.476963	2.50595e-13	0.610607	7.59485e-23			mahler	514	0.394851	1.60404e-12	0.296155	1.99904e-07
amadeus	515	0.477881	2.22273e-13	0.608275	1.21991e-22			mahler	515	0.391976	2.39695e-12	0.294379	2.38157e-07
amadeus	516	0.478692	1.99857e-13	0.605946	1.95111e-22			mahler	516	0.389105	3.56675e-12	0.292593	2.83681e-07
amadeus	517	0.479446	1.81027e-13	0.603578	3.13272e-22			mahler	517	0.386296	5.24156e-12	0.290814	3.37256e-07
amadeus	518	0.480067	1.66821e-13	0.601192	5.02742e-22			mahler	518	0.383462	7.70118e-12	0.289033	4.00576e-07
amadeus	519	0.48066	1.5426e-13	0.59881	8.03122e-22			mahler	519	0.380607	1.13067e-11	0.287259	4.74888e-07
amadeus	520	0.481277	1.42175e-13	0.596398	1.28519e-21			mahler	520	0.37771	1.66279e-11	0.285454	5.6395e-07
amadeus	521	0.48184	1.3197e-13	0.593939	2.06767e-21			mahler	521	0.374783	2.44577e-11	0.283652	6.68787e-07
amadeus	522	0.482395	1.22599e-13	0.591401	3.36323e-21			mahler	522	0.371814	3.60331e-11	0.281814	7.9484e-07
amadeus	523	0.482872	1.15068e-13	0.588867	5.44302e-21			mahler	523	0.36882	5.30529e-11	0.279993	9.42001e-07
amadeus	524	0.483368	1.0773e-13	0.586353	8.73952e-21			mahler	524	0.36577	7.83505e-11	0.278266	1.10541e-06
amadeus	525	0.48381	1.01566e-13	0.583798	1.40801e-20			mahler	525	0.362715	1.15317e-10	0.276655	1.28196e-06
amadeus	526	0.484186	9.65901e-14	0.581192	2.28064e-20			mahler	526	0.359738	1.67397e-10	0.275147	1.47159e-06
amadeus	527	0.484493	9.27149e-14	0.578572	3.68746e-20			mahler	527	0.356729	2.43023e-10	0.273575	1.69765e-06
amadeus	528	0.484741	8.96812e-14	0.575911	5.98119e-20			mahler	528	0.353697	3.52446e-10	0.271774	1.99742e-06
amadeus	529	0.484948	8.7233e-14	0.573265	9.63317e-20			mahler	529	0.350717	5.05917e-10	0.270001	2.34141e-06
amadeus	530	0.485063	8.58982e-14	0.570613	1.54644e-19			mahler	530	0.347712	7.25718e-10	0.26821	2.74617e-06
amadeus	531	0.485144	8.49751e-14	0.56801	2.45089e-19			mahler	531	0.344709	1.03679e-09	0.266415	3.21816e-06
amadeus	532	0.485213	8.41889e-14	0.565342	3.91317e-19			mahler	532	0.341646	1.48594e-09	0.264617	3.76798e-06
amadeus	533	0.485284	8.3392e-14	0.562659	6.23684e-19			mahler	533	0.338527	2.13522e-09	0.262784	4.42037e-06
amadeus	534	0.48533	8.28788e-14	0.559982	9.8897e-19			mahler	534	0.335305	3.09236e-09	0.260942	5.18334e-06
amadeus	535	0.485304	8.31766e-14	0.557338	1.55279e-18			mahler	535	0.33199	4.50621e-09	0.259095	6.07326e-06
amadeus	536	0.48517	8.46845e-14	0.554629	2.45536e-18			mahler	536	0.328642	6.562e-09	0.257263	7.09869e-06
amadeus	537	0.4849	8.77918e-14	0.551911	3.87211e-18			mahler	537	0.325294	9.51195e-09	0.255306	8.37521e-06
amadeus	538	0.484491	9.2728e-14	0.549138	6.13703e-18			mahler	538	0.321907	1.37848e-08	0.253354	9.8637e-06
amadeus	539	0.483989	9.9163e-14	0.546385	9.65286e-18			mahler	539	0.318514	1.98995e-08	0.251423	1.15817e-05
amadeus	540	0.483394	1.0735e-13	0.543591	1.52226e-17			mahler	540	0.315108	2.86328e-08	0.249484	1.35898e-05
amadeus	541	0.482715	1.17502e-13	0.540767	2.40195e-17			mahler	541	0.311686	4.10861e-08	0.247596	1.58603e-05
amadeus	542	0.481949	1.30076e-13	0.53795	3.76996e-17			mahler	542	0.308284	5.85687e-08	0.245721	1.84669e-05
amadeus	543	0.481136	1.44855e-13	0.53508	5.94184e-17			mahler	543	0.30485	8.33818e-08	0.243878	2.14213e-05
amadeus	544	0.480226	1.63343e-13	0.532251	9.26481e-17			mahler	544	0.301426	1.18062e-07	0.242117	2.46599e-05
amadeus	545	0.479259	1.85525e-13	0.529432	1.43642e-16			mahler	545	0.297974	1.66893e-07	0.240419	2.82153e-05
amadeus	546	0.478268	2.11292e-13	0.526595	2.22432e-16			mahler	546	0.2945	2.35339e-07	0.238779	3.21049e-05
amadeus	547	0.477293	2.40006e-13	0.523751	3.4335e-16			mahler	547	0.291004	3.31095e-07	0.237212	3.62941e-05
amadeus	548	0.476253	2.7488e-13	0.520829	5.34131e-16			mahler	548	0.287484	4.64741e-07	0.235633	4.10311e-05
amadeus	549	0.475199	3.15196e-13	0.517837	8.36127e-16			mahler	549	0.283942	6.5075e-07	0.234085	4.62376e-05
amadeus	550	0.474098	3.63493e-13	0.514778	1.31624e-15			mahler	550	0.280395	9.07435e-07	0.232578	5.19007e-05
amadeus	551	0.472931	4.22568e-13	0.511705	2.06642e-15			mahler	551	0.276838	1.26069e-06	0.23116	5.78175e-05
amadeus	552	0.47166	4.97469e-13	0.508643	3.225e-15			mahler	552	0.273226	1.75204e-06	0.229816	6.40121e-05
amadeus	553	0.470263	5.94836e-13	0.505556	5.0289e-15			mahler	553	0.269598	2.42729e-06	0.227919	7.38233e-05
amadeus	554	0.468786	7.17915e-13	0.502499	7.77253e-15			mahler	554	0.265936	3.35677e-06	0.226043	8.4906e-05
amadeus	555	0.467293	8.67395e-13	0.499382	1.20635e-14			mahler	555	0.262264	4.62426e-06	0.224254	9.69153e-05
amadeus	556	0.465817	1.04481e-12	0.496304	1.85398e-14			mahler	556	0.258617	6.32636e-06	0.22244	0.000110708
amadeus	557	0.464277	1.26764e-12	0.493177	2.85612e-14			mahler	557	0.255028	8.57347e-06	0.220627	0.000126319
amadeus	558	0.462654	1.55229e-12	0.490106	4.34792e-14			mahler	558	0.251455	1.1551e-05	0.219006	0.000142006
amadeus	559	0.460923	1.92445e-12	0.486982	6.63793e-14			mahler	559	0.247793	1.56074e-05	0.217482	0.0001584
amadeus	560	0.459134	2.40015e-12	0.483883	1.00575e-13			mahler	560	0.244121	2.10087e-05	0.216005	0.000175962
amadeus	561	0.457183	3.04934e-12	0.480742	1.52593e-13			mahler	561	0.240412	2.82297e-05	0.214547	0.000195074
amadeus	562	0.455211	3.87821e-12	0.477599	2.3061e-13			mahler	562	0.236617	3.80146e-05	0.213121	0.00021563
amadeus	563	0.453181	4.9592e-12	0.47448	3.45966e-13			mahler	563	0.232784	5.10875e-05	0.211816	0.000236195
amadeus	564	0.451127	6.35037e-12	0.47134	5.18303e-13			mahler	564	0.22895	6.83269e-05	0.210643	0.000256224
amadeus	565	0.448962	8.22515e-12	0.468196	7.73753e-13			mahler	565	0.225095	9.10856e-05	0.209571	0.000275923
amadeus	566	0.446728	1.07223e-11	0.464978	1.161e-12			mahler	566	0.221253	0.000120707	0.20851	0.000296777
amadeus	567	0.444476	1.39785e-11	0.461805	1.72513e-12			mahler	567	0.217348	0.000159922	0.207552	0.000316889
amadeus	568	0.442181	1.82811e-11	0.458644	2.54922e-12			mahler	568	0.213501	0.000209954	0.206704	0.000335721
amadeus	569	0.439823	2.40349e-11	0.455491	3.7486e-12			mahler	569	0.209686	0.000273738	0.205951	0.000353308
amadeus	570	0.437438	3.16297e-11	0.452292	5.52044e-12			mahler	570	0.205887	0.000354838	0.205261	0.000370195
amadeus	571	0.435082	4.14047e-11	0.449071	8.1192e-12			mahler	571	0.202114	0.000457097	0.204644	0.000385917
amadeus	572	0.432677	5.43797e-11	0.445843	1.19028e-11			mahler	572	0.198371	0.000584987	0.204064	0.000401254
amadeus	573	0.430274	7.12599e-11	0.442545	1.75215e-11			mahler	573	0.19463	0.000745303	0.20359	0.000414205
amadeus	574	0.427861	9.32773e-11	0.439303	2.55224e-11			mahler	574	0.190837	0.000948429	0.203143	0.00042679
amadeus	575	0.425401	1.22488e-10	0.436067	3.70042e-11			mahler	575	0.187003	0.00120466	0.202735	0.00043858
amadeus	576	0.422963	1.60086e-10	0.432827	5.34683e-11			mahler	576	0.183181	0.00152208	0.202472	0.00044632
amadeus	577	0.420525	2.08816e-10	0.429681	7.61503e-11			mahler	577	0.179379	0.00191219	0.202297	0.000451561
amadeus	578	0.418056	2.72679e-10	0.426524	1.08197e-10			mahler	578	0.175544	0.00239643	0.20216	0.000455698
amadeus	579	0.415568	3.56033e-10	0.423339	1.53635e-10			mahler	579	0.171742	0.00298417	0.20209	0.000457829
amadeus	580	0.412973	4.69136e-10	0.420164	2.17146e-10			mahler	580	0.167951	0.00369784	0.202078	0.000458194
amadeus	581	0.410309	6.21183e-10	0.41698	3.06092e-10			mahler	581	0.16414	0.00456717	0.2021	0.000457523
amadeus	582	0.407592	8.25057e-10	0.413695	4.34566e-10			mahler	582	0.160374	0.00560345	0.202117	0.000456994
amadeus	583	0.404891	1.09126e-09	0.410448	6.12191e-10			mahler	583	0.156678	0.00682052	0.202288	0.000451819
amadeus	584	0.402185	1.4406e-09	0.407234	8.56397e-10			mahler	584	0.152896	0.00830571	0.202511	0.000445161
amadeus	585	0.399475	1.89772e-09	0.404016	1.19408e-09			mahler	585	0.149123	0.0100671	0.202796	0.00043678
amadeus	586	0.39672	2.50487e-09	0.400825	1.6548e-09			mahler	586	0.145338	0.0121599	0.203096	0.000428124
amadeus	587	0.393932	3.30915e-09	0.397647	2.2821e-09			mahler	587	0.141536	0.0146387	0.203474	0.000417446
amadeus	588	0.391066	4.39336e-09	0.394474	3.13516e-09			mahler	588	0.137755	0.0175321	0.203869	0.000406547
amadeus	589	0.388162	5.83918e-09	0.39137	4.26396e-09			mahler	589	0.133963	0.0209238	0.204366	0.000393187
amadeus	590	0.385215	7.77213e-09	0.388319	5.75096e-09			mahler	590	0.130158	0.0248844	0.204948	0.000378078
amadeus	591	0.382274	1.03089e-08	0.38534	7.67864e-09			mahler	591	0.126281	0.0295675	0.205628	0.000361114
amadeus	592	0.379261	1.37303e-08	0.382407	1.0179e-08			mahler	592	0.122451	0.0349164	0.206412	0.000342436
amadeus	593	0.376218	1.82836e-08	0.379552	1.33568e-08			mahler	593	0.118618	0.0410695	0.207354	0.000321178
amadeus	594	0.3731	2.4447e-08	0.376754	1.73892e-08			mahler	594	0.114773	0.0481377	0.208353	0.000299993
amadeus	595	0.369923	3.2766e-08	0.373982	2.25256e-08			mahler	595	0.110947	0.0561509	0.209448	0.000278269
amadeus	596	0.366777	4.36546e-08	0.371231	2.9056e-08			mahler	596	0.107161	0.0651393	0.210649	0.000256131
amadeus	597	0.363543	5.8441e-08	0.368448	3.74962e-08			mahler	597	0.103485	0.074964	0.211961	0.000233814
amadeus	598	0.360272	7.824e-08	0.365693	4.81533e-08			mahler	598	0.0998114	0.0859507	0.2134	0.000211458
amadeus	599	0.357065	1.03832e-07	0.362917	6.18148e-08			mahler	599	0.0962402	0.0978383	0.21501	0.000188804
amadeus	600	0.353886	1.37026e-07	0.360151	7.90875e-08			mahler	600	0.0926496	0.111073	0.21673	0.000167117
amadeus	601	0.350686	1.80619e-07	0.3574	1.00822e-07			mahler	601	0.0891132	0.125443	0.218496	0.000147307
amadeus	602	0.34752	2.36658e-07	0.354761	1.26988e-07			mahler	602	0.0856195	0.141015	0.220399	0.00012842
amadeus	603	0.344305	3.1045e-07	0.35214	1.59374e-07			mahler	603	0.0820353	0.158484	0.22241	0.000110947
amadeus	604	0.340979	4.09789e-07	0.349404	2.01565e-07			mahler	604	0.0784564	0.177507	0.224481	9.53057e-05
amadeus	605	0.33764	5.39751e-07	0.346756	2.52494e-07			mahler	605	0.0748291	0.198462	0.226521	8.19427e-05
amadeus	606	0.334255	7.11276e-07	0.344237	3.12226e-07			mahler	606	0.0712282	0.220989	0.228578	7.02642e-05
amadeus	607	0.330921	9.3046e-07	0.34177	3.83706e-07			mahler	607	0.0676632	0.245031	0.230611	6.02769e-05
amadeus	608	0.327574	1.21458e-06	0.339351	4.68861e-07			mahler	608	0.0640978	0.270846	0.232733	5.12879e-05
amadeus	609	0.3243	1.57158e-06	0.336936	5.71806e-07			mahler	609	0.0605847	0.298038	0.234941	4.32864e-05
amadeus	610	0.32105	2.02348e-06	0.33444	7.00714e-07			mahler	610	0.0570425	0.327231	0.237254	3.61753e-05
amadeus	611	0.317746	2.60865e-06	0.331978	8.54815e-07			mahler	611	0.0535125	0.358102	0.239573	3.01638e-05
amadeus	612	0.314497	3.33871e-06	0.329582	1.03554e-06			mahler	612	0.0500164	0.390413	0.241992	2.49053e-05
amadeus	613	0.311207	4.27426e-06	0.327205	1.25062e-06			mahler	613	0.0466344	0.423289	0.244497	2.0383e-05
amadeus	614	0.307984	5.42859e-06	0.324891	1.50049e-06			mahler	614	0.0433594	0.456609	0.246912	1.67683e-05
amadeus	615	0.30476	6.87625e-06	0.322543	1.80237e-06			mahler	615	0.0401046	0.49113	0.249218	1.38903e-05
amadeus	616	0.301451	8.73908e-06	0.320162	2.16701e-06			mahler	616	0.0369071	0.526356	0.251597	1.14156e-05
amadeus	617	0.298208	1.10223e-05	0.317658	2.62607e-06			mahler	617	0.033752	0.562331	0.254013	9.33523e-06
amadeus	618	0.29489	1.39359e-05	0.315141	3.18025e-06			mahler	618	0.0306302	0.599049	0.256402	7.63541e-06
amadeus	619	0.291542	1.76063e-05	0.312637	3.84055e-06			mahler	619	0.0275452	0.636361	0.258775	6.24142e-06
amadeus	620	0.288233	2.21194e-05	0.310187	4.61167e-06			mahler	620	0.0245867	0.673028	0.261409	4.97901e-06
amadeus	621	0.284939	2.76819e-05	0.307731	5.53099e-06			mahler	621	0.0216575	0.71011	0.264061	3.95571e-06
amadeus	622	0.281728	3.4357e-05	0.305336	6.59331e-06			mahler	622	0.0187285	0.747885	0.266778	3.11694e-06
amadeus	623	0.27862	4.22403e-05	0.30289	7.87677e-06			mahler	623	0.015845	0.785673	0.269533	2.44137e-06
amadeus	624	0.275452	5.20094e-05	0.300477	9.37226e-06			mahler	624	0.0129905	0.823582	0.272272	1.9098e-06
amadeus	625	0.272346	6.3621e-05	0.29812	1.1091e-05			mahler	625	0.0101773	0.86135	0.275018	1.48894e-06
amadeus	626	0.269217	7.77482e-05	0.295808	1.30642e-05			mahler	626	0.00740227	0.898915	0.277788	1.15524e-06
amadeus	627	0.266149	9.44223e-05	0.293518	1.53427e-05			mahler	627	0.00472345	0.935395	0.280543	8.95008e-07
amadeus	628	0.263132	0.000114038	0.291314	1.78877e-05			mahler	628	0.0020679	0.971691	0.283297	6.91538e-07
amadeus	629	0.260137	0.000137238	0.289122	2.08106e-05			mahler	629	-0.000551903	0.992443	0.286016	5.34664e-07
amadeus	630	0.257159	0.000164623	0.286837	2.43348e-05			mahler	630	-0.00310471	0.957509	0.288686	4.14173e-07
amadeus	631	0.25416	0.000197295	0.284544	2.84324e-05			mahler	631	-0.00558389	0.923659	0.291404	3.18503e-07
amadeus	632	0.251149	0.000236104	0.282381	3.28874e-05			mahler	632	-0.00796767	0.89124	0.294152	2.4354e-07
amadeus	633	0.248191	0.000281065	0.280235	3.79525e-05			mahler	633	-0.0103456	0.85908	0.296804	1.87468e-07
amadeus	634	0.245258	0.000333389	0.278075	4.37881e-05			mahler	634	-0.0126744	0.827807	0.299408	1.4462e-07
amadeus	635	0.242339	0.000394349	0.275919	5.04465e-05			mahler	635	-0.0149111	0.798025	0.301975	1.11691e-07
amadeus	636	0.239362	0.000467039	0.273809	5.78753e-05			mahler	636	-0.0170636	0.769637	0.304445	8.6909e-08
amadeus	637	0.236391	0.000551769	0.27172	6.62368e-05			mahler	637	-0.0191663	0.742199	0.30689	6.76385e-08
amadeus	638	0.233458	0.000649199	0.269609	7.58274e-05			mahler	638	-0.0212362	0.715502	0.309262	5.29155e-08
amadeus	639	0.230613	0.000758639	0.267506	8.66674e-05			mahler	639	-0.0232631	0.689693	0.311607	4.1429e-08
amadeus	640	0.227917	0.000877815	0.265421	9.8838e-05			mahler	640	-0.0252496	0.664741	0.313926	3.24557e-08
amadeus	641	0.225192	0.0010156	0.2634	0.000112151			mahler	641	-0.0271619	0.641064	0.316217	2.54473e-08
amadeus	642	0.222513	0.00117015	0.261424	0.000126774			mahler	642	-0.028954	0.6192	0.318401	2.01425e-08
amadeus	643	0.219797	0.00134855	0.259431	0.000143307			mahler	643	-0.0306556	0.598746	0.320587	1.59091e-08
amadeus	644	0.217119	0.00154859	0.257422	0.000162011			mahler	644	-0.0323004	0.579269	0.322657	1.27027e-08
amadeus	645	0.214515	0.0017688	0.255373	0.00018341			mahler	645	-0.0339178	0.560411	0.324628	1.02348e-08
amadeus	646	0.21193	0.00201521	0.253295	0.000207787			mahler	646	-0.0353609	0.543839	0.32652	8.3064e-09
amadeus	647	0.209451	0.00228053	0.251207	0.000235297			mahler	647	-0.0367943	0.527621	0.328345	6.78269e-09
amadeus	648	0.20703	0.00257006	0.24906	0.000267084			mahler	648	-0.0381216	0.512826	0.330071	5.59269e-09
amadeus	649	0.204615	0.00289161	0.24685	0.000303965			mahler	649	-0.0396139	0.496452	0.331741	4.63456e-09
amadeus	650	0.202241	0.00324282	0.244641	0.000345495			mahler	650	-0.0410882	0.480553	0.333362	3.85822e-09
amadeus	651	0.199877	0.00363036	0.242378	0.000393463			mahler	651	-0.0425298	0.465277	0.334931	3.22731e-09
amadeus	652	0.197598	0.00404317	0.240193	0.000445583			mahler	652	-0.0439722	0.450265	0.336417	2.72262e-09
amadeus	653	0.195397	0.00448157	0.238079	0.000502038			mahler	653	-0.0453563	0.436121	0.337752	2.33512e-09
amadeus	654	0.193176	0.00496659	0.235955	0.000565365			mahler	654	-0.046671	0.422924	0.339034	2.01375e-09
amadeus	655	0.190884	0.00551642	0.233946	0.000631976			mahler	655	-0.0479784	0.410034	0.340155	1.76811e-09
amadeus	656	0.18856	0.00612872	0.231911	0.000706738			mahler	656	-0.0492769	0.397465	0.341217	1.56239e-09
amadeus	657	0.186398	0.00675218	0.229877	0.000789606			mahler	657	-0.0505467	0.385401	0.342174	1.39699e-09
amadeus	658	0.1842	0.0074436	0.227806	0.000883075			mahler	658	-0.051815	0.373576	0.343071	1.25749e-09
amadeus	659	0.182023	0.00818984	0.225782	0.000984151			mahler	659	-0.0530363	0.362402	0.343851	1.14716e-09
amadeus	660	0.17982	0.00901166	0.223778	0.00109464			mahler	660	-0.0542663	0.351362	0.344546	1.05699e-09
amadeus	661	0.177647	0.00989326	0.221784	0.00121577			mahler	661	-0.0555482	0.340084	0.345188	9.79698e-10
amadeus	662	0.175575	0.0108041	0.219724	0.00135368			mahler	662	-0.0567703	0.329549	0.345757	9.15813e-10
amadeus	663	0.173532	0.0117739	0.217708	0.00150244			mahler	663	-0.0579362	0.319697	0.346285	8.60136e-10
amadeus	664	0.171502	0.0128127	0.215787	0.00165785			mahler	664	-0.058951	0.31128	0.346767	8.12297e-10
amadeus	665	0.169517	0.013905	0.213848	0.00182954			mahler	665	-0.0598874	0.303644	0.347179	7.7341e-10
amadeus	666	0.167568	0.0150568	0.211866	0.00202167			mahler	666	-0.0608288	0.296092	0.347556	7.39405e-10
amadeus	667	0.165696	0.0162405	0.209959	0.00222369			mahler	667	-0.0617549	0.288786	0.347822	7.1622e-10
amadeus	668	0.163942	0.0174225	0.208189	0.00242758			mahler	668	-0.0626172	0.282092	0.348029	6.98787e-10
amadeus	669	0.162264	0.0186222	0.206497	0.00263809			mahler	669	-0.0634893	0.275431	0.34799	7.01989e-10
amadeus	670	0.160645	0.0198475	0.204762	0.00287098			mahler	670	-0.0642982	0.269348	0.347829	7.15674e-10
amadeus	671	0.158978	0.0211813	0.203072	0.00311564			mahler	671	-0.0646164	0.26698	0.347806	7.17659e-10
amadeus	672	0.157354	0.0225545	0.201274	0.00339657			mahler	672	-0.0649137	0.264781	0.347674	7.28995e-10
amadeus	673	0.15582	0.0239221	0.199364	0.00371986			mahler	673	-0.0650883	0.263495	0.347446	7.49134e-10
amadeus	674	0.154337	0.0253109	0.197344	0.00409178			mahler	674	-0.0651638	0.262941	0.347131	7.77784e-10
amadeus	675	0.152833	0.0267902	0.195262	0.00450974			mahler	675	-0.0651164	0.263289	0.346802	8.08916e-10
amadeus	676	0.151377	0.0282911	0.193215	0.00495785			mahler	676	-0.0649807	0.264287	0.346408	8.47692e-10
amadeus	677	0.150042	0.0297305	0.191187	0.00544071			mahler	677	-0.0649495	0.264517	0.345882	9.02303e-10
amadeus	678	0.148701	0.0312397	0.189217	0.00594967			mahler	678	-0.0649125	0.26479	0.345265	9.70762e-10
amadeus	679	0.147419	0.0327425	0.187408	0.00645419			mahler	679	-0.0648124	0.265529	0.344669	1.04168e-09
amadeus	680	0.14623	0.0341905	0.18577	0.00694355			mahler	680	-0.0646586	0.266667	0.34401	1.1259e-09
amadeus	681	0.145056	0.0356726	0.184197	0.00744471			mahler	681	-0.0643953	0.268624	0.343158	1.24466e-09
amadeus	682	0.144017	0.0370304	0.182643	0.00797089			mahler	682	-0.0640744	0.271021	0.342273	1.38082e-09
amadeus	683	0.142987	0.0384192	0.181142	0.00851017			mahler	683	-0.0636939	0.273883	0.341342	1.53978e-09
amadeus	684	0.142002	0.039787	0.17964	0.00908191			mahler	684	-0.0632557	0.277205	0.340401	1.71821e-09
amadeus	685	0.141135	0.0410255	0.178137	0.0096883			mahler	685	-0.0627926	0.280744	0.33939	1.9322e-09
amadeus	686	0.140257	0.0423122	0.176745	0.0102813			mahler	686	-0.0622322	0.285068	0.338276	2.1982e-09
amadeus	687	0.139403	0.0435962	0.175354	0.0109058			mahler	687	-0.0616223	0.289824	0.337027	2.53829e-09
amadeus	688	0.138467	0.045042	0.17386	0.0116133			mahler	688	-0.0610182	0.294587	0.335777	2.92975e-09
amadeus	689	0.137584	0.0464409	0.172389	0.0123492			mahler	689	-0.0604038	0.299485	0.334497	3.39091e-09
amadeus	690	0.136732	0.0478266	0.170927	0.0131213			mahler	690	-0.0597337	0.304888	0.333179	3.93887e-09
amadeus	691	0.135928	0.0491646	0.169526	0.0139001			mahler	691	-0.0590644	0.310348	0.331806	4.60077e-09
amadeus	692	0.13514	0.0505062	0.168114	0.0147263			mahler	692	-0.0583738	0.31605	0.330368	5.40912e-09
amadeus	693	0.134434	0.0517339	0.166762	0.0155568			mahler	693	-0.0576696	0.321933	0.328911	6.3676e-09
amadeus	694	0.133733	0.0529772	0.165487	0.0163773			mahler	694	-0.0568833	0.328585	0.327652	7.32624e-09
amadeus	695	0.132997	0.0543089	0.164156	0.0172741			mahler	695	-0.0560678	0.335579	0.326358	8.4569e-09
amadeus	696	0.1323	0.0555962	0.162976	0.0181044			mahler	696	-0.0552386	0.342786	0.325024	9.79887e-09
amadeus	697	0.131729	0.0566697	0.161869	0.0189151			mahler	697	-0.0543092	0.35098	0.32368	1.13573e-08
amadeus	698	0.131242	0.0575969	0.160818	0.0197131			mahler	698	-0.0533423	0.359635	0.322302	1.32036e-08
amadeus	699	0.130737	0.0585735	0.159885	0.0204466			mahler	699	-0.0523054	0.369063	0.321065	1.51049e-08
amadeus	700	0.130257	0.059514	0.158942	0.0212114			mahler	700	-0.0512183	0.379111	0.31978	1.7361e-08
amadeus	701	0.12978	0.0604621	0.158027	0.0219766			mahler	701	-0.0500776	0.389832	0.31847	1.99933e-08
amadeus	702	0.129296	0.0614358	0.157174	0.0227119			mahler	702	-0.0488858	0.401227	0.317157	2.30161e-08
amadeus	703	0.128826	0.0623916	0.156375	0.0234194			mahler	703	-0.0476558	0.413193	0.315837	2.64996e-08
amadeus	704	0.128303	0.0634731	0.155592	0.0241308			mahler	704	-0.0463429	0.426195	0.314571	3.03139e-08
amadeus	705	0.127758	0.0646146	0.154803	0.0248669			mahler	705	-0.0449787	0.439954	0.31327	3.47827e-08
amadeus	706	0.127233	0.0657305	0.15406	0.0255781			mahler	706	-0.0435734	0.454388	0.311996	3.97708e-08
amadeus	707	0.126647	0.066993	0.153313	0.0263095			mahler	707	-0.0421333	0.469452	0.310644	4.58195e-08
amadeus	708	0.126017	0.0683742	0.152632	0.026993			mahler	708	-0.0406621	0.48512	0.309319	5.26048e-08
amadeus	709	0.125498	0.069528	0.15191	0.0277337			mahler	709	-0.0391578	0.501428	0.308002	6.03024e-08
amadeus	710	0.124968	0.0707243	0.151266	0.0284082			mahler	710	-0.0375799	0.518838	0.306669	6.91926e-08
amadeus	711	0.124512	0.0717663	0.150742	0.0289686			mahler	711	-0.0360271	0.536271	0.305195	8.04908e-08
amadeus	712	0.124113	0.0726891	0.150231	0.0295231			mahler	712	-0.0344269	0.554537	0.30367	9.40503e-08
amadeus	713	0.123673	0.0737162	0.149695	0.0301156			mahler	713	-0.0328008	0.573404	0.302064	1.10688e-07
amadeus	714	0.123253	0.0747093	0.149108	0.0307747			mahler	714	-0.0311472	0.592894	0.300479	1.29876e-07
amadeus	715	0.122727	0.0759668	0.148493	0.0314786			mahler	715	-0.0294455	0.613261	0.298886	1.52363e-07
amadeus	716	0.122199	0.0772479	0.147914	0.0321549			mahler	716	-0.0277002	0.634463	0.297302	1.78431e-07
amadeus	717	0.121665	0.0785594	0.147355	0.0328188			mahler	717	-0.0259104	0.656519	0.295671	2.097e-07
amadeus	718	0.121184	0.079757	0.146848	0.0334302			mahler	718	-0.0240688	0.67953	0.294014	2.46844e-07
amadeus	719	0.12087	0.0805453	0.1463	0.0341036			mahler	719	-0.0221749	0.703508	0.292328	2.91092e-07
amadeus	720	0.120523	0.0814256	0.145803	0.0347228			mahler	720	-0.0202355	0.728368	0.290632	3.43256e-07
amadeus	721	0.120193	0.0822685	0.145285	0.0353795			mahler	721	-0.0183047	0.753404	0.288948	4.03836e-07
amadeus	722	0.119833	0.0831981	0.144638	0.0362131			mahler	722	-0.0163561	0.778936	0.287265	4.74609e-07
amadeus	723	0.119544	0.0839491	0.144097	0.0369247			mahler	723	-0.0143936	0.804891	0.285549	5.58902e-07
amadeus	724	0.119247	0.084728	0.143547	0.0376588			mahler	724	-0.0124214	0.831193	0.283871	6.55097e-07
amadeus	725	0.118842	0.0857977	0.143038	0.0383494			mahler	725	-0.010367	0.858791	0.282159	7.69553e-07
amadeus	726	0.118489	0.0867372	0.142473	0.0391278			mahler	726	-0.00825668	0.887321	0.280405	9.06581e-07
amadeus	727	0.118098	0.087791	0.141916	0.0399079			mahler	727	-0.00606036	0.917167	0.278666	1.06528e-06
amadeus	728	0.117839	0.0884931	0.141415	0.0406227			mahler	728	-0.00382808	0.947621	0.276803	1.26468e-06
amadeus	729	0.117557	0.0892633	0.140935	0.0413153			mahler	729	-0.00160529	0.978022	0.274886	1.50694e-06
amadeus	730	0.117234	0.0901531	0.140482	0.0419789			mahler	730	0.000642529	0.991202	0.272883	1.80727e-06
amadeus	731	0.116823	0.0912934	0.14009	0.0425614			mahler	731	0.00292545	0.95996	0.270819	2.17621e-06
amadeus	732	0.116389	0.092512	0.139665	0.0431998			mahler	732	0.00524366	0.928297	0.268728	2.62279e-06
amadeus	733	0.116036	0.0935129	0.139269	0.0438011			mahler	733	0.00766613	0.895332	0.266597	3.16706e-06
amadeus	734	0.115732	0.0943815	0.138689	0.0446958			mahler	734	0.0101311	0.861972	0.264419	3.83382e-06
amadeus	735	0.115448	0.0951971	0.138171	0.0455072			mahler	735	0.0126131	0.828627	0.262168	4.66278e-06
amadeus	736	0.115169	0.0960047	0.137711	0.0462371			mahler	736	0.0151142	0.795334	0.259867	5.68503e-06
amadeus	737	0.114816	0.0970352	0.13724	0.0469965			mahler	737	0.0176653	0.761754	0.257519	6.9463e-06
amadeus	738	0.114524	0.0978917	0.136712	0.0478593			mahler	738	0.0203312	0.727134	0.255164	8.47585e-06
amadeus	739	0.114205	0.0988368	0.136257	0.0486123			mahler	739	0.0229545	0.6936	0.25281	1.03215e-05
amadeus	740	0.113972	0.0995334	0.135757	0.0494524			mahler	740	0.0256315	0.659984	0.250463	1.2538e-05
amadeus	741	0.113599	0.100653	0.135327	0.0501841			mahler	741	0.0283388	0.626669	0.247985	1.53644e-05
amadeus	742	0.11319	0.101892	0.134817	0.051065			mahler	742	0.0310838	0.593647	0.245521	1.87678e-05
amadeus	743	0.112723	0.103323	0.134142	0.0522479			mahler	743	0.0338127	0.561628	0.243071	2.28516e-05
amadeus	744	0.112304	0.104618	0.133472	0.0534466			mahler	744	0.0365291	0.530604	0.240602	2.78089e-05
amadeus	745	0.111868	0.10598	0.132776	0.0547151			mahler	745	0.0392305	0.500633	0.238056	3.39787e-05
amadeus	746	0.111503	0.107132	0.132072	0.0560221			mahler	746	0.0419913	0.470952	0.235408	4.17509e-05
amadeus	747	0.111223	0.108021	0.131416	0.0572652			mahler	747	0.0447821	0.441957	0.232747	5.12336e-05
amadeus	748	0.110815	0.10933	0.130788	0.0584742			mahler	748	0.047602	0.413721	0.230093	6.26849e-05
amadeus	749	0.110352	0.11083	0.130224	0.0595794			mahler	749	0.0504293	0.386507	0.227392	7.67907e-05
amadeus	750	0.109868	0.112413	0.129691	0.0606394			mahler	750	0.0533145	0.359886	0.224658	9.40691e-05
amadeus	751	0.109433	0.113851	0.129112	0.0618085			mahler	751	0.0562632	0.333895	0.221788	0.000116101
amadeus	752	0.108911	0.115596	0.128554	0.0629517			mahler	752	0.0592697	0.308667	0.218822	0.000143898
amadeus	753	0.108549	0.116819	0.128009	0.0640855			mahler	753	0.0622799	0.284698	0.21581	0.000178404
amadeus	754	0.108173	0.118096	0.127529	0.065098			mahler	754	0.0652347	0.262421	0.212727	0.000221647
amadeus	755	0.107786	0.119426	0.126983	0.0662664			mahler	755	0.0682012	0.241291	0.209583	0.000275685
amadeus	756	0.107319	0.121046	0.126483	0.0673505			mahler	756	0.0711109	0.221752	0.206491	0.000340612
amadeus	757	0.106946	0.12235	0.126033	0.0683397			mahler	757	0.0740089	0.20344	0.203342	0.000421134
amadeus	758	0.106576	0.123656	0.125545	0.0694238			mahler	758	0.0769567	0.185963	0.200125	0.000521389
amadeus	759	0.106141	0.125206	0.124943	0.0707824			mahler	759	0.0798761	0.169768	0.196877	0.000644732
amadeus	760	0.10587	0.126177	0.124211	0.0724608			mahler	760	0.0827945	0.154654	0.19353	0.000799609
amadeus	761	0.105643	0.126996	0.123427	0.074296			mahler	761	0.0858166	0.140099	0.190094	0.00099383
amadeus	762	0.105509	0.127485	0.122746	0.0759212			mahler	762	0.0888149	0.126718	0.186543	0.00123937
amadeus	763	0.105371	0.127984	0.121959	0.0778331			mahler	763	0.0918462	0.114218	0.182979	0.00154083
amadeus	764	0.105248	0.128431	0.121165	0.0798028			mahler	764	0.0947707	0.103095	0.179458	0.00190323
amadeus	765	0.105205	0.128591	0.120344	0.0818812			mahler	765	0.0977242	0.092749	0.175992	0.00233453
amadeus	766	0.105256	0.128404	0.119473	0.0841352			mahler	766	0.100714	0.0831379	0.172485	0.00285995
amadeus	767	0.10537	0.12799	0.118642	0.0863306			mahler	767	0.103747	0.0742245	0.168909	0.00350418
amadeus	768	0.105554	0.12732	0.117814	0.088563			mahler	768	0.106829	0.0659805	0.165222	0.00430339
amadeus	769	0.105796	0.126446	0.116916	0.0910363			mahler	769	0.109882	0.0585687	0.161507	0.00527149
amadeus	770	0.106164	0.125122	0.115961	0.0937247			mahler	770	0.112969	0.0517877	0.15775	0.0064452
amadeus	771	0.106573	0.123667	0.115125	0.0961319			mahler	771	0.116105	0.0455827	0.153938	0.00787021
amadeus	772	0.107031	0.122052	0.114144	0.0990182			mahler	772	0.119243	0.0400086	0.150104	0.00958005
amadeus	773	0.107593	0.120094	0.11302	0.10241			mahler	773	0.12242	0.0349623	0.146279	0.0116063
amadeus	774	0.108265	0.117784	0.111833	0.10609			mahler	774	0.125624	0.0304329	0.142453	0.0140033
amadeus	775	0.10894	0.115498	0.110577	0.110098			mahler	775	0.128896	0.0263335	0.138598	0.0168474
amadeus	776	0.10963	0.113196	0.109194	0.114647			mahler	776	0.132183	0.0227029	0.134705	0.0202189
amadeus	777	0.11033	0.1109	0.10786	0.119173			mahler	777	0.135454	0.0195278	0.130754	0.0242244
amadeus	778	0.111201	0.108093	0.106466	0.124049			mahler	778	0.138732	0.0167403	0.126775	0.0289323
amadeus	779	0.112056	0.105393	0.10516	0.128755			mahler	779	0.142002	0.0143122	0.122726	0.0345071
amadeus	780	0.112864	0.102889	0.103775	0.133894			mahler	780	0.145269	0.0122012	0.118634	0.0410428
amadeus	781	0.113647	0.100509	0.102393	0.139182			mahler	781	0.148561	0.0103562	0.114488	0.0486983
amadeus	782	0.114468	0.0980581	0.101051	0.144463			mahler	782	0.151848	0.00876523	0.110265	0.0576897
amadeus	783	0.115336	0.0955193	0.0994333	0.151035			mahler	783	0.155126	0.00739843	0.106062	0.0679577
amadeus	784	0.116131	0.0932416	0.0978131	0.15784			mahler	784	0.158428	0.0062175	0.101793	0.0798737
amadeus	785	0.116904	0.0910694	0.0962261	0.164726			mahler	785	0.161741	0.00520519	0.0975104	0.0934687
amadeus	786	0.117903	0.0883193	0.0946175	0.171933			mahler	786	0.165054	0.00434338	0.0932581	0.108736
amadeus	787	0.118941	0.0855346	0.0930671	0.179098			mahler	787	0.168367	0.00361245	0.0889657	0.126072
amadeus	788	0.119948	0.0828989	0.0914241	0.186929			mahler	788	0.17164	0.00300157	0.0846718	0.145484
amadeus	789	0.120931	0.0803911	0.0897502	0.195162			mahler	789	0.174891	0.00248922	0.0803332	0.167331
amadeus	790	0.121938	0.0778863	0.0881451	0.203303			mahler	790	0.178154	0.0020562	0.0760047	0.191482
amadeus	791	0.123075	0.0751328	0.0864165	0.212341			mahler	791	0.181482	0.00168636	0.0716555	0.218224
amadeus	792	0.124254	0.0723627	0.0846126	0.222077			mahler	792	0.184761	0.00138254	0.0672433	0.247979
amadeus	793	0.125388	0.0697768	0.0827421	0.232502			mahler	793	0.188005	0.00113219	0.0628137	0.280582
amadeus	794	0.126553	0.067198	0.080911	0.243037			mahler	794	0.191125	0.000931379	0.0583655	0.316119
amadeus	795	0.127805	0.0645146	0.0790472	0.254098			mahler	795	0.194192	0.000766516	0.0539786	0.353925
amadeus	796	0.128986	0.0620662	0.0769109	0.267198			mahler	796	0.197208	0.00063104	0.0496241	0.394145
amadeus	797	0.130225	0.0595769	0.0748216	0.280449			mahler	797	0.200146	0.000520692	0.0452649	0.437047
amadeus	798	0.131519	0.0570672	0.0727668	0.293907			mahler	798	0.203128	0.00042721	0.0408828	0.482752
amadeus	799	0.132855	0.0545693	0.0706858	0.307967			mahler	799	0.206108	0.000349584	0.0365348	0.530538
amadeus	800	0.134236	0.0520822	0.0685934	0.322543			mahler	800	0.209091	0.000285192	0.0321955	0.580503
amadeus	801	0.135691	0.0495642	0.066568	0.33707			mahler	801	0.212104	0.000231496	0.0279044	0.631966
amadeus	802	0.13725	0.0469799	0.0645193	0.352183			mahler	802	0.21513	0.000187203	0.0236144	0.685255
amadeus	803	0.138809	0.0445092	0.0624104	0.368177			mahler	803	0.218196	0.000150503	0.0193475	0.739849
amadeus	804	0.140402	0.0420974	0.0602192	0.385263			mahler	804	0.221273	0.000120534	0.0151396	0.794999
amadeus	805	0.141906	0.039922	0.0582278	0.401201			mahler	805	0.224395	9.59151e-05	0.0109551	0.850872
amadeus	806	0.14336	0.0379113	0.0561436	0.418296			mahler	806	0.227541	7.59403e-05	0.00684557	0.906481
amadeus	807	0.144832	0.0359624	0.0539776	0.436505			mahler	807	0.230549	6.05615e-05	0.00248623	0.965967
amadeus	808	0.146249	0.0341661	0.0517379	0.455802			mahler	808	0.233558	4.81468e-05	-0.00188293	0.974222
amadeus	809	0.147558	0.032576	0.0496432	0.474272			mahler	809	0.236545	3.82279e-05	-0.00625961	0.914454
amadeus	810	0.148771	0.0311591	0.0476093	0.492589			mahler	810	0.239487	3.0368e-05	-0.0106128	0.85548
amadeus	811	0.150009	0.0297678	0.0455995	0.511054			mahler	811	0.242425	2.4061e-05	-0.0149872	0.797017
amadeus	812	0.15126	0.0284155	0.0435842	0.529923			mahler	812	0.245382	1.89803e-05	-0.0192886	0.740612
amadeus	813	0.152611	0.0270138	0.0415914	0.548921			mahler	813	0.248251	1.50347e-05	-0.023594	0.685512
amadeus	814	0.153978	0.0256575	0.0396203	0.568034			mahler	814	0.251057	1.19373e-05	-0.0278264	0.632919
amadeus	815	0.155328	0.0243757	0.037672	0.58723			mahler	815	0.253819	9.48758e-06	-0.0319208	0.583738
amadeus	816	0.15671	0.0231205	0.0358131	0.60582			mahler	816	0.256527	7.55522e-06	-0.0360076	0.536492
amadeus	817	0.158129	0.02189	0.0338811	0.625413			mahler	817	0.259185	6.02685e-06	-0.0400518	0.491701
amadeus	818	0.159453	0.0207937	0.0318181	0.646628			mahler	818	0.261837	4.79825e-06	-0.0440121	0.449854
amadeus	819	0.160805	0.0197232	0.0297916	0.667749			mahler	819	0.264501	3.80666e-06	-0.0480124	0.409703
amadeus	820	0.162118	0.0187297	0.0278705	0.688016			mahler	820	0.267085	3.03358e-06	-0.052334	0.368802
amadeus	821	0.163473	0.0177503	0.0259174	0.708851			mahler	821	0.269664	2.41299e-06	-0.0564883	0.331961
amadeus	822	0.165005	0.0166971	0.0239945	0.729577			mahler	822	0.27222	1.91868e-06	-0.0605387	0.298405
amadeus	823	0.16638	0.0157985	0.0220711	0.750508			mahler	823	0.274748	1.52601e-06	-0.0645657	0.267357
amadeus	824	0.1678	0.0149157	0.0201134	0.771999			mahler	824	0.277269	1.21167e-06	-0.0685608	0.238813
amadeus	825	0.169176	0.0141013	0.0180742	0.794572			mahler	825	0.279763	9.62346e-07	-0.0724776	0.212974
amadeus	826	0.170572	0.0133149	0.0159741	0.817998			mahler	826	0.282207	7.66126e-07	-0.0763374	0.18954
amadeus	827	0.171983	0.0125594	0.0139321	0.840933			mahler	827	0.28461	6.10916e-07	-0.080174	0.168177
amadeus	828	0.173313	0.0118826	0.0119117	0.863758			mahler	828	0.286971	4.88121e-07	-0.083994	0.148746
amadeus	829	0.174582	0.0112664	0.0100592	0.884786			mahler	829	0.289263	3.91783e-07	-0.0877149	0.131507
amadeus	830	0.175887	0.0106623	0.00835514	0.9042			mahler	830	0.291486	3.15952e-07	-0.0914917	0.115628
amadeus	831	0.177147	0.0101066	0.00670658	0.923037			mahler	831	0.293671	2.55295e-07	-0.0952327	0.101419
amadeus	832	0.178503	0.00953726	0.00517447	0.940582			mahler	832	0.29574	2.08284e-07	-0.098917	0.0888131
amadeus	833	0.179959	0.00895771	0.00366682	0.957875			mahler	833	0.297756	1.70548e-07	-0.102486	0.0778307
amadeus	834	0.181359	0.00843024	0.00209712	0.975901			mahler	834	0.299764	1.39552e-07	-0.105952	0.0682468
amadeus	835	0.182677	0.00795888	0.000456791	0.99475			mahler	835	0.30165	1.15426e-07	-0.109315	0.0598904
amadeus	836	0.183925	0.0075345	-0.0011657	0.986603			mahler	836	0.303535	9.53495e-08	-0.112341	0.0531127
amadeus	837	0.185226	0.00711341	-0.00285071	0.967245			mahler	837	0.305492	7.8083e-08	-0.115259	0.0471907
amadeus	838	0.186443	0.00673885	-0.00451548	0.948138			mahler	838	0.307415	6.40749e-08	-0.117943	0.0422432
amadeus	839	0.187471	0.00643616	-0.00596845	0.931486			mahler	839	0.309276	5.28392e-08	-0.120551	0.0378604
amadeus	840	0.188546	0.00613266	-0.00737393	0.915406			mahler	840	0.311115	4.36213e-08	-0.123115	0.0339341
amadeus	841	0.189662	0.00583114	-0.00871252	0.900124			mahler	841	0.312966	3.59162e-08	-0.125666	0.0303771
amadeus	842	0.190744	0.00555174	-0.0100189	0.885245			mahler	842	0.314776	2.96619e-08	-0.128159	0.0272122
amadeus	843	0.191852	0.00527782	-0.0115366	0.868008			mahler	843	0.316578	2.44849e-08	-0.130624	0.0243664
amadeus	844	0.19293	0.00502313	-0.0130839	0.8505			mahler	844	0.318378	2.01908e-08	-0.13305	0.0218209
amadeus	845	0.193978	0.00478632	-0.0145675	0.833782			mahler	845	0.320185	1.66168e-08	-0.13542	0.0195588
amadeus	846	0.195026	0.00455952	-0.0158161	0.819768			mahler	846	0.321984	1.36697e-08	-0.137663	0.0176087
amadeus	847	0.196085	0.00434009	-0.0168235	0.808503			mahler	847	0.323764	1.12537e-08	-0.13992	0.0158195
amadeus	848	0.197062	0.00414615	-0.0177394	0.798295			mahler	848	0.325453	9.34642e-09	-0.142139	0.0142182
amadeus	849	0.198036	0.00396066	-0.0186385	0.788308			mahler	849	0.327075	7.81149e-09	-0.144566	0.0126306
amadeus	850	0.199088	0.00376872	-0.019301	0.78097			mahler	850	0.32868	6.53398e-09	-0.14694	0.0112313
amadeus	851	0.200063	0.0035984	-0.0199787	0.773485			mahler	851	0.330297	5.45222e-09	-0.14935	0.00995254
amadeus	852	0.201002	0.00344096	-0.0204051	0.768786			mahler	852	0.331962	4.52074e-09	-0.151608	0.00887346
amadeus	853	0.201891	0.00329765	-0.0207264	0.76525			mahler	853	0.333532	3.78444e-09	-0.153816	0.00792003
amadeus	854	0.202717	0.00316941	-0.0209502	0.762791			mahler	854	0.335036	3.18884e-09	-0.156012	0.00706349
amadeus	855	0.203422	0.00306344	-0.0210273	0.761944			mahler	855	0.336522	2.69013e-09	-0.158194	0.00629519
amadeus	856	0.204126	0.00296098	-0.0211053	0.761087			mahler	856	0.337991	2.27174e-09	-0.160334	0.00561525
amadeus	857	0.204763	0.00287088	-0.0211284	0.760834			mahler	857	0.33938	1.93451e-09	-0.162496	0.00499612
amadeus	858	0.205328	0.00279302	-0.0211891	0.760168			mahler	858	0.340734	1.65282e-09	-0.164578	0.00445876
amadeus	859	0.205939	0.002711	-0.0211895	0.760164			mahler	859	0.342058	1.41604e-09	-0.16654	0.00400049
amadeus	860	0.206426	0.00264728	-0.0212092	0.759947			mahler	860	0.343365	1.21474e-09	-0.168415	0.00360287
amadeus	861	0.206862	0.00259127	-0.0211513	0.760582			mahler	861	0.344635	1.04587e-09	-0.170263	0.00324617
amadeus	862	0.207224	0.00254564	-0.0209282	0.763032			mahler	862	0.345883	9.0222e-10	-0.171986	0.00294282
amadeus	863	0.207616	0.00249704	-0.020714	0.765387			mahler	863	0.347149	7.76109e-10	-0.173709	0.00266551
amadeus	864	0.207958	0.00245532	-0.0204228	0.76859			mahler	864	0.348372	6.70634e-10	-0.175296	0.00243132
amadeus	865	0.208216	0.00242432	-0.020121	0.771916			mahler	865	0.349595	5.79172e-10	-0.1769	0.00221374
amadeus	866	0.2085	0.00239051	-0.0196163	0.777485			mahler	866	0.350781	5.02052e-10	-0.17845	0.00202053
amadeus	867	0.208685	0.00236882	-0.018922	0.785166			mahler	867	0.351969	4.3486e-10	-0.180001	0.00184276
amadeus	868	0.208753	0.00236084	-0.0181246	0.794012			mahler	868	0.353111	3.78525e-10	-0.181522	0.00168234
amadeus	869	0.208754	0.00236064	-0.0172166	0.804117			mahler	869	0.354297	3.27562e-10	-0.182815	0.00155618
amadeus	870	0.208681	0.00236919	-0.0162819	0.814555			mahler	870	0.355442	2.84687e-10	-0.184119	0.0014378
amadeus	871	0.208493	0.00239136	-0.0153802	0.824654			mahler	871	0.35657	2.4784e-10	-0.185522	0.00131965
amadeus	872	0.208279	0.0024168	-0.0144997	0.834544			mahler	872	0.357681	2.16072e-10	-0.186926	0.0012104
amadeus	873	0.208146	0.00243267	-0.0135182	0.845599			mahler	873	0.358713	1.90148e-10	-0.188293	0.0011121
amadeus	874	0.207987	0.00245177	-0.0125241	0.856826			mahler	874	0.359762	1.66888e-10	-0.189622	0.00102366
amadeus	875	0.20783	0.00247088	-0.0115021	0.868399			mahler	875	0.360804	1.46547e-10	-0.190897	0.000944881
amadeus	876	0.207698	0.00248695	-0.0103432	0.881557			mahler	876	0.361835	1.2879e-10	-0.192142	0.000873405
amadeus	877	0.207599	0.0024991	-0.00913831	0.89527			mahler	877	0.362934	1.12178e-10	-0.193309	0.000810949
amadeus	878	0.207497	0.00251166	-0.00796645	0.908637			mahler	878	0.36406	9.73185e-11	-0.19443	0.000754909
amadeus	879	0.207371	0.00252732	-0.00684292	0.921478			mahler	879	0.364949	8.69584e-11	-0.195675	0.000696841
amadeus	880	0.207052	0.00256723	-0.00580749	0.933329			mahler	880	0.3658	7.80534e-11	-0.196825	0.000646899
amadeus	881	0.206737	0.00260714	-0.00479556	0.944926			mahler	881	0.366658	6.99683e-11	-0.197915	0.000602636
amadeus	882	0.206354	0.00265662	-0.00380265	0.956316			mahler	882	0.367496	6.28655e-11	-0.198888	0.00056554
amadeus	883	0.206039	0.00269775	-0.00276139	0.96827			mahler	883	0.368361	5.62726e-11	-0.199818	0.00053206
amadeus	884	0.205769	0.00273359	-0.0015395	0.982307			mahler	884	0.369298	4.98893e-11	-0.200758	0.000500064
amadeus	885	0.205475	0.00277306	-0.0002785	0.996799			mahler	885	0.37027	4.40086e-11	-0.201516	0.00047561
amadeus	886	0.205138	0.002819	0.00106528	0.987757			mahler	886	0.371201	3.90187e-11	-0.202191	0.000454755
amadeus	887	0.204691	0.00288089	0.00234389	0.973066			mahler	887	0.372124	3.46121e-11	-0.202766	0.000437655
amadeus	888	0.204207	0.00294936	0.00347206	0.960111			mahler	888	0.372977	3.09754e-11	-0.20328	0.0004229
amadeus	889	0.20366	0.00302842	0.00472475	0.945738			mahler	889	0.373852	2.76308e-11	-0.203779	0.000408995
amadeus	890	0.203116	0.00310898	0.00599317	0.931203			mahler	890	0.374744	2.45838e-11	-0.204304	0.000394847
amadeus	891	0.202466	0.00320781	0.00730058	0.916245			mahler	891	0.375775	2.14694e-11	-0.204704	0.000384352
amadeus	892	0.20185	0.00330422	0.00850931	0.902441			mahler	892	0.376805	1.87435e-11	-0.205095	0.000374361
amadeus	893	0.201154	0.00341607	0.00962221	0.889758			mahler	893	0.377798	1.64354e-11	-0.205423	0.000366166
amadeus	894	0.200469	0.00352963	0.0106885	0.877632			mahler	894	0.378844	1.43046e-11	-0.205616	0.00036142
amadeus	895	0.199815	0.00364106	0.011733	0.865782			mahler	895	0.379909	1.24113e-11	-0.20584	0.00035599
amadeus	896	0.199113	0.00376424	0.0126084	0.855874			mahler	896	0.380974	1.07645e-11	-0.205967	0.000352936
amadeus	897	0.198398	0.0038936	0.0134664	0.846184			mahler	897	0.382068	9.2933e-12	-0.206048	0.000350996
amadeus	898	0.197628	0.00403754	0.014432	0.835306			mahler	898	0.383146	8.0374e-12	-0.206109	0.000349542
amadeus	899	0.196851	0.00418747	0.0154415	0.823966			mahler	899	0.384156	7.01174e-12	-0.205918	0.000354106
amadeus	900	0.196066	0.00434384	0.0164115	0.813105			mahler	900	0.385098	6.17045e-12	-0.2056	0.000361809

## Sheet: fig_S5d
animal_id	xcorr_mnav_nonperiodic	xcorr_ITI_nonperiodic	xcorr_inference_nonperiodic		animal_id	xcorr_mnav_nonperiodic	xcorr_ITI_nonperiodic	xcorr_inference_nonperiodic
amadeus	-0.0196572	-0.0649727	-0.0170645		mahler	0.171801	-0.0128089	-0.311213
amadeus	-0.0264016	0.00615228	-0.0427273		mahler	-0.0457988	0.0777133	0.130623
amadeus		-0.0172436			mahler	0.15377	0.184384	-0.0355
amadeus		-0.0434819	0.0284591		mahler	-0.0400652	0.0159039	-0.250859
amadeus	-0.0125667	0.0238628	0.00643913		mahler	0.0530925	0.124367	0.103271
amadeus	-0.0108919	-0.0180223	-0.0219612		mahler	0.344208	0.0131724	-0.237121
amadeus		-0.0697083			mahler	0.219323	0.0830949	0.0304796
amadeus	0.0210708	0.0053043	-0.0818048		mahler	0.072975	0.038108	-0.00759727
amadeus	0.107525	0.0194635	0.00291914		mahler	-0.0667092	0.13714	0.112725
amadeus	-0.0490045	0.000633883	-0.052107		mahler	0.0298673	0.109572	0.0473294
amadeus		0.000677865			mahler	0.0978072	0.202166	0.379173
amadeus	0.00115646	-0.00220797	0.0195995		mahler	-0.164056	0.0418137	-0.10228
amadeus	0.136895	0.0479645	0.0156319		mahler	-0.026073	-0.014169	-0.0932051
amadeus	0.00677815	-0.0327195	0.043233		mahler	0.387679	0.11928	0.121225
amadeus	-0.123821	0.000464643	-0.178836		mahler	0.0207892	0.191957	0.0787297
amadeus	-0.0292994	0.0110851	-0.010067		mahler	-0.0405541	0.179179	-0.0460902
amadeus	0.0205686	-0.0173126	-0.0195784		mahler	-0.0286321	0.20371	-0.365128
amadeus	0.00659843	-0.0168462	0.00385842		mahler	-0.289623	0.107583	-0.0693194
amadeus	-0.197098	0.013941	-0.132757		mahler	-0.0515577	0.0596209	0.010166
amadeus	0.271413	0.0227873	-0.0988321		mahler	-0.00478876	-0.0827673	-0.0289278
amadeus		0.0586478			mahler	0.0504025	0.168727	0.178212
amadeus	0.0567173	0.00403096	0.00710021		mahler	0.0192388	0.102073	0.0957432
amadeus	0.031501	-0.0453072	0.0372813		mahler	-0.138461	-0.00850396	-0.10491
amadeus		0.000425939			mahler	-0.0258747	0.0630686	0.276886
amadeus	-0.0167089	0.040202	0.0256537		mahler	0.015866	0.0775925	0.0400205
amadeus	-0.00115295	-0.0324937	0.0149771		mahler	0.011468	0.0815915	0.0707524
amadeus	-0.000723303	0.041107	-0.0363119		mahler	0.00743154	0.0308241	0.153594
amadeus	-0.0334025	-0.0318862	0.0238101		mahler	-0.0824468	0.104594	0.0251314
amadeus	-0.0211662	-0.0135936	-0.0311129		mahler	0.0132601	0.168621	0.00148711
amadeus	-0.064471	0.0263931	-0.0897912		mahler	0.262688	0.0357244	-0.0133189
amadeus		0.0333853			mahler	-0.0356117	0.11096	-0.0580068
amadeus	0.0755832	0.05908	-0.0119476		mahler	-0.00198061	0.144213	0.11488
amadeus	0.00028807	-0.0352087	0.00199095		mahler	-0.196003	0.118569	0.155422
amadeus	-0.0182984	-0.0132044	-0.0274161		mahler	0.051472	0.0814903	0.0262403
amadeus	-0.0196998	-0.0032695	-0.0356132		mahler	0.0220836	0.107872	0.12826
amadeus	-0.078832	-0.00164956	-0.0316719		mahler	-0.138315	-0.058556	-0.0889694
amadeus	-0.0199133	0.00441763	0.00156674		mahler	0.00970693	0.154009	0.267652
amadeus	0.0804114	-0.00163144	0.00142087		mahler	-0.0961818	0.0460984	-0.0289143
amadeus	-0.0948433	-0.00862515	0.0517431		mahler	-0.0289027	0.0942888	0.0481494
amadeus	-0.179096	0.0439558	-0.126071		mahler	0.110564	0.0660727	0.132289
amadeus	0.0335357	0.032129	0.00705652		mahler	-0.333237	-0.0573295	-0.0163833
amadeus	-5.5265e-05	-0.0115462	-0.0739532		mahler	-0.0831872	0.018693	0.100206
amadeus	-0.0487021	-0.0182555	-0.0614712		mahler	-0.0400285	0.0718227	-0.0074267
amadeus	-0.00817631	-0.0134732	-0.00196109		mahler	0.0295097	0.102296	0.119676
amadeus	-0.0885771	-0.0593186	0.00789754		mahler	-0.197948	0.0240529	0.285328
amadeus	-0.122128	-0.0263291	-0.135465		mahler	-0.164389	0.0453891	-0.0550135
amadeus	-0.418436	0.015875	-0.278828		mahler	-0.0450184	0.0641182	0.0458312
amadeus		-0.0277162			mahler	0.0951889	-0.00472669	-0.0730043
amadeus	0.102254	0.0416487	-0.0501688		mahler	-0.06811	0.0758278	0.0344191
amadeus	0.0238723	-0.0214851	-0.00838319		mahler	0.0762648	0.136083	0.0543488
amadeus	0.0258693	-0.018751	0.0515384		mahler	-0.0204453	0.083926	0.0354273
amadeus	-0.27255	-0.0358625	-0.150524		mahler	-0.0471841	0.011956	-0.0459862
amadeus	0.059474	0.0296727	0.0785597		mahler	0.0461024	0.157681	0.0434881
amadeus	-0.0369901	0.0152954	0.0214228		mahler	0.273925	0.369362	0.0899196
amadeus	0.0971868	-0.0149528	-0.0184299		mahler	0.029641	0.0183108	-0.0103131
amadeus	0.0192792	0.0449281	0.050668		mahler	0.185389	0.176256	0.339846
amadeus	0.523581	-0.00666443	0.0551103		mahler	0.00182073	0.0442203	-0.0230099
amadeus	-0.312683	0.021544	0.067047		mahler	-0.000699828	0.0794948	-0.0714363
amadeus	0.0324684	-0.00794707	0.012118		mahler	-0.0476359	0.140254	0.147452
amadeus	0.249445	-0.00209653	-0.0147245		mahler	-0.063973	0.0927096	0.030343
amadeus	0.0359655	0.00906075	-0.00408069		mahler	-0.0993318	-0.083327	-0.180054
amadeus	0.00631759	-0.0319707	-0.0284702		mahler	0.0375959	0.00327262	0.115204
amadeus	-0.0884172	0.0339632	0.0281963		mahler	0.0384144	0.178202	0.198336
amadeus	0.0499506	-0.0316554	-0.0137653		mahler	-0.000158686	0.154148	0.0672839
amadeus	-0.0210777	0.00994763	0.0093155		mahler	-0.118066	0.0565879	0.0332789
amadeus	0.00789127	0.0169508	0.0921112		mahler	-0.0214365	0.092047	-0.0667065
amadeus	-0.0132305	0.0290281	0.00374283		mahler	-0.00198288	0.0650077	0.0783319
amadeus	0.0184083	-0.011239	0.0253706		mahler	0.296358	0.0438254	0.128793
amadeus	-0.063762	-0.00211671	-0.0577362		mahler	-0.254366	0.0535909	-0.268192
amadeus	-0.0233688	-0.0154269	-0.00232917		mahler	0.00445918	-0.0885351
amadeus	0.00190889	0.0283163	0.035524		mahler	-0.0402829	0.0490978	-0.0226287
amadeus	-0.0182317	0.0129082	0.0425991		mahler	-0.225463	0.0653061	0.297071
amadeus	0.0347307	0.0347133	0.0222305		mahler	0.0386926	0.0821387	0.142862
amadeus	0.825622	-0.0232295	0.0183521		mahler	0.289578	0.0878323	0.0270637
amadeus	-0.027292	-0.0259872	-0.0279701		mahler	-0.000634744	0.083685	0.175178
amadeus	-0.0605173	-0.00171624	-0.0404593		mahler	0.0257548	0.0691865	0.0795119
amadeus	-0.00189325	0.0338923	0.0560629		mahler	-0.0519037	0.247921	-0.00330562
amadeus		0.053887			mahler	0.0762137	0.0609353	0.165396
amadeus	-0.00739096	0.00264826	-0.0533315		mahler	0.0899499	0.39579	0.242218
amadeus	-0.0152865	-0.00136215	0.0195296		mahler	-0.0696797	0.0650574	-0.186131
amadeus	-0.0645794	-0.0322755	0.050045		mahler	-0.0983939	0.0885119	-0.0306605
amadeus	-0.0181122	0.0167575	-0.0110106		mahler	-0.0506408	0.138654	0.0931388
amadeus	0.00535634	0.0220881	0.0143171		mahler	-0.0794357	0.0734793	0.0171865
amadeus	0.030492	0.0325911	-0.105214		mahler	-0.306543	0.195639	-0.236581
amadeus	-0.0934741	0.0140536	-0.10149		mahler	0.00841647	0.116186	0.0773783
amadeus	0.0245627	0.0261915	0.0381497		mahler	-0.245698	0.0212161	0.0108252
amadeus	-0.0217465	-0.00884428	-0.0699332		mahler	-0.0514374	0.10269	0.0429133
amadeus	-0.0179053	-0.00321876	-0.0454924		mahler	-0.0440716	0.153118	0.150718
amadeus	0.010815	0.00281555	0.0247059		mahler	0.00271469	0.0918898	0.0606215
amadeus	-0.0522414	-0.019216	-0.178458		mahler	-0.148065	0.184985	0.14048
amadeus	2.24608e-05	0.0269851	0.0862742		mahler	-0.114251	0.113975	0.151849
amadeus	0.0858017	0.0236574	-0.0456779		mahler	0.177215	0.0565295	0.172664
amadeus	-0.0479737	-0.0455176	-0.00617892		mahler	0.0398509	0.0221811	0.0554917
amadeus	0.0352183	0.0256961	0.0127803		mahler	0.0160158	0.105717	-0.0338863
amadeus	0.0431316	0.0291135	0.00343957		mahler	0.016815	0.0581279	0.089645
amadeus	-0.181612	0.00776907	-0.000352416		mahler	0.00333114	0.0636374	0.0896746
amadeus	0.0733044	0.0275885	0.042733		mahler	-0.00844628	0.137632	0.132194
amadeus	0.0319963	0.0532652	0.0261001		mahler	-0.0109107	0.0988284	0.00893883
amadeus	-0.0213134	-0.0179051	0.00104723		mahler	0.02448	0.0564643	0.0509532
amadeus	0.265209	0.018905	-0.0668266		mahler	-0.140262	0.113678	0.0179048
amadeus	-0.00886201	0.00549641	0.086364		mahler	-0.0582564	0.134928	0.163932
amadeus	-0.0394141	0.0343171	0.00539556		mahler	0.0492139	0.0934132	0.0275486
amadeus	0.0390156	-0.00825671	0.0221		mahler	-0.0470016	0.0903972	-0.292125
amadeus	-0.0461835	0.0119929	-0.0254152		mahler	0.00479601	0.227801	0.0286814
amadeus	0.0724954	0.0171219	0.0302935		mahler	0.00874339	0.203196	0.019295
amadeus	0.0611381	-0.00770875	0.00821578		mahler	0.0557169	0.0532704	-0.0501479
amadeus	-0.0514068	-0.00685595	-0.0184428		mahler	0.00592827	0.198525	0.0724683
amadeus	0.345584	0.025367	0.23448		mahler	0.0226627	0.0556155	0.069208
amadeus	-0.118703	-0.00215747	-0.0947854		mahler	-0.0389875	0.0376922	0.238959
amadeus		0.031094			mahler	0.096128	0.0578766	0.11739
amadeus	-0.0407925	-0.0161593	-0.0516812		mahler	0.0530875	0.118859	0.159944
amadeus	0.00668453	-0.0458199	-0.021598		mahler	0.197377	0.111319	0.284984
amadeus	0.053739	0.0308192	0.0969252		mahler	0.00184664	0.088983	0.0553081
amadeus	-0.109458	-0.0335663	-0.0116721		mahler	0.00799749	0.0748652	0.0223188
amadeus	0.0131775	0.0517521	0.0255743		mahler	0.331098	0.149522	0.452714
amadeus	-0.00730305	0.0773687	-0.206895		mahler	0.0343956	0.210209	0.0796121
amadeus	-0.00106459	-0.00201476	0.0411726		mahler	-0.000364038	0.107403	-0.0312546
amadeus	0.180393	0.0249518	0.0860345		mahler	0.107041	0.0638628	0.0843911
amadeus	0.0815883	0.0335014	-0.0854789		mahler	0.0855562	0.184207	0.0989084
amadeus	-0.114345	-0.00566072	-0.0476336		mahler	0.0132351	0.226751	0.0159753
amadeus	-0.00266051	0.0229024	0.0814848		mahler	0.134377	0.0744871	0.0285381
amadeus	-0.0831042	-0.0176429	-0.0418159		mahler	0.0743871	0.0709441	0.0212047
amadeus	-0.0551033	0.0141598	0.0559878		mahler	0.145374	0.0924664	0.165822
amadeus	-0.00654595	-0.0019784	-0.0204811		mahler	0.0502734	0.0570184	0.0459081
amadeus	0.00940887	-0.0703173	-0.0142037		mahler	0.382468	0.18868	-0.0742521
amadeus	-0.0235181	0.0382136	0.0254122		mahler	0.0624493	0.101987	0.10694
amadeus	0.0439441	-0.00954286	-0.0151444		mahler	0.100248	0.14121	0.0108113
amadeus	-0.00786543	0.041857	0.000119241		mahler	0.0787583	0.0826641	0.0909557
amadeus	-0.018321	-0.0145422	-0.0468623		mahler	0.106155	0.0801642	-0.106832
amadeus	0.0133396	-0.0110452	-0.0126925		mahler	0.0756214	0.228718	0.130754
amadeus		-0.0411534			mahler	0.047853	0.195191	0.0678981
amadeus	-0.000227272	-0.0207788	0.0325821		mahler	0.0888932	0.178788	0.171587
amadeus	0.0371081	0.0690196	0.0270223		mahler	0.10078	0.102709	0.175663
amadeus	0.0534022	-0.00730596	0.00655395		mahler	0.686855	0.0399544	0.102016
amadeus	0.0690216	-0.00654667	-0.036152		mahler	0.146224	0.176783	0.134837
amadeus	0.0959797	-0.0103933	0.0379045		mahler	0.116356	0.176442	0.121484
amadeus	0.0625196	0.0308229	0.0272965		mahler	0.0843645	0.138947	0.137428
amadeus	-0.118883	-0.00337796	0.0500843		mahler	0.722284	0.22564	0.328433
amadeus	-0.000126622	0.0282059	-0.0499014		mahler	0.614146	0.171203	0.296305
amadeus	-0.0190945	-0.0327851	-0.00209153		mahler	0.173371	0.163183	0.14366
amadeus	0.415355	0.0154711	-0.028679		mahler	0.0676838	0.260457	0.105888
amadeus	-0.00721013	-0.00975492	0.0336334		mahler	0.119974	0.0885165	0.251204
amadeus	0.0616652	0.00965661	0.0701777		mahler	0.139285	0.079987	0.235352
amadeus	0.065487	-0.0183857	-0.0099307		mahler	0.867489	0.284968	0.456927
amadeus	0.00548892	-0.00405841	-0.000921134		mahler	0.703679	0.547842	0.572972
amadeus	0.10895	0.0351859	0.197898		mahler	0.207122	0.152432	0.257295
amadeus	0.299071	0.0302149	0.113483		mahler	0.160086	0.0781765	0.020401
amadeus		-0.0153428			mahler	0.253064	0.317885	0.152998
amadeus	0.0381005	0.0117052	0.0668091		mahler	0.307905	0.183545	0.305808
amadeus	0.0700362	0.0232578	-0.0664083		mahler	0.183867	0.0565009	0.126946
amadeus		-0.0748842			mahler	0.937245	0.466531	0.328204
amadeus	-0.0160306	0.0269519	-0.00407179		mahler	0.130945	0.242962	0.196092
amadeus	0.0440449	0.0367719	-0.0310049		mahler	0.131203	0.0977305	0.204047
amadeus	0.00873446	0.0348913	0.0510117		mahler	0.934704	0.19287	0.56864
amadeus	0.0541356	0.0116892	-0.00450791		mahler	0.0556162	0.1461	-0.0301952
amadeus	-0.165795	0.0139662	0.0486981		mahler	0.0739419	0.0812474	0.111288
amadeus		-0.0255117			mahler	0.400105	0.0764641	0.406615
amadeus		-0.0412802			mahler	0.240616	0.0798145	0.245668
amadeus	-0.071993	0.0594009	0.0236577		mahler	0.188785	0.240599	0.236268
amadeus	0.0263657	-0.0116414	0.0181313		mahler	0.626339	0.0448667	0.182087
amadeus	-0.0154545	0.00602574	0.151188		mahler	0.0835588	0.113868	0.0469827
amadeus	0.340035	0.0380616	-0.0545628		mahler	0.146259	0.0932895	0.0974342
amadeus	0.00563798	0.00983264	-0.0565634		mahler	0.233234	0.243744	0.108903
amadeus	0.0099346	0.01711	0.00878163		mahler	0.177256	0.302026	0.15144
amadeus	0.0243938	-0.0387549	-0.0161841		mahler	0.185125	0.0123084	0.0910781
amadeus	0.045959	-0.034165	-0.0121369		mahler	0.28815	0.288672	0.488091
amadeus	0.0146564	-0.00952949	-0.00323241		mahler	0.561836	0.183623	0.339388
amadeus	0.0443492	0.0145973	0.0520808		mahler	0.413336	0.0785258	0.0864143
amadeus	-0.0459026	-0.0131627	0.0470909		mahler	0.233138	0.279852	0.16467
amadeus	0.0596149	-0.0132216	0.044511		mahler	0.0708478	0.317616	0.233309
amadeus	-0.0513118	-0.0143278	-0.00978532		mahler	0.12328	0.311872	0.162857
amadeus	0.0276065	-0.0357268	-0.036129		mahler	0.529839	0.532699	0.41008
amadeus	0.068865	0.0381173	0.0040755		mahler	0.27451	0.139636	0.325105
amadeus	-0.000438466	-0.0639783	-0.0032389		mahler	0.466638	0.0805488	0.269361
amadeus	0.00104724	0.00517127	0.0733766		mahler	0.0989398	0.099479	0.0266147
amadeus	0.0417419	-0.0265716	0.00129663		mahler	0.127807	0.0699727	0.069792
amadeus	0.0875539	-0.0193335	0.0850077		mahler	0.286698	0.335199	0.131363
amadeus	-0.0189435	-0.00915018	0.039406		mahler	0.157163	0.204653	0.0968901
amadeus	-0.106945	-0.014781	0.118809		mahler	0.219604	0.102633	0.113666
amadeus	0.0220268	-0.0527719	0.0368576		mahler	0.180293	0.157069	0.12178
amadeus	-0.0456386	-0.0076369	-0.00205366		mahler	0.156882	0.258765	0.0979532
amadeus	-0.00500747	-0.0114727	0.0475023		mahler	0.142109	0.105963	0.135807
amadeus	-0.00826242	-0.0275403	-0.0430016		mahler	0.0738509	0.103862	0.0140837
amadeus	0.0648367	0.00912325	0.0830697		mahler	0.134586	0.291101	0.154918
amadeus	-0.015805	0.0147997	-0.0294755		mahler	0.117671	0.242121	0.10573
amadeus	-0.00532713	-0.0214544	0.0284364		mahler	0.205167	0.218675	0.0162738
amadeus	0.0604197	0.0166274	0.117261		mahler	0.43838	0.39292	0.218276
amadeus	-0.0305931	0.0331434	-0.0272179		mahler	0.309612	0.291676	0.235985
amadeus	-0.0151769	-0.0298522	-0.0432852		mahler	0.126293	0.308825	0.234911
amadeus	0.0659469	0.00648939	0.00706925		mahler	0.532104	0.169285	0.45062
amadeus	-0.0449687	0.0280734	-0.00170363		mahler	0.193604	0.258467	0.226863
amadeus	0.116151	-0.00082799	0.00141709		mahler	0.129766	0.140476	-0.0659142
amadeus	0.00328692	0.0293602	-0.0279445		mahler	0.480157	0.293587	0.381909
amadeus	-0.0361814	-0.0330026	-0.077157		mahler	0.142452	0.189231	0.0337807
amadeus	-0.0762992	0.0161932	0.0201127		mahler	0.891103	0.872863	0.78315
amadeus		-0.0168921			mahler	0.210857	0.118203	-0.00674543
amadeus	0.0614442	0.0388573	0.0553255		mahler	0.162241	0.0803766	0.14672
amadeus	0.0496445	0.0106278	-0.0475681		mahler	0.255584	0.13611	0.241723
amadeus	-0.0622623	-0.0138429	0.0220123		mahler	0.157929	0.134876	0.0431414
amadeus	-0.0395034	-0.00232092	0.0358224		mahler	0.152121	0.0455615	0.0495577
amadeus	-0.0362922	-0.00582226	-0.00933269		mahler	0.0935988	0.184597	0.0722308
amadeus	-0.00214277	-0.011231	-0.000903136		mahler	0.0703185	0.0952047	0.060988
amadeus	-0.0305735	-0.0120556	0.0791223		mahler	0.317751	0.302093	0.323089
amadeus	-0.0952723	0.0211185	0.0346116		mahler	0.0825651	0.18326	0.0459976
amadeus	0.0484339	0.000214451	0.0010991		mahler	0.157728	0.109566	0.0449226
amadeus	-0.00652504	0.00782869	-0.0166829		mahler	0.533202	0.406396	0.572683
amadeus	0.0211483	-0.00457376	0.00957953		mahler	0.0541416	0.0872619	0.00937733
amadeus		0.0537839			mahler	0.0511778	0.0985354	0.153521
amadeus	-0.0120797	0.00311436	-0.00632708		mahler	0.877507	0.0490437	-0.217679
amadeus	0.0123989	-0.0214278	0.0124258		mahler	0.717206	0.242486	0.416923
amadeus	0.183753	-0.0305049	-0.0114994		mahler	0.530965	0.230008	0.297407
amadeus	0.0661683	-0.0873415	-0.013243		mahler	0.150497	0.136785	0.0299564
amadeus	0.0179849	0.0249832	-0.00587686		mahler	0.158138	0.0671269	-0.0180706
amadeus	-0.0453401	-0.0118116	-0.0345254		mahler	0.204344	0.200477	0.0749475
amadeus	-0.00259842	0.0235992	0.0336286		mahler	0.134793	0.113559	0.0365867
amadeus	0.0348642	0.000201499	-0.0168413		mahler	0.727536	0.509717	0.688341
amadeus	0.0285906	-0.0367789	-0.0553244		mahler	0.0806675	0.279913	0.127034
amadeus	0.0230431	-0.0101603	0.0208513		mahler	0.175844	0.142185	0.157667
amadeus	-0.0114607	-0.0129212	-0.0223913		mahler	0.120134	0.0693967	-0.0293595
amadeus	0.0294942	0.039337	0.00526878		mahler	0.122301	0.0932399	0.147194
amadeus	0.175691	-0.0810949	0.0756865		mahler	0.72203	0.225479	0.409904
amadeus	-0.0505115	0.046063	-0.0105287		mahler	0.706244	0.124491	-0.0376064
amadeus	-0.00119995	-0.0239469	-0.0213721		mahler	0.478806	0.0957248	0.184454
amadeus	0.0165233	-0.0206007	-0.00554406		mahler	0.0994792	0.0802662	0.0382996
amadeus	0.00810266	0.0205075	0.0786445		mahler	0.0727829	0.112189	0.126347
amadeus	-0.011336	0.00145194	-0.0359943		mahler	0.698445	0.507821	0.555313
amadeus	0.0258852	-0.0113108	0.0214502		mahler	0.202921	0.158731	-0.00446768
amadeus	-0.461117	-0.0449313	0.0958174		mahler	0.106837	0.0418777	-0.0303996
amadeus	0.0120704	-0.00694722	-0.0478142		mahler	0.0428758	0.0401521	-0.00197322
amadeus	-0.113604	-0.0177823	0.185355		mahler	0.114886	0.115148	0.180708
amadeus	0.0678038	0.0154428	-0.0712921		mahler	0.178797	0.313105	0.221749
amadeus	-0.054107	0.0430733	-0.166878		mahler	0.372295	0.0746628	0.0959244
amadeus	0.0247874	-0.0320643	0.0352936		mahler	0.170206	0.102894	0.137337
amadeus	-0.0236603	-0.0222586	0.0287765		mahler	0.0583824	0.16292	-0.060678
amadeus	0.0575289	-0.093127	-0.0283887		mahler	0.781424	0.46851	0.388171
amadeus	0.0195169	0.044493	0.0244465		mahler	0.0604252	0.127732	-0.0935801
amadeus	0.0091711	-0.0129148	0.0326535		mahler	0.119323	0.137077	0.17036
amadeus	0.0467669	0.0137204	-0.060701		mahler	0.119162	0.0656845	0.117082
amadeus	0.0669075	0.0101124	0.0323913		mahler	0.0925251	0.237813	0.124983
amadeus	-0.0316632	0.0157147	-0.0206929		mahler	0.645409	0.148931	0.26328
amadeus	-0.00778796	-0.0284804	-0.0371087		mahler	0.181154	0.292638	0.250553
amadeus	0.0468835	0.0126149	-0.0120582		mahler	0.213555	0.0459406	0.190386
amadeus	-0.0414876	-0.00876692	-0.0600865		mahler	0.0842093	0.09228	0.0289066
amadeus	-0.0202258	-0.00908338	-0.0472558		mahler	0.0708045	0.0951419	0.0155252
amadeus	0.00941862	0.0177245	-0.039094		mahler	0.0994086	0.186298	-0.0296763
amadeus	0.0495771	-0.0259498	0.020358		mahler	0.0196839	0.128756	0.00490261
amadeus	-0.0239374	-0.0462333	0.0218244		mahler	0.0882186	0.0996869	0.0509992
amadeus	-0.00385288	0.013868	0.00661185		mahler	0.0211757	0.145567	-0.0369443
amadeus	-0.00355947	-0.0143472	0.0286205		mahler	0.0335473	0.0507464	0.032844
amadeus	-0.0211044	-0.0291545	-0.0383387		mahler	0.0299829	0.0716965	-0.0243787
amadeus	-0.0226934	0.0196328	0.103895		mahler	0.351177	0.141575	0.380573
amadeus	-0.00382383	0.00115761	0.0318089		mahler	0.0599204	0.152757	0.145466
amadeus	0.0139707	0.00552014	0.0409507		mahler	0.0888954	0.183938	0.519723
amadeus		-0.0505476			mahler	0.12622	0.0968887	0.146359
amadeus	0.00822341	0.0216481	0.00747542		mahler	0.048827	0.223617	0.139756
amadeus	0.0966875	0.0520415	0.0295158		mahler	0.0214664	0.0779839	0.0595251
amadeus	-0.0531924	-0.00297501	-0.10119		mahler	0.0262316	0.14815	0.108692
amadeus	0.0273383	-0.0347427	0.000383971		mahler	0.0944066	0.133865	-0.0537754
amadeus	-0.0671012	-0.0350179	0.0316068		mahler	-0.00551444	0.144236	0.0904245
amadeus	0.0121396	0.017352	0.0218789		mahler	0.000390776	0.0453054	0.0128073
amadeus	0.0166246	-0.000292793	0.00220659		mahler	0.134131	0.119601	0.371997
amadeus		-0.0176623			mahler	-0.0163025	0.0879475	0.0694585
amadeus	0.0123135	0.02666	-0.0445616		mahler	-0.00318184	0.13596	0.0870978
amadeus	-0.0796076	-0.0257143	-0.106275		mahler	0.0312157	0.149908	0.0785909
amadeus	0.0585027	-0.00566025	0.0130538		mahler	0.00965584	0.105211	0.215157
amadeus	-0.0016135	0.00829379	-0.00675103		mahler	0.00313124	0.0828718	-0.0666604
amadeus	-0.000732737	-0.00906642	-0.0444155		mahler	0.0107413	0.0566623	0.0326922
amadeus	-0.0687078	0.00308492	-0.00516805		mahler	-0.0177841	0.055388	0.0543832
amadeus	0.231408	0.0114978	-0.015675		mahler	-0.0535392	0.0798835	0.0110975
amadeus	-0.0281536	-0.0345888	-0.0282049		mahler	0.0216786	0.0468866	0.115797
amadeus		0.00625576			mahler	-0.0794066	0.0624406	0.0312523
amadeus	0.101138	0.0287545	0.0497864		mahler	-0.0196613	0.0547773	0.0474748
amadeus	0.0897575	0.0368114	0.0590836		mahler	0.0939571	0.0680676	0.00791259
amadeus	0.0852131	0.0585217	0.115256		mahler	0.000983386	0.25126	0.0908743
amadeus	0.182805	0.0769888	0.142581		mahler	-0.175004	-0.00786359	0.0973826
amadeus	0.112687	-0.00328322	0.0150373		mahler	-0.178144	0.106431	0.0855805
amadeus	-0.0772618	0.0075161	-0.0587233		mahler	-0.356495	0.205782	-0.286017
amadeus	0.0105075	-0.0289128	0.0339939		mahler	-0.0584719	0.0507322	-0.0087349
amadeus	-0.0101792	0.0316762	0.0669875		mahler	-0.12796	0.085602	0.0623852
amadeus	-0.0380358	0.0112362	0.00571141		mahler	-0.12392	0.0771263	0.386633
amadeus	0.0138913	0.00684906	0.0315989		mahler	0.0724106	0.0570304	0.10784
amadeus		0.0455203			mahler	-0.106885	0.211993	0.181687
amadeus	0.0957776	0.0297066	0.0600704		mahler	0.000710076	0.0982173	-0.0449146
amadeus	-0.0459468	-0.00734262	-0.0700356		mahler	-0.219873	0.284516	0.410882
amadeus	0.0989735	0.014438	0.00516123		mahler	-0.289678	0.190623	0.0877962
amadeus	0.0126398	0.0619586	0.0536422		mahler	-0.113019	0.0630199	0.0197081
amadeus	0.050803	-0.00172535	-0.0147919		mahler	0.0374011	0.236872	0.197783
amadeus	-0.0349035	0.0177455	0.0115962		mahler	-0.1163	0.0312499	0.286064
amadeus	0.0611012	0.00827056	-0.055003		mahler	-0.239817	-0.0145271	0.13697
amadeus	-0.0349125	0.0136661	0.00358294		mahler	-0.175086	0.0784051	0.108434
amadeus	0.065542	0.156851	0.080722		mahler	-0.199961	0.132243	0.0617835
amadeus	-0.0564637	0.0109043	-0.0815565		mahler	-0.054826	0.0295868	-0.0166519
amadeus	-0.00673404	-0.00908982	0.00599954		mahler	-0.0258089	0.192243	0.0740127
amadeus	-0.402089	-0.0105444	0.00326816		mahler	0.0252841	0.101765	0.265835
amadeus	0.125368	0.057552	0.0746145		mahler	0.0291559	0.00348247	0.132216
amadeus	0.0728595	-0.0169621	-0.00572947		mahler	0.0975512	0.272805	0.632085
amadeus	-0.0589813	0.0365043	0.132296		mahler	-0.0586891	0.0629332	0.100723
amadeus	-0.0289871	0.00759153	-0.0963146		mahler	0.0863876	0.043116	0.197522
amadeus	0.104129	0.00984784	0.0485669		mahler	0.000559055	0.0708504	0.0972713
amadeus	0.0362746	0.0234353	0.0169414		mahler	-0.00298594	0.074949	0.0357988
amadeus	-0.0190301	0.0139681	0.0503845		mahler	0.0641004	0.236008	0.0471534
amadeus	0.108477	0.0228341	-0.0345925		mahler	-0.116783	0.0933223	0.0596418
amadeus	0.058187	0.108863	0.109858		mahler	-0.00890211	0.0407843	-0.00927092
amadeus	0.0390874	0.031688	0.0227745		mahler	-0.136807	0.0956392	0.502838
amadeus	0.0378555	0.0207614	-0.0388732		mahler	0.0150476	0.0114263	0.0566619
amadeus	-0.116237	-0.0213764	-0.0458345		mahler	-0.0435185	0.0990757	0.2065
amadeus		0.0346886			mahler	-0.189366	-0.0722369	-0.124588
amadeus	-0.057634	-0.0108217	-0.0228176		mahler	-0.0214837	0.0824008	0.1563
amadeus	-0.0431011	0.0379357	0.0593974		mahler	-0.0172028	0.0628077	0.0215309
amadeus	-0.0382027	0.0079292	-0.0252774		mahler	-0.043905	-0.00510465	0.150355
amadeus	-0.0229671	-0.0229375	0.00334429		mahler	0.020075	0.169454	0.119405
amadeus	0.0422559	0.0599203	-0.0136848		mahler	0.0065789	0.111568	0.10985
amadeus	0.120241	0.0587743	0.121263		mahler	-0.0470291	0.0803379	0.00822582
amadeus	0.0878374	0.0573773	0.0639832		mahler	-0.0180357	0.0557631	-0.0141126
amadeus	-0.0508051	0.0177913	0.00464171		mahler	0.0365936	0.088636	0.0649199
amadeus		-0.00382812			mahler	-0.0314106	0.0526334	0.086771
amadeus	0.631735	0.625962	0.674167		mahler	0.000513024	0.0814716	-0.0302693
amadeus	0.0860154	0.0728633	0.0939646		mahler	-0.0560815	0.1402	0.0715554
amadeus	0.100564	0.0824316	0.0779931		mahler	0.0242281	0.1243	0.14375
amadeus	0.0594665	-0.0344816	0.0326648		mahler	0.042344	0.053868	-0.00481165
amadeus	0.0289638	0.00379431	0.0160751		mahler	-0.0382795	0.131946	0.0979161
amadeus	0.0267837	0.0192201	0.00792566		mahler	-0.033944	0.0878546	-0.00480492
amadeus	0.0686621	0.00670073	-0.00918241		mahler	-0.166848	0.00516426	-0.0682079
amadeus	-0.0129907	0.0594241	0.0372924		mahler	-0.0512096	0.0351285	0.0402253
amadeus	0.0735941	0.0612525	0.10346		mahler	0.134769	0.0911739	0.0524325
amadeus	-0.143795	0.0076922	-0.126863		mahler	0.0277618	0.120673	0.0432155
amadeus	-0.0302361	0.01313	0.00538325		mahler	-0.0620753	0.121774	0.0807154
amadeus	-0.0271107	0.0354562	0.0110643		mahler	-0.043011	-0.0202876	-0.0759538
amadeus	0.02298	0.00500444	-0.00294184		mahler	-0.0577419	-0.0212478	-0.162032
amadeus	0.0680547	0.0837306	0.0773		mahler	-0.0720574	0.0930764	0.0654618
amadeus	0.58204	0.569111	0.653033		mahler	0.0468788	0.0604329	0.0553076
amadeus	0.728949	0.669112	0.658429		mahler	-0.201947	0.0831859	0.0287589
amadeus	0.388814	0.614228	0.540401		mahler	-0.0181597	0.172005	0.0136383
amadeus	0.610098	0.585176	0.648788		mahler	-0.0307206	0.0741141	-0.0331553
amadeus	0.619083	0.657851	0.561654		mahler	0.208569	0.16536	0.0257399
amadeus	0.442496	0.596441	0.570363		mahler	-0.0128715	0.0689595	0.0947032
amadeus	0.518991	0.716148	0.576082		mahler	-0.0542739	0.0741093	0.0502578
amadeus	0.495513	0.655824	0.603074		mahler	-0.0346069	0.24817	0.264135
amadeus	0.785493	0.749384	0.8521		mahler	-0.0862829	0.128673	-0.0242204
amadeus	0.562788	0.713371	0.656163		mahler	-0.0817163	0.029296	-0.00308689
amadeus	0.023095	0.104436	0.0839948		mahler	-0.067465	0.100597	0.0386133
amadeus	0.0315315	-0.00273859	0.164785		mahler	0.028268	0.0771881	0.155095
amadeus	0.00415041	0.00589619	-0.0173948		mahler	-0.0379578	0.138752	0.0191776
amadeus	0.120973	0.023848	0.107531		mahler	0.0467603	0.19609	0.0700457
amadeus	0.0275373	0.0438763	0.019838		mahler	-0.0198545	0.0725407	-0.0176912
amadeus	0.638758	0.610772	0.646364		mahler	0.0355038	0.0895247	0.0165841
amadeus	-0.0495181	-0.0178812	-0.0137733		mahler	-0.0656742	-0.0343047	-0.0428213
amadeus		0.0641093
amadeus	0.793355	0.670823	0.839283
amadeus	0.0115769	0.0245211	0.0105024
amadeus	0.0128627	0.0438932	0.0119923
amadeus	0.0178608	0.00659832	0.0222158
amadeus	-0.0410343	0.0206302	0.0264661
amadeus	0.0505082	-0.0247437	0.137357
amadeus	0.739968	0.698248	0.797351
amadeus	0.0376398	0.0650462	0.00743662
amadeus	0.125336	-0.00799241	0.0275676
amadeus	0.0818926	0.0960858	0.0939572
amadeus	-0.000229427	0.00475312	0.00543006
amadeus	-0.0385093	0.0333879	0.049215
amadeus	0.021011	0.0195609	0.143945
amadeus	0.0179571	0.0267195	-0.00518663
amadeus	0.055711	0.10351	0.07662
amadeus	0.0236218	-0.0174071	0.0521607
amadeus	0.582536	0.574442	0.626656
amadeus		0.0515528
amadeus	0.00336931	0.00578315	0.0229224
amadeus	-0.0228982	-0.0249945	0.034173
amadeus	0.0440805	0.0355284	0.0422475
amadeus	0.0101659	0.00762038	-0.0471358
amadeus	-0.0266605	0.0182747	0.00504561
amadeus	-0.0354572	0.0340101	-0.0194671
amadeus	-0.0227257	0.0465986	0.0500348
amadeus	0.183968	0.0224424	-0.065927
amadeus	-0.0495406	-0.00593789	-0.0177638
amadeus	-0.0298253	0.00680687	-0.0416332
amadeus	0.0177816	0.039285	-0.000848373
amadeus	-0.0297114	0.00601324	0.0108095
amadeus	0.0782852	0.00381713	0.0406964
amadeus	0.0615346	0.0130914	0.00682198
amadeus	0.0565807	0.00192408	-0.00931902
amadeus	-0.073057	-0.00698337	0.0231103
amadeus	-0.149208	0.017828	-0.0830329
amadeus	0.0640384	0.0160283	-0.0346732
amadeus	0.0558727	0.0112845	-0.000646538
amadeus	0.0909849	0.002794	-0.000200137
amadeus	-0.0130153	0.00813242	-0.00560197
amadeus	-0.0124441	0.0320082	0.015704
amadeus	0.0672256	0.0439003	-0.00614364
amadeus	0.0545562	0.0132513	0.0417524
amadeus	0.150835	0.0817798	0.0935452
amadeus	0.000823979	-0.0390666	-0.00793313
amadeus	-0.0489541	-0.00215544	0.025459
amadeus	0.018371	0.0137224	-0.0449676
amadeus	-0.0248163	-0.0311786	-0.0768849
amadeus	0.00274644	0.0667015	0.120405
amadeus	0.0249138	-0.0155178	-0.0702154
amadeus	-0.0536369	0.00742897	-0.0110855
amadeus		-0.0170076
amadeus	-0.00334038	-0.0264829	0.0385531
amadeus	0.0179258	0.0171776	-0.00697524
amadeus		0.0263939
amadeus	-0.0180945	0.0167069	-0.00121266
amadeus	0.00184847	0.0545883	-0.0328504
amadeus	0.00348828	0.00187971	-0.0508738
amadeus	-0.0457682	-0.0446243	-0.0254785
amadeus	0.0826243	-0.00162761	0.0883004
amadeus	-0.0807561	-0.0436353	-0.0765743
amadeus	-0.0248513	0.0088529	-0.044912
amadeus	0.0478014	0.00887546	-0.0123256
amadeus	0.00765615	0.008402	-0.00826087
amadeus	0.0374251	-0.0341448	-0.00831765
amadeus		0.00224446
amadeus	-0.0332068	-0.00406203	-0.022413
amadeus	-0.671472	-0.044025	0.146298
amadeus		0.0330389
amadeus	0.0249155	-0.00873235	0.113309
amadeus	-0.212536	-0.0167913	-0.0777227
amadeus	0.0308644	0.0341452	0.0291938
amadeus	0.00631255	0.000188744	0.00504556
amadeus	-0.00628246	-0.00675305	0.00369335
amadeus	0.0481814	0.041531	0.0355149
amadeus	-0.0438843	-0.0326676	-0.0467721
amadeus	-0.0315188	0.00996557	-0.013043
amadeus	0.0305733	0.0418062	-0.0243795
amadeus	-0.0103906	0.0274427	-0.0504946
amadeus	0.0476799	-0.0112639	0.0106672
amadeus	0.0141716	-0.0324076	-0.00687996
amadeus	0.0472879	0.0447822	-0.0380138
amadeus	0.00338494	0.00955629	0.0560945
amadeus	-0.0372205	-0.00897556	0.0762717
amadeus	-0.0205825	0.0310416	0.116994
amadeus	0.0258815	-0.0465508	0.0300964
amadeus	0.0209665	-0.00840962	-0.00721217
amadeus	0.0019299	-0.00828873	0.0908883
amadeus	-0.0447822	0.0185313	-0.0368686
amadeus	-0.00594586	0.0134459	-0.0285747
amadeus	-0.252267	0.0261106	0.261696
amadeus	-0.000592067	0.0190406	0.125844
amadeus	0.0142524	0.0257658	-0.0181122
amadeus	0.0202219	-0.00356084	0.0376784
amadeus	0.0215492	-0.0114308	0.0102407
amadeus	-0.0337418	-0.00916966	0.0222872
amadeus	0.0652689	-0.0141355	0.0237787
amadeus	0.0427333	0.00541453	-0.075073
amadeus	-0.0617478	0.0459765	0.275423
amadeus	0.0311842	0.0217912	0.00389974
amadeus	0.0883454	-0.00676645	-0.087383
amadeus	-0.113414	0.0122412	0.0291274
amadeus	-0.000648975	0.00317827	-0.0216165
amadeus	-0.00902354	-0.00487982	-0.0606233
amadeus	-0.0548536	0.00978274	-0.00112289
amadeus	0.028898	0.000108445	0.0218075
amadeus	-0.0819544	-0.0269841	0.0237378
amadeus	0.0235437	-0.037379	-0.0342548
amadeus	0.113123	-0.0132782	0.0450233
amadeus	-0.0184086	-0.0181241	-0.0435065
amadeus	-0.102087	0.0372026	0.127769
amadeus	-0.068242	-0.0139523	-0.0361796
amadeus	0.0130261	0.000384493	0.0591831
amadeus	0.0578761	-0.0310188	-0.0191523
amadeus	0.0321107	-0.0111461	-0.00613949
amadeus	0.0368482	0.0308021	0.0276432
amadeus	0.0476609	-0.0233324	-0.0255646
amadeus	0.007583	-0.0115872	-0.041706
amadeus	-0.0421272	0.0382688	-0.000213802
amadeus	0.0673047	0.0146504	0.162005
amadeus	0.012647	0.0257512	-0.0201163
amadeus	0.0177968	0.0908127	-0.0607651
amadeus	-0.0280781	-0.0188197	-0.0279357
amadeus	0.189659	-0.0111936	-0.0476906
amadeus	-0.0704068	-0.0310954	-0.00201162
amadeus	0.275145	0.0187541	-0.168299
amadeus	-0.0135861	0.00184192	-0.00316787
amadeus	-0.00063413	0.0316231	0.0157344
amadeus	0.00134429	-0.017102	0.0327181
amadeus	-0.0267808	0.0103958	0.0316173
amadeus	0.0537165	0.0260818	-0.0286811
amadeus	0.114697	0.020562	-0.0163486
amadeus	0.0397573	-0.00295804	0.0124762
amadeus	-0.0111364	0.00851853	-0.000463617
amadeus	0.0363225	0.011773	0.0944694
amadeus	0.04763	-0.00376219	-0.0254172
amadeus	-0.40405	-0.0112766	-0.0745609
amadeus	0.0711558	-0.0158112	0.0108397
amadeus	-6.3958e-05	-0.0157107	-0.0274506
amadeus	0.0518935	-0.0280389	0.0178894
amadeus	-0.00284865	-0.0119602	-0.00756502
amadeus	0.00827066	-0.0255456	0.00415484
amadeus	-0.0657468	-0.0386903	-0.018922
amadeus	-0.0684402	-0.0844302	-0.022545
amadeus	0.0342289	0.0190457	0.0231073
amadeus	0.0550824	-0.0185245	-0.00694146
amadeus	0.0542461	0.00266868	0.218659
amadeus	0.0104172	0.0429049	0.0237087
amadeus	-0.00199277	-0.0756279	0.0796844
amadeus	0.00240365	0.0165899	0.075014
amadeus	0.0316115	0.0268673	-0.0904826
amadeus	0.0551357	-0.00500492	0.00452584
amadeus	0.0312329	0.00396173	-0.0141377
amadeus		-0.0236618
amadeus		0.0270217
amadeus	-0.0430208	-0.0237142	-0.0215823
amadeus	-0.0190766	-0.0604334	-0.0445871
amadeus	-0.0495201	-0.0417309	-0.0497219
amadeus	-0.0200558	0.00560477	0.040048
amadeus	0.0667988	0.0148688	-0.00647864
amadeus	-0.01299	-0.0243157	0.00759848
amadeus	-0.188917	-0.0138583	-0.0541277
amadeus	-0.0338991	-0.0561179	-0.0331024
amadeus	-0.18695	-0.0115017	-0.0237771
amadeus		0.00544779
amadeus	0.0307461	-0.0212198	-0.00226598
amadeus	-0.015849	-0.0181453	-0.0217489
amadeus	0.224105	-0.00961359	0.0716898
amadeus	-0.0559577	-0.0119124	0.0624386
amadeus	0.0242613	-0.0020041	0.0113609
amadeus	-0.0215248	-0.00784197	-0.0555962
amadeus	0.0561633	-0.0046135	-0.0353245
amadeus	-0.0436568	0.0210923	-0.0227355
amadeus		0.0258718
amadeus	-0.031393	-0.0161572	-0.00937951
amadeus	0.0414628	-0.00920111	-0.0173577
amadeus	0.0159752	0.0203864	0.00818779
amadeus	0.00615905	0.0144098	0.0410892
amadeus	0.0117158	-0.0109588	0.210773
amadeus	0.0532703	0.00185201	-0.0473767
amadeus	0.0162427	0.0363527	-0.0655311
amadeus	0.0176334	-0.0228838	0.00220511
amadeus	0.0776962	0.0779887	0.0486497
amadeus	0.0193432	0.00981229	-0.0272806
amadeus	-0.0008785	-0.0152408	-0.0201646
amadeus	0.0288628	0.0107119	0.0216625
amadeus	0.0275164	0.0168685	0.0306444
amadeus	-0.0780939	0.0299825	0.0495403
amadeus	-0.101509	0.00515267	-0.0596251
amadeus	0.0413422	0.00388867	0.242362
amadeus	-0.0318507	-0.0225503	-0.00158784
amadeus	0.00472577	0.00467293	-0.00629985
amadeus	-0.0119454	0.00431421	-0.0514704
amadeus	0.209131	-0.0210081	-0.253784
amadeus	0.0225104	-0.000544688	-0.0598994
amadeus	-0.0466665	0.0463632	0.0603145
amadeus	0.132758	-0.0377628	-0.236674
amadeus	-0.0424404	0.0568992	-0.131122
amadeus	0.0865376	-0.00196307	0.00858409
amadeus	-0.0109115	-0.00567199	-0.0343341
amadeus	-0.0256154	-0.0392953	0.00499542
amadeus	0.0128299	0.0192954	0.0313147
amadeus	0.0374414	-0.0082689	0.00891445
amadeus	0.0203179	-0.0427138	-0.149589
amadeus	0.065159	0.0101397	0.0299607
amadeus	-0.176534	0.0106348	-0.0304633
amadeus	-0.0657697	-0.027553	0.126173
amadeus	-0.0413275	-0.00838671	-0.00752399
amadeus	0.0426616	-0.0342865	-0.026692
amadeus	-0.0344561	-0.0114885	0.0521522
amadeus	0.040801	0.0384537	-0.0724869
amadeus	-0.0133523	0.00111591	-0.0216325
amadeus	0.0249351	-0.00230357	-0.0008787
amadeus	-0.0274388	0.0407654	-0.0695733
amadeus	-0.0446539	-0.0248162	0.0371298
amadeus	0.0278807	-0.00236509	0.00928339
amadeus	-0.00592698	0.0229979	-0.0378414
amadeus	-0.0257745	-0.0402848	-0.0135575
amadeus	-0.0314269	0.00861348	-0.0359893
amadeus	0.0415076	-0.0127414	0.0287551
amadeus	-0.0186544	0.0298414	-0.00769987
amadeus	0.0253669	0.0197145	-0.0474902
amadeus	-0.011606	0.0146393	0.0264308
amadeus	-0.0876323	0.0119458	-0.0237838
amadeus	-0.0340572	-0.00468079	-0.044927
amadeus	0.00541918	-0.00736823	0.0437133
amadeus	-0.0639852	0.000318395	0.018561
amadeus	0.0744262	0.00711668	-0.0263474
amadeus	0.0141628	0.00603706	-0.00176091
amadeus		0.0398093
amadeus	-0.00815053	-0.020755	0.0282298
amadeus	0.0314655	-0.0173547	0.0139945
amadeus	-0.021632	0.0049411	-0.0256065
amadeus	-0.0434049	0.0546099	-0.0629637
amadeus	0.00569998	0.0104934	0.0238426
amadeus	0.0153769	0.00908447	0.00541076
amadeus	-0.140009	0.00733581	-0.072171
amadeus	-0.098735	0.0273236	-0.0863557
amadeus		-0.0211331	-0.000774876
amadeus	0.0158166	-0.016059	-0.0414113
amadeus	0.0290121	-0.0279966	-0.0461435
amadeus	0.0566132	0.00964976	-0.0998706
amadeus	0.0258364	0.012061	0.033701
amadeus	0.017115	-0.00307368	0.03543
amadeus	-0.0158865	-0.0360773	-0.0261698
amadeus	-0.0027907	0.0114107	-0.0043568
amadeus	0.0245034	-0.0260286	-0.0307331
amadeus		-0.0243808
amadeus	0.0879761	0.0329418	-0.0355777
amadeus	-0.0343512	-0.0312734	-0.0165056
amadeus	0.00654966	0.0156392	-0.15256
amadeus	0.00122037	-0.0265103	0.00411694
amadeus	0.118068	0.025074	-0.0230031
amadeus	-0.000636318	0.0221904	0.0617922
amadeus	-0.00325359	-0.0192885	-0.00771198
amadeus	0.0119163	-0.0155886	-0.0049791
amadeus	0.121668	0.00248949	0.0188714
amadeus	0.0227079	-0.0424837	0.00913619
amadeus	-0.046997	-0.0136547	-0.0693631
amadeus	0.00397022	-0.00524642	0.0512459
amadeus	-0.069622	0.00185493	0.0124159
amadeus	-0.000736888	-0.0253283	-0.0198339
amadeus	0.00460476	0.0205515	0.0322976
amadeus	-0.049461	-0.0362246	-0.0269447
amadeus	0.00528289	-0.00280203	0.0271596
amadeus	0.0469105	-0.0710194	-0.0260079
amadeus	0.0386432	-0.0111371	0.014982
amadeus	0.0398476	-0.00760221	0.0152063
amadeus	0.101568	-0.00216722	0.00887189
amadeus	-0.00963836	0.000713663	0.0148288
amadeus		-0.0267438
amadeus	-0.00794259	-0.00258439	0.0233576
amadeus	0.019077	0.0960827	-0.016269
amadeus	0.0258038	-0.0339185	0.0332621
amadeus	0.107922	-0.0629602	0.0361164
amadeus	-0.00297907	0.00967241	-0.00404735
amadeus	0.0524434	0.0321451	-0.0196888
amadeus	0.00410036	-0.0495147	0.00938742
amadeus	0.0103822	-0.120578	-0.048522
amadeus	-0.032486	0.00156623	0.00624122
amadeus	0.0833991	-0.0215472	-0.00419531
amadeus	-0.0301168	-0.0300974	-0.0415016
amadeus	0.0167862	0.0270561	0.0514197

## Sheet: fig_S5e
CAN_reset_model_xcorr_peak_phase
-0.0175
-0.0353
-0.053
-0.0708
-0.0886
-0.1063
-0.1241
-0.1419
-0.1597
-0.1775
-0.1953
-0.2131
-0.2308
-0.2486
-0.2664
-0.2843
-0.3023
-0.3205
-0.3389
-0.3575
-0.3782
-0.3984
-0.4195
-0.4437
-0.4716
0.8443
0.825
0.8058
-0.5117
-0.5291
-0.5466
-0.5641
-0.5817
-0.5993
-0.6169
-0.6349
-0.0617
-0.081
-0.0998
-0.7395
-0.7586
-0.777
-0.7951
-0.8131
-0.8309
-0.8488
-0.8666
-0.8844
-0.9022
-0.9199
-0.9377
-0.9554
-0.973
-0.9904
-0.3877
-0.4072
-0.4271
-0.4474
-0.4679
-0.4884
-0.5089
0.182
0.1634
0.1448
0.1262
0.1077
0.0893
0.0709
0.0526
0.0344
0.0162
-0.0019
-0.0199
-0.0379
-0.0559
-0.0737
-0.0919
-0.1104
-0.1301
-0.1522
-0.1756
-0.2011
0.4723
0.4355
0.3979
0.363
0.3323
0.3069
0.2807
0.259
0.2391
0.2202
0.2018
0.1836
0.1656
0.1476
0.1295
0.1116
0.0938
0.0761
0.0585
0.0409
0.0235
0.0061
-0.0113
-0.0285
-0.0457
-0.0629
-0.08
-0.0969
-0.1135
-0.1299
-0.1466
-0.1642
-0.1828
-0.2027
-0.2233
-0.2444
-0.2639
0.3913
-0.2939
0.2944
0.2701
0.2485
0.2288
0.2107
0.1939
0.1779
0.1616
0.1445
0.1268
0.1088
0.0907
0.0725
0.0543
0.036
0.0177
-0.0005
-0.0188
-0.0371
-0.0567
-0.0771
-0.121
-0.154
0.4619
0.4093
0.3801
0.3493
-0.2045
0.3102
0.2914
0.2739
1
0.9924
0.9742
0.9561
0.9379
0.9198
0.9017
0.8836
0.8655
0.8474
0.8293
0.8113
0.7932
0.7751
0.7571
0.739
0.721
0.703
0.6849
-0.0627
-0.0804
-0.0979
-0.1158
-0.1342
-0.1541
-0.1768
-0.2309
-0.2746
0.3732
0.3053
0.2786
0.2559
0.2375
0.2199
0.2095
0.1953
0.1778
0.1597
0.1414
0.1232
0.1049
0.0867
0.0685
0.0504
0.0323
0.0142
-0.0038
-0.0217
-0.0397
-0.0576
-0.0753
-0.0968
-0.1228
-0.8586
0.3923
0.3589
-0.1933
0.3212
0.3035
0.2863
0.2694
0.2525
0.9912
0.9733
0.9555
0.9376
0.1676
0.1505
0.1334
0.1163
0.0991
0.0819
0.0646
0.0472
0.0299
0.0124
-0.0051
-0.0226
-0.0401
-0.0577
-0.0753
-0.0929
-0.1104
-0.1272
-0.1435
-0.163
-0.1942
-0.2395
-0.9152
0.3529
0.3174
0.2883
0.2677
0.2465
0.2258
0.2056
0.1857
0.1662
0.1468
0.1275
0.1084
0.0894
0.0705
0.0518
0.0331
0.0146
-0.0038
-0.0222
-0.0405
-0.0586
-0.0768
-0.0885
-0.1154
-0.1329
0.424
0.41
0.3401
-0.203
0.289
0.2695
-0.2626
-0.2805
1
0.9882
0.9705
0.9528
0.9351
0.9175
0.8998
0.8822
0.8646
0.847
0.8294
0.8118
0.7942
0.7766
0.759
0.7415
0.7239
0.7064
0.6888
0.6713
0.6537
0.6362
0.6186
0.6009
0.5831
0.5652
0.5472
0.5291
0.511
0.4928
0.4746
0.4564
0.9917
0.9747
0.9576
0.9405
-0.0176
-0.0353
-0.0531
-0.0708
-0.0886
-0.1064
-0.1242
-0.142
-0.1598
-0.1776
-0.1954
-0.2132
-0.231
-0.2488
-0.2667
-0.2846
-0.3028
-0.3211
-0.3396
-0.3598
-0.3793
-0.3986
-0.425
-0.4542
-0.4815
0.8428
0.8236
-0.4943
-0.5117
-0.5291
-0.5467
-0.5642
-0.5818
-0.5994
-0.6174
-0.6372
-0.063
-0.0818
-0.7215
-0.7406
-0.7591
-0.7772
-0.7951
-0.813
-0.8308
-0.8487
-0.8664
-0.8842
-0.902
-0.9197
-0.9374
-0.955
-0.9724
-0.9896
-0.3892
-0.4091
-0.4294
-0.4499
-0.4704
-0.4909
0.2
0.1814
0.1627
0.1441
0.1256
0.1072
0.0888
0.0705
0.0523
0.0341
0.016
-0.002
-0.02
-0.038
-0.0557
-0.074
-0.0924
-0.1122
-0.1344
-0.1578
-0.1833
0.4898
0.4533
0.4152
0.3807
0.3498
0.324
0.2981
0.2765
0.2567
0.2378
0.2194
0.2013
0.1833
0.1652
0.1472
0.1293
0.1114
0.0937
0.0761
0.0585
0.041
0.0236
0.0062
-0.0111
-0.0283
-0.0455
-0.0626
-0.0796
-0.0964
-0.1127
-0.1292
-0.1466
-0.1652
-0.185
-0.2055
-0.2267
-0.2463
-0.2593
-0.2764
0.3122
0.2879
0.2663
0.2467
0.2287
0.2121
0.1962
0.1799
0.1626
0.1449
0.1268
0.1087
0.0904
0.0722
0.0539
0.0356
0.0174
-0.0009
-0.0192
-0.0388
-0.0592
-0.1033
-0.136
0.4796
0.4271
0.3978
0.3669
-0.1867
0.3279
0.309
0.2915
0.2747
1
0.9918
0.9736
0.9555
0.9374
0.9193
0.9012
0.8831
0.865
0.8469
0.8288
0.8108
0.7927
0.7747
0.7566
0.7386
0.7205
0.7025
0.6845
-0.0625
-0.0801
-0.098
-0.1163
-0.1363
-0.159
-0.2133
-0.2562
0.3908
0.3231
0.2964
0.2737
0.2555
0.2384
0.2289
0.2135
0.1958
0.1776
0.1593
0.141
0.1228
0.1045
0.0863
0.0682
0.0501
0.0321
0.0141
-0.0039
-0.0219
-0.0398
-0.0575
-0.0789
-0.1047
-0.8408
0.4101
0.3766
-0.1753
0.339
0.3213
0.3042
0.2873
0.2703
0.2533
0.9909
0.973
0.9552
0.1854
0.1683
0.1512
0.1341
0.1169
0.0997
0.0824
0.065
0.0476
0.0302
0.0127
-0.0048
-0.0223
-0.0399
-0.0575
-0.0751
-0.0926
-0.1094
-0.1256
-0.1451
-0.176
-0.2219
-0.8972
0.3707
0.3348
0.306
0.2854
0.2642
0.2434
0.2232
0.2034
0.1838
0.1644
0.1451
0.1259
0.1069
0.088
0.0692
0.0506
0.0321
0.0136
-0.0047
-0.023
-0.0412
-0.0593
-0.0709
-0.0977
-0.1152
0.4419
0.4282
0.3576
-0.1853
0.3062
-0.9991
-0.2452
-0.263
-0.2809
1
0.9881
0.9704
0.9527
0.9351
0.9174
0.8998
0.8822
0.8645
0.8469
0.8294
0.8118
0.7942
0.7766
0.7591
0.7415
0.7239
0.7064
0.6889
0.6713
0.6538
0.6362
0.6185
0.6007
0.5828
0.5648
0.5467
0.5286
0.5104
0.4922
0.474
0.4558
0.9922
0.9751
0.958
-0.0178
-0.0355
-0.0533
-0.0711
-0.0889
-0.1067
-0.1245
-0.1423
-0.16
-0.1778
-0.1956
-0.2134
-0.2312
-0.2491
-0.2671
-0.2853
-0.3036
-0.3221
-0.3423
-0.3619
-0.3814
-0.4056
-0.4363
-0.4644
0.8606
0.8414
-0.4769
-0.4942
-0.5117
-0.5292
-0.5467
-0.5643
-0.5819
-0.5999
-0.6197
-0.045
-0.0638
-0.7035
-0.7227
-0.7412
-0.7593
-0.7772
-0.7951
-0.8129
-0.8307
-0.8485
-0.8663
-0.884
-0.9018
-0.9195
-0.937
-0.9545
-0.9716
-0.9881
-1
-0.4114
-0.4319
-0.4524
-0.4729
0.218
0.1993
0.1806
0.162
0.1435
0.125
0.1066
0.0884
0.0701
0.052
0.0339
0.0159
-0.0021
-0.02
-0.0377
-0.056
-0.0744
-0.0942
-0.1165
-0.14
-0.1655
0.5072
0.471
0.4325
0.3985
0.3672
0.3412
0.3155
0.294
0.2743
0.2554
0.237
0.2189
0.2009
0.1829
0.1649
0.1469
0.1291
0.1113
0.0937
0.0761
0.0586
0.0412
0.0238
0.0064
-0.0109
-0.0281
-0.0453
-0.0623
-0.0791
-0.0955
-0.1119
-0.1291
-0.1475
-0.1673
-0.1878
-0.209
-0.2287
-0.2418
-0.2588
0.33
0.3057
0.2841
0.2646
0.2467
0.2304
0.2146
0.1981
0.1807
0.1629
0.1448
0.1266
0.1084
0.0901
0.0718
0.0535
0.0353
0.017
-0.0013
-0.0209
-0.0413
-0.0856
-0.1181
0.4972
0.4448
0.4156
0.3846
-0.1689
0.3455
0.3267
0.3092
0.2923
0.2757
1
0.9912
0.9731
0.955
0.9368
0.9187
0.9006
0.8826
0.8645
0.8464
0.8283
0.8103
0.7922
0.7742
0.7562
0.7381
0.7201
0.7021
0.684
-0.0623
-0.0801
-0.0985
-0.1184
-0.1413
-0.1956
-0.2376
0.4084
0.3408
0.3142
0.2915
0.2736
0.2573
0.2478
0.2316
0.2137
0.1955
0.1772
0.1589
0.1406
0.1224
0.1042
0.086
0.0679
0.0499
0.0319
0.0139
-0.004
-0.022
-0.0397
-0.0611
-0.0867
-0.823
0.428
0.3944
-0.1573
0.3568
0.3391
0.322
0.3051
0.2882
0.2711
0.2542
0.9906
0.9728
0.955
0.1861
0.169
0.1519
0.1347
0.1175
0.1002
0.0828
0.0654
0.048
0.0305
0.013
-0.0045
-0.0221
-0.0397
-0.0573
-0.0748
0.6512
-0.1078
-0.1273
-0.1578
-0.2044
-0.8793
0.3884
0.3523
0.3238
0.3031
0.2818
0.2611
0.2409
0.221
0.2014
0.1819
0.1626
0.1434
0.1244
0.1055
0.0867
0.0681
0.0496
0.0311
0.0128
-0.0055
-0.0237
-0.0418
-0.0533
-0.0801
-0.0976
0.4598
0.4464
0.3751
-0.1677
0.3234
-0.9812
-0.9987
-0.2456
-0.2635
-0.2813
1
0.988
0.9703
0.9527
0.935
0.9174
0.8998
0.8821
0.8645
0.8469
0.8294
0.8118
0.7942
0.7766
0.7591
0.7415
0.724
0.7065
0.6889
0.6714
0.6538
0.6361
0.6183
0.6004
0.5824
0.5643
0.5462
0.528
0.5098
0.4916
0.4734
0.4553
0.9926
0.9755
-0.0178
-0.0355
-0.0533
-0.0711
-0.0889
-0.1067
-0.1245
-0.1423
-0.1601
-0.1779
-0.1957
-0.2135
-0.2314
-0.2493
-0.2675
-0.2858
-0.3043
-0.3245
-0.3441
-0.3636
-0.3869
-0.4178
-0.4463
0.8783
0.8592
-0.4594
-0.4768
-0.4942
-0.5117
-0.5293
-0.5468
-0.5644
-0.5825
-0.6022
-0.027
-0.0458
-0.6856
-0.7047
-0.7232
-0.7413
-0.7593
-0.7771
-0.795
-0.8128
-0.8306
-0.8483
-0.8661
-0.8838
-0.9015
-0.919
-0.9365
-0.9535
-0.97
-0.9841
-0.3933
-0.4139
-0.4344
-0.4548
0.236
0.2173
0.1986
0.1799
0.1614
0.1429
0.1245
0.1062
0.088
0.0699
0.0519
0.0338
0.0159
-0.002
-0.0197
-0.038
-0.0564
-0.0763
-0.0987
-0.1221
-0.1476
0.5247
0.4888
0.4498
0.4162
0.3847
0.3584
0.333
0.3116
0.2919
0.273
0.2546
0.2365
0.2186
0.2005
0.1825
0.1646
0.1467
0.129
0.1113
0.0937
0.0762
0.0587
0.0413
0.0239
0.0066
-0.0107
-0.0279
-0.045
-0.0619
-0.0783
-0.0946
-0.1115
-0.1299
-0.1496
-0.1701
-0.1913
-0.2111
-0.2244
-0.2412
0.3478
0.3235
0.3019
0.2825
0.2648
0.2487
0.2329
0.2163
0.1988
0.1809
0.1628
0.1446
0.1263
0.108
0.0897
0.0714
0.0532
0.0349
0.0166
-0.003
-0.0234
-0.0679
-0.1002
0.5149
0.4626
0.4334
0.4023
-0.1511
0.3631
0.3443
-0.9949
0.3099
0.2932
0.277
1
0.9907
0.9725
0.9544
0.9363
0.9182
0.9001
0.8821
0.864
0.8459
0.8279
0.8098
0.7918
0.7737
0.7557
0.7377
0.7196
0.7016
-0.0445
-0.0623
-0.0807
-0.1006
-0.1235
-0.1779
-0.2183
0.4261
0.3586
0.332
0.3094
0.2918
0.2767
0.2664
0.2497
0.2317
0.2134
0.1951
0.1767
0.1585
0.1402
0.122
0.1039
0.0858
0.0677
0.0497
0.0317
0.0138
-0.0042
-0.0219
-0.0432
-0.0687
-0.8052
0.4458
0.4122
-0.1393
0.3746
0.3569
0.3398
0.323
0.306
0.289
0.272
0.2551
0.9904
0.9726
0.2039
0.1868
0.1697
0.1525
0.1353
0.118
0.1006
0.0832
0.0658
0.0483
0.0308
0.0132
-0.0043
-0.0219
-0.0395
0.6884
0.6688
-0.0899
-0.1094
-0.1396
-0.1868
-0.8613
0.4061
0.3697
0.3415
0.3208
0.2995
0.2788
0.2585
0.2386
0.219
0.1995
0.1801
0.1609
0.1418
0.123
0.1042
0.0856
0.067
0.0486
0.0303
0.012
-0.0061
-0.0242
-0.0357
-0.0624
-0.08
0.4778
0.4646
0.3926
-0.15
0.3406
-0.9633
-0.9807
-0.9981
-0.246
-0.2639
-0.2817
1
0.9879
0.9703
0.9526
0.935
0.9173
0.8997
0.8821
0.8645
0.847
0.8294
0.8118
0.7942
0.7767
0.7591
0.7416
0.7241
0.7065
0.689
0.6714
0.6537
0.6359
0.618
0.6
0.5819
0.5638
0.5456
0.5274
0.5092
0.491
0.4729
0.4547
0.993
-0.0178
-0.0356
-0.0533
-0.0711
-0.0889
-0.1067
-0.1245
-0.1423
-0.1601
-0.1779
-0.1957
-0.2136
-0.2316
-0.2497
-0.268
-0.2865
-0.3067
-0.3263
-0.3457
-0.3684
-0.3992
-0.4282
0.8961
0.877
-0.442
-0.4593
-0.4767
-0.4942
-0.5118
-0.5294
-0.547
-0.565
-0.5848
-0.604
-0.0278
-0.6675
-0.6867
-0.7053
-0.7233
-0.7413
-0.7592
-0.777
-0.7948
-0.8126
-0.8304
-0.8481
-0.8658
-0.8835
-0.901
-0.9184
-0.9355
-0.9519
-0.9659
-0.9729
-0.3958
-0.4164
-0.4368
0.254
0.2352
0.2165
0.1979
0.1793
0.1609
0.1425
0.1242
0.106
0.0879
0.0698
0.0518
0.0339
0.016
-0.0016
-0.0199
-0.0384
-0.0583
-0.0808
-0.1043
-0.1297
0.5423
0.5065
0.4672
0.434
0.4022
0.3756
0.3505
0.3291
0.3095
0.2906
0.2723
0.2542
0.2362
0.2182
0.2002
0.1823
0.1644
0.1467
0.129
0.1113
0.0938
0.0763
0.0589
0.0415
0.0241
0.0068
-0.0105
-0.0277
-0.0446
-0.0611
-0.0773
-0.094
-0.1122
-0.1318
-0.1523
-0.1736
-0.1935
-0.207
-0.2236
0.3656
0.3413
0.3198
0.3004
0.2829
0.267
0.2513
0.2345
0.2169
0.1989
0.1808
0.1625
0.1442
0.126
0.1077
0.0894
0.0711
0.0528
0.0345
0.0149
-0.0054
-0.0502
-0.0823
0.5326
0.4803
0.4511
0.42
-0.1334
0.3808
-0.9583
-0.9768
-0.9953
0.3108
0.2945
0.2788
1
0.9901
0.972
0.9539
0.9358
0.9177
0.8996
0.8816
0.8635
0.8455
0.8274
0.8094
0.7913
0.7733
0.7552
0.7372
0.7192
0.7008
-0.0445
-0.0629
-0.0828
-0.1057
-0.1602
-0.1922
0.4438
0.3764
0.3498
0.3272
0.31
0.2966
0.2847
0.2677
0.2496
0.2313
0.2129
0.1946
0.1763
0.158
0.1398
0.1217
0.1036
0.0855
0.0675
0.0495
0.0316
0.0136
-0.0041
-0.0254
-0.0508
-0.7874
0.4636
0.4299
-0.1213
0.3924
0.3747
0.3577
0.3408
0.3238
0.3068
0.2898
0.2729
0.2559
0.9901
0.2217
0.2046
0.1875
0.1703
0.153
0.1358
0.1184
0.101
0.0836
0.0661
0.0486
0.031
0.0135
-0.0041
-0.0217
0.706
0.6865
-0.0721
-0.0915
-0.1215
-0.1692
-0.8433
0.4239
0.3871
0.3592
0.3385
0.3172
0.2964
0.2762
0.2563
0.2365
0.217
0.1977
0.1784
0.1593
0.1404
0.1217
0.1031
0.0845
0.0661
0.0478
0.0295
0.0114
-0.0067
-0.0181
-0.0448
-0.0623
0.4957
0.4828
0.4101
-0.1324
0.3579
-0.9454
-0.9628
-0.9801
-0.9974
-0.2464
-0.2642
0.2513
1
0.9879
0.9702
0.9526
0.9349
0.9173
0.8997
0.8821
0.8646
0.847
0.8294
0.8118
0.7943
0.7767
0.7592
0.7417
0.7241
0.7066
0.689
0.6713
0.6535
0.6356
0.6176
0.5995
0.5814
0.5632
0.5451
0.5269
0.5087
0.4905
0.4723
0.4541
-0.0178
-0.0356
-0.0534
-0.0712
-0.089
-0.1068
-0.1246
-0.1423
-0.1601
-0.178
-0.1958
-0.2138
-0.2319
-0.2503
-0.2687
-0.2889
-0.3084
-0.3279
-0.35
-0.3805
-0.4101
0.9139
0.8948
-0.4246
-0.4419
-0.4593
-0.4768
-0.4943
-0.5119
-0.5295
-0.5475
-0.5673
-0.5866
-0.6057
-0.6495
-0.6687
-0.6872
-0.7053
-0.7233
-0.7411
-0.759
-0.7768
-0.7946
-0.8123
-0.8301
-0.8478
-0.8654
-0.883
-0.9003
-0.9173
-0.9336
-0.9476
-0.9554
-0.3778
-0.9958
0.2908
0.272
0.2533
0.2345
0.2159
0.1973
0.1788
0.1604
0.1422
0.124
0.1059
0.0878
0.0699
0.052
0.0341
0.0165
-0.0018
-0.0202
-0.0402
-0.0629
-0.0864
-0.1118
0.5598
0.5243
0.4846
0.4518
0.4196
0.3928
0.3679
0.3467
0.3271
0.3082
0.2899
0.2718
0.2539
0.2359
0.2179
0.1999
0.1821
0.1643
0.1466
0.129
0.1114
0.0939
0.0764
0.059
0.0416
0.0242
0.0069
-0.0103
-0.0273
-0.0439
-0.0601
-0.0765
-0.0945
-0.1141
-0.1346
-0.1558
-0.1758
-0.1896
-0.2061
0.3835
0.3592
0.3377
0.3184
0.3011
0.2855
0.2697
0.2528
0.2351
0.217
0.1988
0.1805
0.1622
0.1439
0.1256
0.1073
0.089
0.0707
0.0524
0.0328
0.0125
-0.0324
-0.0644
0.5503
0.4981
0.4689
0.4377
-0.1156
0.3984
-0.9403
-0.9587
-0.9772
-0.9955
0.312
0.2962
0.281
1
0.9896
0.9715
0.9534
0.9353
0.9172
0.8992
0.8811
0.863
0.845
0.8269
0.8089
0.7909
0.7728
0.7548
0.7367
0.7184
-0.0267
-0.045
-0.065
-0.0879
-0.1425
-0.1738
0.4615
0.3941
0.3677
0.3451
0.3283
0.3164
0.303
0.2857
0.2675
0.2491
0.2308
0.2124
0.1941
0.1759
0.1576
0.1395
0.1214
0.1033
0.0853
0.0673
0.0494
0.0314
0.0137
-0.0076
-0.0328
-0.7697
0.4814
0.4477
-0.1034
0.4102
0.3925
0.3755
0.3587
0.3417
0.3246
0.3077
0.2907
0.2737
0.2566
0.9899
0.2224
0.2053
0.1881
0.1708
0.1535
0.1362
0.1188
0.1013
0.0839
0.0663
0.0488
0.0312
0.0137
0.7418
0.7236
0.7041
-0.0543
-0.0736
-0.1034
-0.1515
-0.8252
0.4417
0.4045
0.3769
0.3562
0.3349
0.3141
0.2938
0.2739
0.2541
0.2346
0.2152
0.1959
0.1768
0.1579
0.1392
0.1206
0.102
0.0836
0.0653
0.0471
0.0289
0.0108
-0.0005
-0.0271
-0.0447
0.5135
0.5009
0.4276
-0.1147
0.3752
-0.9275
-0.9449
-0.9622
-0.9795
-0.9969
-0.2468
0.2687
0.2529
1
0.9878
0.9702
0.9525
0.9349
0.9173
0.8997
0.8822
0.8646
0.847
0.8294
0.8119
0.7943
0.7768
0.7593
0.7417
0.7242
0.7066
0.689
0.6711
0.6532
0.6352
0.6171
0.599
0.5809
0.5627
0.5445
0.5263
0.5081
0.4899
0.4717
-0.0178
-0.0356
-0.0534
-0.0712
-0.089
-0.1068
-0.1246
-0.1424
-0.1602
-0.178
-0.196
-0.2142
-0.2325
-0.2509
-0.271
-0.2906
-0.31
-0.3317
-0.3614
-0.392
0.9317
0.9126
-0.4072
-0.4245
-0.4419
-0.4594
-0.4769
-0.4944
-0.512
-0.5301
-0.5499
-0.5693
-0.5885
-0.6313
-0.6506
-0.6691
-0.6872
-0.7052
-0.7231
-0.7409
-0.7587
-0.7765
-0.7943
-0.812
-0.8297
-0.8473
-0.8648
-0.8822
-0.8991
-0.9153
-0.9292
-0.9378
-0.3598
-0.9783
-0.999
0.2901
0.2713
0.2525
0.2339
0.2153
0.1968
0.1784
0.1602
0.142
0.1239
0.1059
0.088
0.0701
0.0523
0.0347
0.0164
-0.0021
-0.0221
-0.0449
-0.0686
-0.0939
0.5773
0.542
0.5021
0.4696
0.437
0.41
0.3854
0.3643
0.3447
0.3259
0.3075
0.2895
0.2715
0.2535
0.2356
0.2176
0.1997
0.182
0.1642
0.1466
0.129
0.1115
0.094
0.0765
0.0591
0.0417
0.0244
0.0071
-0.01
-0.0266
-0.0428
-0.0591
-0.0769
-0.0963
-0.1168
-0.1381
-0.1582
-0.1722
-0.1885
0.4013
0.3771
0.3556
0.3364
0.3194
0.304
0.2881
0.271
0.2532
0.235
0.2168
0.1985
0.1802
0.1619
0.1435
0.1252
0.1069
0.0886
0.0703
0.0508
0.0305
-0.0146
-0.0465
0.5681
0.5158
0.4866
0.4554
-0.0978
0.4161
-0.9222
-0.9406
-0.9591
-0.9775
-0.9957
0.3137
0.2983
0.2832
1
0.9891
[truncated: 46,206 more rows]

## Sheet: fig_S5f
monkey_A_EC_xcorr_peak_phase
-0.881
1.2
0.106
0.074
0.022
0.195
0.876
-0.563
0.039
0.952
-0.532
0.297
-0.498
-0.469
0.638
0.173
0.139
0.552
-0.093
-0.528
-0.116
0.306
0.023
0.115
0.014
0.111
0.105
-0.58
0.107
-0.181
0.057
-0.15
0.509
-0.177
-0.18
-0.168
0.64
-0.143
-0.13
0.04
0.55
0.499
-0.108
-0.085
-0.117
-0.12
-0.113
-0.12
-0.09
-0.093
-0.076
-0.063
0.027
-0.07
-0.063
-0.015
-0.01
-0.058
-0.038
-0.032
-0.066
-0.033
-0.029
-0.036
-0.024
-0.072
-0.046
-0.073
-0.03
-0.031
-0.042
-0.048
-0.033
-0.031
-0.036
-0.017
-0.072
-0.048
-0.09
-0.04
-0.029
-0.034
0.01
0
-0.027
-0.028
-0.009
-0.046
0
-0.018
-0.03
-0.013
0
-0.007
-0.022
-0.021
0.048
0
-0.023
-0.006
0
0
-0.047
-0.003
-0.006
-0.007
0.006
0
0.005
0.008
0
0.008
0
-0.003
0
0
0
0.018
0.007
0.014
0.045
0.003
0.006
0.053
0.006
0.007
0.001
0.018
0.012
0.01
0.05
0.027
0.009
0.005
0.016
0.028
0.025
0.044
0.027
0.026
0.037
0.043
0.044
0.05
0.031
0.052
0.031
0.051
0.068
0.069
0.06
0.058
0.043
0.04
0.068
0.009
0.075
0.077
0.101
0.106
0.084
0.679
0.079
0.086
0.076
0.108
0.112
0.108
0.1
0.106
0.119
0.126
0.109
0.13
0.123
0.116
0.138
0.119
0.139
0.808
0.132
-0.954
0.153
-0.418
0.139
0.154
0.198
0.878
-0.682
-0.085
0.175
-0.391
0.575
-0.891
0.152
0.075
-0.53
0.299
0.598
0.611
-0.855
-0.418
0.645
0.088
0.588
-0.54
-0.889
-0.328
0.791
-0.321

## Sheet: fig_S5g
monkey_M_EC_xcorr_peak_phase
-0.711
-0.561
-0.142
-0.064
-0.051
-0.034
-0.034
-0.033
-0.028
-0.025
-0.024
-0.022
-0.02
-0.017
-0.016
-0.012
-0.012
-0.011
-0.011
-0.009
-0.009
-0.009
-0.009
-0.008
-0.007
-0.007
-0.007
-0.007
-0.006
-0.006
-0.005
-0.005
-0.004
-0.004
-0.004
-0.004
-0.004
-0.003
-0.003
-0.003
-0.003
-0.003
-0.003
-0.003
-0.002
-0.002
-0.002
-0.002
-0.002
-0.002
-0.001
-0.001
-0.001
-0.001
0
0
0
0
0
0
0
0
0
0
0
0
0
0
0
0
0
0
0
0
0
0
0
0
0
0
0
0
0
0
0
0
0
0
0
0
0
0
0
0
0
0
0
0
0
0
0
0
0
0
0
0
0
0
0
0
0
0
0
0
0
0
0
0
0
0
0
0
0
0
0
0
0
0
0
0
0
0
0
0
0
0
0
0
0
0
0
0
0
0
0
0
0
0
0
0
0
0
0
0
0
0
0
0
0
0
0
0
0
0
0
0
0
0
0
0
0
0
0
0
0
0
0
0
0
0
0
0
0
0
0
0
0
0
0
0
0
0
0
0
0
0
0
0
0
0
0
0
0
0
0
0
0
0
0
0.001
0.001
0.001
0.001
0.002
0.002
0.002
0.002
0.002
0.002
0.003
0.003
0.003
0.003
0.003
0.003
0.004
0.004
0.004
0.004
0.005
0.005
0.005
0.006
0.006
0.006
0.006
0.006
0.007
0.007
0.007
0.008
0.009
0.009
0.01
0.01
0.01
0.01
0.011
0.011
0.011
0.012
0.012
0.012
0.012
0.013
0.013
0.014
0.014
0.014
0.014
0.014
0.015
0.015
0.016
0.017
0.018
0.019
0.02
0.021
0.022
0.022
0.023
0.023
0.024
0.024
0.027
0.027
0.028
0.028
0.03
0.033
0.036
0.037
0.038
0.042
0.046
0.047
0.05
0.054
0.065
0.163
0.223
0.422
0.475
0.483
0.52
0.547
