# Supplementary material for: Mental navigation in the primate entorhinal cortex
Source: Nature. 2024 Jun 12;630(8017):704–11. doi: 10.1038/s41586-024-07557-z (PMC11224022; doi:10.1038/s41586-024-07557-z)
Supplement: Supplementary file 16 — Source Data Extended Data Fig. 6 [file 41586_2024_7557_MOESM16_ESM.xlsx]

## Sheet: fig_S9b_left
neur_module=LM module=2	model: LM@phase1	model: LM@phase2	model: LM@phase3	model: LM@phase4		model: LM@phase1	model: LM@phase2	model: LM@phase3	model: LM@phase4		model: LM@phase1	Module1	Module3	Module4		Module1	Module3	Module4
initial	0.311709	0.491411	0.450386	0.459523	trained	0.363122	0.191806	0.164508	0.404519		initial	0.385908	0.610226	0.446242	trained	0.393016	0.580214	0.434469
initial	0.544227	0.597297	0.625868	0.419266	trained	0.448324	0.240455	0.229983	0.377805		initial	0.47164	0.616936	0.518589	trained	0.477758	0.586856	0.50709
initial	0.2452	0.344553	0.518331	0.400093	trained	0.364223	0.125696	0.189702	0.360161		initial	0.729015	0.594541	0.543216	trained	0.733108	0.563912	0.532015
initial	0.901716	0.511602	0.301857	0.630376	trained	0.585185	0.202232	0.108713	0.447061		initial	0.383662	0.366868	0.580524	trained	0.389428	0.332094	0.569642
initial	1	0.662722	0.725806	0.675055	trained	0.628307	0.271518	0.267017	0.456636		initial	0.628841	0.553739	0.429778	trained	0.632682	0.522183	0.419241
initial	0.81835	0.575644	0.604062	0.841885	trained	0.582354	0.232273	0.221414	0.517543		initial	0.495501	0.459363	0.67833	trained	0.499745	0.426084	0.668151
initial	0.608303	0.222537	0.232526	0.381007	trained	0.527551	0.0718158	0.0824724	0.316309		initial	0.553113	0.51503	0.642651	trained	0.556606	0.482716	0.632854
initial	0.451155	0.62744	0.389604	0.488611	trained	0.489815	0.256768	0.141045	0.352997		initial	0.546318	0.311004	0.834061	trained	0.549467	0.275095	0.82466
initial	0.329322	0.78876	0.853928	0.547532	trained	0.46352	0.330735	0.314418	0.369604		initial	1	0.325562	0.401696	trained	1	0.289954	0.39272
initial	0.579274	0.617289	0.722589	0.848222	trained	0.555979	0.253069	0.265215	0.48755		initial	0.517056	0.399019	0.477002	trained	0.51965	0.364787	0.468457
initial	0.646365	0.403277	0.445263	0.916646	trained	0.590242	0.156026	0.161459	0.508668		initial	0.393436	0.570367	0.340149	trained	0.396439	0.539272	0.332053
initial	0.726832	0.414952	0.259085	0.451059	trained	0.628888	0.16183	0.0917573	0.30681		initial	0.410907	0.138156	0.45374	trained	0.413469	0.0995561	0.446102
initial	0.371161	0.557112	0.522237	0.530317	trained	0.528498	0.227101	0.189948	0.332986		initial	0.491462	0.4911	0.628956	trained	0.49321	0.458909	0.621787
initial	0.882962	0.457131	0.364123	0.568528	trained	0.704898	0.182045	0.130726	0.342261		initial	0.383932	0.526019	0.539428	trained	0.386029	0.494642	0.532742
initial	0.754272	0.80002	0.627744	0.604871	trained	0.677026	0.3388	0.229087	0.35101		initial	0.522915	0.313311	0.683265	trained	0.523868	0.278398	0.677067
initial	0.665647	0.659162	0.627081	0.625296	trained	0.661951	0.275135	0.228693	0.353355		initial	0.502106	0.345282	0.742533	trained	0.502904	0.311187	0.736832
initial	0.364089	0.641076	0.12934	0.523838	trained	0.578939	0.267424	0.0425623	0.304993		initial	0.493213	0.553267	0.375488	trained	0.493798	0.523128	0.370297
initial	0.45919	0.61158	0.749181	0.551054	trained	0.622419	0.254523	0.274021	0.310662		initial	0.55576	0.208709	0.560388	trained	0.555708	0.17278	0.555701
initial	0.613445	0.191626	0.624267	0.647493	trained	0.6847	0.0637126	0.227197	0.345505		initial	0.533366	0.483915	0.459708	trained	0.533211	0.453181	0.455533
initial	0.515249	0.612482	0.638779	0.828297	trained	0.66635	0.256044	0.23247	0.415844		initial	0.52467	0.273351	0.779514	trained	0.524343	0.239244	0.775845
initial	0.655328	0.557968	0.313724	0.575056	trained	0.723877	0.231776	0.110861	0.304954		initial	0.398503	0.322995	0.601389	trained	0.398738	0.290139	0.598233
initial	0.962823	0.617588	0.481708	0.396314	trained	0.834646	0.259527	0.17348	0.225425		initial	0.384656	0.510904	0.53499	trained	0.38478	0.481764	0.532343
initial	0.0447216	0.571323	0.460916	0.662643	trained	0.554259	0.239041	0.165563	0.332164		initial	0.356923	0.453762	0.527471	trained	0.357036	0.424024	0.52533
initial	0.452097	0.688964	0.442626	0.561794	trained	0.696466	0.293256	0.158581	0.285609		initial	0.62502	0.352494	0.694228	trained	0.623329	0.321396	0.692583
initial	0.518946	0.492385	0.477003	0.571471	trained	0.729786	0.204306	0.171281	0.285455		initial	0.322323	0.366409	0.880835	trained	0.322336	0.336005	0.879679
initial	0.404927	0.263566	0.523231	0.908608	trained	0.705116	0.100679	0.188411	0.422383		initial	0.468446	0.19127	0.473061	trained	0.467434	0.158232	0.472397
initial	0.629731	0.353968	0.640387	0.543427	trained	0.788203	0.142528	0.232047	0.265894		initial	0.242937	0.46348	0.796705	trained	0.243191	0.435733	0.796511
initial	0.555742	0.483121	0.525954	0.522698	trained	0.775618	0.202053	0.189151	0.253577		initial	0.643396	0.271811	0.710808	trained	0.641103	0.241166	0.711079
initial	0.426182	0.699608	0.390292	0.529472	trained	0.744916	0.301391	0.138326	0.252927		initial	0.288555	0.44626	0.74933	trained	0.288354	0.419201	0.750051
initial	0.231193	0.805853	0.689503	0.638393	trained	0.692921	0.350515	0.249998	0.295143		initial	0.357964	0.591898	0.736505	trained	0.357279	0.567927	0.737665
initial	0.505065	0.68459	0.481204	0.447624	trained	0.790038	0.295993	0.17204	0.212231		initial	0.567467	0.712541	0.58153	trained	0.565458	0.691226	0.583116
initial	0.817376	0.653022	0.356961	0.779228	trained	0.898935	0.282366	0.125495	0.347845		initial	0.707059	0.596579	0.451252	trained	0.704174	0.573742	0.453247
initial	0.525593	0.734308	0.431702	0.36431	trained	0.814617	0.320187	0.153306	0.171524		initial	0.336603	0.423306	0.523332	trained	0.335981	0.397942	0.525715
initial	0.439672	0.694962	0.244174	0.616783	trained	0.79543	0.303068	0.0831245	0.274342		initial	0.722476	0.543382	0.756409	trained	0.719511	0.520684	0.759159
initial	0.405437	0.365353	0.591606	0.483296	trained	0.792167	0.153714	0.212839	0.215943		initial	0.457521	0.733988	0.54547	trained	0.456213	0.715206	0.548577
initial	0.532506	0.646417	0.680297	0.733256	trained	0.839771	0.282656	0.24588	0.31797		initial	0.39746	0.430139	0.671266	trained	0.396577	0.406534	0.674702
initial	0.700891	0.62552	0.515152	0.64885	trained	0.899943	0.274037	0.184079	0.280338		initial	0.337074	0.573768	0.565685	trained	0.336638	0.553254	0.569435
initial	0.660237	0.457539	0.693448	0.313937	trained	0.892799	0.198433	0.250615	0.138101		initial	0.445941	0.396061	0.548311	trained	0.444938	0.372957	0.55235
initial	0.220967	0.558904	0.604794	0.463681	trained	0.757846	0.245601	0.217409	0.198582		initial	0.477632	0.213705	0.620193	trained	0.476553	0.187928	0.624497
initial	0.965958	0.734665	0.589884	0.560942	trained	1	0.32671	0.211765	0.23723		initial	0.644674	0.623709	0.677556	trained	0.642712	0.605736	0.682103
initial	0.478096	0.520717	0.251841	0.119589	trained	0.848194	0.230287	0.0853875	0.0508158		initial	0.483486	0.488668	0.806516	trained	0.482669	0.468856	0.811282
initial	0.0630432	0.597175	0.334935	0.972904	trained	0.718916	0.266241	0.116378	0.405727		initial	0.402505	0.617302	0.635144	trained	0.402364	0.600313	0.64011
initial	0.295844	0.679522	0.396616	0.741132	trained	0.795594	0.30493	0.139375	0.307117		initial	0.511242	0.504012	0.486728	trained	0.510634	0.485564	0.491869
initial	0.594311	0.38112	0.441177	0.727829	trained	0.892503	0.170179	0.155983	0.299925		initial	0.565844	0.498692	0.805677	trained	0.565121	0.480691	0.810961
initial	0.795093	0.347762	0.434373	0.595139	trained	0.95753	0.15626	0.153405	0.24291		initial	0.680225	0.425865	0.972917	trained	0.67904	0.407113	0.978322
initial	0.434185	0.607413	0.309171	0.633083	trained	0.842655	0.27592	0.106596	0.257307		initial	0.289695	0.715239	0.533188	trained	0.291156	0.702136	0.5387
initial	0.349525	0.454747	0.181837	0.0208997	trained	0.815175	0.207767	0.0589977	0		initial	0.416648	0.696385	0.776273	trained	0.417606	0.683475	0.781855
initial	0.204864	0.668836	0.402007	0.330958	trained	0.767831	0.306806	0.141254	0.128305		initial	0.29467	0.535922	0.545995	trained	0.296666	0.520694	0.551632
initial	0.421493	0.466982	0.527916	0.535304	trained	0.835017	0.216389	0.188298	0.212487		initial	0.449651	0.460653	0.610738	trained	0.451007	0.444608	0.616399
initial	0.453157	0.79632	0.80622	0.795278	trained	0.842485	0.368102	0.292294	0.31999		initial	0.229103	0.484862	0.612565	trained	0.232132	0.469752	0.618228
initial	0.421764	0.40179	0.667283	0.455549	trained	0.829133	0.190058	0.240393	0.176856		initial	0.363357	0.458167	0.743998	trained	0.365903	0.443086	0.749637
initial	0.828218	0.796515	0.580011	0.58635	trained	0.954759	0.371746	0.207805	0.230485		initial	0.467605	0.517314	0.840637	trained	0.469865	0.503773	0.846229
initial	0.336858	0.564222	0.733589	0.506889	trained	0.793304	0.26782	0.265221	0.196272		initial	0.462663	0.442704	0.546181	trained	0.465317	0.42833	0.551711
initial	0.707775	0.307051	0.460802	0.423706	trained	0.906246	0.152661	0.163331	0.160559		initial	0.416572	0.491042	0.554869	trained	0.419883	0.478003	0.56031
initial	0.0123829	0.551793	0.60903	0.462428	trained	0.678392	0.266319	0.218764	0.17586		initial	0.458058	0.590961	0.606557	trained	0.461501	0.580162	0.611885
initial	0.563702	0.527632	0.433615	0.586954	trained	0.847607	0.257563	0.153275	0.22708		initial	0.384924	0.312983	0.663045	trained	0.389208	0.297735	0.668241
initial	0.180256	0.594319	0.251008	0.729608	trained	0.718029	0.290326	0.0851058	0.285927		initial	0.187842	0.372427	0.453406	trained	0.193734	0.35869	0.458454
initial	0.445073	0.797582	0.265233	0.289283	trained	0.79466	0.385452	0.0904921	0.101107		initial	0.465571	0.48736	0.524976	trained	0.470171	0.47611	0.529852
initial	0.662761	0.605977	0.60397	0.75538	trained	0.8557	0.300785	0.217143	0.295255		initial	0.59169	0.39394	0.66253	trained	0.595931	0.381485	0.667216
initial	0.500235	0.400722	0.692482	0.634845	trained	0.794921	0.210043	0.250303	0.244206		initial	0.237731	0.458519	0.450238	trained	0.244552	0.447649	0.454721
initial	0.386334	0.688519	0.659781	0.61951	trained	0.74915	0.344119	0.238179	0.237173		initial	0.536543	0.580571	0.485825	trained	0.541954	0.572295	0.490085
initial	0.427378	0.441464	0.693762	0.638083	trained	0.752331	0.234638	0.250979	0.244351		initial	0.587581	0.313174	0.68608	trained	0.593097	0.300601	0.690099
initial	0.592082	0.716632	0.510425	0.538884	trained	0.794514	0.363283	0.182584	0.20233		initial	0.547238	1	0.691591	trained	0.553417	1	0.695358
initial	0.544859	0.696966	0.687694	0.620412	trained	0.76868	0.357755	0.24894	0.235894		initial	0.791948	0.541193	0.494424	trained	0.797043	0.533503	0.49793
initial	0.644808	0.35197	0.511702	0.668791	trained	0.789411	0.204165	0.183305	0.255631		initial	0.651683	0.164513	0.643006	trained	0.658046	0.150581	0.646232
initial	0.669094	0.52559	0.366985	0.423751	trained	0.785656	0.287079	0.129363	0.152734		initial	0.546619	0.494065	0.607118	trained	0.554029	0.486377	0.610058
initial	0.573562	0.5573	0.612067	0.382671	trained	0.743362	0.305527	0.221079	0.13513		initial	0.593373	0.673227	0.601503	trained	0.600893	0.669121	0.604146
initial	0.601654	0.350338	0.466758	0.534614	trained	0.740221	0.215423	0.166929	0.198243		initial	0.248406	0.339632	0.173445	trained	0.258424	0.330038	0.17579
initial	0.701599	0.558815	0.599931	0.506322	trained	0.759749	0.314833	0.216843	0.186035		initial	0.872678	0.450761	0.336537	trained	0.879255	0.443542	0.338566
initial	0.602909	0.329111	0.396458	0.501531	trained	0.715696	0.214797	0.140973	0.183673		initial	0.469241	0.462691	0.719724	trained	0.478654	0.456092	0.721427
initial	0.486011	0.553533	0.418429	0.678678	trained	0.665649	0.321919	0.149349	0.257391		initial	0.536943	0.321112	0.437511	trained	0.546296	0.312419	0.438896
initial	0.458965	0.401477	0.452356	0.511733	trained	0.644112	0.257725	0.162197	0.187284		initial	0.737056	0.544109	0.683772	trained	0.745527	0.539768	0.684824
initial	0.509222	0.446032	0.52808	0.479739	trained	0.647113	0.283363	0.190669	0.173611		initial	0.447922	0.343123	0.64881	trained	0.458488	0.335637	0.649533
initial	0.389217	0.581227	0.433704	0.44855	trained	0.595712	0.350551	0.155588	0.160291		initial	0.515383	0.222673	0.534565	trained	0.525847	0.213468	0.534959
initial	0.514157	0.512311	0.094187	0.465119	trained	0.622388	0.324986	0.0289141	0.166953		initial	0.272222	0.106163	0.656378	trained	0.284467	0.0953101	0.656437
initial	0.241893	0.327446	0.484203	0.945787	trained	0.522328	0.246849	0.174839	0.367644		initial	0.656782	0.478057	0.267713	trained	0.666951	0.474195	0.267449
initial	0.325658	0.674985	0.575331	0.325486	trained	0.53584	0.411578	0.209088	0.108095		initial	0.436438	0.518022	0.742805	trained	0.448212	0.515283	0.742203
initial	0.573861	0.337741	0.409749	0.65229	trained	0.601834	0.264546	0.147421	0.244491		initial	0.628305	0.662722	0.700636	trained	0.639143	0.662962	0.699709
initial	0.624552	0.63034	0.673914	0.678679	trained	0.604876	0.404792	0.246335	0.255313		initial	0.442433	0.44709	0.633903	trained	0.454626	0.44394	0.632656
initial	0.644756	0.428921	0.26285	0.385789	trained	0.598271	0.320211	0.0929501	0.132672		initial	0.464884	0.53544	0.919048	trained	0.477137	0.534279	0.91748
initial	0.422003	0.5843	0.695465	0.3233	trained	0.514268	0.398496	0.254815	0.106361		initial	0.630537	0.300318	0.749999	trained	0.641952	0.29543	0.748124
initial	0.685793	0.453083	0.259922	0.842341	trained	0.585595	0.346478	0.0922911	0.323164		initial	0.648609	0.491922	0.590499	trained	0.660067	0.490858	0.588324
initial	0.301323	0.463881	0.789468	0.948909	trained	0.450276	0.359463	0.290382	0.367544		initial	0.327477	0.389856	0.651965	trained	0.341031	0.387427	0.649494
initial	0.77498	0.533936	0.345025	0.490164	trained	0.588864	0.399741	0.124539	0.175606		initial	0.463252	0.551189	0.437129	trained	0.476084	0.552057	0.434376
initial	0.932885	0.636903	0.457714	0.62201	trained	0.626913	0.455309	0.166875	0.230569		initial	0.398806	0.85092	0.786682	trained	0.412119	0.857538	0.783646
initial	0.358892	0.678028	0.453174	0.669904	trained	0.431692	0.48299	0.165411	0.250443		initial	0.806012	0.371851	0.528675	trained	0.816897	0.37045	0.525377
initial	0.531478	0.644303	0.467918	0.503064	trained	0.474844	0.476855	0.171154	0.180555		initial	0.434315	0.259227	0.476013	trained	0.447514	0.256293	0.472462
initial	0.202465	0.441462	0.787783	0.82483	trained	0.35822	0.393948	0.290911	0.314933		initial	0.506094	0.582874	0.440077	trained	0.518871	0.586127	0.436284
initial	0.655979	0.499315	0.29631	0.544477	trained	0.491464	0.430116	0.107508	0.197603		initial	0.521101	0.380084	0.493586	trained	0.533781	0.380219	0.489561
initial	0.214141	0.262922	0.542871	0.681487	trained	0.339349	0.332485	0.199879	0.254755		initial	0.573412	0.650668	0.54903	trained	0.585743	0.656061	0.544786
initial	0.474858	0.483934	0.664806	0.65782	trained	0.411612	0.443553	0.245684	0.244741		initial	0.47502	0.486703	0.532022	trained	0.487902	0.489674	0.527575
initial	0.644329	0.474622	0.358574	0.877895	trained	0.455042	0.449937	0.131504	0.336627		initial	0.684655	0.720143	0.62308	trained	0.69618	0.727724	0.618442
initial	0.557054	0.441499	0.456426	0.632502	trained	0.416852	0.445728	0.168314	0.233931		initial	0.550313	0.722182	0.389473	trained	0.562564	0.730283	0.384663
initial	0.446702	0.350905	0.475259	0.669159	trained	0.371587	0.415581	0.1756	0.249149		initial	0.315204	0.416405	0.54622	trained	0.328775	0.419588	0.541247
initial	0.108555	0.720899	0.483629	0.504655	trained	0.253947	0.595545	0.178979	0.180276		initial	0.192104	0.564493	0.677473	trained	0.206289	0.570787	0.672351
initial	0.727514	1	0.35172	0.691533	trained	0.441915	0.734316	0.129943	0.2583		initial	0.555235	0.232063	0.579664	trained	0.567039	0.232973	0.574414
initial	0.58843	0.537601	0.889221	0.609711	trained	0.388367	0.53542	0.331038	0.223999		initial	0.508376	0.405646	0.79825	trained	0.520286	0.410123	0.792882
initial	0.293011	0.680266	0.822497	0.590164	trained	0.285246	0.612425	0.306363	0.215735		initial	0.507113	0.470411	0.367363	trained	0.518831	0.476531	0.361903
initial	0.6601	0.346517	0.713591	0.344701	trained	0.393761	0.472522	0.265929	0.113031		initial	0.252289	0.480183	0.483984	trained	0.265346	0.486976	0.478438
initial	0.611785	0.547743	0.684366	0.405225	trained	0.37006	0.576548	0.255271	0.138248		initial	0.114225	0.571956	0.435498	trained	0.12789	0.580873	0.429885
initial	0.281459	0.446818	0.686835	0.490469	trained	0.256695	0.543033	0.256457	0.173801		initial	0.677057	0.500765	0.445026	trained	0.687024	0.508923	0.439362
initial	0.665587	0.591701	0.504932	0.549656	trained	0.371531	0.621642	0.188755	0.198466		initial	0.715558	0.411893	0.410616	trained	0.725017	0.418979	0.404915
initial	0.36631	0.533929	0.306769	0.502354	trained	0.268652	0.608004	0.114981	0.178616		initial	0.816848	0.530507	0.571169	trained	0.825399	0.540188	0.565445
initial	0.753788	0.576698	0.854583	0.468928	trained	0.385132	0.64025	0.31995	0.16457		initial	0.358861	0.490719	0.69937	trained	0.369911	0.500193	0.693638
initial	0.423746	0.687492	0.445678	0.543864	trained	0.273006	0.703539	0.167438	0.195829		initial	0.59656	0.482041	0.815533	trained	0.605838	0.491854	0.809808
initial	0.539624	0.439647	0.359651	0.805832	trained	0.303403	0.603428	0.135578	0.305278		initial	0.475155	0.590123	0.640169	trained	0.484845	0.602336	0.634473
initial	0.334395	0.530719	0.324988	0.34465	trained	0.231638	0.657744	0.122914	0.112423		initial	0.440148	0.0704232	0.669018	trained	0.449708	0.0739296	0.66336
initial	0.516357	0.612114	0.455723	0.496257	trained	0.283651	0.707615	0.17206	0.175744		initial	0.437272	0.421293	0.577691	trained	0.446495	0.431483	0.572088
initial	0.518705	0.664887	0.470416	0.309034	trained	0.278625	0.744378	0.177852	0.0974231		initial	0.624066	0.54209	0.473606	trained	0.631781	0.554888	0.468072
initial	0.496907	0.498508	0.614598	0.377789	trained	0.266148	0.681186	0.232036	0.126116		initial	0.603517	0.379378	0.760342	trained	0.610983	0.389764	0.754884
initial	0.548013	0.515684	0.69263	0.526918	trained	0.277171	0.701509	0.261511	0.188414		initial	0.365177	0.245719	0.485461	trained	0.373717	0.254198	0.480101
initial	0.413185	0.493959	0.917003	0.384169	trained	0.229118	0.703949	0.345677	0.128697		initial	0.614406	0.491068	0.585306	trained	0.621031	0.504334	0.580051
initial	0.841009	0.556235	0.718762	0.483599	trained	0.360779	0.744477	0.271942	0.170227		initial	0.52791	0.454778	0.444098	trained	0.534667	0.467841	0.438964
initial	0.458175	0.649813	0.583509	0.710171	trained	0.234066	0.799048	0.221754	0.264912		initial	0.739143	0.507463	0.568693	trained	0.744206	0.521885	0.563687
initial	0.391242	0.794857	0.518788	0.623395	trained	0.208338	0.876817	0.197934	0.228608		initial	0.611904	0.492617	0.421037	trained	0.617339	0.507194	0.416173
initial	0.635677	0.33203	0.664405	0.367956	trained	0.282142	0.677313	0.252723	0.1218		initial	0.707118	0.381618	0.605128	trained	0.711561	0.394636	0.600412
initial	0.904273	0.641595	0.525232	0.582391	trained	0.363853	0.829446	0.201114	0.211425		initial	0.347939	0.494154	0.705345	trained	0.354169	0.509553	0.700787
initial	0.350932	0.675214	0.181525	0.60242	trained	0.183561	0.855489	0.0730962	0.219785		initial	0.470977	0.582653	0.652588	trained	0.476042	0.599995	0.648201
initial	0.691645	0.290532	0.742163	0.671103	trained	0.288653	0.690545	0.283012	0.248489		initial	0.387485	0.66815	0.510608	trained	0.392649	0.687367	0.506401
initial	0.571246	0.784936	0.513109	0.642329	trained	0.246829	0.925762	0.197874	0.236457		initial	0.447986	0.265606	0.612091	trained	0.452369	0.278053	0.608068
initial	0.202588	0.431646	0.475199	0.554658	trained	0.125981	0.774268	0.184182	0.199809		initial	0.645426	0.819575	0.502592	trained	0.648193	0.84215	0.498763
initial	0.391345	0.481447	0.586386	0.522278	trained	0.183109	0.805979	0.226224	0.186281		initial	0.153573	0.713424	0.878039	trained	0.158944	0.734438	0.874402
initial	0.650655	0.616882	0.766056	0.616167	trained	0.262898	0.876212	0.293883	0.225544		initial	0.398503	0.31988	0.485099	trained	0.401975	0.334234	0.481673
initial	0.649514	0.669342	0.431724	0.924794	trained	0.259752	0.908108	0.169509	0.354582		initial	0.693561	0.436682	0.645268	trained	0.694832	0.453383	0.642048
initial	0.780123	0.394615	0.380777	0.527687	trained	0.298777	0.790364	0.151055	0.188599		initial	0.311258	0.552207	0.371256	trained	0.314478	0.571215	0.368253
initial	0.252522	0.29536	0.428288	0.440786	trained	0.127969	0.752001	0.169424	0.152301		initial	0.495455	0.503897	0.695059	trained	0.497166	0.522296	0.692267
initial	0.413619	0.637872	0.348628	0.612623	trained	0.176984	0.914338	0.14031	0.224172		initial	0.41806	0.770289	0.768706	trained	0.419869	0.793626	0.766132
initial	0.547791	0.813473	0.45775	0.567441	trained	0.217532	1	0.181774	0.205326		initial	0.387983	0.605694	0.539923	trained	0.38961	0.626328	0.537574
initial	0.422002	0.390889	0.35718	0.739483	trained	0.175271	0.812449	0.144927	0.277296		initial	0.466295	0.451177	0.436533	trained	0.467085	0.469268	0.434407
initial	0.378449	0.478103	0.466985	0.592255	trained	0.159354	0.856542	0.186731	0.215803		initial	0.222124	0.723189	0.670739	trained	0.224061	0.746259	0.668832
initial	0.397172	0.666731	0.815192	0.702458	trained	0.163409	0.946176	0.317663	0.261934		initial	0.573243	0.485757	0.558161	trained	0.572695	0.504777	0.556479
initial	0.571886	0.470832	0.343592	0.849471	trained	0.217325	0.859911	0.142319	0.323459		initial	0.509803	0.587452	0.637101	trained	0.509317	0.608402	0.635638
initial	0.748387	0.39761	0.511574	0.436911	trained	0.271907	0.828852	0.206013	0.151064		initial	0.819288	0.686032	0.6892	trained	0.816595	0.708835	0.687956
initial	0.511578	0.276077	0.772071	0.266986	trained	0.194735	0.775079	0.304333	0.0801086		initial	0.25726	0.626111	0.545132	trained	0.257703	0.647946	0.544108
initial	0.393379	0.348313	0.59126	0.514575	trained	0.155486	0.808892	0.237816	0.183699		initial	0.701875	0.236368	0.439597	trained	0.699307	0.251383	0.43879
initial	0.69481	0.651827	0.598472	0.768709	trained	0.250179	0.947382	0.24162	0.290032		initial	0.472246	0.364073	0.540235	trained	0.470805	0.381399	0.539637
initial	0.973908	0.587793	0.558637	0.579032	trained	0.337827	0.917681	0.227914	0.21084		initial	0.257814	0.594564	0.589808	trained	0.25742	0.615999	0.589416
initial	0.45868	0.539352	0.551763	0.591332	trained	0.17216	0.894374	0.226597	0.21609		initial	0.37952	0.625245	0.645511	trained	0.378129	0.647239	0.645321
initial	0.228523	0.460414	0.587716	0.338454	trained	0.0974996	0.856466	0.24136	0.11049		initial	0.478712	0.424914	1	trained	0.476475	0.443362	1
initial	0.577905	0.483788	0.396196	0.583193	trained	0.207776	0.864478	0.171209	0.212924		initial	0.154152	0.339035	0.436457	trained	0.153674	0.355943	0.436659
initial	0.548728	0.506029	0.153204	0.57858	trained	0.197357	0.871282	0.081911	0.211125		initial	0.471383	0.49187	0.522043	trained	0.46875	0.511443	0.522428
initial	0.268164	0.621183	0.349449	0.643753	trained	0.106805	0.919744	0.156829	0.238507		initial	0.54003	0.624218	0.306862	trained	0.536777	0.646076	0.307429
initial	0.676354	0.539663	0.417861	0.455973	trained	0.23602	0.877921	0.184078	0.160151		initial	0.592102	0.434111	0.322423	trained	0.588342	0.452535	0.323162
initial	0.607456	0.502413	0.447387	0.34924	trained	0.213099	0.855619	0.196899	0.115683		initial	0.498134	0.446109	0.577275	trained	0.494773	0.464659	0.578172
initial	0.654901	0.614315	0.544421	0.574823	trained	0.227341	0.900646	0.235054	0.210147		initial	0.782762	0.529804	0.482562	trained	0.777496	0.549731	0.483617
initial	0.593365	0.299311	0.700957	0.490897	trained	0.206866	0.75053	0.295554	0.175229		initial	0.196754	0.861849	0.666054	trained	0.19492	0.887532	0.667253
initial	0.12827	0.389384	0.263963	0.597433	trained	0.0577018	0.784401	0.134399	0.219941		initial	0.288023	0.377304	0.668874	trained	0.28549	0.394289	0.670212
initial	0.701357	0.482747	0.540805	0.48009	trained	0.239757	0.819199	0.240098	0.171069		initial	0.496964	0.661172	0.810131	trained	0.493023	0.683034	0.811596
initial	0.109512	0.55663	0.835588	0.603342	trained	0.0502431	0.844576	0.352632	0.222785		initial	0.553715	0.48491	0.780283	trained	0.549306	0.5035	0.781871
initial	0.24411	0.669924	0.710299	0.396323	trained	0.0925002	0.887389	0.308342	0.136441		initial	0.335016	0.698449	0.509849	trained	0.331835	0.72065	0.511553
initial	0.625413	0.628092	0.500696	0.800467	trained	0.213491	0.859023	0.232692	0.305598		initial	0.464143	0.478854	0.671964	trained	0.460072	0.496994	0.673768
initial	0.782414	0.482621	0.491142	0.164573	trained	0.262964	0.782968	0.231943	0.039982		initial	0.598068	0.807607	0.85926	trained	0.593085	0.831375	0.861153
initial	0.905832	0.585529	0.359443	0.632288	trained	0.301756	0.819655	0.185712	0.235731		initial	0.452404	0.307391	0.803829	trained	0.448229	0.322118	0.805806
initial	0.452505	0.712381	0.264865	0.554925	trained	0.156599	0.866848	0.153516	0.203623		initial	0.442975	0.39272	0.434356	trained	0.438781	0.408754	0.436414
initial	0.625952	0.506217	0.59031	0.76838	trained	0.211408	0.761922	0.278436	0.293097		initial	0.593802	0.515019	0.645347	trained	0.588616	0.533007	0.647464
initial	0.621553	0.46754	0.743253	0.82979	trained	0.209512	0.732972	0.339079	0.319018		initial	0.412271	0.645284	0.608214	trained	0.408134	0.665359	0.610386
initial	0.277209	0.271117	0.539158	0.544734	trained	0.099199	0.631833	0.266499	0.20011		initial	0.25621	0.410673	0.617568	trained	0.25297	0.426379	0.619784
initial	0.781133	0.65997	0.877453	0.631849	trained	0.259504	0.797106	0.396778	0.236794		initial	0.549026	0.266826	0.504273	trained	0.543943	0.279762	0.506526
initial	0.476011	0.429477	0.536649	0.707581	trained	0.161748	0.679919	0.27351	0.268729		initial	0.477053	0.250455	0.653616	trained	0.472364	0.262873	0.655891
initial	0.369706	0.718513	0.302153	0.556712	trained	0.127435	0.79925	0.190171	0.205942		initial	0.417926	0.331526	0.527831	trained	0.413557	0.345146	0.530123
initial	0.701074	0.429813	0.310518	0.674569	trained	0.232756	0.655145	0.197793	0.255504		initial	0.514699	0.363279	0.773758	trained	0.509699	0.377227	0.776053
initial	0.252363	0.346067	0.414459	0.587636	trained	0.0892529	0.604281	0.241348	0.219463		initial	0.432707	0.566486	0.555987	trained	0.428173	0.583792	0.558282
initial	0.618827	0.632231	0.551376	0.295586	trained	0.205804	0.721855	0.297452	0.0976823		initial	0.411355	0.386973	0.537245	trained	0.406919	0.400869	0.539529
initial	0.452134	0.65895	0.649249	0.89668	trained	0.152296	0.72112	0.339202	0.349285		initial	0.773326	0.583926	0.783983	trained	0.766645	0.601069	0.786242
initial	0.38777	0.594091	0.535513	0.382983	trained	0.131443	0.678599	0.302123	0.134863		initial	0.62321	0.482128	0.813314	trained	0.617418	0.497238	0.815542
initial	0.606736	0.494932	0.335658	0.43829	trained	0.200986	0.620419	0.233112	0.158319		initial	0.49099	0.485817	0.576525	trained	0.485981	0.500758	0.578721
initial	0.309657	0.529066	0.630914	0.133597	trained	0.105923	0.622977	0.349353	0.0312865		initial	0.448046	0.592642	0.56863	trained	0.443274	0.609242	0.57078
initial	0.433588	0.417214	0.391573	0.764988	trained	0.145172	0.55904	0.266096	0.295588		initial	0.382289	0.49613	0.728279	trained	0.377895	0.510794	0.730372
initial	0	0.456081	0.425406	0.262438	trained	0.00658457	0.563833	0.285174	0.0858597		initial	0.676467	0.243455	0.719847	trained	0.67025	0.253426	0.721879
initial	0.753978	0.373375	0.294756	0.625013	trained	0.246836	0.513307	0.243056	0.237801		initial	0.315952	0.391502	0.528725	trained	0.311919	0.403869	0.530692
initial	0.576088	0.469235	0.39681	0.86538	trained	0.189832	0.544248	0.288159	0.338661		initial	0.289728	0.47647	0.592704	trained	0.285834	0.490123	0.594596
initial	0.636232	0.576508	0.384508	0.785559	trained	0.208767	0.580513	0.290804	0.305677		initial	0.566158	0.366091	0.633791	trained	0.560552	0.377579	0.6356
initial	0.9305	0.500023	0.545331	0.562796	trained	0.302395	0.53319	0.358412	0.212944		initial	0.637649	0.601865	0.504231	trained	0.631586	0.617314	0.505954
initial	0.813362	0.496648	0.787315	0.449719	trained	0.26479	0.519343	0.456622	0.166073		initial	0.595647	0.454184	0.518328	trained	0.589822	0.466818	0.519957
initial	0.305513	0.575718	0.779989	0.814995	trained	0.102555	0.543245	0.461952	0.319182		initial	0.322087	0.604311	0.545772	trained	0.317918	0.619403	0.547301
initial	0.371256	0.349465	0.616241	0.549367	trained	0.123299	0.42822	0.40911	0.208552		initial	0.758943	0.427904	0.565247	trained	0.752084	0.439684	0.56667
initial	0.954399	0.688009	0.245081	0.331537	trained	0.309095	0.570767	0.279042	0.117912		initial	0.552369	0.264037	0.760132	trained	0.546758	0.272731	0.761442
initial	0.441715	0.586856	0.384748	0.421569	trained	0.145329	0.513186	0.340118	0.155979		initial	0.0962377	0.811942	0.406961	trained	0.0934027	0.830145	0.408162
initial	0.346488	0.426927	0.469489	0.754628	trained	0.114733	0.429062	0.380941	0.295649		initial	0.349556	0.547109	0.788533	trained	0.345159	0.560453	0.789607
initial	0.676508	0.462501	0.225608	0.802646	trained	0.219792	0.434272	0.299237	0.316166		initial	0.64358	0.57642	0.302291	trained	0.637373	0.590113	0.30325
initial	0.0712386	0.487923	0.10419	0.690249	trained	0.0264985	0.435117	0.263551	0.269629		initial	0.501715	0.43869	0.663205	trained	0.496367	0.449784	0.66403
initial	0.234994	0.518139	0.396849	0.575297	trained	0.0785227	0.438413	0.382839	0.222031		initial	0.364481	0.451658	0.333852	trained	0.359966	0.462823	0.334551
initial	0.727556	0.431116	0.455785	0.616984	trained	0.235436	0.388563	0.415039	0.239921		initial	0.608197	0.28484	0.717777	trained	0.602187	0.292901	0.718334
initial	0.848233	0.453146	0.502172	0.499893	trained	0.27372	0.388686	0.442785	0.191441		initial	0.64074	0.246256	0.438442	trained	0.63453	0.253488	0.438866
initial	0.763912	0.481969	0.475538	0.436613	trained	0.246611	0.392188	0.443472	0.165463		initial	0.386706	0.35726	0.551005	trained	0.382051	0.366313	0.551286
initial	0.241484	0.333831	0.791489	0.718042	trained	0.0797479	0.315344	0.572379	0.283595		initial	0.689056	0.63177	0.77548	trained	0.682557	0.64554	0.775612
initial	0.604863	0.622256	0.497256	0.288348	trained	0.195454	0.437718	0.473487	0.104452		initial	0.420078	0.578359	0	trained	0.415233	0.591053	0
initial	0.571827	0.690525	0.564024	0.815731	trained	0.184705	0.460066	0.509671	0.325416		initial	0.484214	0.53553	0.768639	trained	0.478988	0.547339	0.768475
initial	0.610127	0.429243	0.480692	0.335268	trained	0.196712	0.332539	0.489937	0.125061		initial	0.292289	0.604477	0.214681	trained	0.288253	0.617382	0.214376
initial	0.540615	0.484672	0.775117	0.803326	trained	0.174327	0.349619	0.611506	0.321237		initial	0.608961	0.391193	0.522346	trained	0.603008	0.400207	0.521881
initial	0.705208	0.416664	0.360204	0.215333	trained	0.226621	0.310741	0.468161	0.0759415		initial	0.478656	0.366341	0.837618	trained	0.473524	0.374799	0.836993
initial	0.58566	0.50984	0.561486	0.400789	trained	0.188274	0.345597	0.555173	0.153989		initial	0.452374	0.412534	0.439291	trained	0.44743	0.421696	0.438515
initial	0.486736	0.675968	0.299948	0.875437	trained	0.156507	0.413978	0.469342	0.352937		initial	0.541565	0.952045	0.606181	trained	0.536106	0.970639	0.605242
initial	0.685405	0.647746	0.415774	0.662215	trained	0.21967	0.39408	0.524586	0.264331		initial	0.354243	0.370323	0.646457	trained	0.349965	0.378522	0.645356
initial	0.665516	0.181318	0.277577	0.65558	trained	0.213114	0.17478	0.484959	0.262095		initial	0.269857	0.646271	0.748402	trained	0.266134	0.659246	0.747136
initial	0.661937	0.74042	0.739135	0.4856	trained	0.211762	0.423053	0.669455	0.191579		initial	0.460919	0.699459	0.55599	trained	0.45607	0.713271	0.554564
initial	0.63747	0.42421	0.625429	0.629729	trained	0.203747	0.272739	0.638998	0.252382		initial	0.269535	0.470618	0.640019	trained	0.265902	0.480281	0.638425
initial	0.707113	0.453202	0.532357	0.899474	trained	0.225753	0.279981	0.61622	0.365705		initial	0.466861	0.518995	0.744994	trained	0.462069	0.529413	0.743231
initial	0.77687	0.605329	0.493953	0.543452	trained	0.247797	0.343584	0.613811	0.217437		initial	0.450666	0.505959	0.572885	trained	0.446024	0.516047	0.570957
initial	0.295847	0.59191	0.494223	0.536046	trained	0.0941446	0.332	0.625767	0.214915		initial	0.330051	0.61139	0.64882	trained	0.3262	0.623243	0.64672
initial	0.16273	0.621187	0.49291	0.831223	trained	0.0514747	0.34011	0.637016	0.338894		initial	0.467751	0.549258	0.435168	trained	0.463113	0.559913	0.432901
initial	0.494539	0.527768	0.434216	0.628597	trained	0.157117	0.292544	0.626681	0.254777		initial	0.531484	0.707294	0.452016	trained	0.526512	0.720643	0.449576
initial	0.420105	0.472692	0.490614	1	trained	0.133171	0.262674	0.659177	0.410641		initial	0.59607	0.465325	0.588352	trained	0.590762	0.474295	0.585736
initial	0.330973	0.54598	0.521372	0.782555	trained	0.104538	0.291514	0.681888	0.32035		initial	0.485404	0.342348	0.708137	trained	0.480831	0.349042	0.705344
initial	0.667643	0.528529	0.570103	0.524416	trained	0.211738	0.279217	0.71108	0.213058		initial	0.00894697	0.169795	0.587647	trained	0.00734656	0.173336	0.58468
initial	0.244711	0.538989	0.371433	0.592404	trained	0.0766303	0.279842	0.647564	0.242114		initial	0.271287	0.229343	0.561005	trained	0.26814	0.233832	0.557862
initial	0.56328	0.534905	0.634884	0.584618	trained	0.178063	0.274034	0.756427	0.239506		initial	0.644076	0.607722	0.414612	trained	0.638705	0.618797	0.411294
initial	0.559539	0.523561	0.614422	0.709458	trained	0.176683	0.265107	0.75888	0.292355		initial	0.367058	0.537598	0.766494	trained	0.363438	0.547326	0.76299
initial	0.665547	0.548802	0.417766	0.577419	trained	0.210317	0.273031	0.695142	0.237833		initial	0.496836	0.493518	0.623312	trained	0.492476	0.502357	0.619632
initial	0.257555	0.233441	0.496529	0.722339	trained	0.0799912	0.125926	0.733932	0.299109		initial	0.324665	0	0.418256	trained	0.32141	0	0.4144
initial	0.274327	0.605049	0.489341	0.64802	trained	0.0851689	0.292019	0.740194	0.26875		initial	0.532429	0.41703	0.782517	trained	0.527952	0.424291	0.778474
initial	0.874134	0.438144	0.632151	0.622986	trained	0.276338	0.212886	0.802065	0.259015		initial	0.644311	0.310341	0.65615	trained	0.639196	0.315599	0.651927
initial	0.488961	0.492602	0.751393	0.556474	trained	0.153307	0.234775	0.854662	0.23196		initial	0.70919	0.298778	0.586917	trained	0.703721	0.303713	0.582515
initial	0.45313	0.376912	0.744489	0.688239	trained	0.141721	0.179279	0.859634	0.287817		initial	0.525015	0.590206	0.807548	trained	0.520711	0.600174	0.80296
initial	0.610278	0.798278	0.333064	0.60166	trained	0.191701	0.368641	0.712938	0.252421		initial	0.506404	0.451649	0.639653	trained	0.50225	0.459043	0.634886
initial	0.641567	0.5755	0.428607	0.742726	trained	0.201538	0.264619	0.755135	0.312218		initial	0.565781	0.647891	0.77752	trained	0.561296	0.65863	0.77257
initial	0.456365	0	0.668168	0.318463	trained	0.142323	0	0.850587	0.13571		initial	0.520157	0.813453	0.574331	trained	0.515978	0.826992	0.569204
initial	0.158904	0.731557	0.432314	0.772569	trained	0.0473033	0.331086	0.767818	0.32643		initial	0.518879	0.466233	0.454597	trained	0.514731	0.473502	0.449292
initial	0.355066	0.510605	0.506018	0.547777	trained	0.109756	0.228259	0.80012	0.233374		initial	0.383522	0.778988	0.699756	trained	0.380222	0.791655	0.694267
initial	0.479354	0.588791	0.597127	0.569817	trained	0.149288	0.261848	0.838314	0.243542		initial	0.794659	0.544497	0.662547	trained	0.78886	0.552883	0.656881
initial	0.422947	0.52051	0.712441	0.721612	trained	0.131186	0.228802	0.884926	0.307992		initial	0.636913	0.786688	0.645764	trained	0.632092	0.799221	0.639922
initial	0.327238	0.492811	0.404169	0.581419	trained	0.100555	0.214346	0.772624	0.250419		initial	0.424788	0.366175	0.491906	trained	0.421274	0.371136	0.485892
initial	0.257348	0.520847	0.13821	0.500023	trained	0.0781679	0.22538	0.675484	0.217472		initial	0.692464	0.362636	0.450796	trained	0.68732	0.367395	0.44461
initial	0.785854	0.490523	0.626362	0.951038	trained	0.246675	0.209911	0.859467	0.407144		initial	0.487427	0.350454	0.905689	trained	0.483543	0.35486	0.899325
initial	0.547837	0.412302	1	0.841321	trained	0.170672	0.172701	1	0.362457		initial	0.451946	0.632066	0.664388	trained	0.448283	0.641312	0.657861
initial	0.318305	0.5181	0.489373	0.508959	trained	0.0973838	0.219423	0.809458	0.22475		initial	0.393842	0.448729	0.48714	trained	0.390538	0.454594	0.480452
initial	0.661036	0.409422	0.523535	0.509015	trained	0.206654	0.168491	0.821815	0.226069		initial	0.513542	0.520634	0.564962	trained	0.50951	0.527631	0.558113
initial	0.512808	0.485996	0.655834	0.792868	trained	0.159317	0.202045	0.870176	0.346091		initial	0.525745	0.503297	0.768493	trained	0.521643	0.509849	0.761484
initial	0.267771	0.410793	0.692056	0.581811	trained	0.0811073	0.166508	0.881979	0.259286		initial	0.662587	0.318941	0.63724	trained	0.657656	0.322096	0.630082
initial	0.432971	0.641684	0.503635	0.546928	trained	0.13377	0.270513	0.809187	0.246203		initial	0.526489	0.576885	0.737225	trained	0.522402	0.584464	0.729918
initial	0.752442	0.552573	0.526552	0.577074	trained	0.235652	0.228765	0.814717	0.260381		initial	0.25251	0.609415	0.596596	trained	0.250114	0.617436	0.58915
initial	0.340681	0.3711	0.473151	0.722024	trained	0.104281	0.144989	0.791094	0.322636		initial	0.510165	0.718721	0.531872	trained	0.506214	0.728543	0.524291
initial	0.129281	0.661236	0.587273	0.412586	trained	0.036833	0.276165	0.829443	0.195024		initial	0.543043	0.41917	0.573348	trained	0.538919	0.423565	0.565637
initial	0.361757	0.445858	0.3118	0.803838	trained	0.110988	0.177047	0.721608	0.360424		initial	0.405624	0.43396	0.623997	trained	0.402378	0.438492	0.616163
initial	0.586803	0.677214	0.467906	0.618033	trained	0.18278	0.281542	0.774441	0.284688		initial	0.36574	0.467784	0.568998	trained	0.362784	0.472791	0.561049
initial	0.619136	0.54842	0.656516	0.755857	trained	0.193104	0.221975	0.838845	0.344347		initial	0.709049	0.311361	0.355866	trained	0.704051	0.313484	0.347813
initial	0.171623	0.69622	0.0291639	0.735361	trained	0.0503667	0.288488	0.597804	0.337932		initial	0.484457	0.531253	0.568559	trained	0.480904	0.537151	0.560402
initial	0.75182	0.470143	0.306074	0.580093	trained	0.235472	0.18468	0.694111	0.275294		initial	0.333942	0.409452	0.682123	trained	0.331393	0.413088	0.673874
initial	0.325075	0.450323	0.645992	0.520259	trained	0.0993737	0.174896	0.81345	0.252674		initial	0.537251	0.586102	0.214428	trained	0.533559	0.592758	0.206104
initial	0.812126	0.438033	0.374345	0.744115	trained	0.25478	0.168583	0.703788	0.34878		initial	0.328886	0.612317	0.540473	trained	0.326584	0.61934	0.53207
initial	0.590078	0.664972	0.508322	0.657751	trained	0.183992	0.271315	0.745228	0.315336		initial	0.527818	0.459602	0.415262	trained	0.524435	0.463833	0.406799
initial	0.803248	0.589902	0.635463	0.575304	trained	0.252044	0.236465	0.783678	0.283675		initial	0	0.647838	0.352815	trained	0	0.655314	0.3443
initial	0.0129554	0.51238	0.455846	0.568473	trained	0	0.200531	0.707099	0.283775		initial	0.549048	0.436444	0.636783	trained	0.545865	0.440104	0.62822
initial	0.709164	0.412936	0.279897	0.466406	trained	0.222151	0.154639	0.631512	0.24422		initial	0.37514	0.558153	0.832983	trained	0.373218	0.563895	0.824384
initial	0.54859	0.353643	0.388371	0.538603	trained	0.170998	0.127072	0.661852	0.277681		initial	0.353067	0.549103	0.292746	trained	0.3515	0.554622	0.284137
initial	0.391225	0.470096	0.251625	0.485044	trained	0.120873	0.179616	0.600243	0.258745		initial	0.569554	0.397949	0.46325	trained	0.566908	0.400741	0.454628
initial	0.473983	0.382856	0.659853	0.423799	trained	0.147352	0.13937	0.741976	0.236775		initial	0.485755	0.420304	0.643102	trained	0.483892	0.423443	0.634479
initial	0.492589	0.553383	0.712449	0.629342	trained	0.153372	0.216606	0.750566	0.326524		initial	0.590952	0.455775	0.495678	trained	0.588742	0.459503	0.487073
initial	0.354466	0.623569	0.551896	0.607852	trained	0.109401	0.248144	0.679281	0.321559		initial	0.254523	0.343454	0.860515	trained	0.254695	0.345166	0.851929
initial	0.513533	0.584777	0.357344	0.708328	trained	0.160237	0.230048	0.595092	0.367785		initial	0.359211	0.262016	0.834062	trained	0.359094	0.262266	0.825515
initial	0.381303	0.615282	0.489317	0.761848	trained	0.118155	0.243551	0.632741	0.394591		initial	0.532597	0.222841	0.667047	trained	0.531799	0.222385	0.658554
initial	0.917584	0.665218	0.429014	0.715758	trained	0.289331	0.265929	0.598405	0.379975		initial	0.319091	0.121995	0.428773	trained	0.320009	0.119751	0.420347
initial	0.876199	0.582211	0.296315	0.517348	trained	0.276237	0.22775	0.536908	0.301908		initial	0.599531	0.405116	0.399327	trained	0.599171	0.407883	0.390977
initial	0.55011	0.472699	0.408758	0.802038	trained	0.172327	0.177512	0.566926	0.426031		initial	0.403507	0.589655	0.560912	trained	0.404814	0.595697	0.552646
initial	0.380954	0.474929	0.57457	0.772802	trained	0.118483	0.178211	0.616831	0.419158		initial	0.463024	0.756016	0.523354	trained	0.464464	0.765021	0.515189
initial	0.612775	0.447108	0.776374	0.6351	trained	0.192553	0.165234	0.680158	0.367188		initial	0.350545	0.421342	0.551057	trained	0.3532	0.424457	0.543003
initial	0.540894	0.526911	0.574565	0.325321	trained	0.169747	0.201315	0.592671	0.243533		initial	0.544787	0.463617	0.449346	trained	0.546809	0.467517	0.441418
initial	0.320121	0.367247	0.530218	0.734149	trained	0.0994491	0.128294	0.564046	0.420546		initial	0.622774	0.6011	0.671414	trained	0.624904	0.607475	0.663618
initial	0.478592	0.565961	0.253459	0.588147	trained	0.150133	0.218591	0.448626	0.365878		initial	0.4115	0.758231	0.656739	trained	0.415535	0.767438	0.649089
initial	0.665816	0.327651	0.431809	0.609196	trained	0.209992	0.109765	0.503332	0.381312		initial	0.360697	0.187228	0.522598	trained	0.365684	0.186396	0.515109
initial	0.61623	0.382241	0.631763	0.789313	trained	0.194313	0.134419	0.566204	0.463515		initial	0.490488	0.468758	0.483904	trained	0.495349	0.47297	0.476584
initial	0.131981	0.293481	0.693091	0.564808	trained	0.039983	0.0937658	0.577393	0.376844		initial	0.402299	0.2234	0.770702	trained	0.408393	0.223345	0.763556
initial	0.598059	0.549634	0.596761	0.413513	trained	0.188808	0.210293	0.529805	0.321055		initial	0.674309	0.436161	0.634004	trained	0.679457	0.439946	0.627049
initial	0.655019	0.433251	0.309036	0.453953	trained	0.207129	0.157079	0.410853	0.345699		initial	0.364354	0.675468	0.583107	trained	0.372141	0.683569	0.576351
initial	0.405496	0.681996	0.525818	0.579346	trained	0.127687	0.270255	0.480582	0.406138		initial	0.415919	0.706602	0.527822	trained	0.424155	0.715341	0.521274
initial	0.230778	0.628877	0.613839	0.559035	trained	0.0721123	0.245892	0.502383	0.405947		initial	0.296456	0.383582	0.721612	trained	0.306209	0.3867	0.715275
initial	0.30122	0.429367	0.312167	0.637198	trained	0.0947471	0.154835	0.378772	0.447203		initial	0.438098	0.451591	0.493178	trained	0.447789	0.456006	0.487067
initial	0.761103	0.562253	0.75539	0.701565	trained	0.241617	0.215251	0.533707	0.48297		initial	0.676814	0.65323	0.502808	trained	0.685867	0.661309	0.496925
initial	0.76379	0.372887	0.415347	0.419413	trained	0.242647	0.128838	0.396193	0.374152		initial	0.281088	0.492285	0.620938	trained	0.293401	0.497617	0.615287
initial	0.555316	0.598805	0.752246	0.640126	trained	0.176323	0.231666	0.511855	0.475825		initial	0.253972	0.389888	0.48798	trained	0.267303	0.393509	0.482572
initial	0.341364	0.476381	0.408613	0.664873	trained	0.108257	0.175774	0.373475	0.495841		initial	0.365131	0.281833	0.638002	trained	0.378647	0.283644	0.632835
initial	0.674597	0.645205	0.444998	0.634325	trained	0.214746	0.252605	0.377341	0.493001		initial	0.707739	0.45601	0.687778	trained	0.720034	0.461001	0.682858
initial	0.499382	0.636209	0.562964	0.676958	trained	0.159048	0.248417	0.411947	0.521007		initial	0.513066	0.646224	0.486244	trained	0.527435	0.654677	0.481578
initial	0.414507	0.448419	0.0131732	0.454692	trained	0.132174	0.162766	0.197304	0.438515		initial	0.403667	0.518655	0.638204	trained	0.419594	0.524948	0.633787
initial	0.72744	0.602064	0.39791	0.493638	trained	0.232207	0.232705	0.332119	0.465454		initial	0.681665	0.577039	0.739607	trained	0.696783	0.584457	0.73544
initial	0.44696	0.566251	0.539251	0.600705	trained	0.142949	0.216321	0.376257	0.521091		initial	0.746588	0.629489	0.666627	trained	0.762203	0.637923	0.662714
initial	0.440286	0.320483	0.583497	0.615053	trained	0.141042	0.104273	0.384386	0.538175		initial	0.225369	0.314447	0.539611	trained	0.245066	0.317393	0.535951
initial	0.178991	0.299729	0.559768	0.719579	trained	0.05792	0.0947648	0.367388	0.59315		initial	0.469057	0.431528	0.342254	trained	0.488153	0.436622	0.338846
initial	0.144186	0.520394	0.404481	0.584864	trained	0.0470558	0.195269	0.301507	0.548289		initial	0.722091	0.489041	0.608228	trained	0.740524	0.495221	0.605062
initial	0.612999	0.769957	0.518539	0.370121	trained	0.196853	0.308948	0.336539	0.470133		initial	0.123429	0.564914	0.209269	trained	0.1464	0.572498	0.206351
initial	0.642156	0.213959	0.398402	0.186867	trained	0.206411	0.0555638	0.284335	0.40528		initial	0.621578	0.486076	0.702845	trained	0.642369	0.492319	0.700156
initial	0.378406	0.393726	0.737434	0.491481	trained	0.122542	0.13745	0.40397	0.5445		initial	0.583253	0.338093	0.399849	trained	0.605133	0.341763	0.397395
initial	0.683652	0.524449	0.379036	0.385481	trained	0.220192	0.196993	0.263273	0.512164		initial	0.656753	0.342081	0.788531	trained	0.679024	0.345853	0.786293
initial	0.65895	0.659413	0.159639	0.494518	trained	0.212601	0.258473	0.174776	0.5698		initial	0.494045	0.66991	0.726931	trained	0.518135	0.679499	0.724909
initial	0.479681	0.660787	0.813536	0.407767	trained	0.155716	0.259085	0.41285	0.545641		initial	0.444968	0.518727	0.531832	trained	0.470163	0.52565	0.530019
initial	0.569302	0.519859	0.474626	0.474941	trained	0.184619	0.194858	0.28021	0.585858		initial	0.67379	0.430415	0.540017	trained	0.698369	0.43577	0.5384
initial	0.260242	0.414151	0.397933	0.477205	trained	0.0863583	0.146684	0.245798	0.598941		initial	0.383728	0.670493	0.572201	trained	0.410843	0.680072	0.570768
initial	0.711723	0.672414	0.52965	0.528738	trained	0.230722	0.264364	0.289504	0.632596		initial	0.679721	0.139194	0.607849	trained	0.705762	0.13934	0.606588
initial	0.449342	0.272819	0.438919	0.725838	trained	0.147382	0.082281	0.250328	0.727052		initial	0.895244	0.584405	0.584174	trained	0.920677	0.592371	0.583073
initial	0.593022	0.474735	0.544062	0.473571	trained	0.193591	0.174291	0.284575	0.63357		initial	0.563178	0.629537	0.549026	trained	0.591324	0.638231	0.548072
initial	0.193159	0.393348	0.18985	0.565412	trained	0.0664294	0.137212	0.147407	0.68383		initial	0.4934	0.535128	0.537042	trained	0.522625	0.542064	0.536221
initial	0.561527	0.530261	0.594677	0.394699	trained	0.18435	0.199608	0.294079	0.62419		initial	0.55115	0.558646	0.907072	trained	0.580642	0.565891	0.906361
initial	0.461774	0.504138	0.411936	0.517074	trained	0.152961	0.187716	0.221415	0.686901		initial	0.200792	0.708759	0.28882	trained	0.233015	0.718532	0.28822
initial	0.714261	0.578798	0.651615	0.877847	trained	0.233958	0.22175	0.306799	0.849071		initial	0.388629	0.528079	0.666677	trained	0.420255	0.53451	0.666155
initial	0.749279	0.494515	0.570939	0.621284	trained	0.245605	0.183361	0.272679	0.752933		initial	0.642786	0.473054	0.563837	trained	0.673375	0.478345	0.563384
initial	0.464448	0.502416	0.601896	0.767584	trained	0.155246	0.186978	0.280466	0.824946		initial	0.720159	0.38753	0.51939	trained	0.750755	0.39112	0.518987
initial	0.588212	0.581268	0.327985	0.505506	trained	0.195253	0.222928	0.174523	0.725942		initial	0.507638	0.568768	0.567186	trained	0.539977	0.575353	0.566814
initial	0.741296	0.252916	0.571505	0.561334	trained	0.244641	0.0733298	0.262102	0.759512		initial	0.4732	0.405526	0.604408	trained	0.506153	0.408991	0.604048
initial	0.599942	0.473342	0.533562	0.640138	trained	0.200133	0.173793	0.244684	0.80233		initial	0.931017	0.519331	0.783009	trained	0.961534	0.524553	0.782639
initial	0.343503	0.490292	0.304348	0.596361	trained	0.118945	0.181541	0.155963	0.793517		initial	0.534541	0.642989	0.743854	trained	0.567808	0.650121	0.74346
initial	0.459569	0.753278	0.326976	0.741636	trained	0.156617	0.301401	0.161504	0.863321		initial	0.526314	0.388988	0.75472	trained	0.559915	0.391326	0.754281
initial	0.592733	0.493257	0.604078	0.64998	trained	0.199778	0.182945	0.262285	0.833634		initial	0.559978	0.479498	0.822688	trained	0.593615	0.483113	0.822183
initial	0.719105	0.54521	0.524934	0.625128	trained	0.24081	0.206647	0.2301	0.831403		initial	0.595076	0.692723	0.56153	trained	0.628699	0.699759	0.560946
initial	0.309428	0.653406	0.501688	0.727389	trained	0.110883	0.255978	0.218944	0.881815		initial	0.208411	0.625213	0.750447	trained	0.244559	0.630683	0.749756
initial	0.618398	0.714575	0.498747	0.667409	trained	0.210244	0.283882	0.21551	0.863882		initial	0.606641	0.573387	0.53977	trained	0.640471	0.577545	0.53896
initial	0.813394	0.646589	0.402497	0.550911	trained	0.273292	0.252936	0.177341	0.821776		initial	0.391395	0.378224	0.671869	trained	0.426618	0.378511	0.670913
initial	0.371318	0.288566	0.559708	0.827442	trained	0.133162	0.0898306	0.234002	0.943409		initial	0.484162	0.68127	0.538406	trained	0.518852	0.686474	0.537292
initial	0.43467	0.475582	0.2608	0.464015	trained	0.154312	0.175084	0.120351	0.796924		initial	0.598009	0.309874	0.467644	trained	0.631995	0.308043	0.46635
initial	0.482419	0.734956	0.464745	0.73082	trained	0.170538	0.29331	0.194707	0.913299		initial	0.501866	0.520171	0.669	trained	0.536394	0.52157	0.667504
initial	0.399258	0.320071	0.467113	0.764217	trained	0.145059	0.1043	0.193851	0.931479		initial	0.715777	0.340133	0.675248	trained	0.748909	0.337836	0.673536
initial	0.30864	0.441768	0.598404	0.6034	trained	0.117259	0.159795	0.241271	0.867834		initial	0.833593	0.287587	0.419884	trained	0.865877	0.283826	0.417942
initial	0.365021	0.687148	0.615556	0.567127	trained	0.136414	0.271651	0.246141	0.855607		initial	0.54112	0.436575	0.753248	trained	0.575027	0.434892	0.751049
initial	0.641311	0.497511	0.818092	0.907077	trained	0.225785	0.185285	0.320374	1		initial	0.610346	0.381104	0.682351	trained	0.643625	0.377862	0.679886
initial	0.542337	0.54467	0.635513	0.567593	trained	0.195518	0.206822	0.250796	0.859694		initial	0.690245	0.374791	0.786617	trained	0.722795	0.370838	0.783868
initial	0.328301	0.692068	0.477871	0.593003	trained	0.128619	0.274039	0.190622	0.87126		initial	0.158189	0.486735	0.520191	trained	0.193716	0.484142	0.51715
initial	0.61171	0.458855	0.378236	0.585808	trained	0.22048	0.167825	0.152202	0.868521		initial	0.728905	0.722938	0.963927	trained	0.760629	0.723884	0.960568
initial	0.598309	0.410813	0.420906	0.589893	trained	0.217742	0.145991	0.167033	0.869823		initial	0.514774	0.470529	0.75022	trained	0.547463	0.466354	0.746542
initial	0.709419	0.662902	0.316534	0.576468	trained	0.254808	0.260921	0.126994	0.863131		initial	0.58949	0.424791	0.584212	trained	0.621343	0.419132	0.580202
initial	0.875448	0.510442	0.621459	0.80665	trained	0.309484	0.191514	0.23996	0.957608		initial	0.601763	0.708541	0.572739	trained	0.633132	0.707208	0.568385
initial	0.635234	0.571572	0.509286	0.571794	trained	0.234664	0.219438	0.197141	0.857015		initial	0.492285	0.60134	0.557146	trained	0.523884	0.597404	0.552438
initial	0.45101	0.641925	0.691913	0.506412	trained	0.177806	0.251568	0.264538	0.826613		initial	0.663952	0.527039	0.627086	trained	0.694034	0.521066	0.622014
initial	0.418371	0.373905	0.503683	0.595406	trained	0.169408	0.129517	0.193422	0.860101		initial	0.383771	0.286082	0.548495	trained	0.415073	0.275112	0.543055
initial	0.279265	0.653571	0.477756	0.502012	trained	0.127158	0.257033	0.183007	0.81671		initial	0.791008	0.660518	0.73586	trained	0.819299	0.655421	0.730042
initial	0.159583	0.432498	0.353853	0.755632	trained	0.0912211	0.156384	0.136036	0.917767		initial	0.298563	0.533128	0.749443	trained	0.329324	0.525017	0.743246
initial	0.75657	0.354291	0.339201	0.792765	trained	0.284021	0.120839	0.129937	0.927722		initial	0.360037	0.756201	0.324664	trained	0.389858	0.751265	0.318093
initial	0.570534	0.321513	0.0200496	0	trained	0.227167	0.106001	0.0101076	0.590159		initial	0.476421	0.223233	0.534534	trained	0.504945	0.208092	0.527575
initial	0.231582	0.5744	0.68299	0.611237	trained	0.121668	0.221336	0.257287	0.838967		initial	0.341346	0.869526	0.479059	trained	0.370092	0.865028	0.471717
initial	0.541515	0.290515	0.510154	0.588993	trained	0.223302	0.092088	0.192215	0.822411		initial	0.520199	0.42602	0.719593	trained	0.547231	0.412886	0.711864
initial	0.111542	0.523203	0.486443	0.401137	trained	0.0890552	0.198232	0.182904	0.736103		initial	0.688845	0.499391	0.392816	trained	0.714211	0.486758	0.384713
initial	0.698827	0.465067	0.349044	0.833312	trained	0.279464	0.171863	0.13115	0.908502		initial	0.420641	0.194348	0.544205	trained	0.446999	0.175519	0.535723
initial	0.384209	0.512461	0.511952	0.28705	trained	0.182329	0.193588	0.191642	0.671403		initial	0.558016	0.681188	0.817696	trained	0.582873	0.670166	0.808839
initial	0.625704	0.281891	0	0.024619	trained	0.262759	0.0886605	0	0.552517		initial	0.62535	0.702295	0.616187	trained	0.649123	0.690844	0.606969
initial	0.517721	0.426036	0.643631	0.395044	trained	0.231882	0.154486	0.240179	0.697781		initial	0.553113	0.307371	0.547321	trained	0.57665	0.288135	0.53775
initial	0.214554	0.324155	0.662615	0.710445	trained	0.138924	0.108212	0.246982	0.819659		initial	0.595841	0.417042	0.608008	trained	0.61843	0.398947	0.59809
initial	0.696606	0.640572	0.580266	0.655879	trained	0.296636	0.252552	0.215948	0.786519		initial	0.515736	0.54324	0.362236	trained	0.538124	0.526581	0.351989
initial	0.464906	0.459494	0.377687	0.558327	trained	0.22686	0.170207	0.140014	0.735086		initial	0.481245	0.653103	0.263678	trained	0.50315	0.637599	0.253111
initial	0.649211	0.453002	0.554037	0.659962	trained	0.289991	0.167423	0.205689	0.766628		initial	0.637927	0.388635	0.682768	trained	0.658176	0.367673	0.671884
initial	0.297884	0.539766	0.134205	0.573907	trained	0.182469	0.207142	0.0486186	0.719444		initial	0.570464	0.273401	0.523888	trained	0.590428	0.249629	0.512715
initial	0.6321	0.504527	0.491623	0.416891	trained	0.29385	0.191275	0.18199	0.642362		initial	0.64549	0.322634	0.484835	trained	0.664298	0.298971	0.473385
initial	0.586686	0.482232	0.564597	0.338158	trained	0.284355	0.181316	0.209094	0.597805		initial	0.360295	0.113016	0.59298	trained	0.380153	0.0848959	0.581269
initial	0.45499	0.625696	0.346252	0.580749	trained	0.24757	0.246897	0.12736	0.687403		initial	0.105131	0.528043	0.71643	trained	0.125857	0.506526	0.704476
initial	0.424931	0.560761	0.372624	0.650229	trained	0.243446	0.217526	0.137079	0.704492		initial	0.63323	0.47262	0.676766	trained	0.650038	0.449401	0.664591
initial	0.469862	0.812976	0.759745	0.271725	trained	0.263489	0.332679	0.281606	0.534192		initial	0.517604	0.381977	0.726774	trained	0.534438	0.35645	0.714398
initial	0.607544	0.445822	0.710591	0.568931	trained	0.313371	0.165614	0.263127	0.646285		initial	0.401971	0.452181	0.439061	trained	0.418836	0.427208	0.426511
initial	0.634653	0.504261	0.409531	0.612102	trained	0.328241	0.192488	0.15053	0.652125		initial	0.637814	0.582636	0.61293	trained	0.652568	0.559302	0.600221
initial	0.362172	0.587745	0.619583	0.495383	trained	0.247807	0.230782	0.228921	0.591096		initial	0.845798	0.631898	0.57327	trained	0.85862	0.608787	0.560428
initial	0.805396	0.590231	0.503551	0.639425	trained	0.395951	0.232178	0.185476	0.639077		initial	0.496779	0.332852	0.4035	trained	0.511085	0.303827	0.390551
initial	0.55645	0.762297	0.435783	0.725009	trained	0.32357	0.310856	0.16007	0.662643		initial	0.344886	0.236655	0.743276	trained	0.35948	0.205327	0.730237
initial	0.488972	0.612733	0.966229	0.661343	trained	0.309357	0.242987	0.358194	0.623865		initial	0.330182	0.508639	0.602609	trained	0.344236	0.481542	0.589513
initial	0.178069	0.643025	0.786936	0.707481	trained	0.217777	0.257081	0.291124	0.631061		initial	0.126505	0.571703	0.530713	trained	0.141185	0.545168	0.517584
initial	0.31178	0.460732	0.509189	0.619919	trained	0.268314	0.174317	0.187267	0.582459		initial	0.567304	0.341314	0.518508	trained	0.57868	0.310178	0.505371
initial	0.177966	0.382798	0.813868	0.893112	trained	0.233802	0.139114	0.301039	0.684784		initial	0.246444	0.596737	0.675672	trained	0.259187	0.569618	0.662551
initial	0.604818	0.486063	0.799635	0.649116	trained	0.378432	0.186488	0.295648	0.571035		initial	0.162913	0.322093	0.408993	trained	0.175584	0.289646	0.395921
initial	0.634229	0.485917	0.565226	0.587269	trained	0.396574	0.18675	0.207987	0.533584		initial	0.620905	0.164238	0.438312	trained	0.630203	0.128558	0.425311
initial	0.644002	0.556349	0.464131	0.630208	trained	0.408745	0.219182	0.170138	0.540108		initial	0.641803	0.519871	0.684046	trained	0.650415	0.490069	0.671138
initial	0.577783	0.326896	0.467645	0.444048	trained	0.396968	0.114974	0.171376	0.451043		initial	0.57528	0.130202	0.504893	trained	0.583754	0.0931275	0.492112
initial	0.179428	0.441461	0.64377	0.579531	trained	0.279532	0.167533	0.237108	0.496637		initial	0.547622	0.434259	0.345897	trained	0.555734	0.402212	0.33327
initial	0.746598	0.223567	0.628162	0.372017	trained	0.470383	0.0686103	0.231196	0.399056		initial	0.233227	0.716084	0.568718	trained	0.242744	0.688702	0.556263
initial	0.776913	0.519269	0.621146	0.756826	trained	0.490265	0.203726	0.22849	0.549314		initial	0.325765	0.268686	0.249943	trained	0.334211	0.233107	0.237696
initial	0.476507	0.490172	0.598441	0.517211	trained	0.404927	0.19085	0.21992	0.438769		initial	0.324137	0.349595	0.47314	trained	0.332101	0.315194	0.461115

## Sheet: fig_S9b_right
true_module_phase	learned_module_phase_by_appropriate_module2	learned_module_phase_by_other_module1	learned_module_phase_by_other_module3	learned_module_phase_by_other_module4
30	38	307	128	344
75	69	8	3	259
120	132	314	28	234
165	158	31	52	226
210	210	313	21	37
255	263	172	210	150
300	304	24	26	338
345	349	328	188	46

## Sheet: fig_S9c_right
true_spatial_scale	learned_spatial_scale
0.424098	0.424098
0.466507	0.466507
0.513158	0.513158
0.564474	0.564474
0.620921	0.620921
0.683013	0.683013
0.751315	0.751315
0.826446	0.826446
0.909091	0.909091
1	1
1.1	1.1
1.21	1.21
1.331	1.331
1.4641	1.4641
1.61051	1.61051
1.77156	1.77156
1.94872	1.94872
2.14359	2.14359
2.35795	2.35795
2.59374	2.59374

## Sheet: fig_S9c_left
-0.000337104	-0.00011316	-0.000133049	0.00020113	0.0001644	0.000248918	0.000118911	-0.000139818	1.05308e-05	4.08454e-05	0.000342597	2.368e-05	-2.90259e-05	-3.57733e-05	-0.00168066	0.000113544	-8.65169e-05	-0.000138062	-0.000114623	-0.000257695
1.38662e-05	8.40186e-05	-0.000165658	6.73478e-05	-1.97034e-05	-8.73271e-05	-0.000143566	0.000118271	2.07917e-05	-3.80163e-05	3.10437e-05	0.000241028	-2.57802e-05	-4.88743e-05	-0.00182165	7.34985e-05	-9.29568e-05	-5.01825e-05	-8.81072e-05	-4.54336e-05
-0.000111911	0.000141817	-2.49593e-05	0.000255899	-0.000153479	1.55579e-05	-0.000201292	-0.000185851	0.00012451	2.62953e-05	0.000147901	-8.98344e-05	-0.00030303	-8.57356e-05	-0.00167494	-0.0002587	0.000177738	5.11473e-05	-2.48927e-05	0.000125064
-0.000155206	-0.000316258	0.00023803	4.82992e-05	-8.1967e-05	5.3994e-05	-8.71234e-05	0.000182265	3.74164e-06	-5.04186e-06	-0.000143086	4.50218e-05	-0.000181461	-0.000227071	-0.0014349	0.000169689	-3.32548e-06	-0.000158266	-6.84483e-05	-0.000344701
8.86532e-05	0.000326992	0.000288564	-6.90254e-05	2.76031e-05	-0.000160817	0.000127341	-8.8343e-05	4.76796e-05	-1.7301e-06	0.00016037	0.000151067	-9.50937e-05	-1.22756e-05	-0.00131768	6.64862e-05	0.000143592	0.000121217	-0.000107118	-2.67436e-05
-3.26124e-05	-4.68323e-05	-7.18282e-05	0.000315226	6.54269e-06	0.000158649	3.11176e-05	-0.000188507	-0.000149328	0.000104572	0.000111142	0.000126579	-2.72204e-05	-2.54613e-05	-0.00157614	9.27317e-05	0.000120919	1.03111e-05	5.87933e-05	-0.000261571
-0.000203441	8.40821e-06	-2.1621e-06	2.65672e-05	5.05625e-05	1.00774e-05	3.84002e-05	-0.000184285	0.000544512	1.62102e-05	0.000216876	3.06865e-05	-9.16545e-05	-0.000253197	-0.00109824	0.000315965	0.000160784	-7.8091e-05	-3.86606e-06	9.67623e-05
5.21305e-05	-4.43023e-05	-8.50218e-05	-4.08535e-05	0.000197971	-2.15329e-05	-0.000246892	-7.69289e-05	0.000177592	0.000169369	1.12924e-05	-0.000202185	4.27124e-05	-0.000172699	-0.00116783	6.82489e-05	6.15632e-05	1.08997e-05	-0.000151665	-4.54664e-06
0.000187551	-0.000196761	-0.000266185	2.41771e-05	0.000149881	-8.72967e-05	1.3473e-05	-0.00039102	-3.3121e-05	0.000181756	-1.60276e-05	1.06155e-05	0.000275579	-8.32662e-06	-0.00102415	7.43692e-05	0.000133891	0.000205385	7.03646e-05	-8.06333e-06
-8.02022e-06	2.41944e-05	3.98822e-05	-3.95607e-05	4.04252e-05	0.000125387	-0.000141447	0.000109283	-0.000159421	-0.000247823	3.60111e-06	-5.9955e-05	4.3484e-05	-5.75258e-05	-0.000931557	0.00012108	9.27776e-05	6.072e-05	-0.000103958	-0.000227048
-1.01645e-05	-0.00014486	2.54024e-05	-1.20269e-05	0.000127432	-2.39404e-05	3.99486e-05	0.000130957	4.86431e-05	6.46772e-05	0.000241351	0.000115577	-0.000121593	-0.000183963	-0.000686283	0.000190773	0.000426397	5.64963e-05	0.000213556	-9.49698e-05
-0.000120917	-0.000184968	2.91037e-05	0.000224422	-0.000172847	0.000109967	-0.000223189	-0.000235153	-0.00022956	-6.98932e-05	-0.000104683	0.000114024	0.00015707	2.52261e-05	-0.000598185	3.32663e-05	0.000139875	0.000278338	-0.000162325	-0.000159791
0.000255726	4.42698e-05	0.000162496	8.18608e-05	-0.000292217	0.000152888	0.000102417	-0.000136735	3.54905e-05	0.000131609	0.000248506	2.61852e-05	5.09398e-05	0.000172363	-0.000479168	-2.8211e-05	0.000159553	3.31592e-05	0.000109107	-8.73772e-05
-0.000179529	-4.93064e-05	-8.38537e-05	-2.32435e-05	0.000487226	7.12457e-05	0.000117755	2.06078e-05	0.000270831	-0.000233121	-9.34781e-05	-0.000190694	-2.57904e-05	-0.000103811	-0.000139437	-9.20353e-05	0.000160568	6.47739e-05	0.000156114	-8.96816e-05
0.000126552	8.71307e-05	-7.19796e-05	-0.000186038	-0.000155386	8.08103e-05	6.75552e-05	0.000230536	0.000237578	5.90419e-05	-5.42369e-05	-5.36434e-05	-0.000200689	0.000185702	-0.000499466	4.5987e-05	-1.27996e-05	-0.000211421	3.65567e-05	-5.4258e-05
-1.90968e-05	0.000335999	3.61683e-05	-5.87896e-05	8.36121e-05	3.113e-05	0.000210011	5.20367e-05	6.47825e-05	-0.000242632	-3.46147e-05	-0.000199462	8.26424e-05	0.000108348	-0.000164987	2.90219e-05	-8.57291e-05	5.73401e-05	-0.000130901	3.77865e-05
0.000145178	3.90046e-06	-0.000227674	-1.48409e-05	0.000217323	4.8117e-05	0.000156932	-0.00021858	0.000151028	-0.000178691	0.000153144	-0.000144566	-0.000140189	3.44327e-06	7.79873e-05	-7.43725e-05	-1.74042e-05	-0.000131078	-6.89934e-05	-0.0004182
0.000151023	-4.11827e-05	0.000215923	-6.16475e-05	1.11978e-05	-6.2637e-05	0.000101977	0.000137692	-0.000134932	8.20093e-05	5.83022e-05	0.000227441	0.000202935	-5.12114e-06	0.000154832	0.000164193	0.000152746	-2.57036e-05	-5.28828e-05	-8.96909e-05
7.19827e-05	0.000111478	0.000219029	1.77734e-05	3.55929e-05	5.78647e-05	-7.26308e-05	5.53453e-05	0.000165294	-0.000113225	5.66734e-05	-0.00010792	-0.000116617	7.12487e-05	0.000411904	0.000213652	3.44947e-05	-6.98517e-05	-0.000280237	-0.000219771
-0.000226896	-0.000121954	-7.00751e-05	0.000265156	6.18307e-06	-9.42188e-05	0.000179969	3.45942e-05	-3.25915e-05	-0.000100846	-0.00016931	-1.87158e-05	-2.15065e-05	0.000172796	0.000520526	-0.000147973	6.7749e-05	-0.000131882	0.00010599	-5.0853e-05
3.5452e-05	-5.7842e-05	-6.24884e-05	-9.64318e-07	-2.17156e-05	-2.36712e-05	3.0602e-05	-0.000100118	0.000188905	0.000177703	8.09683e-06	9.15701e-05	-0.000202565	0.000179089	8.83716e-05	3.00899e-05	2.23575e-06	0.00012636	-0.00010159	-0.000160652
0.000184679	0.000156229	-0.000129347	2.09862e-05	3.39286e-05	-0.000106779	-1.23882e-05	0.000137594	-1.91788e-05	4.43035e-06	8.45969e-06	4.00359e-05	-5.98379e-05	-0.000125816	0.000709338	1.31906e-05	-0.000165841	-9.06954e-06	-0.000127107	-3.94985e-05
1.09295e-05	0.000115481	-3.65857e-05	-6.45778e-05	-0.000259312	-2.72031e-06	-1.7298e-05	4.15733e-05	0.000197211	-1.77854e-05	0.000109954	-0.000191745	0.000277554	-6.84762e-05	0.000429048	2.52282e-05	-0.000123476	3.24466e-05	-0.000182325	-0.000151882
0.000176338	0.000343252	8.2138e-05	-2.95013e-05	0.000198342	0.000394196	0.000164352	1.13688e-05	-0.000125702	0.000165702	0.000272066	0.000152091	-0.000349418	9.91906e-05	0.000764162	6.28183e-05	-0.000293367	8.25534e-07	-0.000238501	-1.35741e-06
4.16276e-05	-4.80313e-05	-7.91501e-05	4.30942e-05	-0.000104551	-0.00015389	-0.000100241	0.000124868	0.000124333	-1.25705e-06	0.000324864	-0.00026289	-4.13994e-05	-0.000110573	0.000940929	8.30438e-06	-1.84397e-05	6.23454e-05	-9.35031e-05	-0.000250807
-2.86464e-07	-4.69096e-05	-5.13349e-05	0.000208876	1.15287e-05	-5.8034e-05	9.36057e-05	0.000105678	0.000193082	0.000109826	0.000119237	7.71765e-05	-8.74081e-05	-1.58241e-06	0.000870228	-2.56056e-05	-5.36958e-05	-0.000132112	4.2394e-05	0.000111861
7.96894e-05	6.78633e-05	0.000296573	1.9311e-06	0.000210636	-0.00014101	-0.000145797	3.54264e-05	8.45312e-05	0.000209778	0.00025465	8.03037e-05	-0.000158976	-0.00034237	0.00141804	-0.000272958	6.52732e-05	3.93257e-05	-0.000183924	-9.50886e-07
0.000198526	-5.36123e-05	4.69587e-05	0.000212915	0.000110841	-3.85114e-05	8.02384e-05	9.24554e-05	2.36393e-05	-9.57919e-06	0.000200972	-2.73594e-05	-0.000130986	0.00023692	0.00132264	-3.44315e-05	6.43094e-05	0.000211757	-0.000342029	-0.000298264
3.16932e-06	0.000209811	-4.75966e-05	0.000103173	0.000295136	-7.59802e-05	-8.82841e-05	0.000200513	4.81694e-05	4.6722e-05	-0.000169877	-0.000243771	0.000118096	-5.85433e-06	0.00166862	-1.61081e-05	-2.72027e-05	-1.94152e-05	-0.000131263	8.9543e-05
-0.000154758	0.000154064	-4.39953e-05	0.000213606	-9.62034e-05	9.62548e-05	8.82739e-05	0.000173531	1.83808e-05	-0.000182239	0.00022055	0.000118135	0.000219416	0.000122301	0.00198424	6.51333e-05	7.98306e-05	5.37971e-05	-0.000110931	-0.000124102
3.64108e-05	3.82642e-06	-3.22128e-06	0.000103966	-0.0003178	-3.26551e-05	-5.51781e-05	-5.46637e-05	0.000209151	2.55978e-05	0.000153964	4.32682e-06	-4.38604e-05	9.11948e-05	0.00203414	9.71892e-05	-2.91329e-05	-9.81727e-05	0.00011041	-0.000262621
0.000320687	0.000150595	-0.000215347	-1.68552e-05	-3.24768e-05	1.81674e-05	-5.18536e-05	-5.3493e-05	0.000148746	3.45512e-05	-2.27895e-05	-8.32796e-06	-5.08166e-05	0.000123694	0.00211403	4.10164e-05	-4.0924e-05	-3.51835e-05	-0.000290189	-4.15726e-05
-8.04154e-05	0.000114859	0.00020387	-0.000187084	-8.3872e-05	-5.73019e-05	-2.6154e-05	0.000131149	3.08793e-05	-7.79237e-08	5.2853e-05	0.000232142	-0.000148817	0.000151484	0.00226195	-8.40468e-05	-2.85861e-05	8.20501e-05	0.000135005	-0.000237659
0.000146628	3.90137e-05	-3.59053e-05	0.000101059	-6.76511e-05	0.000222904	8.09125e-05	-4.44963e-05	2.4875e-05	6.38035e-05	7.07266e-05	8.1017e-05	7.46336e-06	-0.000112096	0.00247802	-3.22025e-05	6.68608e-05	8.37866e-05	7.95273e-06	-0.000266938
6.70199e-05	0.000105668	-0.000135827	1.5909e-05	-0.000155116	8.42029e-05	-1.58156e-05	-6.88743e-05	-0.000129126	3.18959e-05	6.14156e-05	4.29286e-05	0.000105009	7.84084e-05	0.00278155	0.000138672	0.000105366	-6.25277e-05	-4.67665e-06	-4.59138e-05
-1.23627e-05	0.000119533	-7.80532e-05	7.30649e-05	-2.29199e-05	6.27186e-05	-0.000256259	0.000133198	0.000105891	6.14489e-05	6.70184e-05	-0.000147633	1.85406e-05	0.000154638	0.0027433	-8.50984e-05	2.59289e-05	-0.000103068	-0.000212214	-3.61085e-05
5.02949e-05	1.47879e-05	-0.000218535	0.000222737	-0.000242785	-4.93825e-05	-0.000216217	0.000200727	1.79026e-05	-0.000112958	0.000137759	-3.08946e-05	0.000248651	5.71063e-05	0.00300265	0.000127369	-2.36659e-05	-0.000159438	-5.57539e-05	-0.000130784
-6.53929e-05	-0.000204304	0.000215665	8.14683e-05	-0.000123978	-8.35575e-06	2.40181e-05	2.69042e-05	8.74656e-05	0.000168458	-7.92355e-05	9.96158e-06	-2.49381e-05	-5.37146e-05	0.00307812	9.4652e-05	0.000128592	-5.88898e-05	8.00152e-06	0.00010889
-5.38836e-05	4.05166e-05	-0.000218637	0.000204409	-0.000305778	-3.44312e-06	-0.000104695	8.07217e-05	0.000183262	-6.3346e-05	-0.000115332	-7.35613e-05	-0.000154037	-0.000263703	0.00312653	0.000105592	-0.000257315	0.00020169	-0.000184665	-0.000168347
-1.00106e-05	0.000137183	-0.000111107	-2.15098e-05	-0.000133778	6.74769e-05	0.000155781	-0.000164849	-9.79356e-05	-0.000144223	4.90754e-05	-0.000122719	-6.59597e-05	0.00032867	0.00365811	-0.000354017	-2.54051e-05	-0.000121576	0.000226524	-0.000307886
-2.80503e-05	1.60442e-06	-0.000116065	8.87734e-05	2.28793e-05	-0.000165159	0.000227489	2.41722e-05	-0.000337077	0.000107591	-8.42117e-05	0.000134829	-0.000225887	-6.69316e-05	0.0033848	2.60798e-05	3.243e-05	-0.000105043	-5.23141e-06	7.28479e-05
0.000104258	4.8678e-05	2.31085e-05	-9.71693e-05	-0.000170675	5.01511e-05	-3.0002e-05	-0.000118713	-2.05666e-05	6.17636e-05	-5.66687e-05	-5.65535e-05	-7.03775e-05	0.000121429	0.00364071	1.66143e-05	8.87769e-05	-0.000112102	0.000110615	-0.000239301
-6.90825e-05	0.000380436	-4.08292e-05	-7.7629e-06	-5.22532e-05	3.8761e-05	0.000182921	-0.000276133	9.96698e-05	0.000102602	6.58032e-05	3.45794e-06	-0.000145304	-4.92266e-05	0.00381955	-3.04761e-05	-0.000137939	5.66188e-05	-0.000161103	-0.000166352
0.000153885	5.3168e-05	-3.51693e-05	-0.000240639	-6.38034e-05	-0.00020678	-9.30081e-05	-4.08489e-05	7.70249e-05	0.000133017	-3.44313e-05	-0.000125045	5.95092e-05	0.000250561	0.00396374	0.000110606	0.000194489	2.92628e-05	-0.000313287	-6.47193e-05
-2.41932e-05	4.73655e-05	-0.000156841	-4.71364e-05	-0.000206635	0.000176499	1.91925e-05	-0.00022711	5.99823e-05	-4.44286e-05	-1.70717e-06	-0.000167715	9.1136e-05	-0.000347055	0.00429748	0.000116557	-5.11939e-05	-1.69083e-05	-6.13532e-05	-0.000317145
-8.6164e-05	0.000238356	5.78362e-05	0.000326869	0.000111285	-0.000156773	2.59348e-05	-0.000103714	2.89393e-05	-4.95992e-05	2.18973e-05	-0.000211905	0.000126442	2.76619e-05	0.00441698	7.80235e-05	2.61204e-05	-0.000207054	-0.000217655	0.000112933
4.31169e-05	0.000217453	-0.0002415	0.000149174	9.29998e-05	-0.000140926	4.9892e-05	7.44756e-05	3.10815e-05	0.00023625	0.000107377	4.0022e-05	-5.46201e-05	-9.26883e-05	0.00464433	-3.53712e-05	8.41607e-05	4.14201e-05	-1.57436e-05	-0.000119145
8.46505e-05	6.2244e-06	2.29898e-05	0.000238369	5.66792e-05	-3.29924e-05	0.000185962	1.1968e-05	-6.91764e-05	-5.76149e-05	0.000224621	5.81285e-05	8.93699e-05	-9.61114e-05	0.00487739	0.000341725	0.000119707	-2.20055e-05	-0.000103867	-0.000214597
-7.43331e-05	9.70212e-05	8.29213e-05	-0.000141914	-6.57684e-05	0.000148171	-0.000141296	0.000113071	-0.000160539	-9.09552e-08	0.000188926	-9.69847e-06	0.000206805	-1.53899e-05	0.00498727	-4.54377e-06	0.000246355	-1.82392e-05	-0.000226913	-9.82185e-05
-0.000125469	-2.41997e-05	-8.20194e-05	1.95766e-05	-0.000110109	-1.72785e-05	0.000115293	-0.000204606	-7.48706e-05	-0.000282581	4.23384e-05	0.000152326	-0.000194227	0.000109342	0.00489574	0.000201536	2.52554e-05	5.94569e-05	0.000189263	-0.00026887
-0.000255025	-0.000147109	-1.29785e-05	0.000111338	-5.59274e-05	-2.7081e-05	7.55112e-05	-5.89759e-05	-0.000137093	-1.37472e-07	-2.76442e-05	-0.000113799	-9.05923e-05	-0.000185597	0.00529428	6.71911e-05	8.21153e-05	-1.439e-06	-5.44113e-07	-0.000143834
-3.47574e-06	4.19902e-05	-5.77149e-05	-2.63895e-05	-0.000169375	1.17714e-05	-5.85867e-05	-1.47237e-05	0.000147581	-0.000240257	-0.000337024	0.000170168	-3.86162e-05	0.00015312	0.00553258	0.000116008	-3.68394e-05	4.98709e-05	-0.000280795	8.08854e-05
0.000269522	6.13811e-05	-7.06125e-05	0.000107795	0.000175716	3.60182e-05	0.000163252	-9.07582e-05	0.000159836	4.0245e-06	-8.00477e-06	-0.000211957	0.000129009	0.000141781	0.00575081	9.47073e-05	0.000195142	-0.00023755	-0.000198192	-4.05414e-05
-9.99037e-06	3.85097e-05	-2.96841e-05	3.59809e-05	-4.88609e-05	-0.000136219	0.000177301	4.15313e-05	-6.8144e-05	9.27548e-05	6.39686e-05	-9.02304e-05	0.000172639	0.000207344	0.00564749	0.000131361	-4.50725e-06	-0.000152616	7.31073e-05	-0.000176788
4.74889e-05	0.00013299	-3.91931e-05	-0.00015543	5.9928e-05	4.20512e-05	-2.23853e-06	2.49225e-05	-1.46567e-06	-4.72332e-05	3.9303e-05	-0.000197855	-0.000160287	-3.63177e-05	0.00583166	0.000109783	-5.77619e-05	-3.01026e-05	2.4532e-05	-0.000209359
5.28582e-05	-8.38392e-05	2.35017e-06	-0.000157475	-6.16668e-06	0.000206423	0.00016538	-0.000104037	-0.000139499	8.85468e-05	1.99552e-05	-0.000113783	-7.80333e-05	-0.000104989	0.00612818	0.000112289	0.000108548	-9.10169e-05	4.00512e-05	-1.38751e-05
-0.000126507	-0.00014691	0.000324934	0.000135367	0.000121859	-7.80331e-05	0.000179932	-0.000149163	-9.60348e-05	0.000164934	-9.91178e-05	0.000101124	2.90832e-05	0.000254609	0.00629989	0.000157787	-0.000211284	-0.000223135	0.000103446	-0.000174786
-0.000213566	0.000275718	7.14052e-05	0.000163369	8.18794e-05	0.000155876	-3.97866e-05	1.00035e-05	-9.33093e-05	-6.0941e-06	-0.000101721	-0.000160768	-7.62628e-06	7.30193e-05	0.00634667	8.09955e-05	-0.000235112	-7.69982e-05	-0.000137867	-0.000247536
-0.000252206	-8.82446e-05	-0.000117905	-4.67094e-05	2.65992e-05	-5.57572e-05	-0.000102433	-8.63918e-05	-0.000101176	-0.000117078	-7.83135e-05	0.000462108	-3.83861e-05	0.000168711	0.00649163	-7.79781e-05	-2.3989e-07	0.00015145	6.83555e-06	-9.10748e-05
0.000194916	-0.000159014	0.000287578	0.000105263	7.94127e-06	7.48142e-05	0.000253934	-1.74042e-05	-4.8094e-05	2.98284e-05	-6.85791e-05	0.00021929	-0.000318034	9.67878e-05	0.00670793	-0.000154297	-0.000115265	-4.45683e-05	5.03498e-05	0.000228031
0.000101756	9.52589e-05	-0.000235215	0.000159437	-0.000180185	-6.33936e-05	1.51194e-06	-0.000199862	0.000167383	1.87461e-05	2.71167e-05	0.000145307	0.000294742	-4.75408e-05	0.00688887	5.06871e-05	-0.000156876	-0.000158267	-0.000120574	2.10211e-07
0.000186217	1.2923e-06	0.00014283	0.000260109	-0.000188855	9.99203e-05	5.52635e-05	3.79133e-05	-0.000237045	0.000319738	0.000157795	0.000113323	3.08266e-05	-5.17946e-05	0.00708253	3.35131e-05	-9.04222e-07	9.05423e-05	0.00021516	-0.00024769
-0.000227848	-0.000126455	-0.000196034	1.87302e-05	-3.58697e-05	-0.000123515	-0.000114511	-0.00021243	4.06104e-05	-0.000195185	0.000196493	-0.000198815	0.000162358	6.43447e-06	0.00723979	-4.80547e-05	8.02216e-05	-0.000227875	-8.7024e-05	0.000133093
0.000160851	-8.7475e-05	0.000275127	-2.50794e-06	9.18622e-05	-3.45221e-05	0.000160075	-0.000248854	-8.6144e-05	0.000348592	-6.8126e-05	-7.68746e-05	0.000151047	9.59759e-05	0.00756495	0.000141151	4.68991e-05	-0.000174888	1.22963e-05	7.56341e-05
-1.57759e-05	-3.95188e-05	1.70023e-05	5.08356e-05	-2.21842e-05	1.3553e-05	0.000248612	-0.000190786	4.56152e-05	-1.13908e-05	0.000118365	-6.37845e-05	6.07636e-05	-0.000181777	0.00726967	-0.000116781	0.000226397	-0.00015098	0.00010155	3.46447e-06
0.000174245	5.58189e-05	-2.80123e-05	-7.28037e-05	-6.16206e-05	9.26402e-05	2.99618e-05	-0.000133161	-0.000178388	2.00707e-06	-5.23789e-05	-5.22014e-05	3.94859e-05	3.88504e-05	0.00766776	-0.00022365	-0.000121179	-0.000293811	0.000281429	-0.000229375
0.000149805	-3.81285e-05	0.000270829	0.000286928	-2.89258e-05	-6.2618e-05	-0.000153194	-2.01587e-05	-5.78707e-07	-0.0001064	-6.88699e-05	-0.000114536	2.4297e-05	0.000306038	0.00756178	-5.11266e-06	-0.000108079	-5.08313e-05	8.11822e-05	-0.000152249
-1.2611e-05	-1.36547e-05	0.000120702	-0.00010964	-0.00014735	0.000226613	-0.00014362	-0.000282511	-4.26963e-05	-5.78798e-05	0.000327527	-1.65415e-05	4.71662e-05	5.76603e-05	0.00780864	9.82319e-06	0.000142999	-4.31602e-05	-0.000136493	-7.35597e-05
-0.000160813	-7.91019e-05	0.000115363	0.000297935	-5.80167e-05	5.67249e-05	-7.01077e-05	5.43918e-05	0.00015335	-0.000336449	-5.12039e-06	-0.00011651	0.000205466	0.000187004	0.00818412	-5.33139e-05	-5.77388e-05	9.47033e-06	1.75885e-05	0.00011693
9.68522e-05	4.56069e-05	3.5837e-06	0.000377917	-0.000226211	0.000136393	-0.000110663	0.000204407	0.000139233	5.66678e-05	-0.000201818	0.000233594	-2.72793e-05	0.000107851	0.00805998	-0.0001081	0.000105695	-0.000183966	-0.00011781	-8.62515e-05
1.76332e-05	-0.000265005	-0.000102301	-0.0002143	-0.000234458	-3.76969e-05	0.000257489	-5.38305e-05	-0.000131417	5.96306e-05	-5.05392e-06	-9.26637e-05	-2.2193e-05	2.21714e-05	0.00834564	-4.76123e-05	7.3627e-05	0.000184298	-4.11059e-05	5.38601e-05
-0.000279828	0.000172177	0.00011542	-5.92098e-05	-0.000181565	0.000278365	0.000127541	-0.000119318	-4.41998e-07	2.11912e-05	-6.3502e-06	-4.74072e-05	7.71015e-05	6.81913e-05	0.00828465	-0.000107808	2.34928e-05	-7.76046e-05	-0.000184215	-8.41769e-05
-1.45455e-06	4.19429e-05	-8.11499e-05	0.000199365	5.81757e-05	0.000169427	2.0449e-06	3.75806e-05	-0.000126696	-9.93799e-05	4.29643e-05	4.76881e-06	-0.000212946	5.9706e-06	0.0082791	2.60439e-05	-5.88857e-05	2.7024e-05	1.90029e-06	-0.000216354
9.9862e-05	-8.6696e-05	-5.8064e-05	-3.45325e-05	0.000123862	-0.000104252	0.000154325	-9.67574e-06	6.12128e-05	4.25906e-05	3.02368e-05	0.000117468	0.000174838	0.000146873	0.00849484	-0.000105176	-0.000153976	-0.000220704	-7.864e-05	-0.00010843
0.000136843	7.29451e-05	8.91646e-06	0.000191566	-7.3864e-05	-6.36234e-05	0.000263312	-8.11057e-05	-3.00488e-05	-0.000177581	-0.000141108	-2.70038e-05	-7.19658e-05	-0.000161199	0.0083342	1.58113e-05	-6.71836e-05	2.93671e-05	-0.00016959	0.000172257
0.000150528	0.00016445	-0.000185711	-8.90324e-05	-0.000215388	0.000141606	9.94643e-05	-2.00819e-05	-5.93945e-05	-8.40169e-06	-0.000215885	0.00018997	0.000200148	0.000281332	0.00868636	-5.25757e-05	-0.000126903	-9.96928e-05	-0.000110537	-3.72436e-05
-0.000254658	7.0222e-06	0.000107094	0.000193966	0.000133911	-6.41365e-06	0.000329279	-2.46495e-05	1.98215e-05	-9.56731e-05	-7.71172e-05	-2.06138e-06	0.000262288	8.04578e-05	0.00873322	-0.000171675	-0.000194295	-6.55331e-05	-1.10921e-05	-1.77258e-05
7.84401e-05	6.64311e-06	2.70934e-05	8.27707e-05	7.88724e-05	-0.000185899	-3.18346e-05	8.24607e-05	-0.000105002	0.000171313	-0.000138848	0.000139166	7.24227e-05	5.09215e-05	0.00891122	-4.61525e-05	3.52404e-05	-0.000149452	0.000140208	-0.000179681
-2.32274e-05	-0.000111579	0.000263822	0.000126114	0.000310018	0.000234804	9.85762e-05	0.000160482	-0.000157646	-3.15788e-05	-0.000112359	0.00013651	9.95117e-05	-9.75433e-05	0.0087784	0.000163961	-2.94096e-05	-0.000146326	-5.84303e-05	-7.08217e-05
-0.000211155	5.69729e-05	-0.000152774	0.000202105	0.000150593	0.000214495	0.000165743	0.000223986	1.89587e-05	2.27433e-05	0.000107616	0.000117295	4.57541e-05	-0.000208468	0.00885929	-0.00011597	9.52844e-06	2.10737e-05	-0.000227968	-9.8623e-05
7.902e-05	-0.000144983	2.01596e-05	-0.0001942	-0.000130138	4.92262e-05	-0.000254199	0.000257374	8.38281e-05	-3.88064e-05	-0.000283899	-5.55029e-05	0.000115283	0.000277337	0.00927338	0.000221332	-4.937e-05	1.07789e-05	-0.000156905	-9.97375e-05
8.51701e-06	5.90187e-05	0.000106253	-0.000178218	-7.9438e-05	9.56196e-05	0.000202575	-8.02507e-05	0.000138061	-0.00021611	-0.000146193	-2.76022e-05	1.30377e-05	1.94547e-06	0.00903231	-0.000107808	3.54399e-05	0.000178884	-0.000288367	4.75044e-05
0.00030358	-0.000162338	4.81159e-05	-8.4159e-05	-0.00018783	-0.000151121	0.000128394	-0.000135659	0.000119415	-0.000132818	-4.17208e-05	-5.81023e-05	-3.06141e-05	-4.37203e-05	0.00890926	-1.27281e-05	-9.44002e-06	-4.90411e-05	-4.5392e-05	1.43979e-05
-5.29956e-05	0.00013563	-9.37744e-05	0.000265968	-2.0436e-06	4.5682e-05	-7.44647e-05	-5.77488e-05	-0.000201587	-0.000198504	-5.37552e-05	0.000243705	6.08771e-05	-0.000101446	0.00923905	-6.7006e-05	-4.98429e-06	-1.91087e-05	0.000126852	-1.3593e-05
-9.97911e-05	0.000101086	5.6528e-06	-7.57653e-05	-7.49614e-05	0.000145655	-0.000113271	-0.000192282	3.34379e-05	-2.847e-05	-0.000355502	-3.59032e-05	-0.000107772	0.000320948	0.00887317	0.00016058	5.62356e-06	-4.50391e-06	-0.000253454	-0.000198856
-6.26697e-06	9.88842e-05	-4.65111e-05	0.000120494	0.00010261	0.000128261	0.000112719	-0.000167694	-8.24466e-05	-0.000140705	0.000157217	-0.000227927	2.13296e-05	0.000234269	0.00919864	-0.000208935	-6.24666e-05	-0.000160977	-9.94293e-06	3.19428e-05
-5.29994e-05	3.30433e-05	-5.70117e-05	-0.000229002	0.000191147	6.64553e-05	-0.000103065	5.36561e-05	-8.67663e-06	0.000108525	4.5072e-05	-0.000200605	-1.47821e-05	4.41925e-05	0.0091613	-8.68568e-06	8.56066e-05	7.70768e-05	0.000249954	-0.000115183
0.000166908	5.79949e-05	-0.000193103	6.33939e-05	0.00027584	-0.000170145	0.000139511	-0.000125981	-3.74754e-05	-0.000109847	3.19687e-05	0.000175681	2.10041e-05	0.000201258	0.00927457	-5.73154e-05	-0.000171567	-3.8289e-05	6.04504e-05	-3.51096e-05
-7.05164e-05	-0.000141668	3.52142e-05	1.18072e-05	-2.97616e-05	0.000131168	0.000138397	0.000128898	-4.65833e-05	1.81923e-05	-5.36207e-05	-0.000337631	7.35694e-05	-0.000226166	0.0093586	8.40563e-05	-0.000138569	1.29406e-05	2.2567e-05	-0.000150248
-0.00018788	1.43832e-05	-0.000155586	3.05052e-05	-0.000101793	-3.57193e-05	4.82353e-05	3.27927e-05	5.35727e-05	4.46588e-05	5.94887e-05	-0.000311671	0.000149	0.000322668	0.00915017	0.000159358	3.19764e-05	-4.51589e-05	-3.3971e-06	9.72448e-05
-3.84718e-05	-3.84489e-05	-0.000135193	-4.11624e-06	-0.000144386	4.41215e-05	-0.00024364	-1.65237e-05	0.000220606	-0.000106085	-0.000176753	0.000100893	-5.01445e-05	-9.44406e-05	0.00896001	-0.00019005	-6.52662e-06	-7.1958e-05	-0.000132756	-0.000125622
-0.000120002	-0.000143437	-0.000136392	-6.92345e-05	8.43837e-05	2.15222e-05	-6.53065e-06	-3.01075e-05	-0.000126882	-0.000121278	9.79272e-05	0.000130553	0.000174247	0.000290406	0.00928897	-6.44736e-05	9.24006e-05	-6.59065e-05	1.83347e-05	-0.000309294
0.000173616	0.000118961	2.63732e-05	-8.14786e-05	-6.79688e-05	-5.29094e-05	6.41719e-05	-7.76034e-05	0.000180672	-0.000182939	-1.84464e-06	-0.000148393	0.000162441	-6.45164e-05	0.009276	-0.00015393	0.000194978	0.0001325	-6.56456e-05	-0.000366491
-5.26191e-05	-0.00022954	0.000151432	-0.000148522	-5.45805e-05	9.16737e-06	-7.57938e-05	-0.000166637	-0.000163383	0.000148821	6.25928e-05	-4.39346e-06	0.000156436	0.000103514	0.0092628	0.000208676	0.000148965	1.00963e-05	7.11758e-05	1.7029e-05
3.97263e-05	0.000199587	-0.000160756	6.91652e-05	-0.000175991	-0.000163756	-0.000120431	7.95913e-05	5.64481e-06	0.000116407	-3.34165e-05	-9.76619e-05	6.54668e-06	0.000157697	0.00938201	-0.000150571	6.9409e-05	8.04143e-05	4.92754e-05	-1.95228e-06
-0.000123	-6.48438e-05	-7.27191e-05	-0.000124444	0.000136886	0.000262977	-3.15269e-05	8.94479e-05	-9.14795e-06	0.000150614	-9.14584e-05	8.11959e-05	2.90757e-05	0.000107913	0.00938194	1.14609e-05	-0.000120414	3.86996e-05	-0.000137918	-0.000206973
-5.51484e-05	7.10659e-05	8.13901e-05	5.86428e-05	9.10437e-06	-0.000184038	0.000110902	0.000126641	-6.65142e-05	-2.48998e-05	0.000151798	7.00302e-05	0.000128315	0.000182889	0.00929227	1.48245e-05	3.55246e-05	-4.56805e-05	-0.000209433	-8.22922e-05
-0.000290785	0.000116705	-0.000229439	0.000218044	0.000274223	-8.73472e-05	0.000103756	-0.000164984	3.18338e-05	0.000130581	-4.69812e-05	-2.09941e-05	-0.000223168	9.00013e-05	0.00916524	-0.000108184	4.63538e-05	-1.17197e-05	-0.000219416	-7.96825e-05
5.42847e-05	0.000163008	7.66221e-05	5.70038e-05	0.000109416	4.71753e-05	-0.000114426	-4.25166e-05	-4.40527e-05	6.70506e-05	-4.24691e-05	0.000226641	9.92937e-05	0.000159032	0.00916543	5.68977e-05	9.8375e-05	2.75229e-05	3.20799e-05	0.000119008
0.000162645	-4.30826e-05	-5.86958e-05	3.65142e-05	0.000139913	3.70162e-06	7.77586e-05	0.000228121	-0.000168566	0.000237414	2.10513e-06	-2.74412e-05	-1.79936e-05	3.56413e-05	0.00928524	-0.000342822	-3.47166e-06	-0.000261948	-7.98706e-05	8.26043e-05
-5.72571e-05	-5.74484e-05	-7.57328e-05	7.20636e-05	-0.000210258	-6.46681e-05	6.52859e-05	-0.000104844	0.000191505	0.000101574	-0.000198838	-2.43043e-05	-0.000317949	3.24021e-07	0.00903951	-0.000317703	1.66225e-05	0.000109265	-0.00010581	-0.000178616
7.6467e-05	-0.000226532	-0.00010775	0.000107855	0.000228536	4.89372e-05	0.0002208	0.000153406	-0.000124379	-0.000159338	-5.12318e-05	-0.000118503	0.000198423	-0.000109087	0.00906289	-0.000216763	-9.39619e-05	0.000154185	-0.000144652	-0.000238238
-0.000230402	9.30194e-05	-8.95116e-05	-9.36084e-05	0.000117025	-0.000106772	8.52461e-05	0.000130068	-3.60138e-05	0.000155839	9.50701e-05	3.41271e-05	0.000163147	-4.172e-05	0.0090101	4.58901e-05	-0.000132987	-0.000214839	8.11341e-07	1.26575e-05
-0.000115733	-0.000168105	5.49142e-05	-0.000204381	0.000265356	0.000137695	-0.000126243	-0.000135505	0.000107284	-7.63366e-05	-3.92196e-06	9.95762e-05	0.000256548	-0.000175039	0.00885986	0.000101327	0.000144712	-9.26911e-05	-9.42904e-05	7.91861e-05
-9.90024e-05	-0.000123983	0.000195025	-0.00018358	-0.000348764	0.000176969	5.34405e-06	3.96508e-05	-8.35587e-05	-3.81601e-05	-0.00012628	-5.06793e-05	9.94076e-05	1.98819e-05	0.00879037	-0.000145346	-0.000159731	0.00014032	-6.69032e-05	3.10996e-05
-0.000276017	-0.000112142	-1.07562e-05	-4.33568e-05	-0.000200528	3.31123e-05	-8.35424e-06	-9.76079e-05	-6.8979e-05	-0.000218296	1.76174e-05	1.46389e-05	-4.35427e-05	7.82421e-05	0.00874419	7.16755e-05	0.000112585	4.79253e-05	0.000183744	5.71043e-05
0.00011474	-0.000112552	-9.39442e-06	0.000228794	-0.000202415	-0.000128273	4.66477e-05	1.70292e-05	5.27788e-05	-0.000243229	0.000137419	-0.000161731	0.000232413	-3.43928e-05	0.00871819	6.42169e-05	-3.68235e-05	-7.12671e-05	0.000320127	-1.78438e-05
-2.05767e-05	1.11432e-05	2.21731e-05	-0.000124597	-2.65899e-05	-9.68271e-05	2.11876e-05	-0.000240282	-2.89866e-05	2.1503e-05	0.000118533	-3.16466e-05	0.000207177	-1.03039e-06	0.00862442	9.19379e-05	-5.10987e-05	-0.000121414	-6.49279e-05	0.00011486
-0.00010628	8.33761e-05	-0.000150041	0.000288759	4.17207e-05	0.000294164	0.000130451	-0.000303766	-5.91827e-05	-0.000236853	-0.000141486	-3.96668e-05	7.64502e-05	-0.000233472	0.00826071	1.51432e-05	-0.000103109	-0.000105892	-5.45866e-05	-6.34249e-05
2.59798e-05	0.000215254	0.000207073	-9.1467e-05	6.31442e-05	9.37201e-05	0.000217519	-4.67505e-05	-0.000173513	-0.000289041	-0.000275658	9.24133e-05	0.000253207	6.18983e-05	0.00810903	-5.42575e-06	0.000171756	-0.000124805	-8.80571e-05	-4.4586e-05
-0.000176777	-0.000188886	0.000144842	-0.000372951	-0.000152962	-2.68709e-05	0.000115949	3.60032e-05	-3.36612e-05	-0.00011282	-4.66236e-06	-5.40474e-06	0.000133522	-0.000134581	0.00834116	-7.22327e-05	0.000159123	-0.000272999	0.000298897	-0.000130116
-0.000155634	-0.000110414	0.000148088	0.000284732	0.000136329	-0.000222195	3.14756e-05	-0.000101061	-4.84352e-05	-7.94515e-05	-4.72143e-05	0.000304338	0.000297832	2.72939e-05	0.00797696	8.27018e-05	0.000102604	-6.01141e-05	-0.000209453	0.000218412
-5.95041e-05	2.19642e-05	8.55378e-05	-9.17523e-05	0.000182395	-0.000143352	0.000213905	-6.78987e-05	6.27847e-05	3.78465e-05	-0.000173671	-1.51726e-05	-4.3766e-05	0.000161227	0.00813758	6.56589e-05	0.000171381	-0.00013491	0.000178466	0.00012901
1.72068e-05	0.000113376	-6.4614e-05	5.54232e-05	2.3402e-05	0.000123659	0.000187785	-0.000164029	-0.000166767	1.38751e-05	8.86801e-06	0.000154677	3.21222e-05	-8.1644e-05	0.00771129	-0.000212814	-1.98534e-05	-1.97663e-05	-0.000167454	-4.07924e-06
5.18288e-05	8.33589e-05	-0.000188978	-0.000135314	0.000204152	-0.000162064	0.000111033	0.000277086	-2.89094e-05	0.000188215	-0.000170811	0.000219312	-0.000158178	1.54142e-05	0.00764277	7.41237e-06	0.000212232	0.000259924	-1.48926e-05	-8.56744e-05
-0.000112838	-0.000259532	8.55089e-05	-0.000247955	1.22873e-05	0.000268717	0.000265661	-0.000170238	0.000166954	-2.88006e-05	0.000285577	9.68817e-05	2.38032e-05	0.000243728	0.00756033	4.17601e-05	0.000155652	-0.000160079	4.96596e-05	0.00012219
3.32559e-05	-2.42595e-05	0.000130967	6.11751e-05	-4.14208e-05	6.17633e-05	-9.51059e-05	1.62423e-05	0.000158666	0.000116712	9.44873e-05	6.34406e-05	-1.64032e-06	3.22279e-06	0.00740665	-1.22006e-05	-8.7622e-05	0.000140011	3.50303e-06	0.000227442
6.32588e-05	-7.09825e-05	-7.43246e-05	0.000102298	0.000147134	1.3639e-06	-0.000166641	0.000140704	-4.78394e-05	4.68385e-05	-6.80758e-05	-0.000146507	1.08195e-05	0.000188328	0.00736264	-2.97489e-05	0.000122853	-0.00015951	2.64757e-05	5.65977e-05
5.21667e-05	6.66828e-06	1.49213e-05	-6.33861e-06	8.74932e-05	-1.10081e-05	-3.71795e-07	-0.000116205	-0.000128268	-0.000118882	4.36455e-05	-0.000167225	0.000134087	-4.80148e-05	0.00728644	-6.1696e-05	-0.000106364	-3.93641e-05	-3.32198e-05	-3.66932e-05
0.000164627	-0.000268709	8.2069e-05	1.52835e-05	0.000163424	0.000155632	-1.76511e-05	0.000167248	3.25266e-05	-0.000213918	0.000128219	9.44166e-05	-8.30801e-05	0.000181505	0.0068919	-0.0002706	2.95389e-05	-0.000108041	-2.69768e-05	-0.0001123
1.74781e-05	6.44562e-05	3.50026e-06	6.06058e-05	-7.91622e-05	-0.000134337	7.08781e-05	0.000105822	-0.00014662	-4.02458e-05	0.000150842	-0.000126946	-4.92599e-05	-0.000132606	0.00694203	3.88656e-05	3.61856e-05	-0.000163073	-0.000218102	-7.67076e-05
-0.000139351	0.000354883	6.73191e-05	-4.77438e-05	-0.000257819	0.000170326	7.33957e-05	-0.000122503	-9.88416e-05	5.515e-05	0.000170103	1.12138e-05	2.15265e-06	2.15329e-05	0.00682965	-2.50834e-07	-0.00027293	0.000192029	1.00727e-05	0.000105088
0.000144103	-1.87351e-05	-1.32199e-05	0.000118989	0.000147671	0.000295026	0.000239706	0.000110938	9.00706e-05	2.39617e-05	-0.000117093	4.09828e-05	0.000242038	0.000175838	0.00687156	-6.77842e-07	5.92233e-05	0.000365033	0.0002745	0.000165985
9.46037e-06	-9.35822e-05	-1.23069e-05	0.000115437	0.000254656	7.44474e-05	7.66649e-05	-0.00018996	-0.000204051	9.1186e-05	-2.30263e-05	0.000182542	7.52213e-05	0.000191526	0.0063355	-8.7186e-06	-0.000142088	-0.000116949	0.000111059	0.000377198
3.48498e-05	-5.35075e-05	-3.92851e-05	-8.72103e-05	-0.000187495	-2.51245e-05	2.31952e-06	9.02755e-05	-0.000110961	-5.5822e-05	6.55287e-05	-0.000211349	0.000285947	-5.61624e-05	0.00654501	1.83628e-05	-0.000217964	-1.8554e-05	-0.000118146	-4.35217e-05
2.18533e-06	6.99379e-05	-0.000410837	-0.000100097	-8.39017e-05	0.000140853	-0.000226476	-3.20771e-05	-8.54634e-05	8.10003e-05	-9.68834e-06	-0.000156197	7.89292e-05	-0.000105814	0.00620803	9.36582e-06	-9.37835e-05	0.000256345	0.000129288	7.10929e-05
4.13206e-05	-2.02786e-06	0.000244061	-4.08195e-05	0.000163484	6.49486e-05	-5.54148e-05	-6.20699e-05	0.000117286	-1.91281e-06	-2.30373e-05	-7.6752e-05	0.0003526	-7.35079e-05	0.0059587	0.000107101	-0.00016934	0.000144119	0.000256099	4.59374e-05
-5.71494e-05	-0.000276059	7.10727e-05	-1.15715e-05	-3.3947e-05	-5.79065e-06	0.000142393	-2.06766e-05	-0.000155948	-6.21412e-05	4.44305e-05	-0.000220615	8.16785e-05	-1.48587e-05	0.00593077	-0.000135591	0.000210857	-0.000121379	-0.000146719	-0.000256566
-0.000285796	-8.84162e-07	-3.53134e-06	-5.54757e-05	2.41942e-06	9.40712e-05	-6.37117e-05	1.92908e-05	-3.53088e-05	-0.000125821	1.25393e-06	-0.000107865	7.58562e-05	8.96138e-05	0.00567339	0.000190398	3.50977e-06	-0.00010579	6.48458e-05	8.64899e-05
-7.38533e-05	2.71012e-05	-2.61021e-05	-6.41941e-05	-4.95542e-05	-9.73698e-05	6.6916e-05	-0.000228799	0.000124642	8.5981e-05	-3.8664e-05	-6.88362e-05	0.000132845	3.28426e-05	0.00548212	-2.04904e-05	3.75012e-05	-0.000192166	6.51065e-05	0.000243373
-4.03046e-05	-3.70823e-05	0.000167828	-0.000114194	9.53101e-06	-6.59752e-05	-8.53614e-05	-1.19601e-05	9.01562e-05	-0.0002587	0.000171179	0.000193007	0.000140539	-7.24702e-05	0.00529222	-5.02845e-05	0.00010839	-0.000161506	-1.56377e-07	7.21527e-05
-0.000333204	0.000130237	0.000320378	-0.000340098	0.000133996	-0.000144824	-4.59573e-06	-0.00017404	-0.000158148	6.84724e-05	0.000277572	4.08928e-05	0.000223326	5.22141e-05	0.00513412	-4.31241e-05	-0.00014058	-1.51497e-06	-6.19942e-05	-0.000159162
5.0876e-05	-1.3095e-06	-0.000162308	-0.000212712	0.000159256	8.18686e-06	-0.000171649	-0.000108035	-3.95417e-05	-0.000183034	6.9524e-07	8.02318e-05	0.000255573	-8.74982e-05	0.00461238	-6.03215e-05	-0.000156627	0.00016074	0.000185974	6.67419e-05
4.96859e-05	0.000164392	-1.8894e-05	-0.000189903	0.000274572	-2.35793e-05	-0.000169742	3.61908e-05	3.142e-05	0.000206865	-0.000154767	0.00023339	0.000118495	-0.000113213	0.00494137	7.68653e-06	3.31669e-05	-5.36803e-05	2.82293e-05	4.56772e-05
5.01477e-05	-8.19603e-05	0.000161442	-3.48058e-06	3.23894e-05	0.000214912	-0.000128146	-0.000431898	0.000167713	-4.64107e-05	-0.000177774	-0.000140641	0.000151908	-8.11404e-05	0.00475919	0.000133003	-0.000246328	8.80325e-05	-1.45511e-05	-0.000200869
-7.73362e-05	-0.000402121	1.27673e-05	1.62264e-06	-0.000235645	-0.000280854	7.2272e-05	1.20673e-05	0.000154763	-0.000117888	-9.6433e-05	-0.000307115	-0.000192794	-5.68957e-05	0.00466417	3.40879e-05	-5.17709e-05	-9.15917e-05	-5.66235e-05	2.93475e-05
9.21862e-05	-9.29799e-05	-0.000152639	-0.000135099	-0.000117722	-0.0001299	-9.62935e-05	-3.18687e-05	0.00012403	-0.000168453	0.000196957	-7.41561e-05	-0.000112294	2.86021e-05	0.00415827	9.54281e-05	0.000127274	-3.70529e-05	-0.000160371	-8.1231e-05
0.000242881	-7.43272e-05	9.32794e-05	5.25549e-05	-0.000213389	7.18209e-05	-0.000160107	9.4392e-05	-0.000213978	0.000158762	-6.64596e-05	-5.06007e-05	0.000167818	8.15092e-05	0.00402947	0.000105318	0.000129069	0.000199393	-2.70994e-05	-8.83711e-05
-0.00024489	0.000147877	-0.000156764	9.80598e-05	0.00033038	0.000140384	-0.00017043	-0.000350769	4.42055e-06	0.000125064	4.02585e-05	-0.000182927	0.000106748	-0.000187964	0.00403298	2.16293e-05	-3.57941e-05	5.1459e-05	-0.000205634	0.000221071
6.45212e-05	4.49943e-05	0.000186344	-0.000236986	0.000108294	-0.000268136	0.000138094	5.10515e-05	-2.48125e-05	-0.000139533	-6.29379e-06	3.11976e-05	-0.000134302	-0.000141761	0.00372855	6.38329e-06	4.23274e-05	0.000161126	0.00013684	0.000110781
3.94347e-05	-6.49308e-05	6.19724e-05	0.000105446	-0.000101033	1.71196e-05	0.000285361	-0.000134992	6.721e-05	-0.000305794	1.35861e-05	3.10345e-05	0.0002107	-9.6456e-05	0.00363981	3.04146e-05	-1.3739e-05	-0.000111895	-1.18053e-05	8.39082e-05
3.27818e-05	4.97049e-05	-0.000149281	-6.34022e-05	4.9165e-05	-2.11193e-05	-0.000163678	-6.76634e-06	-8.89231e-05	5.37644e-05	-8.14471e-05	1.66025e-05	0.000200954	1.77249e-05	0.0033759	-7.268e-05	9.45102e-05	0.00014187	-0.000157391	-0.00021355
3.13759e-06	4.03019e-05	-0.000269491	-1.40663e-05	0.000182511	-0.000158059	-0.000252377	3.36263e-05	9.59494e-05	-3.13147e-05	3.47001e-05	-3.19127e-05	4.4733e-06	0.000103915	0.00330024	6.89269e-05	0.000121063	-7.89504e-05	-4.54236e-06	0.000258887
6.06355e-06	-7.95192e-05	2.95712e-05	-0.000167119	0.00010539	9.87926e-05	3.17537e-05	2.22093e-05	0.000251584	5.64118e-05	5.63798e-05	9.96873e-05	0.000184033	0.000147904	0.00327513	-9.21274e-05	-0.000118211	0.000108067	-2.50019e-05	0.000133416
-0.000158747	6.03687e-05	-4.77532e-05	-0.000215045	-0.000188897	8.89577e-05	-0.000128484	-6.76634e-05	0.000258056	0.000128803	-1.48588e-05	-0.000104847	1.93267e-05	0.00025926	0.0031201	-5.80308e-05	-0.000178854	0.000140828	-6.92956e-05	0.000152673
2.44339e-05	-0.000189287	0.000194776	4.29414e-05	-1.40083e-05	0.000165374	-7.24352e-05	-3.65391e-05	3.37014e-05	9.53223e-06	5.16685e-05	7.3844e-05	-9.10952e-06	-0.000297884	0.00274361	-0.00013335	-8.81315e-05	-9.75961e-05	1.8291e-06	0.000326464
-8.34604e-05	7.57725e-05	-0.000170746	0.000173396	2.11456e-05	4.29761e-05	0.000186701	-0.000168871	-8.77131e-05	9.12925e-05	-0.000150268	-7.8923e-05	0.000122741	6.12989e-05	0.00269029	5.82567e-05	-0.000291016	1.29379e-05	7.97274e-05	0.000249688
-9.13967e-05	2.68038e-05	7.09904e-05	0.000193527	-5.98797e-05	-0.000240466	-0.000245574	-0.000152395	0.000173693	8.08063e-05	0.000299252	0.000169628	0.000214043	-0.000274394	0.00257278	7.89688e-05	9.82016e-05	-8.16884e-05	0.000454441	0.000207287
-6.34664e-05	-0.000129134	-0.000180323	-6.08508e-05	-0.000139243	9.91366e-05	-0.000152486	-2.40873e-05	0.000145329	-9.77131e-05	-1.12784e-05	-0.000179874	-4.76229e-07	-0.000279099	0.00226466	0.000128602	6.48675e-05	-3.93205e-05	9.64018e-05	-6.94337e-06
-3.10195e-05	-0.000112815	1.51048e-05	-1.35176e-05	-2.17741e-05	0.000182628	-9.03296e-05	-0.000138945	2.0329e-05	0.000189744	0.00022491	3.53518e-06	0.000160044	-0.000190366	0.00216246	6.91534e-05	3.3265e-06	-8.26592e-06	0.000115452	0.000267173
0.000302205	-0.000335895	6.05209e-05	0.000214275	-0.00030841	-0.000118892	0.000156274	5.62138e-05	-3.08271e-06	-0.000126011	7.73353e-05	0.000183727	-4.80965e-05	-0.000195116	0.00184766	0.000194105	-0.000272742	-0.000314044	-4.13786e-06	0.000210823
-6.65637e-05	0.000226217	0.000162926	-2.4502e-06	2.35439e-05	-0.000282206	7.14202e-05	-0.000169591	0.000248091	0.000107511	-0.000101779	0.000331046	0.000239809	-5.49299e-06	0.00192503	-8.83576e-05	-0.00013442	-3.82347e-05	0.000204977	7.38533e-05
-2.52176e-05	5.86852e-06	4.06426e-05	5.93225e-05	1.64163e-05	0.000122703	-1.75939e-05	-0.00017226	0.000129506	9.3186e-05	-3.15632e-05	-0.000161887	7.05349e-05	8.61729e-05	0.00158656	0.000120946	-4.47119e-05	-1.45782e-05	0.000164115	0.000344257
-0.000217072	-7.38493e-05	-0.000139614	5.51098e-05	-1.53527e-05	-8.98927e-06	-5.70894e-05	-0.000102162	-2.2031e-05	5.1772e-05	0.000100207	-3.46154e-05	0.000227152	8.66758e-05	0.00184643	4.21667e-06	0.000160381	0.000208199	4.13038e-06	5.38514e-05
-0.000102413	-0.000298679	1.47163e-05	2.05999e-05	-8.37505e-05	0.000126366	-0.000117452	6.47762e-05	6.59922e-05	-4.48722e-06	-3.79015e-06	0.000140671	-0.00014778	-0.000114831	0.00144704	-1.70236e-05	-0.000153506	-0.000128678	0.000289163	0.000290425
-0.00014594	6.86068e-05	7.2925e-05	9.69444e-05	-9.22006e-05	-3.58021e-05	-0.000125383	-0.000213655	8.42606e-05	5.61366e-05	-5.22939e-05	0.000126845	3.90663e-05	7.63001e-05	0.00121284	-0.000315517	-5.84951e-05	-0.000135838	0.000135081	0.000186327
-6.77657e-05	-0.000119432	0.000212689	-0.000215393	-0.000224132	-0.000495842	6.05005e-05	-6.53813e-05	-4.55489e-05	0.00023542	-4.61551e-05	-0.000182187	-5.94818e-05	-0.000159953	0.00129496	7.21792e-05	9.6692e-06	-0.000112167	-2.06832e-05	-7.64699e-05
-8.54853e-05	7.65247e-05	5.61712e-05	-2.25276e-05	0.000198623	9.24621e-05	-0.00013615	-0.000207963	-3.75449e-06	6.4181e-05	7.34687e-06	2.64844e-05	2.52274e-05	6.78486e-05	0.000869798	-0.000192734	0.00034702	4.92905e-05	0.000265884	0.000149832
-0.000123054	-4.98308e-05	5.8969e-05	-1.28824e-05	0.000109095	-3.25695e-05	-8.59141e-05	-4.59011e-05	-0.000245611	0.000134573	-1.12418e-05	-4.38256e-06	-4.51208e-05	-0.000232257	0.000912145	4.49707e-05	-0.000202798	0.000131945	6.82985e-05	6.57981e-05
0.000242733	-3.76679e-05	-1.84441e-06	-3.31466e-05	8.91448e-05	6.48013e-05	0.000283697	-0.000167569	4.96538e-05	4.44045e-05	-0.000125755	0.000305918	4.54352e-05	-2.4821e-05	0.000952606	-3.68124e-05	-5.69588e-05	0.000193364	-0.000113742	1.83233e-05
6.56529e-05	0.000197713	-0.00013539	9.37641e-06	8.39795e-05	0.000147258	-2.19783e-05	3.71533e-05	-9.09215e-05	0.000359812	-0.000107997	-0.00017104	0.000206392	0.000221634	0.000470316	-8.51188e-05	0.000198063	0.000157215	0.00031652	-6.67336e-05
0.000165838	-7.86815e-05	9.14572e-05	3.70313e-05	-8.46944e-05	-0.00014004	-0.000174052	2.22396e-05	7.37445e-05	-3.28394e-05	0.000136112	0.000232545	-6.69383e-05	-0.000186146	0.000300223	-0.000225452	-5.56383e-05	-3.45863e-05	-1.02529e-06	0.00028912
0.000103085	0.000173231	-0.000132036	-2.10871e-06	-0.000191595	-6.51824e-05	-0.000282193	0.000264248	-0.000103006	0.000203793	-0.000328283	0.000107459	-0.000110035	0.000114545	0.000298415	1.79237e-05	-3.75109e-05	-6.38057e-05	-9.48494e-05	7.70291e-05
0.000155267	-0.000125984	-0.000164679	-3.3222e-05	-4.89344e-05	8.82513e-05	0.00024775	-1.25137e-05	2.3667e-05	0.000231214	0.000147649	-3.59693e-05	-8.74284e-05	5.71272e-05	3.65229e-05	8.45386e-05	-0.000158367	-9.15948e-05	5.39932e-05	0.000276289
-2.78936e-05	-0.000245648	3.21027e-05	0.000208177	5.05375e-05	-0.000122087	0.000343871	-3.54897e-05	-2.57125e-05	9.09182e-05	4.26131e-05	-0.000135163	0.000132397	-5.90015e-05	-2.06937e-05	1.20119e-05	-2.31594e-05	1.76675e-05	-3.42401e-06	0.000186843
-7.75245e-05	2.42141e-05	6.55629e-05	0.000239659	0.000103839	-0.000168354	9.45782e-05	-4.5727e-06	9.49854e-05	0.00021265	-0.000147631	0.00013289	0.000247908	-8.50127e-05	-0.000206154	-0.000266368	-6.88204e-05	0.000157855	1.46583e-05	4.94134e-05
0.000173093	0.000177476	-6.35319e-07	7.44906e-05	-6.78471e-05	-0.000324869	0.000234845	2.9028e-05	4.92189e-05	-7.01947e-05	-0.0001521	-4.26528e-05	0.000161336	5.45404e-05	-0.000288686	-3.06619e-05	0.000216321	-0.000146015	8.87767e-05	8.16594e-06
3.80068e-05	0.000264369	-9.12596e-05	9.64742e-05	-0.000126027	-3.82218e-06	-0.000124236	0.000286199	0.000242271	0.000104141	4.045e-05	-0.000140129	-0.000193992	0.000117521	-0.000228182	-8.2998e-05	0.000117942	8.24719e-05	0.000226356	-9.84794e-05
0.000218389	0.000336736	3.37877e-05	-0.000128293	-8.14009e-05	0.000140974	7.69368e-05	0.000240262	2.21192e-05	-0.000178247	6.79858e-05	0.000189383	5.0194e-06	3.50559e-05	-0.000638745	0.000143921	-1.24224e-05	6.94585e-05	-0.000118888	-9.79897e-05
-0.000128447	-2.4126e-05	0.000149271	0.000241417	0.000141039	9.07422e-05	2.48632e-05	0.00017407	-1.80215e-05	0.000105949	-0.000154239	-7.63386e-05	0.00033646	-0.000139355	-0.000839679	5.20481e-05	9.30434e-05	0.000108692	0.000160231	-0.000317075
0.000151236	0.000158991	-0.00022562	-0.000107505	-6.50218e-06	8.6744e-05	-4.84875e-05	-0.000137679	0.000173292	6.40777e-05	-0.000107841	0.000391964	-0.000131554	-0.000207577	-0.000846748	-0.00011224	-7.94232e-05	-0.000102713	-0.000209664	0.000197929
-0.00019649	-9.10239e-05	-3.81658e-05	-1.76157e-05	1.321e-05	-0.000105548	0.000200435	-9.35696e-05	-7.80917e-05	0.000156667	-7.32411e-05	7.2144e-05	0.000244784	-4.0155e-05	-0.00093687	-0.000193139	0.000200696	-3.82145e-05	2.47586e-05	0.000130622
1.8677e-06	-6.14827e-05	-0.000150856	-4.59494e-05	0.0002142	0.000113555	-0.000200267	-1.00836e-05	-0.000190657	-0.000131203	-5.20988e-05	0.00010901	-8.86893e-05	-8.61946e-05	-0.000973484	-5.44473e-05	-0.00030378	-0.000255979	6.88753e-05	0.000326672
6.55943e-05	0.000119406	0.000156612	0.000166657	-0.000260119	-6.10614e-05	-8.40605e-05	4.47272e-05	3.23263e-05	-9.16679e-05	0.000247765	4.2598e-05	0.000123601	-3.96317e-05	-0.00109614	-0.000273617	-0.00025076	1.21236e-05	-0.000186826	0.000134076
-8.19524e-05	3.77196e-05	-7.07041e-05	-0.000167035	-0.000117644	9.03287e-05	-0.000178529	-1.07358e-05	4.0336e-05	-0.000106074	9.60371e-05	-2.47486e-05	-0.000290599	-2.69039e-05	-0.00112922	5.79202e-05	-0.000107139	-3.24736e-05	-6.79937e-05	8.14536e-05
0.000161518	-0.000166299	-0.000139494	-5.31195e-05	-0.000272485	-0.000210663	-1.76891e-05	-1.59232e-05	5.6635e-06	-9.18966e-05	0.000215667	6.58697e-05	5.36517e-07	-5.03725e-06	-0.00135437	-1.20343e-05	-0.000124357	8.00882e-05	-9.53203e-05	4.52716e-05
0.000148905	-0.000251374	1.09817e-05	8.6203e-05	5.44745e-05	-7.10497e-05	-7.06881e-05	-5.22128e-05	0.000150467	6.4001e-05	0.000127792	8.38397e-05	-0.000104089	-0.000151551	-0.0013498	-8.48797e-05	2.80827e-05	0.000136518	-4.907e-06	-8.96105e-05
-0.000154804	-0.000157409	0.000124447	-0.000285664	-0.000110618	-9.53251e-05	0.000221303	-0.000120412	-0.000290563	-3.70125e-06	-1.66714e-05	-0.0002772	-8.72591e-05	4.77048e-05	-0.00144717	0.000100547	3.82426e-05	0.000114034	0.000106481	0.000273498
-2.78759e-05	-3.32256e-05	-0.000322585	9.58228e-05	-5.79173e-05	2.24048e-05	-0.000126745	-0.00028417	-9.66364e-05	-2.86781e-05	0.00015244	0.00024672	-0.000242782	-0.000201416	-0.001711	-0.000136715	-0.000132772	-3.09349e-05	0.000209296	0.000222513
7.63268e-05	0.000153166	0.000345758	-0.000123832	-3.92616e-05	-0.000253575	-0.000163767	-4.32845e-05	7.74146e-05	0.000193886	0.000166846	-0.000102365	-0.000116435	0.000338118	-0.00167769	-0.000185734	0.000176468	-6.38524e-05	-1.08933e-05	5.71715e-06
0.000109205	-4.72117e-05	0.000183125	8.19599e-05	0.000132302	-2.62844e-05	-9.87917e-05	-9.33929e-05	0.000141603	6.75702e-06	-0.000264481	-8.10938e-05	-0.000175262	-3.6638e-05	-0.00164541	-0.000235219	-0.000289076	-0.0001715	-0.000131723	-4.56716e-05
0.000179461	0.000157025	-9.12799e-05	5.67784e-06	-0.000111499	-0.000165488	0.000105691	-0.000138564	-6.05168e-05	0.000154488	-0.000211245	-5.10718e-05	0.000130146	-0.000157152	-0.00189119	0.00012679	9.95009e-05	2.67267e-05	6.60135e-05	0.000119103
-2.3055e-05	1.18578e-05	-0.000208708	0.000108166	0.00025275	5.05067e-05	3.73134e-05	-0.000106097	-1.28685e-05	-0.000227918	-5.94035e-05	0.000110707	-0.000171684	0.000100372	-0.00195652	0.00010875	6.76125e-06	0.000109163	-5.04114e-05	6.04685e-05
4.41852e-05	0.000215208	9.90406e-05	-0.000169367	8.65289e-05	4.89091e-05	9.38386e-05	-8.56755e-05	7.05768e-06	0.000167475	-2.56436e-05	0.000225679	0.000177631	0.00017359	-0.00213017	0.00013242	-0.000195875	6.04654e-05	-4.60016e-05	0.000215392
8.39682e-06	5.34302e-05	2.61206e-05	-1.2389e-05	-0.000205571	-5.03184e-05	-0.000206946	-9.58947e-05	-4.36434e-05	-0.000291153	-6.75207e-05	4.47169e-05	-0.000163595	-8.77018e-05	-0.00228578	0.000107342	-1.44694e-05	-0.000165958	6.21826e-05	7.44737e-05
-9.97899e-05	7.25114e-05	1.7658e-06	6.46844e-05	3.28025e-05	2.54255e-05	0.000114216	-8.5863e-05	-2.88463e-05	0.00015896	-9.78132e-05	-0.000237249	-3.28619e-06	-0.000111246	-0.00245477	5.66752e-05	-0.00015416	-2.85437e-05	0.000272586	-0.000181028
-0.000107216	0.000188414	7.72819e-05	-8.64132e-05	4.38263e-05	-0.000237365	0.000164577	-4.11675e-05	0.000336316	6.53153e-06	-1.46734e-05	0.000120851	-7.99904e-05	-6.23182e-05	-0.00227592	0.000119214	7.85214e-05	1.28746e-05	-5.19724e-05	0.000432923
0.000113124	-4.80662e-05	-5.72652e-05	1.59356e-05	0.000160505	5.81614e-05	-7.29733e-05	6.89175e-05	-0.000146272	-0.000132903	0.00011456	0.000109502	-0.000167399	2.00213e-05	-0.00242461	-3.24584e-05	-0.000153973	0.00015785	0.000232335	7.27912e-05
-8.46999e-06	8.07877e-05	2.19383e-05	-0.000195589	0.000170464	1.04903e-05	-3.01799e-05	-9.1683e-05	7.67071e-05	-0.000132178	5.12866e-05	6.82578e-05	5.1456e-06	6.68687e-05	-0.0024838	-0.000161487	4.50515e-05	-0.000132023	-0.000114122	8.52432e-05
4.82425e-05	0.000118664	0.000185553	-6.15026e-05	-6.45651e-05	4.16388e-06	0.000149016	0.000102448	-0.000178407	8.42783e-05	3.49915e-05	5.35148e-05	-3.57204e-05	-3.40596e-05	-0.0025171	-0.000113577	0.000128233	-0.000111129	0.000140271	0.000177523
1.02487e-06	-0.000100468	-5.88903e-05	-5.08601e-05	-2.589e-05	5.61543e-06	-0.000111542	-8.69859e-05	-3.98394e-05	-2.17375e-05	4.98263e-05	0.000164045	6.86245e-05	-1.77834e-05	-0.00253494	-4.50786e-05	-0.000151664	6.49752e-05	0.000208517	0.000350326
8.57209e-05	-8.6671e-05	-0.00027326	-0.000230141	3.12972e-05	-0.000162586	-0.000197119	1.84101e-05	-0.000119227	-6.26846e-05	-9.55276e-05	0.000156051	2.52943e-05	-5.31658e-05	-0.00282503	-0.000128664	-0.000183531	0.000168692	9.77097e-05	-9.7432e-06
0.000240449	5.45622e-05	0.000118822	0.00010395	2.7817e-05	-0.000149051	2.49213e-05	4.98166e-08	-0.000170684	6.1234e-05	-6.57391e-05	-0.000191178	-0.000146949	-1.12852e-05	-0.00293005	-0.000100551	1.30671e-05	8.14943e-05	0.000278987	-2.32948e-06
-0.000181308	-0.000102983	-0.000190552	0.000173154	-8.84927e-05	0.000103757	0.000115035	-3.37605e-05	-4.82891e-06	-5.91199e-05	-4.43966e-05	-0.000108406	0.000138725	0.000162048	-0.00308391	-6.03261e-05	-0.000324336	9.60756e-05	-2.86722e-05	0.000210893
7.36735e-05	9.15408e-05	-0.000107473	5.19023e-05	9.91937e-06	5.06116e-05	-0.000303361	5.53389e-05	1.57496e-05	0.000151443	-2.52463e-05	0.000104386	-0.000255778	7.58482e-05	-0.0030382	-0.000121655	-3.21202e-05	-0.000195872	-0.000353199	0.000160104
2.74873e-05	0.00015322	-0.000160359	-3.5384e-05	2.50272e-05	0.000334675	5.01672e-05	8.09019e-05	0.000151953	0.000183671	5.01241e-05	6.63549e-05	-5.26571e-05	0.000135868	-0.00312138	-0.000197397	9.62003e-05	4.18252e-05	-4.50487e-07	0.000114498
7.99657e-05	-9.50335e-06	2.74698e-05	7.83435e-05	0.000130287	0.000162726	0.000149347	-4.39243e-05	7.49389e-06	0.000108439	0.000187956	9.51143e-05	1.24637e-05	5.95493e-06	-0.00340008	-8.7798e-05	-0.000109939	0.000432862	0.000101433	0.000156154
-3.45277e-05	4.53857e-05	-5.10497e-05	-0.000140964	-3.53793e-05	-1.70668e-05	0.000350707	-0.000215012	0.000147155	-0.000126544	3.35186e-05	-0.000135369	-5.85349e-05	-8.5969e-05	-0.00320035	2.15506e-05	1.76583e-05	-0.00027315	1.56181e-05	0.000152189
4.33271e-05	-7.07493e-05	0.000110031	9.40555e-05	0.000108251	6.83439e-05	-8.80389e-05	0.000213867	-3.93951e-05	5.08153e-05	5.28435e-05	-7.75576e-05	-0.000213884	-9.47897e-05	-0.00332975	-1.51036e-05	-6.05692e-05	0.000202747	-0.000201088	0.000213029
-3.29141e-05	0.000124867	0.000108749	0.000207256	-5.73152e-06	-0.000129407	0.000183335	-1.98759e-05	2.03524e-05	-0.000107662	-1.46109e-05	0.000164893	0.00026664	4.94164e-05	-0.00349333	0.000259588	4.73928e-05	0.000185719	-4.08561e-05	0.000297735
-6.73322e-06	0.000178109	-6.37654e-05	2.52778e-05	-7.95495e-05	-0.000128025	0.000125245	-0.000134754	-0.000186334	-0.000100448	-0.000152983	7.10518e-05	-9.57094e-05	-4.52799e-05	-0.00311116	6.49727e-06	0.000172426	0.000119071	-6.23632e-05	0.000178973
-9.1561e-05	0.000118809	6.98251e-05	-0.000211094	6.27382e-05	2.17973e-05	-0.000149903	0.000272653	-0.000107025	0.000138382	0.000276315	-0.000144023	-0.000123887	-0.000156228	-0.00375376	-0.000216191	0.000187157	6.66363e-05	0.000135572	-6.86109e-06
-0.000213883	0.000130269	9.65491e-05	-5.96926e-05	-0.000124662	-8.57742e-05	-9.78215e-05	0.000133693	1.74653e-05	4.87167e-05	-7.71567e-05	5.51607e-05	7.61599e-07	-0.000145174	-0.00351505	-9.44535e-05	-0.000181146	-2.66998e-05	0.000261757	0.000317799
-1.53278e-05	7.26008e-05	1.26334e-05	-5.13842e-06	5.91098e-05	-0.000139946	1.71699e-05	4.27339e-05	-2.45533e-05	6.3329e-05	3.6242e-05	4.05259e-05	-0.000219322	-0.000167861	-0.00342142	-0.000488941	-0.000258803	8.0944e-05	-0.000344238	8.32596e-05
-3.81581e-05	-9.23103e-05	0.000119629	-3.43106e-05	0.000159488	-0.000215268	6.79173e-05	-5.12454e-06	-0.000315315	-2.33942e-05	-6.70021e-05	0.000108094	-9.37811e-05	2.04744e-06	-0.00337811	-7.75738e-05	4.84068e-05	-9.86327e-05	6.39106e-05	0.000242042
1.74648e-05	-0.000143061	-0.000238023	9.64878e-05	-0.000121563	0.000137261	-5.6191e-05	-0.000100553	-7.77554e-05	0.00027928	2.60381e-08	-0.000178906	9.25935e-05	-0.000221732	-0.0036773	2.57548e-05	3.07393e-05	0.000201142	0.000155144	0.000219819
-0.000231314	-5.11394e-05	9.58598e-05	0.000110264	-0.000123291	0.000152556	0.000249885	0.000150033	-2.65053e-05	-2.06695e-05	3.28581e-05	-0.000112399	1.29773e-06	-0.000138761	-0.00382142	6.38244e-06	-0.000162249	7.56834e-06	9.68125e-05	2.0832e-05
-8.93706e-05	-1.90189e-05	3.46868e-05	1.22506e-05	4.52475e-05	-8.63498e-05	-0.000132822	0.000168964	0.000121691	-1.54748e-06	4.13041e-05	0.00030274	-0.00012614	-0.000135561	-0.00365214	-0.000202398	5.7543e-05	4.08217e-05	5.24622e-05	3.15863e-05
6.29215e-05	-0.000187666	-0.000198469	-3.57036e-05	-2.03396e-05	-0.000320893	-0.000290078	0.000190037	-0.000250496	-0.000114427	-5.7301e-05	0.00010195	-0.000120028	-3.83408e-05	-0.00374177	-1.03753e-05	1.47994e-05	0.000163855	0.000400324	4.98421e-05
-0.000187643	-5.69416e-05	-3.73252e-05	8.75321e-06	-0.000178769	-2.89797e-05	2.08543e-05	3.02049e-05	0.000318066	-0.000135227	-6.39261e-05	-6.75846e-05	-6.98369e-05	-0.000116073	-0.00374409	-8.13549e-05	-0.000180159	-0.000133886	9.51475e-05	0.000297321
0.000285334	-0.000188802	-8.12414e-05	-3.52533e-05	7.08911e-06	1.92798e-05	-0.000136785	-4.25891e-05	4.43458e-05	-7.7428e-05	-4.6943e-05	0.000288098	-0.00011436	-6.85718e-05	-0.00385674	0.000112169	0.000265239	0.00014575	-9.89643e-05	0.00022476
0.00015284	-0.000177176	-1.42946e-05	3.93187e-05	-1.51458e-05	-0.000222221	3.12584e-05	8.38663e-05	6.47863e-05	9.52539e-05	-4.23375e-05	-0.000197765	-0.000188299	0.000263847	-0.00388592	0.000114446	1.30101e-05	-0.000321921	-0.000210839	-3.04737e-05
-0.000131653	2.83994e-05	0.000246136	-0.00010473	-0.0001913	-1.3046e-06	-4.85492e-05	-5.89573e-05	0.000273846	3.37949e-06	0.000145496	2.25211e-05	-6.51143e-05	0.000114562	-0.0041026	-0.000216131	9.90718e-05	-0.000112582	-3.11408e-05	0.000210503
-0.000274961	0.000299878	0.000188019	-5.77618e-05	-6.51165e-05	-7.1919e-05	-0.000158225	1.15554e-05	-5.00704e-05	-0.000114609	-3.91888e-05	-0.00024905	-6.14375e-05	0.0002031	-0.00432016	0.00025229	-8.14797e-06	0.000131567	8.83226e-05	0.000293273
-0.000285589	-6.2486e-05	-0.000147748	-5.25856e-05	2.70651e-05	0.000188154	-0.000170614	0.000150079	1.80615e-05	0.000277066	0.000226706	-4.98124e-05	-2.84952e-05	-8.96076e-05	-0.00426772	-0.000417023	8.40994e-06	-0.000179048	0.000243327	0.000273385
3.96749e-06	-7.62004e-05	-0.000126327	-0.000169961	-5.07805e-05	-0.000141535	-0.000359144	-4.56922e-05	0.000151205	-0.00017893	2.24588e-05	-5.05275e-05	-9.90179e-05	1.57956e-05	-0.00429342	9.111e-05	2.08028e-05	-2.49754e-06	8.24891e-05	0.000166428
4.26285e-05	6.49651e-05	-1.07959e-05	-0.000271358	1.53059e-06	-0.000102458	-3.78912e-05	0.000110312	-4.75911e-05	-0.000146782	0.000388555	-9.7256e-05	-0.000101721	0.00024315	-0.00411185	-0.000146808	-0.00012897	7.01727e-05	-3.73283e-05	4.77152e-05
-8.21739e-05	4.74654e-05	1.66069e-05	-9.16446e-05	7.48357e-05	3.90315e-06	0.000144043	7.65827e-05	0.000148785	0.000144403	0.000144073	-2.52247e-06	-8.37331e-05	-0.000153705	-0.00431812	-0.00021896	5.90814e-05	-3.66505e-05	-1.10917e-05	3.71314e-05
-0.000238228	-0.000135308	-3.87827e-05	-0.000235844	-8.51899e-05	0.000128392	-9.67858e-05	0.000197301	-4.38137e-05	-0.000221789	-5.58854e-05	0.000138738	-0.000108447	4.24644e-05	-0.00422309	-6.10582e-05	-9.44443e-05	-0.000135107	0.000102656	0.00024723
-4.0805e-07	5.83514e-05	-0.000210304	0.000224087	0.000209703	-1.50637e-06	0.000289825	-0.000201685	-4.45596e-05	0.000137663	2.67692e-05	-0.000115183	-0.000192877	3.42049e-05	-0.00429908	5.92532e-06	-8.99633e-05	-0.000123738	2.6871e-05	0.0004632
8.86599e-05	2.23552e-05	0.000291371	-6.11978e-06	-8.66335e-05	-1.0676e-05	0.000113536	-0.000124973	-0.000314881	0.000229791	-7.13717e-05	0.000313018	-0.000238677	0.000229359	-0.00441678	4.52812e-05	1.37707e-05	3.3221e-05	-0.000200195	0.000159151
-0.000113023	-0.000225568	-3.50149e-05	-4.67368e-05	2.50056e-05	0.00024225	1.64119e-05	-0.00025849	0.000208008	2.46642e-05	0.000312932	3.55564e-05	-2.65212e-05	0.00018667	-0.00443676	-9.89772e-05	-1.65732e-05	7.89072e-05	6.20857e-05	0.000134374
-8.99819e-05	0.000110073	-0.000242781	0.000189328	-0.000106534	-7.17572e-06	-7.61022e-05	-9.85383e-05	6.38946e-06	-0.000177802	0.000219937	3.95396e-05	-5.91959e-05	1.75778e-05	-0.00451301	1.90642e-05	6.99383e-05	-0.000139309	-6.83202e-06	0.000318851
-0.000118402	-4.57289e-05	-0.000130209	-0.000151584	-5.87655e-05	0.000265894	0.000270876	3.14944e-05	-0.000137051	-3.28188e-06	-8.31767e-05	-0.000239102	-2.84456e-05	9.23098e-05	-0.00453325	4.6915e-05	-6.8147e-05	-1.18982e-05	1.43024e-05	-1.7245e-05
0.00018825	0.000210168	0.000141115	0.00010354	-9.09917e-05	-0.000108898	0.000226395	9.07189e-05	0.000168844	-0.000107771	-0.000102122	-0.000165975	-0.000111912	-0.000158851	-0.00459433	8.73843e-05	-0.00013535	0.000103566	-0.00015117	8.55814e-05
6.98155e-05	0.000102437	-0.000133583	-0.000203745	-7.22523e-05	6.43135e-05	0.00017626	8.90954e-05	-3.7319e-05	-0.000118473	-6.71082e-05	-0.000197268	0.000102231	0.00020222	-0.00482835	-6.13334e-05	6.10543e-06	-1.94e-07	9.33665e-06	4.88414e-05
-0.000234067	0.000150626	-0.000238349	-0.000128471	-5.77348e-05	-1.56953e-05	4.53251e-05	8.24917e-05	-4.60618e-05	0.000199819	2.83479e-06	0.000141399	1.49998e-05	0.000121109	-0.00453424	0.000190186	7.54736e-05	-0.000148521	2.39657e-05	-2.82843e-05
0.000167339	5.08922e-05	0.000135029	-0.000143398	0.000164824	4.41501e-05	6.41177e-05	0.000272193	0.000251642	-0.000136467	9.01461e-05	0.000112192	-6.06438e-05	-0.0001464	-0.0047713	-0.000112493	-1.46222e-05	9.58501e-05	-2.59136e-05	6.57489e-05
-5.90653e-05	-2.67942e-05	-1.54175e-05	-0.000219651	7.03367e-05	-5.77572e-05	-9.74822e-05	5.45926e-05	-5.29032e-05	0.000106332	0.000157512	0.000212681	0.000222985	-4.27624e-05	-0.00482308	-0.000193562	0.000220027	0.000119956	0.000232623	5.74611e-05
-3.64842e-05	9.26456e-05	9.00721e-05	-9.80868e-05	-0.000147529	-0.000103884	7.06369e-05	-0.000132343	0.000258625	7.10358e-05	-0.000257145	-7.54832e-05	9.49355e-05	-0.000143557	-0.00497927	-4.24452e-05	-2.41746e-05	-9.01962e-05	0.000113416	-3.20932e-05
-1.4243e-05	-2.40304e-06	0.000133645	0.000102614	-7.9528e-05	-3.78265e-05	4.9447e-05	-1.59132e-05	-2.62329e-05	-3.40634e-06	-9.89662e-05	0.000163515	5.27099e-05	-2.46126e-05	-0.00486658	-0.000155766	-0.000118706	-0.000137428	0.000262438	0.000127891
9.99222e-07	0.000142345	0.00012685	0.000116072	-0.000217356	7.62789e-05	-0.000183285	1.23204e-05	1.74918e-05	8.62482e-05	-8.62463e-05	0.00024466	4.28825e-05	3.28827e-05	-0.00467288	-0.000231583	7.37158e-05	-2.22668e-05	-0.000212079	-5.10467e-05
-0.000245869	3.58136e-05	7.65775e-05	-0.000148714	-2.0214e-05	6.8706e-05	2.63031e-05	-0.000103083	-0.000153966	1.6333e-05	0.000170365	-0.000253614	-0.000178316	0.000319346	-0.00486825	-1.32742e-05	6.40167e-05	-1.0898e-05	-6.88044e-05	0.000211785
-0.000121411	0.000117826	-0.00011369	-0.000358914	0.000161839	-4.68891e-05	-1.02732e-05	-0.000225286	-0.000164891	-8.82137e-06	0.000138991	0.000140285	-0.000133062	0.000261105	-0.00488137	-7.18316e-05	0.000117774	-6.20981e-05	0.000131215	2.12864e-05
-0.00010977	-2.82652e-05	0.000115604	-4.23622e-05	4.76176e-05	-3.78038e-05	-0.000149649	5.01263e-05	-0.000146371	-0.000106265	-3.88968e-05	7.41978e-05	1.6341e-05	-7.47205e-05	-0.00489268	8.68236e-05	-8.62878e-05	-0.000191858	0.000234385	0.000182565
0.000167121	3.94123e-05	-2.67957e-05	-0.000223379	-0.000137721	-9.5101e-05	-2.61641e-05	1.09032e-05	1.12354e-05	6.34531e-05	9.96959e-06	-7.81573e-05	-3.80606e-05	1.47695e-05	-0.0049833	4.80993e-05	-0.000196086	0.000144554	8.08428e-05	9.96623e-05
5.04092e-05	-5.00535e-05	-4.32413e-05	-7.17604e-05	-0.00018622	-0.00020786	-2.19364e-05	4.08469e-06	-9.85818e-05	0.000115916	-4.16531e-05	-0.000191634	-0.000123517	0.000153123	-0.00497004	6.64941e-05	-0.000161013	7.05043e-05	6.86217e-05	9.58008e-05
7.13163e-05	-7.1667e-05	-6.52135e-05	-0.000128908	0.000102989	2.44112e-05	3.97961e-05	-0.000275585	-0.000167267	2.31765e-06	-5.91312e-05	-0.000224878	-0.000319791	-0.000206748	-0.00508408	-0.000134956	-3.58794e-05	0.000141625	6.33152e-05	0.000379172
0.000328971	-4.42149e-05	0.000179959	2.96866e-05	0.000149222	0.000149753	6.20703e-06	-3.19916e-06	8.12375e-05	0.000274946	-9.72526e-05	-0.00012824	-7.93441e-05	-3.02247e-05	-0.00477443	-0.000117344	7.21679e-05	9.64573e-05	-0.000249343	-5.98068e-05
-3.12131e-05	-7.26045e-05	-1.1524e-05	-8.33699e-05	2.19753e-05	-0.000349199	0.000152958	9.38821e-06	-5.70891e-05	-0.000219768	-0.000179179	8.31267e-05	-3.45956e-05	-3.75067e-06	-0.00497656	2.19395e-05	-1.90284e-05	9.97878e-05	-0.000372359	3.97759e-05
-0.000209874	-3.25012e-05	0.000107069	1.20108e-05	-0.000166407	-1.92759e-05	0.000113685	-0.000190438	4.91695e-05	-7.91007e-05	0.000231748	-2.85438e-05	-0.000204387	3.27114e-05	-0.00505793	0.000151004	0.000198578	0.000175728	-1.13998e-05	0.000267223
0.000130948	9.9911e-06	8.54549e-05	8.63898e-05	-3.89577e-05	3.49159e-05	-1.63667e-05	0.000202727	-0.000227284	-8.92351e-05	5.46381e-06	-4.62334e-05	-1.19781e-05	-4.8561e-05	-0.00496948	-2.58187e-05	-8.60036e-06	8.11707e-05	0.000228037	-3.75188e-05
-6.3113e-05	-0.000252164	-2.71723e-05	1.08722e-05	-5.14328e-05	-0.000262241	0.000193291	-3.82138e-05	8.19813e-05	-2.76416e-07	9.53266e-05	0.000104989	0.000106515	0.00010227	-0.00481179	6.93496e-05	0.000245437	2.02166e-05	2.32984e-05	0.000132338
2.69077e-05	-1.06513e-07	0.000179289	-8.4685e-05	-0.000162288	-2.85779e-05	9.61372e-05	-1.11963e-05	4.10168e-06	7.53133e-05	-4.40402e-05	-0.000219852	4.15396e-05	-1.07938e-05	-0.00501029	-4.83506e-05	-0.000159836	0.000292027	-0.000144205	-1.75481e-05
0.000243687	-0.000103881	-0.000290857	8.42404e-06	0.000274176	8.95633e-05	-0.000110611	0.000241214	-0.000307469	-0.000330215	-0.000130979	7.90122e-05	-6.34276e-05	5.36258e-07	-0.00497647	-0.000149887	-0.000222628	4.08046e-05	0.000111905	-6.27402e-05
-2.00981e-05	-0.00012601	-7.77436e-05	0.00019791	5.2066e-05	1.25576e-05	-0.000352024	4.47265e-05	9.447e-05	3.94977e-05	-4.31483e-05	0.000127714	-8.17176e-05	-0.000149387	-0.00504857	8.4946e-06	-0.000108713	-3.89669e-05	0.000112465	0.000115118
0.000117327	9.10118e-05	0.000100833	-3.49376e-05	0.000112638	7.86293e-05	0.00025889	-4.81234e-05	-4.46236e-05	4.69064e-05	-5.4292e-05	0.000196322	5.05391e-05	1.26978e-05	-0.00523384	-1.90656e-06	7.60424e-05	6.76314e-05	0.000160065	0.00013146
-8.90294e-05	-0.000247184	6.00755e-05	0.000145928	-0.000114139	-2.91255e-05	0.000100749	-7.79882e-05	0.000150348	4.65262e-05	7.70091e-05	-7.33702e-05	-4.25236e-05	7.91885e-05	-0.00528028	-9.55994e-05	8.85756e-05	-0.000208877	6.66659e-05	4.33644e-05
6.17968e-05	-6.57127e-05	8.06889e-05	-7.60337e-05	-0.0003379	0.000228852	3.38812e-05	0.000121404	7.38471e-05	-5.62777e-05	-0.000362158	-7.19784e-05	-0.000175338	-0.000161815	-0.00527062	-0.000210081	0.000135665	0.000131043	-0.00025742	0.000432256
-4.1318e-05	0.000134066	-4.87536e-05	-7.21706e-05	-0.000106594	0.000113573	0.000100071	-0.000286731	-6.46512e-05	-0.000208936	-0.000116422	6.81378e-05	-0.000187951	0.000171395	-0.00529555	-0.000110004	-0.000289842	-0.0002088	7.91952e-07	1.66516e-05
-0.000219236	2.62211e-05	-0.000170638	-0.000416797	4.06848e-05	-0.000228483	-1.70211e-05	-1.53394e-05	-8.45585e-05	4.14405e-06	-6.34486e-05	7.97736e-05	-1.45003e-05	-0.000136946	-0.00530511	1.44677e-05	-8.10863e-05	-0.000320677	-5.51965e-05	1.86409e-05
-2.91212e-05	0.000102707	-7.36222e-05	-0.000179314	-0.000122912	-0.000192381	-0.000180726	6.14055e-05	-0.000143639	-7.39646e-05	-0.000121472	0.000213561	0.000105371	3.55895e-05	-0.00512008	-0.000268997	-0.000104997	0.000189587	9.01143e-05	4.01796e-05
4.8292e-05	-7.52495e-06	0.000159359	-2.74798e-05	7.4143e-05	9.2632e-05	0.000136388	-4.31246e-05	-0.000100545	-3.24047e-05	-0.0001483	-7.45864e-06	-0.000102133	0.000163718	-0.0051688	-0.000157579	0.000224217	0.000208285	-7.6118e-06	0.000135058
-3.47687e-05	-3.64687e-06	0.000103097	-6.36093e-05	0.000193438	-0.000205406	-5.59267e-05	2.84855e-06	-0.000132702	0.000110914	1.51686e-05	-0.000106762	-0.000156207	2.71507e-05	-0.0052158	-7.80439e-06	-9.46257e-05	0.000130564	5.12208e-05	9.5693e-05
5.42832e-06	-1.87884e-05	0.000104722	9.11711e-05	-0.000202989	-0.000149349	0.000260798	0.000176507	-0.000171787	0.000147938	1.53424e-05	-0.000208104	-0.00019602	-2.51918e-05	-0.00528098	-4.20496e-05	-4.59472e-05	0.000207951	0.000185572	-7.36895e-05
-0.000108714	3.79948e-05	0.000133007	-1.21107e-05	0.000147426	-2.59441e-05	6.60866e-05	-0.000121299	-7.75154e-05	0.000164527	0.000115682	8.79694e-05	-5.3938e-05	-1.32273e-05	-0.00541524	0.000153535	-3.33854e-05	-6.30682e-05	-5.99477e-06	-5.18341e-05
-0.000101798	-6.6482e-05	2.87763e-05	-0.000126328	-0.000128211	0.000105601	-0.000271176	1.95746e-05	-7.61517e-05	0.000273545	5.71171e-06	-8.58538e-05	7.57582e-05	-4.55712e-05	-0.00517054	0.000102718	-0.000139925	0.000199327	-8.72588e-05	0.000378515
8.8059e-05	1.28245e-05	1.39532e-06	-0.000118782	0.000217171	0.000143592	-0.000106541	0.000111156	0.000173193	4.18889e-05	-0.000231972	1.81321e-05	-9.45164e-05	-5.3355e-05	-0.00523501	-0.000153183	8.57989e-05	-5.87394e-05	-2.16216e-05	4.83673e-05
1.34977e-05	-4.27346e-05	8.89077e-05	5.10468e-06	0.000177085	-7.14733e-05	4.55176e-05	0.000141149	5.05467e-05	4.3521e-05	0.000259333	0.000141562	-0.000116407	5.99029e-05	-0.00518285	-0.000115072	-4.91439e-05	8.18536e-05	0.000202178	-0.000258527
-0.000126904	0.000155399	0.000107063	-0.000222022	-9.58954e-05	-0.000120015	0.000117813	4.75448e-05	-5.22958e-05	4.77658e-05	-0.000103942	-1.25602e-07	7.66895e-05	-0.000166864	-0.0051373	0.000199059	0.000125048	-6.28741e-05	7.48875e-05	0.000302822
1.34554e-05	-6.70372e-05	-2.87038e-05	3.12684e-06	4.95885e-05	-9.13423e-05	6.93226e-05	0.000101397	-0.000295262	8.80882e-05	-8.28707e-05	-0.000100045	-8.21233e-05	2.87516e-05	-0.00548671	-7.06727e-05	-0.000253331	-8.76074e-05	-7.91048e-06	9.07916e-05
-6.75224e-05	9.36504e-05	0.000101556	-9.00453e-05	0.000185611	-0.000239514	-4.65093e-05	-9.55084e-05	-1.48339e-05	2.57053e-05	-5.11649e-05	0.000125575	3.95649e-05	8.21832e-05	-0.00524002	1.92922e-05	0.000123157	-2.51998e-05	-6.55531e-05	-3.28882e-05
-1.23525e-05	4.83584e-05	0.000200748	-0.000214165	-1.62182e-05	0.000257811	-9.53364e-05	-3.05803e-05	8.72201e-05	-5.19202e-05	-0.000131953	0.000305129	6.12569e-05	4.85116e-05	-0.00542272	0.000162161	4.89132e-06	-8.65655e-05	1.73517e-05	-0.000104146
-0.000103182	0.000157546	-0.000101718	-3.28627e-05	0.000190834	-0.000142263	-0.000156573	0.000247923	-0.000171138	2.44328e-05	-0.000308356	0.000173562	-4.62607e-05	-9.29975e-05	-0.00543922	3.76619e-05	-0.000192957	-0.000212373	-8.71322e-05	6.65676e-05
0.000255415	7.41007e-05	7.54428e-05	0.000204937	0.000116241	0.000276335	-0.000391553	0.000118153	-0.000121691	-0.000180396	-0.000187548	8.25809e-05	-0.000126179	0.000165481	-0.00545284	-1.66407e-05	-0.000123628	0.000286632	-0.000221454	3.45452e-06
0.000150437	9.93819e-05	0.000140182	0.000117782	-1.5852e-05	0.000110569	0.000166669	2.15912e-05	0.000314607	0.00020505	-0.000162608	-0.000100411	0.000168096	-2.77542e-05	-0.00533533	5.98381e-05	6.59578e-05	-0.000101818	-1.48822e-05	-0.000100318
-0.000228876	2.88463e-05	-0.00031418	-0.000304682	-0.000114993	-7.42238e-05	-5.71485e-05	0.000109374	1.97465e-05	-0.000113365	-6.18021e-05	-0.000373967	0.000142971	-0.000323342	-0.0055075	5.96196e-05	0.000140521	2.46711e-05	0.000160856	-0.000342422
-9.89073e-05	-0.000120668	-0.00034	-0.000293936	-0.000123504	8.78527e-05	6.32602e-05	-0.000118991	0.000151196	-0.00012313	1.81221e-05	-0.000178111	-5.81857e-05	-3.12661e-05	-0.00540964	-0.000223693	0.000115451	3.44329e-05	9.07218e-06	-5.08867e-05
4.76467e-05	-8.15516e-05	2.63326e-06	-0.000200351	-8.8646e-05	0.000167463	-1.23576e-05	-0.000141882	-7.32049e-05	0.000202191	4.21154e-05	-4.0935e-05	-5.64865e-05	7.39102e-05	-0.00536897	6.56523e-05	-7.05591e-05	-1.2906e-05	-1.32028e-05	0.000120635
-0.000292357	0.000264756	-0.00012284	-8.82428e-05	0.000202147	9.65708e-05	-5.51295e-05	7.80826e-05	0.000152982	3.22892e-05	-2.28421e-05	5.6523e-05	7.44199e-05	3.00559e-06	-0.00545975	0.000146718	8.80392e-05	5.20252e-05	5.34513e-05	0.000147726
0.00011873	-6.25282e-05	-5.86154e-05	-6.38854e-05	1.18086e-05	-0.000194019	0.000339381	-0.000166005	0.000184351	0.000110516	-0.000130269	-5.0705e-05	-0.000162461	7.30134e-05	-0.00542069	0.000241394	3.13258e-05	2.99553e-05	4.52367e-05	2.15777e-05
-5.18152e-05	-2.57379e-06	5.89922e-05	-0.000121196	0.000286345	-0.000220547	-0.000156324	4.83425e-05	-0.000114677	-2.01741e-05	0.000119358	-1.36125e-05	6.39713e-06	-6.98483e-05	-0.00540863	2.71671e-05	-0.000182905	-0.000301796	3.245e-05	-8.40033e-05
-9.96308e-07	9.56351e-05	-0.00018471	0.000189615	0.000178205	9.45657e-05	-4.62021e-05	8.80257e-05	1.48798e-05	-0.000115582	-0.000216417	7.09383e-05	-0.00014211	-5.23347e-05	-0.00507812	-8.33921e-05	-8.15194e-05	0.000214499	-4.46603e-05	-4.22466e-05
0.000101366	-8.2107e-05	9.39175e-06	0.000111979	-0.000183819	-6.11767e-05	-0.000100866	0.000107224	-4.73152e-05	-0.000215479	-0.000228044	0.000205577	-0.000108726	0.000177245	-0.00544544	-0.000180008	0.000143589	0.000188591	-0.000197032	-8.25353e-05
5.58255e-05	-1.59929e-06	-0.000120152	-6.98808e-05	-0.000175125	-0.000218675	-5.88636e-05	-5.91217e-05	-0.000156689	0.000203849	0.000159828	0.000140909	7.21105e-05	0.000166005	-0.00526392	0.000277616	7.90611e-05	4.24291e-05	8.40933e-05	-2.58637e-05
0.000140087	-6.00488e-05	0.000116394	9.20526e-05	4.68402e-05	7.17602e-05	5.54099e-05	3.51919e-05	0.000171755	5.09594e-05	8.93717e-05	8.33345e-05	-4.72658e-05	-0.000194037	-0.00548763	-0.000182855	-2.43293e-05	-5.9779e-05	-6.57772e-05	-1.8948e-05
-5.75895e-05	-0.000144592	-1.5158e-05	0.000146435	-6.60804e-05	3.73131e-05	0.000149914	-6.5753e-05	-0.000130807	1.19044e-05	-2.8439e-05	-0.000126025	7.19832e-05	-0.000211602	-0.00508333	5.54838e-06	-0.000266628	-0.000257716	0.000120496	-4.46028e-05
-6.84636e-05	1.22955e-05	-5.52888e-05	-0.000235746	-8.75361e-05	-0.000165013	-0.000114135	-6.27212e-05	0.000172714	-5.19677e-05	0.000196789	-1.87562e-05	-8.40711e-05	-0.000338414	-0.00542408	-0.000392596	-0.000165439	5.6013e-05	-8.86838e-05	-0.00018254
-1.56204e-05	-3.36146e-05	0.000120118	3.79001e-05	0.000130661	-0.000110173	1.50542e-05	-3.67972e-05	-6.50478e-05	3.05802e-05	3.20372e-05	0.000202006	-0.000188376	9.71825e-05	-0.00540029	-0.000292263	-0.000136137	-1.60389e-05	0.000313342	-0.000394357
-8.93947e-05	0.000145174	-4.81847e-05	0.000197015	7.49397e-05	1.0282e-05	0.00014744	-4.4873e-05	6.61934e-05	-4.46627e-05	-6.96768e-05	1.23318e-05	-2.40659e-05	-6.62571e-05	-0.00521519	4.12184e-05	0.000204643	3.31204e-05	3.17897e-05	-0.000183254
8.61907e-05	-0.000117392	-6.37067e-05	5.17578e-05	-5.2742e-05	-7.03348e-05	-0.000169315	0.000175848	0.000193488	-4.42357e-06	6.82963e-05	-0.000182863	7.54727e-05	-0.000173295	-0.00535786	-0.000228806	3.43077e-05	0.000138271	0.000128367	0.000181952
4.94925e-05	-0.000173732	0.000380202	0.000177857	-0.000121971	-0.000161665	-0.000114123	-0.000135547	-0.000138248	-2.33117e-05	-5.61809e-05	-0.000148572	-8.49557e-05	-0.000146068	-0.00544312	-1.5691e-05	-9.96204e-05	-0.000167361	2.20141e-05	-0.000359764
0.00016811	-3.02861e-05	0.000175384	-0.000104983	-7.90791e-05	0.000168444	-6.08256e-05	7.21439e-05	-0.000104784	5.33691e-06	5.1937e-05	-0.000331829	-0.000186986	1.72425e-05	-0.00534501	0.00012468	-7.95477e-05	-6.52664e-05	0.000127427	0.000117121
8.53373e-05	-1.02758e-07	-4.94595e-05	-0.000120561	-4.20265e-05	-9.81133e-05	-4.76862e-05	5.05137e-05	4.46036e-05	6.65543e-05	-0.000224216	4.30112e-05	8.95778e-05	5.63178e-05	-0.00522165	-1.81165e-05	0.000113995	-3.20481e-05	4.39012e-05	-4.67994e-05
-2.36105e-05	2.8511e-05	-0.000181977	0.000141463	3.94449e-05	7.21478e-05	9.70529e-06	8.34413e-05	-9.45997e-05	5.22701e-06	0.000220197	4.30872e-05	-0.000283237	9.96616e-06	-0.00528123	0.000244625	-0.000212773	8.26121e-05	0.000118206	-3.55819e-05
0.000194237	-3.44428e-05	3.40651e-05	0.000232738	6.77434e-05	0.000103353	-0.00012421	0.000146114	-8.9461e-05	0.000167584	5.55993e-05	-4.66855e-05	-0.000185205	-0.000137569	-0.00534228	-2.19045e-05	0.000256951	5.25533e-05	0.000149908	-0.000227012
7.87479e-05	0.000297509	-4.14684e-05	9.30195e-05	-0.000126635	9.57332e-05	6.00458e-05	0.000153835	1.82022e-05	5.78086e-05	-7.99473e-05	8.58747e-05	-0.000190074	2.63988e-05	-0.0053669	-4.78822e-06	0.000173005	-1.38694e-05	-0.000194069	4.90593e-06
-0.000119497	0.000370666	-6.75849e-05	0.000111158	9.8709e-05	4.61722e-05	-0.000105227	8.91567e-05	7.7879e-05	2.29986e-05	0.000266235	0.000278352	-0.000140742	-0.000170511	-0.00533111	2.71024e-06	-8.42074e-05	0.000237746	-4.54035e-05	1.56226e-05
-4.10058e-05	-2.14132e-05	-4.73213e-05	-5.58837e-05	9.90536e-05	-3.43696e-05	-0.00018498	-0.000100697	-4.83141e-05	0.000168293	-5.78082e-05	0.00026915	-0.000120325	-9.5683e-05	-0.00545369	0.000216164	5.48478e-05	-7.42943e-05	-0.000149771	2.48386e-05
-0.000119681	0.00020331	-9.85049e-05	-0.000109297	-0.000111033	-5.77797e-06	0.000239206	0.000123147	-0.000179523	-0.000164384	-7.69897e-05	-0.000110017	-9.77211e-05	0.000230094	-0.00539387	0.000337126	3.23831e-05	0.000165755	-0.000184241	6.27653e-05
-3.84655e-05	-6.26342e-05	-9.1831e-05	0.000222325	9.53344e-05	-0.000324079	-4.3205e-05	7.57194e-06	6.03057e-06	4.04111e-05	-4.40087e-05	-0.000133938	-9.06745e-06	-2.06206e-05	-0.0050913	-7.48456e-05	0.000175029	0.000146175	3.95723e-05	9.6226e-05
-5.53635e-05	-3.38505e-06	0.000223562	2.11385e-05	0.000192468	1.11336e-06	-2.19356e-05	0.000308667	6.40376e-05	-0.000237555	-9.36211e-05	-0.000257527	8.84886e-05	-0.000116764	-0.00512937	5.24516e-06	5.16419e-05	-6.01544e-05	0.000213677	-0.000131108
7.40424e-05	-3.01058e-05	3.78923e-06	-6.45787e-05	-0.000240969	-0.000123814	6.15566e-05	1.39042e-05	0.000149666	-7.46999e-05	-6.94134e-05	-0.000294764	0.000140498	-0.000123104	-0.00501831	0.00015408	4.15353e-05	-0.00016155	-0.000151457	4.02489e-05
0.000158901	-6.05748e-05	-0.000105081	0.000109847	1.69266e-05	-0.000161336	-5.66809e-05	-1.08017e-05	0.000175564	-5.47897e-05	0.00011912	-6.33217e-05	5.22741e-05	-0.000280727	-0.00521142	0.000170111	-0.000122712	0.000372467	-2.85307e-05	-8.63407e-05
-9.29011e-05	7.72917e-05	0.000103778	-9.91473e-05	0.000147465	7.97882e-05	-0.000143041	6.50493e-05	2.87457e-05	-4.38744e-05	-0.0001786	0.000161966	-2.90941e-05	0.000122659	-0.004997	0.000276699	-2.22906e-05	-3.91655e-05	0.000215467	-0.000252283
0.000117416	-0.000131028	2.60533e-05	-0.000192927	-6.14347e-05	0.000157291	-0.00015145	0.000143006	0.000289942	-2.36506e-05	-4.68618e-05	0.000241914	-0.000170346	8.78176e-06	-0.00504865	-0.000262323	-0.000171872	-0.000154279	-0.000183039	-3.84792e-05
0.000264135	0.000142358	-0.000107624	-7.72827e-05	-0.000130933	0.000222617	0.000134077	-2.04881e-05	4.3385e-05	0.000212218	0.000146137	6.21218e-05	-5.87021e-05	-0.000172336	-0.00519637	-0.000238759	0.000214333	0.00013204	5.56284e-05	-4.04761e-05
0.000110607	-0.000281079	-0.000110543	0.000105793	0.000102209	1.68328e-05	-0.0001795	-7.82964e-05	0.000171165	-2.39543e-05	8.27593e-06	-0.000129342	-0.000241056	4.14545e-05	-0.00514978	0.000218174	-0.000112244	9.84376e-05	-3.97699e-05	-0.00016743
-0.000127043	6.75038e-05	-9.23233e-05	-0.000114247	-0.000152753	-2.38577e-05	0.00010808	-0.000145336	0.000105675	0.000110063	0.000137095	0.000145337	-1.02805e-05	-5.45765e-05	-0.00515909	-0.000174843	0.000142874	-3.66699e-05	0.000131787	0.000221882
-0.000139966	2.30012e-05	8.1965e-05	0.000211608	-5.13366e-05	8.67617e-06	6.43571e-05	0.000101077	6.84376e-05	1.61594e-05	-9.83147e-06	-1.96481e-05	-3.39547e-05	-0.000128983	-0.00506254	2.13119e-06	-3.97702e-05	7.91959e-05	0.000259162	-3.34069e-05
-1.66923e-05	8.42571e-05	5.46847e-05	0.000127642	0.000214894	-4.39128e-05	-0.000195027	-1.31112e-05	-7.26963e-05	-0.000239116	-0.000256811	0.000163202	6.12952e-06	-0.000448943	-0.0047619	-7.24601e-05	-0.000133105	0.000146208	-0.000258341	2.40014e-05
4.09155e-06	-5.63919e-06	-0.000128256	-4.15216e-05	-0.000142759	1.7369e-05	-0.000176793	0.000366703	0.00024709	5.31895e-06	-5.64995e-05	5.95901e-05	-5.73228e-05	0.000109537	-0.00509529	6.31512e-06	-0.000182632	-0.00022747	-0.000157345	-4.40791e-05
0.000291841	-0.000107179	-7.62473e-05	-6.1133e-05	0.000229879	7.32125e-06	3.42782e-05	-0.000128239	5.76381e-05	0.000102112	-0.000155746	0.000130006	0.000149686	-8.52956e-05	-0.0050169	7.69411e-05	-0.00024778	0.000105737	-0.000219919	0.000118682
8.48818e-05	-0.000301897	1.05115e-06	-3.27621e-05	-2.58322e-05	0.000271464	5.76796e-05	6.78678e-05	6.38155e-05	-8.36659e-07	-2.2207e-06	2.98027e-05	0.000239276	-0.000255612	-0.00496995	0.000313132	0.000176446	-0.000113275	-4.49185e-05	0.000221539
-5.17407e-05	-2.009e-05	-3.67611e-05	0.000163436	0.000144944	3.09937e-05	0.000134181	0.000189821	5.32049e-05	0.000114175	-7.08752e-05	-0.000223344	7.95113e-05	-8.81334e-05	-0.00494234	0.000105913	-2.80878e-05	-4.85357e-05	-0.000149781	4.61641e-05
-0.000137598	2.40091e-05	-2.37068e-05	3.53233e-05	-4.371e-05	4.54368e-05	8.54725e-05	-3.71909e-05	2.53633e-05	2.09201e-06	4.22975e-05	-0.00026319	-7.56511e-05	1.52638e-05	-0.00504177	-0.000112901	7.36192e-05	-7.95713e-05	-0.000107395	-5.26452e-05
0.000142851	4.23105e-05	-5.19486e-05	0.000170756	-0.000107435	-4.74009e-05	-7.84127e-05	0.000198961	-4.69799e-05	-5.61037e-05	-1.41949e-05	-0.000104048	-0.000172353	0.000193787	-0.00492934	-2.59504e-05	0.000133443	0.000197745	0.000174939	-0.000360659
-0.000159584	4.45861e-05	-0.000145381	-8.57102e-05	0.000106146	6.79325e-06	6.02329e-05	2.91555e-05	3.95067e-05	0.000137358	-3.97978e-05	-0.000271034	-4.46927e-05	-0.00025436	-0.00489814	0.000245081	-0.00016185	6.71609e-05	-8.36554e-05	2.87155e-05
6.69778e-05	-2.52792e-05	-4.14017e-05	-4.51371e-05	-0.000147616	-0.000167877	-1.65529e-05	0.000189903	1.41747e-06	-0.000172858	9.88357e-05	-7.94656e-05	1.99355e-05	-0.000239186	-0.00503503	-4.31632e-05	0.000127396	-0.000263474	-5.98805e-05	9.63606e-06
0.000129211	-0.000235478	0.00015604	2.22325e-05	-4.05948e-05	-4.20658e-05	7.72477e-05	0.000326296	-0.000159014	3.63447e-05	1.62095e-05	5.79562e-05	-1.97138e-05	-2.27288e-05	-0.00489055	-7.56185e-05	8.09443e-05	0.000113397	-1.92492e-05	-9.95587e-05
0.00013584	7.96341e-05	-4.91671e-05	9.85244e-05	-0.000194253	0.000333437	5.5512e-06	-0.000190201	-5.17855e-05	-7.40742e-05	6.36515e-06	2.50895e-05	-4.19991e-05	-0.000202901	-0.00497235	4.24615e-05	6.96088e-05	5.85381e-05	0.000158706	-0.000308467
-7.40481e-05	0.000164959	-0.000146921	-5.44538e-05	1.72016e-05	0.000236891	0.000202546	-5.36506e-05	-8.29221e-05	0.000194266	-4.10753e-05	-0.000175885	0.000164811	-6.62789e-05	-0.00465313	0.000217741	0.000234009	-5.89503e-05	9.11297e-05	-0.000246455
0.000218153	-0.000229454	5.93181e-05	0.000104359	-0.000145209	-0.000150183	0.000128478	-2.92117e-05	-0.000149865	8.55138e-05	0.000108211	0.000106483	-6.00009e-05	0.000110483	-0.00474964	4.64261e-05	5.01465e-06	-9.96543e-05	0.000151078	-0.000234463
-0.000156412	-1.5393e-05	0.000151588	-0.000384003	-0.000341671	0.000124907	-0.000174953	-0.000160911	-0.000168156	3.86156e-05	-5.21929e-05	-4.37408e-05	-0.000132669	0.000217636	-0.00480198	1.28902e-05	-0.000157104	-0.000103123	2.01031e-05	-5.32295e-05
1.08287e-06	-0.000117952	3.37143e-05	0.00030458	0.000270609	0.000122724	0.000174182	0.000194031	0.000198695	-0.000160265	-0.000136469	-6.04121e-05	-7.74639e-05	2.28355e-05	-0.00464577	-6.45661e-05	-8.54538e-05	-0.00020513	5.54449e-05	-8.72839e-05
0.000376981	-5.45834e-05	0.000148123	0.0001405	3.04914e-05	-4.92901e-05	-0.000109517	-1.38836e-05	-0.000105752	-2.41978e-05	-0.000235468	-0.000170956	-0.000121413	5.83201e-05	-0.00465526	5.69362e-05	6.35309e-05	0.000324392	-0.000124027	-0.000119228
-0.000170175	6.95516e-05	6.69314e-06	8.42291e-05	0.000136309	-8.24953e-05	-0.000187296	0.000238825	1.30848e-05	-1.20241e-05	-0.000133479	0.000153967	-2.90122e-05	3.71322e-05	-0.00465408	-2.23484e-05	0.000140706	-5.68393e-06	-3.88675e-05	-0.000306329
0.000240619	2.89114e-05	-2.9266e-05	6.8197e-06	1.96569e-06	-5.55e-05	-0.000111059	3.42976e-06	-8.48604e-05	-4.47869e-05	6.50957e-05	-0.000146266	-2.93e-06	0.00011129	-0.00460233	-5.64834e-05	-3.1114e-05	-6.38364e-05	0.000114945	-4.1703e-05
3.59131e-05	-0.000181229	-0.000102762	-3.20103e-05	0.000114764	0.000150435	0.00011636	-0.000201238	-0.000325718	6.37346e-05	9.55213e-05	-0.000211224	0.000126285	-0.000145523	-0.00456568	0.000215753	0.000329831	9.0369e-05	8.59922e-05	0.000125192
-3.33415e-05	-4.5314e-05	-0.00018801	4.3648e-05	2.81065e-05	-7.5302e-05	7.40491e-05	-1.42774e-05	-0.000187752	-0.00011282	-1.01729e-05	-0.000281853	0.000138397	-0.000254264	-0.00454585	0.000162985	-0.000258116	-5.70981e-05	0.000123552	-0.000162346
0.000110929	-4.49671e-05	-0.000230511	-0.000117339	0.000221032	0.000158287	-4.55023e-05	0.00010463	-2.5079e-05	0.000125636	-1.38827e-06	5.99669e-06	-0.000265781	7.28906e-05	-0.00446938	-1.42912e-05	0.000140775	0.000143181	-9.71619e-06	0.00020076
3.83595e-05	-6.92446e-06	0.000283744	0.000177721	0.000187269	0.000100133	0.000249565	0.000222189	-0.000162497	-4.0452e-05	2.10606e-05	9.89865e-05	-0.000128413	0.000156469	-0.00426362	0.000364643	9.8224e-05	2.16547e-05	0.000115391	0.00020739
2.49871e-06	2.02882e-05	0.000197185	2.85879e-05	-0.000114186	7.62136e-05	-0.000192827	0.000129526	0.000113681	-3.26251e-05	-2.39074e-05	9.46128e-05	-0.000346036	-5.518e-05	-0.00440699	-6.41556e-05	-3.67055e-05	7.35046e-05	0.000297312	0.000212027
0.000168862	5.72238e-05	5.29163e-05	0.000238219	-1.03563e-05	4.24536e-05	-0.000296531	-1.81114e-06	1.81072e-05	-3.47186e-05	-0.000220876	-0.000187751	-4.30789e-05	-0.000113122	-0.00412749	-1.60568e-05	0.000248392	-0.000177471	-6.83472e-05	6.32585e-05
-2.49771e-05	-2.69123e-05	3.97993e-05	0.000156343	2.3844e-06	-6.57678e-05	-7.33609e-05	-3.36865e-05	4.89006e-05	7.70467e-05	-1.24892e-06	0.000113789	-8.23012e-05	0.000126715	-0.00419923	5.2014e-05	3.96846e-05	-4.49994e-05	-4.79785e-05	-0.000120335
-0.000193155	0.000237685	0.000212035	-0.000343329	9.53248e-05	-8.62152e-06	-0.000142897	-6.81157e-07	0.000107106	-0.000177284	3.60479e-05	-3.58989e-05	0.000106877	-0.000121404	-0.00388177	0.000154704	0.000113984	-6.88505e-05	-9.13104e-05	5.02951e-05
-0.000256646	2.58802e-05	-2.98741e-05	4.61632e-05	0.000211227	-9.15796e-05	-0.000147492	0.000318904	-0.000269233	-0.000219639	-0.000324217	-0.00023318	-9.11837e-05	-7.00095e-05	-0.00432767	0.000288134	-0.000155001	1.1877e-05	-3.40219e-05	0.000113941
0.000143587	-8.18935e-05	2.48306e-05	-2.86942e-05	-0.000293594	-0.000322766	-3.3868e-05	2.71581e-05	3.66792e-05	-3.54868e-05	-1.07501e-05	0.000115302	2.44885e-06	0.000177096	-0.0041673	0.000218171	2.41627e-05	5.06346e-05	4.05263e-05	-6.27172e-05
-2.58009e-05	0.000229393	4.88574e-05	5.18315e-05	-0.000110325	6.23592e-05	1.08156e-05	0.000113413	-2.49193e-05	-0.000164676	-5.69017e-05	-3.99846e-05	8.37107e-06	6.42765e-05	-0.00403402	9.6592e-05	-0.000137826	0.000199337	0.000106757	0.000154961
-0.000242026	-6.54822e-05	6.25917e-05	-2.85427e-05	-4.90811e-05	-0.00010911	-0.000185762	3.57776e-05	9.15925e-05	-4.49798e-05	1.03825e-05	-8.32902e-07	0.000110075	3.2385e-05	-0.00390104	-5.02934e-05	0.000115396	-0.000219682	4.3095e-05	-0.000266811
0.00013069	-0.000137374	-7.8505e-07	2.44335e-05	8.1548e-05	-3.97933e-05	0.000167791	0.000158808	0.00023627	0.000160416	-8.50222e-05	0.000137643	0.000174622	-0.000115102	-0.00405751	0.00012252	-3.04383e-05	-6.06701e-05	-1.08729e-05	-9.67927e-05
2.73076e-06	-0.000107956	-0.000181652	-0.000244213	0.000123807	3.87419e-05	2.15335e-05	0.000215699	-9.4072e-05	0.000157544	-0.000243144	3.33646e-05	0.000123336	0.000209625	-0.00399155	2.44463e-05	5.18694e-05	0.000345509	-0.000181222	6.32362e-05
1.45957e-05	6.56918e-06	3.35489e-05	0.000134796	-2.81393e-05	-2.07126e-05	-0.000105426	0.000257428	9.49822e-05	4.17751e-06	0.000142212	-0.00025421	-5.46965e-05	-1.75333e-05	-0.00388344	-0.000121452	1.53103e-05	-8.11096e-05	-5.10401e-05	-3.02778e-05
0.00014581	-0.000202909	0.000140979	3.371e-05	0.000360324	0.000204385	-4.31724e-05	-0.000127172	3.01191e-06	-9.88272e-05	0.000168058	2.50767e-05	8.4366e-05	0.000261923	-0.00411759	5.52183e-05	-2.82094e-05	3.62235e-05	-0.000168407	-5.69679e-05
7.01059e-05	5.32629e-05	7.95031e-06	4.64195e-05	-7.71633e-05	-2.27661e-06	-7.97004e-05	0.000189494	-0.000137282	-7.09388e-05	-0.000101139	0.000129109	0.000147733	5.33129e-05	-0.00361519	9.59334e-05	0.000170904	7.48409e-05	0.000219155	-0.000162169
0.000174901	-0.000113798	0.000162741	-0.000171182	5.19592e-05	1.23952e-05	4.58352e-05	-0.000126391	-4.41866e-05	7.81144e-06	3.44634e-05	0.000120348	-0.000171927	0.000178021	-0.00361107	-0.000201731	-3.9131e-05	0.000213663	-3.3429e-06	9.35348e-05
0.000195479	1.62387e-06	7.01371e-05	-0.000221538	0.00021597	1.63592e-06	-0.000150002	0.000187376	-0.000202527	-0.000356258	2.4025e-05	-0.000254809	2.29268e-05	0.000156805	-0.00364208	-6.19405e-05	-0.000189952	-9.82746e-05	-0.000105494	-0.000165316
0.000151332	8.94677e-05	0.000235757	7.97899e-05	0.000105588	-3.66956e-05	-0.00034912	7.00965e-06	-0.000164069	6.10557e-05	0.000259083	-0.000113869	0.000114547	-2.63588e-05	-0.00382425	2.15433e-05	0.000130157	0.000190153	-0.000174125	-0.000346143
-6.07537e-05	-6.61396e-05	-3.81411e-06	-0.000161001	4.13658e-05	-0.000158572	-8.25374e-05	0.000121621	-1.46963e-05	6.73252e-05	2.78089e-05	0.000273814	3.24699e-05	-0.000136711	-0.00349434	0.000111025	0.000285974	-8.35739e-05	0.000108685	-0.00026486
5.39292e-06	-0.000130956	0.000126066	5.81601e-05	4.3852e-05	-3.45927e-05	-9.55245e-05	0.000125928	0.000166887	-6.32861e-05	6.88836e-05	-3.33778e-07	-0.00015344	1.48215e-06	-0.00352827	4.06326e-05	8.09012e-05	-0.000235012	0.000197833	-0.000101684
-4.78701e-06	-0.000217815	-0.000278994	-0.000118474	0.000156226	1.67433e-05	-0.000163137	4.12192e-05	-0.000101693	-6.50927e-05	-6.96939e-05	0.000137821	0.000340642	1.80683e-05	-0.00336179	1.34459e-05	-3.69346e-05	-6.72305e-05	0.000109375	-7.77078e-05
3.00867e-05	-2.51987e-06	-8.41205e-05	6.36662e-05	-8.92704e-05	-0.000239582	-0.000225792	0.000136884	-7.18881e-05	3.1422e-05	0.000144249	-8.3199e-05	0.000175289	0.000160036	-0.0030313	3.42287e-05	8.99168e-05	5.03221e-05	-0.000220513	-0.000236911
2.79371e-05	0.000136085	-0.000340216	-0.000105345	-0.000109134	-6.11662e-05	0.000150709	-7.36056e-05	1.59604e-05	-0.000174679	-4.25566e-05	8.64239e-05	-4.4065e-05	-0.000106671	-0.00307945	0.000234837	7.53131e-05	6.45252e-05	-7.93727e-05	-0.00016837
2.60951e-05	-3.86142e-05	0.000132369	0.000293858	-3.88212e-05	-7.05373e-05	-0.000163944	0.000237186	8.20856e-05	4.97879e-05	-5.96484e-05	-0.000132384	2.36374e-05	-0.000180371	-0.00317751	0.000194174	-3.86823e-05	0.000184198	-0.000208944	-0.000179822
0.00012686	-2.05722e-05	-0.000101446	2.09144e-05	0.000101181	-0.000174357	-0.000110224	0.000200411	-8.63669e-06	1.85207e-06	0.000125874	-0.000101711	0.00020508	-3.25243e-05	-0.0030617	9.14243e-05	-0.000131038	-2.19374e-05	-0.000133334	-0.000149599
0.000100184	0.000113495	-6.63535e-05	-0.000127828	-1.37377e-05	-4.70896e-06	0.000137033	0.000226626	4.81742e-05	-0.000156221	0.000123557	-0.000131899	-9.13001e-05	7.65734e-05	-0.00323934	4.02156e-05	-0.000203687	-8.97201e-05	5.49476e-05	7.40082e-05
5.09299e-05	-7.93121e-05	-2.89015e-05	0.000130383	0.000281622	0.000177541	-0.000308943	-0.000281971	1.28883e-05	-1.81951e-05	-9.70127e-05	-0.000117428	-7.48167e-05	-8.60546e-05	-0.00288353	4.50818e-05	8.12543e-06	0.000183003	-9.90787e-05	-0.000291928
0.00013404	-0.00016798	-0.000143687	3.69124e-05	2.96559e-05	0.00029208	-3.48133e-05	0.000177347	-5.12928e-05	-9.46885e-05	-0.000237546	-0.000125699	5.40139e-05	7.68402e-05	-0.0032265	-0.000129415	0.000157907	0.000170698	5.46198e-05	-0.000324794
-0.000187552	-0.000225894	8.19301e-05	0.000157291	0.000111142	-2.48852e-05	-0.00014743	0.000293253	-0.000126468	9.78469e-05	-2.18238e-05	2.37877e-05	-0.000161014	-1.16093e-05	-0.00282341	5.52449e-05	0.000124032	0.000128043	1.88658e-05	-0.000180153
0.000230326	-5.47059e-05	0.000397689	-6.01996e-05	2.65319e-05	-0.000149464	-0.000132256	0.000166906	0.000177367	5.77721e-05	1.68285e-05	-0.000121749	-0.000136152	-9.0254e-05	-0.00272632	-2.04288e-05	2.42358e-05	0.000320515	-0.000143871	-0.000210275
-0.000207531	-0.000163432	0.000280288	0.000125268	-1.65082e-05	-9.55647e-06	4.88606e-05	-2.75872e-05	0.000140893	-7.20927e-05	-0.000453494	2.75744e-05	-9.90331e-06	-0.000190743	-0.00272454	9.27585e-05	-0.000117583	-0.000290012	0.00022691	-5.49367e-05
-0.000172638	-0.000201716	1.74032e-05	-4.17336e-05	7.14905e-05	-0.000194028	2.58474e-05	-0.000102139	-3.67148e-05	-9.19116e-05	-0.00014118	-3.85455e-05	0.000177699	4.61147e-05	-0.00281871	0.000112622	1.72656e-05	-4.4324e-05	4.70583e-05	0.000100355
-0.000110103	-0.000332632	1.89117e-05	0.000103354	8.18661e-05	2.28909e-05	2.4986e-05	0.000167398	-0.000190045	-0.000169259	-8.93986e-07	8.32986e-06	0.000105478	0.000178283	-0.00251062	-1.83821e-05	0.000166579	-0.000104212	-0.000206457	-0.000175468
-0.000181678	0.000120277	8.59449e-05	-8.2747e-05	1.5805e-05	-0.000114654	3.49608e-05	4.08897e-05	-0.000179712	0.000209623	9.20563e-05	0.000310092	0.000300967	0.000123509	-0.0026056	0.000217555	-6.22757e-05	0.000185374	1.69788e-05	2.89702e-05
-0.000370361	3.8747e-05	-9.67599e-05	-7.11882e-05	-0.000151627	0.000225878	0.000104666	-0.000106976	-7.88949e-05	0.000129431	-2.81772e-05	-0.000179262	-4.12965e-05	0.000175609	-0.00230406	5.81983e-05	-5.72193e-05	5.92836e-05	-0.000121247	0.000253047
1.64903e-05	0.000242699	4.87884e-05	-4.19827e-05	7.75103e-05	-1.21697e-05	-5.10674e-05	-4.36567e-05	-3.28662e-05	2.32279e-05	0.000316605	2.2204e-05	-8.32509e-05	-1.44423e-05	-0.00239541	-4.14027e-05	-0.000159493	0.000186489	0.000343896	-0.000294118
0.000133929	-0.000262149	0.000120538	-0.000270786	8.44844e-05	5.8404e-05	1.72113e-05	-0.000137219	6.39265e-05	8.37441e-05	-6.55521e-05	-9.62241e-05	9.51045e-05	-5.57482e-05	-0.0022328	7.03979e-05	0.000118882	0.000156524	0.000174117	-8.76273e-05
0.000270478	-0.000101498	-6.37947e-06	-0.000188969	-0.000110208	0.000105234	5.10333e-05	7.3034e-05	-1.82092e-05	7.9113e-05	0.000220855	1.44687e-05	8.26655e-05	-1.1854e-05	-0.00228083	7.32755e-05	0.00012195	3.69094e-05	0.000154009	-0.000109229
-0.000134045	0.000116561	0.000178562	2.69898e-05	-9.99272e-06	0.000151377	-0.000178042	-9.92749e-05	-7.08567e-05	-0.000257401	-6.7267e-06	0.000161653	5.68869e-05	-3.85973e-05	-0.00216564	3.98079e-05	0.000143509	0.000187228	-0.00011156	7.89239e-05
0.000114025	6.08857e-05	-0.000133006	-0.000202932	-5.08358e-05	5.53753e-05	-0.000156864	5.8629e-05	-0.000114707	-0.000168457	-9.92379e-05	0.000291606	-2.23634e-05	-7.86268e-05	-0.00166096	7.16938e-05	0.000100417	-0.000154476	0.000177307	6.41328e-05

## Sheet: fig_S9d_right
speed_input	activtiy_periodicity	fanofac_periodicity
0.35	763	778.5
0.355	755	765.5
0.36	750.5	729.5
0.365	748.5	723.5
0.37	728.5	716
0.375	726	724.5
0.38	722.5	702.5
0.385	712.5	697.5
0.39	706	686
0.395	697	682
0.4	688.5	678
0.405	681	691.5
0.41	682	655.5
0.415	664.5	680
0.42	663.5	645
0.425	659.5	646.5
0.43	650.5	638.5
0.435	646	637.5
0.44	647.5	637
0.445	638	641.5
0.45	632	619

## Sheet: fig_S9d_middle
lags-speed for activation ACG	1	2	3	4	5	6	7	8	9	10	11	12	13	14	15	16	17	18	19	20	21			lags-speed for fanofac ACG	1	2	3	4	5	6	7	8	9	10	11	12	13	14	15	16	17	18	19	20	21
-2000	0.00800456	0.0120138	0.0178755	0.0260398	0.0456802	0.056928	0.0744971	0.0923384	0.102704	0.10641	0.0921923	0.0831291	0.0885885	0.0898225	0.0969992	0.08712	0.105452	0.112383	0.112567	0.112559	0.118555			-2000	-0.098736	-0.0814939	-0.0623404	-0.0464391	-0.024777	-0.0356251	-0.00533205	-0.00175668	0.0346011	0.0499808	0.048567	0.0659565	0.104773	0.0984505	0.109256	0.110129	0.106813	0.105898	0.0824775	0.0753735	0.0790872
-1999	0.00796257	0.0119563	0.0175484	0.0255806	0.0448621	0.0558509	0.0737186	0.0917915	0.102296	0.106437	0.0923678	0.0831541	0.0888117	0.0893614	0.0965153	0.0868534	0.105071	0.112016	0.112153	0.112462	0.118736			-1999	-0.099666	-0.0826705	-0.0634179	-0.0475105	-0.0254925	-0.0365358	-0.00575389	-0.00212974	0.0335222	0.0488538	0.0473797	0.0649773	0.103756	0.0981873	0.108789	0.110069	0.107036	0.106411	0.0828324	0.074768	0.0795453
-1998	0.00792725	0.0119035	0.0172257	0.025124	0.0440529	0.0547781	0.0729344	0.091224	0.101872	0.106457	0.0925437	0.0831891	0.0890476	0.0889018	0.0960299	0.0865703	0.104694	0.111658	0.111729	0.112367	0.118907			-1998	-0.100578	-0.083846	-0.0644676	-0.0485563	-0.0262269	-0.037448	-0.00617493	-0.00250878	0.0324645	0.0477113	0.0462025	0.0639806	0.10274	0.0979095	0.108308	0.109957	0.107229	0.106928	0.0832345	0.074117	0.0800053
-1997	0.00789884	0.0118552	0.0169071	0.02467	0.0432519	0.0537109	0.0721452	0.090636	0.101435	0.106471	0.0927194	0.0832345	0.0892959	0.0884438	0.0955439	0.0862698	0.10432	0.111309	0.111295	0.112275	0.119068			-1997	-0.10147	-0.0850192	-0.0654868	-0.0495768	-0.0269812	-0.0383595	-0.0065969	-0.00289515	0.0314298	0.046556	0.0450388	0.0629652	0.101727	0.0976136	0.107816	0.109795	0.10739	0.107447	0.0836831	0.0734263	0.0804676
-1996	0.00787761	0.0118109	0.0165926	0.0242185	0.0424586	0.0526504	0.0713516	0.0900277	0.100986	0.106479	0.0928942	0.0832905	0.089556	0.0879877	0.0950581	0.085951	0.10395	0.11097	0.110853	0.112188	0.119216			-1996	-0.102343	-0.0861889	-0.0664729	-0.0505728	-0.0277559	-0.0392679	-0.00702114	-0.00328917	0.0304193	0.0453904	0.0438914	0.0619301	0.100719	0.0972974	0.107312	0.109588	0.107518	0.107966	0.0841769	0.0727022	0.0809327
-1995	0.00786384	0.0117704	0.0162819	0.0237697	0.0416724	0.0515978	0.0705543	0.0893995	0.100529	0.10648	0.0930675	0.0833575	0.0898276	0.0875336	0.0945733	0.0856135	0.103583	0.11064	0.110403	0.112105	0.119352			-1995	-0.103195	-0.0873541	-0.0674238	-0.0515446	-0.0285507	-0.0401711	-0.00744928	-0.00369075	0.0294342	0.0442173	0.0427623	0.0608743	0.0997162	0.096959	0.106799	0.109339	0.10761	0.108483	0.0847142	0.0719519	0.081401
-1994	0.00785783	0.0117333	0.0159751	0.0233235	0.0408929	0.0505541	0.0697539	0.0887518	0.100065	0.106476	0.0932385	0.0834358	0.0901102	0.0870817	0.0940904	0.0852572	0.10322	0.110321	0.109945	0.112027	0.119475			-1994	-0.104025	-0.088514	-0.0683375	-0.0524926	-0.0293664	-0.041067	-0.0078827	-0.00409921	0.0284752	0.0430394	0.0416527	0.0597975	0.098721	0.0965973	0.106275	0.109052	0.107665	0.108995	0.0852928	0.0711829	0.0818729
-1993	0.00785986	0.0116992	0.0156719	0.0228799	0.0401197	0.0495203	0.068951	0.0880849	0.0995962	0.106467	0.0934069	0.0835259	0.0904031	0.0866323	0.0936102	0.0848821	0.102861	0.110011	0.109479	0.111955	0.119585			-1993	-0.104834	-0.0896676	-0.0692128	-0.0534178	-0.0302027	-0.0419534	-0.00832271	-0.00451323	0.027543	0.041859	0.0405627	0.0586994	0.097733	0.0962121	0.105743	0.108731	0.107679	0.1095	0.0859101	0.0704028	0.0823488
-1992	0.00787021	0.011668	0.0153723	0.0224391	0.0393525	0.0484971	0.0681459	0.0873994	0.0991255	0.106451	0.0935721	0.0836281	0.090706	0.0861856	0.0931336	0.0844882	0.102505	0.10971	0.109007	0.111889	0.11968			-1992	-0.105621	-0.0908143	-0.0700488	-0.0543209	-0.0310599	-0.0428283	-0.00877061	-0.00493119	0.026638	0.0406792	0.0394917	0.0575803	0.0967521	0.0958037	0.105203	0.108381	0.107652	0.109995	0.0865633	0.06962	0.0828291
-1991	0.00788913	0.0116392	0.0150761	0.022001	0.0385912	0.0474854	0.0673393	0.0866959	0.0986547	0.106429	0.0937337	0.0837425	0.0910182	0.0857419	0.0926613	0.0840761	0.102153	0.10942	0.108529	0.111829	0.11976			-1991	-0.106384	-0.0919533	-0.0708449	-0.0552032	-0.0319381	-0.0436898	-0.00922762	-0.00535131	0.0257604	0.0395013	0.0384379	0.0564407	0.0957772	0.0953728	0.104655	0.108007	0.107581	0.110477	0.0872491	0.0688426	0.0833141
-1990	0.00791687	0.0116126	0.0147834	0.0215657	0.0378358	0.0464859	0.0665315	0.0859751	0.098186	0.106402	0.0938914	0.0838697	0.0913392	0.0853015	0.0921942	0.0836463	0.101804	0.109139	0.108046	0.111775	0.119826			-1990	-0.107124	-0.0930839	-0.0716014	-0.0560657	-0.0328372	-0.0445367	-0.00969502	-0.00577162	0.0249104	0.0383268	0.0373988	0.0552815	0.0948066	0.0949208	0.1041	0.107612	0.107466	0.110942	0.0879641	0.0680786	0.0838041
-1989	0.00795364	0.0115878	0.014494	0.0211333	0.0370861	0.045499	0.065723	0.0852376	0.0977213	0.106368	0.0940448	0.0840098	0.0916686	0.0848647	0.0917333	0.0831994	0.101459	0.108868	0.107558	0.111726	0.119876			-1989	-0.107841	-0.0942056	-0.0723198	-0.05691	-0.0337568	-0.045368	-0.0101742	-0.00619058	0.0240878	0.0371565	0.0363712	0.0541038	0.0938382	0.0944489	0.103537	0.1072	0.107306	0.111386	0.0887046	0.0673353	0.084299
-1988	0.0079996	0.0115644	0.014208	0.0207039	0.0363425	0.0445254	0.0649141	0.0844844	0.0972625	0.106328	0.0941939	0.0841631	0.0920059	0.0844321	0.0912791	0.0827362	0.101118	0.108607	0.107068	0.111684	0.119912			-1988	-0.108534	-0.0953176	-0.0730021	-0.0577373	-0.0346969	-0.0461825	-0.0106666	-0.00660658	0.0232919	0.0359912	0.0353511	0.0529091	0.0928693	0.0939588	0.102967	0.106774	0.107102	0.111807	0.0894667	0.0666195	0.0847988
-1987	0.00805486	0.0115421	0.0139253	0.0202775	0.035605	0.0435654	0.0641051	0.0837162	0.0968112	0.106281	0.0943384	0.0843299	0.0923506	0.0840039	0.0908328	0.0822577	0.100779	0.108355	0.106574	0.111648	0.119933			-1987	-0.109204	-0.0964192	-0.0736503	-0.0585497	-0.0356567	-0.0469797	-0.0111734	-0.00701828	0.022522	0.0348314	0.0343345	0.051699	0.0918971	0.0934519	0.102389	0.106338	0.106855	0.1122	0.0902465	0.0659372	0.0853031
-1986	0.00811948	0.0115203	0.0136461	0.0198542	0.0348739	0.0426192	0.0632965	0.0829338	0.0963689	0.106228	0.0944785	0.0845105	0.0927023	0.0835807	0.090395	0.0817647	0.100444	0.108113	0.106079	0.111617	0.11994			-1986	-0.109851	-0.0975096	-0.0742673	-0.0593485	-0.0366364	-0.0477593	-0.0116955	-0.00742535	0.0217771	0.033677	0.0333171	0.0504751	0.0909186	0.0929297	0.101804	0.105894	0.106569	0.112562	0.0910401	0.0652942	0.0858112
-1985	0.00819342	0.0114989	0.0133705	0.0194341	0.0341497	0.0416871	0.0624885	0.0821384	0.0959367	0.106167	0.0946141	0.084705	0.0930606	0.083163	0.0899666	0.0812582	0.100111	0.10788	0.105583	0.111592	0.119933			-1985	-0.110475	-0.0985881	-0.0748568	-0.0601353	-0.0376351	-0.0485215	-0.0122336	-0.00782772	0.0210556	0.0325275	0.0322943	0.0492393	0.0899308	0.0923934	0.101212	0.105444	0.106248	0.112889	0.0918436	0.0646953	0.0863224
-1984	0.00827661	0.0114775	0.0130987	0.0190173	0.0334326	0.0407694	0.0616815	0.0813308	0.0955157	0.106098	0.0947455	0.0849135	0.0934251	0.0827513	0.0895486	0.0807393	0.0997802	0.107656	0.105088	0.111571	0.119913			-1984	-0.111076	-0.0996539	-0.0754227	-0.0609118	-0.0386519	-0.0492663	-0.0127884	-0.00822584	0.0203559	0.0313819	0.0312622	0.0479935	0.0889312	0.0918441	0.100613	0.104991	0.105896	0.113178	0.0926535	0.0641448	0.086836
-1983	0.00836886	0.0114557	0.0128309	0.0186039	0.0327232	0.039866	0.0608757	0.0805121	0.0951067	0.106021	0.094873	0.0851363	0.0937956	0.0823462	0.0891418	0.080209	0.0994516	0.107441	0.104595	0.111555	0.119881			-1983	-0.111653	-0.100706	-0.0759698	-0.0616797	-0.0396867	-0.0499941	-0.01336	-0.00862081	0.0196756	0.0302392	0.0302166	0.0467395	0.0879173	0.0912824	0.100008	0.104538	0.10552	0.113427	0.0934662	0.0636461	0.0873513
-1982	0.00846994	0.0114331	0.0125671	0.0181941	0.032022	0.0389771	0.0600713	0.0796835	0.09471	0.105935	0.0949969	0.0853733	0.0941716	0.0819485	0.088747	0.0796683	0.0991245	0.107234	0.104103	0.111543	0.119838			-1982	-0.112209	-0.101744	-0.0765029	-0.0624411	-0.040739	-0.050706	-0.0139484	-0.00901421	0.0190124	0.0290977	0.0291543	0.0454792	0.0868876	0.0907087	0.0993974	0.104086	0.105126	0.113634	0.0942782	0.0632023	0.0878678
-1981	0.00857956	0.0114095	0.0123077	0.017788	0.0313296	0.0381027	0.0592685	0.0788461	0.0943259	0.105841	0.0951176	0.0856245	0.094553	0.0815588	0.0883652	0.0791182	0.0987983	0.107036	0.103616	0.111535	0.119785			-1981	-0.112741	-0.102766	-0.077027	-0.0631978	-0.0418076	-0.0514026	-0.0145536	-0.00940791	0.0183635	0.0279557	0.0280722	0.0442144	0.085841	0.0901232	0.0987818	0.103637	0.10472	0.113795	0.0950864	0.0628158	0.0883854
-1980	0.00869736	0.0113844	0.0120528	0.0173858	0.0306464	0.0372427	0.0584676	0.078001	0.093954	0.105736	0.0952358	0.08589	0.0949394	0.0811777	0.087997	0.0785599	0.0984724	0.106845	0.103132	0.11153	0.119723			-1980	-0.113252	-0.103772	-0.0775472	-0.0639515	-0.0428918	-0.0520854	-0.0151747	-0.00980396	0.0177262	0.0268114	0.0269684	0.0429467	0.0847771	0.089526	0.0981627	0.103193	0.104308	0.113911	0.0958875	0.0624883	0.0889038
-1979	0.00882295	0.0113574	0.0118028	0.0169877	0.0299731	0.036397	0.0576686	0.0771495	0.0935941	0.105621	0.095352	0.0861695	0.0953307	0.0808061	0.0876433	0.0779942	0.0981462	0.106662	0.102653	0.111527	0.119654			-1979	-0.113741	-0.10476	-0.0780687	-0.0647039	-0.0439906	-0.0527556	-0.015811	-0.0102045	0.0170975	0.025663	0.0258417	0.0416776	0.0836961	0.0889169	0.0975413	0.102754	0.103897	0.11398	0.0966787	0.0622207	0.089423
-1978	0.00895588	0.0113282	0.0115577	0.0165939	0.0293101	0.0355654	0.0568717	0.0762929	0.0932452	0.105495	0.0954668	0.086463	0.0957265	0.0804445	0.087305	0.0774222	0.0978191	0.106485	0.102181	0.111526	0.119578			-1978	-0.114208	-0.105729	-0.0785967	-0.065457	-0.0451023	-0.0534155	-0.0164617	-0.0106116	0.0164743	0.0245091	0.0246919	0.0404088	0.0825988	0.0882957	0.096919	0.102323	0.103491	0.114002	0.0974575	0.0620134	0.0899428
-1977	0.00909568	0.0112963	0.0113179	0.0162046	0.0286581	0.0347475	0.0560772	0.0754323	0.0929063	0.105358	0.0955809	0.0867703	0.0961267	0.0800938	0.0869827	0.0768449	0.0974902	0.106314	0.101714	0.111527	0.119497			-1977	-0.114653	-0.106678	-0.0791362	-0.0662127	-0.0462254	-0.0540672	-0.0171256	-0.0110271	0.0158536	0.0233482	0.02352	0.0391416	0.0814864	0.087662	0.0962971	0.101899	0.103097	0.11398	0.0982212	0.0618655	0.0904631
-1976	0.0092418	0.0112614	0.0110838	0.0158201	0.0280175	0.0339433	0.0552853	0.074569	0.0925759	0.105208	0.0956951	0.0870909	0.096531	0.0797547	0.0866771	0.0762634	0.097159	0.106148	0.101255	0.111527	0.119412			-1976	-0.115078	-0.107607	-0.0796918	-0.0669726	-0.0473579	-0.0547129	-0.0178014	-0.011453	0.0152324	0.0221795	0.0223279	0.0378772	0.080361	0.0870154	0.0956771	0.101481	0.102716	0.113914	0.0989675	0.0617757	0.0909837
-1975	0.00939366	0.0112232	0.0108557	0.0154406	0.0273888	0.0331525	0.054496	0.0737043	0.0922522	0.105046	0.0958099	0.0874246	0.0969392	0.0794281	0.0863888	0.0756787	0.0968245	0.105985	0.100803	0.111527	0.119324			-1975	-0.115481	-0.108514	-0.0802676	-0.0677386	-0.0484983	-0.0553551	-0.0184879	-0.0118909	0.0146077	0.0210022	0.0211186	0.036617	0.0792245	0.0863554	0.0950599	0.101069	0.102353	0.113809	0.0996943	0.0617414	0.0915047
-1974	0.00955064	0.0111813	0.0106338	0.0150666	0.0267723	0.0323748	0.0537095	0.0728394	0.0919333	0.10487	0.0959261	0.087771	0.097351	0.0791146	0.0861184	0.0750918	0.096486	0.105825	0.100359	0.111526	0.119235			-1974	-0.115864	-0.109399	-0.080867	-0.068512	-0.0496446	-0.0559963	-0.0191843	-0.012342	0.0139767	0.0198164	0.0198959	0.035362	0.0780793	0.0856814	0.0944465	0.100661	0.102008	0.113666	0.1004	0.0617595	0.0920261
-1973	0.00971206	0.0111354	0.0104186	0.0146984	0.0261685	0.0316101	0.052926	0.0719753	0.0916169	0.104679	0.0960444	0.0881294	0.0977661	0.078815	0.0858664	0.0745037	0.0961428	0.105667	0.0999228	0.111523	0.119145			-1973	-0.116226	-0.110261	-0.0814928	-0.0692942	-0.0507953	-0.0566387	-0.019889	-0.0128075	0.0133368	0.0186223	0.0186643	0.0341133	0.0769278	0.0849927	0.0938372	0.100255	0.101683	0.113492	0.101082	0.0618265	0.092548
-1972	0.00987724	0.0110854	0.0102105	0.0143362	0.0255777	0.0308582	0.0521456	0.0711133	0.0913007	0.104474	0.0961654	0.0884994	0.0981843	0.0785302	0.0856333	0.0739156	0.095794	0.105509	0.0994941	0.111516	0.119055			-1972	-0.116568	-0.111099	-0.0821468	-0.0700864	-0.0519486	-0.0572848	-0.0206009	-0.013288	0.0126858	0.0174205	0.0174283	0.0328717	0.0757719	0.0842885	0.0932322	0.0998467	0.101377	0.113288	0.101739	0.0619384	0.0930705
-1971	0.0100455	0.011031	0.0100096	0.0139804	0.025	0.0301188	0.0513683	0.0702544	0.0909821	0.104253	0.0962897	0.0888802	0.0986054	0.0782608	0.0854194	0.0733285	0.0954388	0.10535	0.0990732	0.111505	0.118967			-1971	-0.116892	-0.111913	-0.0828304	-0.0708895	-0.0531032	-0.0579365	-0.0213192	-0.0137836	0.0120219	0.0162122	0.0161927	0.0316384	0.0746135	0.083568	0.0926311	0.0994335	0.10109	0.113061	0.102369	0.0620912	0.0935935
-1970	0.0102161	0.0109721	0.00981651	0.0136315	0.0244358	0.0293919	0.0505942	0.0693997	0.0906584	0.104016	0.0964177	0.0892713	0.0990289	0.0780075	0.0852251	0.0727436	0.0950765	0.105189	0.0986597	0.111489	0.11888			-1970	-0.117196	-0.112702	-0.083544	-0.0717039	-0.0542577	-0.0585954	-0.0220429	-0.0142941	0.0113436	0.0149989	0.0149623	0.0304142	0.0734539	0.0828301	0.0920331	0.0990103	0.100819	0.112814	0.102973	0.0622807	0.0941167
-1969	0.0103885	0.0109085	0.00963149	0.0132897	0.023885	0.0286774	0.0498235	0.06855	0.0903269	0.103763	0.0965499	0.0896718	0.0994545	0.0777711	0.0850506	0.072162	0.0947063	0.105024	0.0982534	0.111466	0.118796			-1969	-0.117482	-0.113465	-0.0842874	-0.0725302	-0.0554107	-0.0592629	-0.0227713	-0.0148188	0.01065	0.0137825	0.0137415	0.0292004	0.0722941	0.0820736	0.0914372	0.098572	0.100562	0.112553	0.103549	0.0625028	0.0946394
-1968	0.0105621	0.0108403	0.00945498	0.0129556	0.0233479	0.0279753	0.0490562	0.0677064	0.0899848	0.103492	0.0966866	0.0900808	0.099882	0.0775522	0.0848961	0.071585	0.0943276	0.104854	0.0978538	0.111436	0.118714			-1968	-0.117751	-0.114201	-0.0850596	-0.0733682	-0.0565611	-0.0599396	-0.0235037	-0.0153569	0.00994093	0.0125652	0.0125344	0.0279983	0.0711343	0.0812967	0.0908421	0.0981128	0.100316	0.112281	0.104097	0.0627531	0.0951609
-1967	0.0107361	0.0107674	0.00928734	0.0126294	0.0228243	0.0272855	0.0482925	0.0668695	0.0896291	0.103204	0.0968279	0.0904977	0.100311	0.0773513	0.0847617	0.0710139	0.0939395	0.104678	0.0974604	0.111397	0.118635			-1967	-0.118004	-0.114906	-0.085859	-0.0742181	-0.0577077	-0.0606262	-0.0242395	-0.0159076	0.00921633	0.0113492	0.0113447	0.0268092	0.069974	0.0804979	0.0902464	0.0976273	0.10008	0.112003	0.104619	0.0630272	0.0956803
-1966	0.01091	0.0106899	0.00912894	0.0123117	0.0223145	0.0266082	0.0475325	0.0660402	0.0892569	0.102898	0.0969741	0.0909213	0.100741	0.0771691	0.0846474	0.0704498	0.0935415	0.104494	0.0970727	0.111347	0.118559			-1966	-0.118241	-0.115582	-0.0866834	-0.0750793	-0.0588495	-0.0613233	-0.0249783	-0.0164699	0.00847659	0.0101371	0.0101752	0.0256345	0.0688122	0.0796753	0.0896489	0.0971101	0.0998509	0.111723	0.105115	0.0633206	0.096197
-1965	0.0110832	0.0106079	0.00898013	0.0120028	0.0218181	0.0259434	0.0467763	0.0652191	0.0888653	0.102574	0.0971249	0.0913507	0.101172	0.077006	0.0845531	0.069894	0.093133	0.104301	0.09669	0.111287	0.118485			-1965	-0.118464	-0.11623	-0.0875303	-0.0759512	-0.0599853	-0.0620308	-0.0257198	-0.0170433	0.00772234	0.00893137	0.00902828	0.0244758	0.0676476	0.078827	0.0890483	0.0965566	0.0996267	0.111443	0.105586	0.0636294	0.0967104
-1964	0.0112552	0.0105217	0.0088412	0.0117033	0.0213351	0.0252912	0.0460241	0.0644067	0.0884517	0.102232	0.0972804	0.091785	0.101602	0.0768624	0.0844786	0.0693479	0.0927135	0.104098	0.0963115	0.111213	0.118413			-1964	-0.118673	-0.11685	-0.0883968	-0.0768327	-0.0611137	-0.0627485	-0.0264638	-0.0176272	0.00695438	0.0077344	0.00790595	0.0233347	0.0664782	0.0779511	0.0884435	0.0959632	0.099406	0.111167	0.106033	0.0639496	0.09722
-1963	0.0114256	0.0104316	0.00871239	0.0114135	0.0208651	0.0246517	0.045276	0.0636035	0.0880134	0.101871	0.09744	0.0922229	0.102032	0.0767389	0.0844239	0.0688127	0.0922824	0.103883	0.0959365	0.111126	0.118342			-1963	-0.118869	-0.117443	-0.0892793	-0.0777222	-0.0622333	-0.063476	-0.0272103	-0.0182213	0.00617359	0.00654848	0.0068097	0.0222125	0.0653019	0.0770458	0.0878333	0.0953274	0.0991879	0.110897	0.106456	0.0642774	0.0977254
-1962	0.0115939	0.0103379	0.00859385	0.0111338	0.020408	0.0240251	0.0445321	0.0628097	0.0875478	0.101491	0.0976035	0.0926633	0.102461	0.0766358	0.0843886	0.0682898	0.0918394	0.103655	0.0955644	0.111023	0.118272			-1962	-0.119053	-0.118009	-0.0901742	-0.0786182	-0.0633431	-0.0642124	-0.0279595	-0.0188259	0.00538091	0.00537549	0.00574058	0.0211109	0.0641166	0.0761095	0.0872169	0.0946485	0.0989718	0.110633	0.106857	0.0646097	0.0982259
-1961	0.01176	0.010241	0.00848571	0.0108648	0.0199635	0.0234116	0.0437927	0.0620256	0.0870526	0.101093	0.0977702	0.0931051	0.102889	0.0765533	0.0843723	0.0677803	0.0913843	0.103414	0.0951944	0.110904	0.118202			-1961	-0.119225	-0.118548	-0.0910774	-0.079519	-0.0644415	-0.0649568	-0.0287114	-0.0194419	0.00457723	0.00421692	0.00469925	0.0200312	0.0629205	0.075141	0.0865935	0.0939277	0.0987579	0.110377	0.107234	0.0649435	0.0987205
-1960	0.0119234	0.0101412	0.00838807	0.0106067	0.0195314	0.0228112	0.0430578	0.0612512	0.0865261	0.100676	0.0979392	0.0935471	0.103313	0.0764917	0.0843747	0.0672856	0.0909169	0.103158	0.0948257	0.110767	0.118131			-1960	-0.119388	-0.119062	-0.0919852	-0.080423	-0.0655272	-0.0657079	-0.0294666	-0.0200703	0.00376346	0.0030736	0.003686	0.0189747	0.0617126	0.0741392	0.0859631	0.0931681	0.0985467	0.11013	0.107587	0.0652763	0.0992083
-1959	0.0120841	0.0100392	0.008301	0.0103599	0.0191113	0.0222241	0.0423279	0.0604864	0.0859663	0.100241	0.0981097	0.093988	0.103735	0.0764511	0.0843955	0.0668069	0.0904373	0.102887	0.0944579	0.110612	0.118059			-1959	-0.119541	-0.119549	-0.0928939	-0.081328	-0.0665988	-0.0664644	-0.0302255	-0.0207118	0.00294042	0.00194566	0.00270069	0.0179425	0.0604923	0.073104	0.0853257	0.0923747	0.098339	0.109891	0.107914	0.0656065	0.0996882
-1958	0.0122419	0.00993543	0.00822454	0.0101248	0.0187032	0.0216503	0.0416031	0.059731	0.0853722	0.0997883	0.0982806	0.0944266	0.104152	0.0764318	0.0844339	0.0663453	0.0899453	0.1026	0.0940902	0.110437	0.117984			-1958	-0.119685	-0.120011	-0.0937999	-0.082232	-0.0676552	-0.067225	-0.0309892	-0.0213677	0.00210881	0.000832612	0.00174274	0.0169354	0.05926	0.0720353	0.0846818	0.0915537	0.0981357	0.10966	0.108213	0.0659329	0.100159
-1957	0.0123967	0.00983063	0.0081587	0.00990164	0.0183068	0.0210901	0.0408839	0.0589847	0.0847426	0.0993177	0.0984507	0.0948616	0.104563	0.0764336	0.0844896	0.065902	0.0894413	0.102296	0.0937223	0.110242	0.117905			-1957	-0.11982	-0.120448	-0.0946994	-0.0831329	-0.0686955	-0.0679886	-0.0317586	-0.0220394	0.00126902	-0.000266536	0.000811393	0.0159538	0.0580172	0.070934	0.0840322	0.0907129	0.0979377	0.109436	0.108484	0.066255	0.100619
-1956	0.0125484	0.00972545	0.00810343	0.00969087	0.0179218	0.0205435	0.0401705	0.0582471	0.0840769	0.0988299	0.0986186	0.0952917	0.104968	0.0764567	0.084562	0.0654781	0.0889254	0.101974	0.0933536	0.110025	0.117822			-1956	-0.119948	-0.120859	-0.0955897	-0.0840286	-0.0697186	-0.0687545	-0.0325348	-0.0227285	0.000421181	-0.00135331	-9.41546e-05	0.0149982	0.056766	0.0698014	0.0833779	0.0898612	0.0977457	0.109218	0.108722	0.0665735	0.101067
-1955	0.0126972	0.00962058	0.00805865	0.00949278	0.0175481	0.0200106	0.0394634	0.0575177	0.083375	0.0983252	0.098783	0.0957155	0.105366	0.0765009	0.0846506	0.0650746	0.0883979	0.101636	0.0929839	0.109787	0.117734			-1955	-0.120069	-0.121246	-0.0964681	-0.0849172	-0.0707235	-0.069522	-0.0333192	-0.0234363	-0.00043483	-0.00242978	-0.000974697	0.0140684	0.0555098	0.0686397	0.0827199	0.0890078	0.0975601	0.109007	0.108927	0.0668895	0.101503
-1954	0.0128429	0.00951678	0.00802425	0.00930774	0.0171854	0.0194917	0.0387628	0.056796	0.0826369	0.0978044	0.0989423	0.0961319	0.105755	0.0765661	0.0847546	0.0646927	0.0878593	0.10128	0.0926129	0.109526	0.117639			-1954	-0.120182	-0.121609	-0.0973326	-0.085797	-0.0717094	-0.0702908	-0.0341131	-0.0241643	-0.00129929	-0.00349845	-0.00183104	0.0131645	0.0542525	0.0674518	0.0820593	0.0881624	0.0973811	0.1088	0.109096	0.0672053	0.101923
-1953	0.0129859	0.00941487	0.00800005	0.00913609	0.0168337	0.0189866	0.0380692	0.0560815	0.0818632	0.097268	0.099095	0.0965395	0.106133	0.0766521	0.0848736	0.0643331	0.0873101	0.100907	0.0922407	0.109243	0.117537			-1953	-0.120288	-0.12195	-0.0981815	-0.0866664	-0.072676	-0.0710609	-0.0349178	-0.0249135	-0.00217262	-0.0045622	-0.00266397	0.0122861	0.0529989	0.0662415	0.0813971	0.0873342	0.0972082	0.108596	0.109228	0.0675233	0.102326
-1952	0.0131261	0.00931572	0.00798586	0.00897816	0.0164927	0.0184955	0.037383	0.0553738	0.0810547	0.0967172	0.0992393	0.0969371	0.1065	0.0767585	0.0850069	0.0639969	0.086751	0.100518	0.0918673	0.108936	0.117427			-1952	-0.120389	-0.12227	-0.0990139	-0.0875239	-0.0736228	-0.0718327	-0.0357347	-0.0256845	-0.00305528	-0.00562397	-0.00347405	0.0114329	0.0517545	0.0650131	0.0807339	0.0865318	0.0970405	0.108395	0.109319	0.0678468	0.102711
-1951	0.0132638	0.0092202	0.00798145	0.00883427	0.0161624	0.0180184	0.0367045	0.0546722	0.0802127	0.0961527	0.0993737	0.0973234	0.106853	0.0768852	0.0851538	0.0636848	0.0861828	0.100111	0.0914927	0.108607	0.117308			-1951	-0.120483	-0.122568	-0.0998293	-0.0883684	-0.07455	-0.0726065	-0.0365656	-0.0264774	-0.00394754	-0.0066867	-0.00426174	0.0106045	0.0505248	0.0637715	0.0800698	0.0857626	0.0968766	0.108194	0.109369	0.068179	0.103074
-1950	0.0133992	0.00912918	0.00798655	0.0087047	0.0158425	0.0175552	0.036034	0.0539761	0.0793387	0.0955757	0.0994964	0.0976974	0.107192	0.0770318	0.0853137	0.0633976	0.0856063	0.0996893	0.0911173	0.108256	0.11718			-1950	-0.120571	-0.122848	-0.100628	-0.0891989	-0.0754571	-0.0733829	-0.0374119	-0.0272919	-0.0048495	-0.00775343	-0.00502746	0.00980059	0.0493154	0.0625221	0.0794044	0.0850324	0.0967145	0.107993	0.109376	0.0685236	0.103412
-1949	0.0135325	0.00904357	0.00800089	0.0085897	0.0155331	0.0171059	0.035372	0.0532849	0.0784346	0.0949873	0.099606	0.0980578	0.107514	0.0771978	0.0854861	0.063136	0.0850226	0.0992521	0.0907412	0.107882	0.117042			-1949	-0.120654	-0.123109	-0.101409	-0.0900148	-0.0763445	-0.0741626	-0.0382749	-0.0281276	-0.00576091	-0.00882702	-0.00577165	0.00902068	0.0481315	0.0612704	0.0787371	0.0843449	0.0965519	0.107792	0.10934	0.0688846	0.103722
-1948	0.0136638	0.00896425	0.00802413	0.0084895	0.015234	0.0166702	0.0347188	0.052598	0.0775026	0.0943888	0.0997006	0.0984038	0.107818	0.077383	0.0856704	0.0629006	0.0844329	0.0988004	0.0903647	0.107487	0.116895			-1948	-0.120732	-0.123352	-0.102175	-0.0908155	-0.0772127	-0.0749465	-0.039156	-0.0289835	-0.00668127	-0.00990995	-0.00649476	0.00826438	0.0469779	0.0600221	0.0780665	0.0837022	0.0963859	0.107588	0.109262	0.069266	0.104003
-1947	0.0137933	0.00889213	0.00805593	0.00840425	0.0149453	0.0162479	0.0340746	0.0519146	0.0765452	0.0937814	0.0997787	0.0987343	0.108102	0.077587	0.0858659	0.0626919	0.0838384	0.0983353	0.0899881	0.10707	0.116737			-1947	-0.120805	-0.12358	-0.102927	-0.0916011	-0.0780621	-0.0757359	-0.0400562	-0.0298585	-0.00760986	-0.0110042	-0.0071973	0.00753131	0.0458588	0.0587828	0.0773911	0.0831037	0.0962138	0.107381	0.109142	0.0696715	0.104252
-1946	0.0139213	0.00882818	0.00809595	0.00833409	0.0146668	0.0158389	0.0334398	0.051234	0.0755651	0.0931664	0.0998388	0.0990484	0.108364	0.0778093	0.0860722	0.0625103	0.0832405	0.0978578	0.0896119	0.106633	0.116568			-1946	-0.120874	-0.123792	-0.103666	-0.0923716	-0.0788933	-0.0765316	-0.0409769	-0.0307513	-0.00854574	-0.0121111	-0.00787986	0.00682103	0.044777	0.0575576	0.0767091	0.0825471	0.0960324	0.10717	0.108982	0.0701045	0.104467
-1945	0.0140479	0.00877334	0.00814381	0.00827912	0.0143987	0.0154429	0.0328145	0.0505554	0.0745653	0.092545	0.0998794	0.0993452	0.108604	0.0780496	0.0862889	0.0623563	0.0826406	0.097369	0.0892364	0.106177	0.116389			-1945	-0.120938	-0.123988	-0.104393	-0.0931274	-0.0797072	-0.0773346	-0.0419191	-0.0316605	-0.00948777	-0.0132313	-0.00854313	0.00613317	0.0437343	0.0563511	0.0760187	0.0820277	0.0958389	0.106955	0.108786	0.0705677	0.104646
-1944	0.0141732	0.00872853	0.0081992	0.00823943	0.0141409	0.0150596	0.0321989	0.0498782	0.0735488	0.0919184	0.0998989	0.099624	0.108818	0.0783074	0.0865154	0.0622302	0.0820403	0.0968702	0.0888621	0.105703	0.116199			-1944	-0.120999	-0.124172	-0.105112	-0.0938693	-0.0805047	-0.0781462	-0.0428836	-0.0325846	-0.0104346	-0.0143647	-0.00918795	0.00546745	0.042731	0.0551669	0.0753176	0.0815391	0.0956302	0.106732	0.108556	0.0710632	0.104788
-1943	0.0142973	0.00869467	0.00826178	0.00821509	0.0138934	0.0146887	0.0315929	0.0492017	0.0725189	0.0912877	0.0998961	0.0998842	0.109005	0.0785824	0.0867514	0.0621323	0.0814412	0.0963626	0.0884893	0.105212	0.115998			-1943	-0.121056	-0.124343	-0.105823	-0.0945981	-0.0812868	-0.0789673	-0.043871	-0.0335222	-0.0113848	-0.0155102	-0.00981513	0.00482375	0.041766	0.0540072	0.0746037	0.0810733	0.0954037	0.106501	0.108296	0.0715927	0.104893
-1942	0.0144204	0.00867266	0.0083312	0.0082061	0.0136561	0.0143299	0.0309966	0.0485253	0.0714787	0.0906538	0.0998694	0.100125	0.109164	0.0788741	0.0869967	0.0620629	0.080845	0.0958477	0.0881184	0.104705	0.115787			-1942	-0.121109	-0.124502	-0.106528	-0.0953151	-0.0820544	-0.0797991	-0.0448812	-0.0344721	-0.0123364	-0.0166661	-0.0104253	0.00420193	0.0408374	0.0528733	0.0738747	0.080621	0.0951567	0.10626	0.108009	0.0721575	0.10496
-1941	0.0145425	0.00866336	0.00840714	0.00821243	0.0134291	0.0139829	0.0304101	0.0478484	0.0704315	0.0900177	0.0998177	0.100347	0.109292	0.0791821	0.0872511	0.0620223	0.0802535	0.0953269	0.0877498	0.104184	0.115566			-1941	-0.121155	-0.124652	-0.10723	-0.0960216	-0.0828092	-0.0806425	-0.0459141	-0.035433	-0.0132875	-0.0178298	-0.011019	0.00360181	0.039942	0.0517649	0.0731284	0.0801721	0.0948866	0.106006	0.107702	0.0727582	0.10499
-1940	0.0146636	0.0086676	0.00848926	0.00823397	0.0132124	0.0136472	0.0298332	0.0471706	0.0693806	0.0893802	0.0997396	0.100548	0.109389	0.0795061	0.0875143	0.0620108	0.0796685	0.0948017	0.0873839	0.103649	0.115334			-1940	-0.121196	-0.124793	-0.10793	-0.0967184	-0.0835524	-0.0814978	-0.046969	-0.0364042	-0.014236	-0.0189982	-0.0115968	0.00302312	0.0390755	0.0506807	0.0723624	0.0797158	0.0945911	0.105737	0.107377	0.0733949	0.104983
-1939	0.0147837	0.00868616	0.00857728	0.00827059	0.0130058	0.0133226	0.0292659	0.0464915	0.0683291	0.0887419	0.0996342	0.100729	0.109453	0.0798456	0.0877862	0.0620287	0.0790918	0.0942737	0.087021	0.103102	0.115093			-1939	-0.121233	-0.124925	-0.10863	-0.0974069	-0.0842859	-0.0823654	-0.0480448	-0.0373847	-0.0151798	-0.0201674	-0.0121589	0.00246556	0.0382334	0.0496178	0.0715746	0.0792414	0.0942677	0.105452	0.107038	0.0740674	0.104941
-1938	0.0149026	0.00871972	0.00867094	0.00832209	0.0128095	0.0130087	0.0287081	0.0458109	0.0672801	0.0881035	0.0995003	0.10089	0.109483	0.0802004	0.0880667	0.0620762	0.0785254	0.0937444	0.0866614	0.102544	0.114841			-1938	-0.121267	-0.125048	-0.109332	-0.0980879	-0.0850113	-0.0832453	-0.0491403	-0.0383742	-0.016117	-0.0213334	-0.0127057	0.00192877	0.0374106	0.0485726	0.0707629	0.0787384	0.0939142	0.105149	0.106689	0.0747746	0.104868
-1937	0.0150201	0.00876894	0.00877	0.00838822	0.0126231	0.0127049	0.0281597	0.0451286	0.0662363	0.0874652	0.0993371	0.101031	0.109478	0.08057	0.0883558	0.0621535	0.0779709	0.0932155	0.0863054	0.101976	0.114581			-1937	-0.121299	-0.125163	-0.110035	-0.0987619	-0.0857306	-0.0841372	-0.050254	-0.0393723	-0.0170455	-0.0224915	-0.0132374	0.00141229	0.0366019	0.0475406	0.0699258	0.0781969	0.093529	0.104828	0.106332	0.075515	0.104763
-1936	0.0151361	0.00883442	0.00887422	0.0084687	0.0124467	0.012411	0.0276207	0.0444443	0.0652004	0.0868274	0.0991436	0.101151	0.109435	0.0809541	0.0886534	0.062261	0.0774303	0.0926884	0.0859533	0.1014	0.11431			-1936	-0.12133	-0.125272	-0.110743	-0.0994297	-0.0864457	-0.0850404	-0.0513842	-0.0403787	-0.0179636	-0.0236369	-0.0137542	0.000915497	0.0358023	0.0465167	0.0690621	0.0776084	0.0931103	0.104488	0.105971	0.0762869	0.104632
-1935	0.0152504	0.00891672	0.00898339	0.00856317	0.01228	0.0121265	0.0270909	0.043758	0.0641751	0.0861902	0.098919	0.101251	0.109356	0.0813522	0.0889596	0.0623988	0.0769053	0.0921648	0.0856053	0.100816	0.114031			-1935	-0.12136	-0.125376	-0.111455	-0.100092	-0.0871587	-0.0859541	-0.0525293	-0.0413934	-0.0188697	-0.0247647	-0.0142562	0.000437558	0.0350069	0.0454955	0.068171	0.0769655	0.0926572	0.10413	0.105606	0.0770886	0.104474
-1934	0.0153625	0.00901626	0.00909728	0.00867122	0.0121229	0.011851	0.0265702	0.0430697	0.0631626	0.0855536	0.0986627	0.101331	0.109238	0.0817641	0.0892742	0.0625672	0.0763976	0.091646	0.0852619	0.100226	0.113743			-1934	-0.121389	-0.125474	-0.112172	-0.100748	-0.0878711	-0.0868772	-0.0536875	-0.0424162	-0.0197626	-0.0258701	-0.0147438	-2.25474e-05	0.0342116	0.0444716	0.0672528	0.0762623	0.0921688	0.103754	0.105241	0.0779178	0.104294
-1933	0.0154724	0.00913347	0.00921572	0.00879231	0.0119752	0.0115841	0.0260585	0.0423795	0.0621649	0.0849174	0.098374	0.10139	0.109082	0.0821893	0.0895974	0.0627662	0.0759089	0.0911337	0.0849231	0.0996311	0.113445			-1933	-0.121416	-0.125568	-0.112896	-0.101399	-0.0885844	-0.0878087	-0.0548572	-0.0434471	-0.0206415	-0.0269484	-0.0152174	-0.000466004	0.0334129	0.0434395	0.0663083	0.0754945	0.0916449	0.103363	0.104874	0.078772	0.104091
-1932	0.0155797	0.00926856	0.0093385	0.00892588	0.0118367	0.0113255	0.0255555	0.0416875	0.0611837	0.0842813	0.0980524	0.10143	0.108887	0.0826274	0.0899291	0.0629961	0.0754406	0.0906291	0.0845893	0.0990316	0.11314			-1932	-0.121441	-0.125657	-0.113627	-0.102044	-0.0893	-0.0887474	-0.0560369	-0.0444856	-0.0215061	-0.0279953	-0.0156776	-0.000894199	0.0326078	0.0423942	0.0653394	0.0746596	0.0910859	0.102957	0.104508	0.0796484	0.103869
-1931	0.0156841	0.00942168	0.00946547	0.00907124	0.0117071	0.0110747	0.025061	0.0409939	0.0602206	0.0836449	0.0976975	0.10145	0.108654	0.083078	0.0902691	0.0632568	0.0749941	0.0901336	0.0842607	0.0984286	0.112826			-1931	-0.121464	-0.125743	-0.114366	-0.102683	-0.0900188	-0.0896922	-0.0572253	-0.0455314	-0.0223565	-0.0290073	-0.0161254	-0.00130873	0.0317947	0.0413309	0.064349	0.0737567	0.090493	0.10254	0.104141	0.0805436	0.103629
-1930	0.0157854	0.00959289	0.00959647	0.00922771	0.0115863	0.0108316	0.024575	0.0402989	0.0592768	0.0830075	0.0973089	0.10145	0.108382	0.0835405	0.0906175	0.0635485	0.0745707	0.0896485	0.0839376	0.0978229	0.112503			-1930	-0.121484	-0.125826	-0.115112	-0.103317	-0.0907416	-0.0906419	-0.058421	-0.0465835	-0.0231933	-0.0299818	-0.0165623	-0.00171138	0.0309727	0.0402458	0.0633404	0.0727866	0.0898678	0.102114	0.103775	0.0814538	0.103372
-1929	0.0158832	0.00978217	0.00973139	0.00939452	0.011474	0.0105957	0.0240972	0.0396028	0.0583532	0.0823687	0.0968865	0.101431	0.108073	0.0840145	0.0909741	0.0638711	0.0741715	0.0891748	0.0836204	0.0972153	0.112173			-1929	-0.1215	-0.125905	-0.115867	-0.103944	-0.0914695	-0.0915953	-0.0596227	-0.0476409	-0.0240174	-0.0309172	-0.0169901	-0.00210417	0.0301413	0.0391356	0.0623178	0.0717515	0.0892125	0.101681	0.103407	0.0823752	0.103098
-1928	0.0159771	0.00998927	0.00987014	0.00957088	0.0113699	0.010367	0.0236276	0.0389061	0.0574505	0.0817277	0.0964303	0.101393	0.107726	0.0844996	0.0913387	0.0642244	0.0737976	0.0887136	0.0833094	0.0966065	0.111834			-1928	-0.121514	-0.125982	-0.11663	-0.104564	-0.0922031	-0.0925515	-0.0608292	-0.0487023	-0.0248296	-0.0318129	-0.0174109	-0.00248926	0.029301	0.0379977	0.0612853	0.070655	0.0885295	0.101245	0.103038	0.0833035	0.102809
-1927	0.0160668	0.0102138	0.0100126	0.00975588	0.0112738	0.010145	0.023166	0.0382092	0.0565692	0.0810837	0.0959404	0.101336	0.107344	0.0849951	0.0917111	0.0646084	0.0734497	0.088266	0.083005	0.0959971	0.111488			-1927	-0.121524	-0.126056	-0.117402	-0.105177	-0.0929427	-0.0935098	-0.0620394	-0.0497657	-0.025631	-0.0326694	-0.0178274	-0.0028689	0.0284523	0.0368306	0.0602477	0.0695024	0.0878218	0.100808	0.102666	0.084234	0.102507
-1926	0.016152	0.0104551	0.0101588	0.00994862	0.0111852	0.00992977	0.0227122	0.0375125	0.0557094	0.0804359	0.0954171	0.101261	0.106926	0.0855004	0.092091	0.0650226	0.0731286	0.0878326	0.0827078	0.0953877	0.111135			-1926	-0.121531	-0.126127	-0.118182	-0.105783	-0.0936888	-0.0944694	-0.0632521	-0.050829	-0.0264226	-0.0334882	-0.0182424	-0.00324535	0.0275962	0.0356333	0.0592096	0.0682998	0.087093	0.100372	0.102291	0.085162	0.10219
-1925	0.0162325	0.0107128	0.0103087	0.0101482	0.011104	0.00972109	0.0222662	0.0368166	0.0548709	0.0797836	0.0948609	0.101167	0.106476	0.086015	0.0924781	0.0654667	0.0728349	0.0874142	0.0824182	0.0947788	0.110775			-1925	-0.121534	-0.126195	-0.118971	-0.106382	-0.0944415	-0.0954295	-0.0644662	-0.0518895	-0.0272056	-0.034272	-0.0186587	-0.00362083	0.0267339	0.034406	0.0581761	0.0670547	0.0863469	0.0999374	0.101913	0.0860824	0.101862
-1924	0.0163081	0.010986	0.010462	0.0103535	0.0110297	0.00951896	0.0218277	0.0361222	0.0540533	0.0791259	0.0942726	0.101055	0.105993	0.0865379	0.0928719	0.0659403	0.0725687	0.0870114	0.0821369	0.0941709	0.110409			-1924	-0.121534	-0.12626	-0.119767	-0.106974	-0.0952009	-0.0963898	-0.0656804	-0.0529447	-0.027981	-0.0350241	-0.0190792	-0.00399745	0.0258661	0.0331496	0.0571519	0.0657754	0.0855878	0.0995052	0.101531	0.0869897	0.101521
-1923	0.0163785	0.0112739	0.0106189	0.0105636	0.010962	0.00932336	0.0213967	0.0354297	0.053256	0.0784619	0.0936529	0.100925	0.10548	0.0870686	0.093272	0.0664426	0.0723305	0.0866248	0.0818646	0.0935647	0.110036			-1923	-0.12153	-0.126323	-0.12057	-0.107559	-0.0959671	-0.0973502	-0.0668934	-0.0539919	-0.0287497	-0.0357485	-0.0195067	-0.00437707	0.0249936	0.0318657	0.056142	0.0644703	0.0848202	0.0990742	0.101144	0.0878781	0.10117
-1922	0.0164436	0.0115756	0.0107792	0.0107775	0.0109003	0.00913432	0.020973	0.0347399	0.0524781	0.0777911	0.0930029	0.100776	0.104939	0.0876062	0.0936778	0.0669731	0.0721202	0.0862546	0.081602	0.0929604	0.109658			-1922	-0.121523	-0.126382	-0.12138	-0.108138	-0.0967402	-0.0983106	-0.0681039	-0.0550285	-0.0295124	-0.0364496	-0.0199439	-0.0047613	0.0241168	0.0305569	0.055151	0.0631486	0.0840484	0.0986423	0.100754	0.0887419	0.100808
-1921	0.0165034	0.0118899	0.0109427	0.010994	0.0108444	0.00895187	0.0205565	0.0340534	0.0517188	0.0771128	0.0923238	0.100609	0.104373	0.0881498	0.0940887	0.067531	0.0719379	0.0859012	0.0813499	0.0923586	0.109275			-1921	-0.121511	-0.126439	-0.122194	-0.108713	-0.0975201	-0.0992713	-0.0693104	-0.0560522	-0.0302695	-0.0371322	-0.0203934	-0.00515155	0.0232358	0.0292262	0.054183	0.0618189	0.0832767	0.0982066	0.100359	0.0895753	0.100437
-1920	0.0165577	0.0122157	0.0111092	0.0112122	0.0107938	0.00877608	0.020147	0.0333709	0.0509769	0.0764264	0.0916169	0.100424	0.103782	0.0886988	0.0945041	0.0681153	0.0717834	0.0855648	0.0811092	0.0917597	0.108887			-1920	-0.121495	-0.126492	-0.123012	-0.109283	-0.0983067	-0.100233	-0.0705116	-0.0570611	-0.0310214	-0.0378012	-0.0208576	-0.00554895	0.0223504	0.0278769	0.0532415	0.0604895	0.0825091	0.0977635	0.0999603	0.0903731	0.100059
-1919	0.0166063	0.0125518	0.0112786	0.0114309	0.0107482	0.00860705	0.0197444	0.0326929	0.0502513	0.0757314	0.0908836	0.100219	0.103171	0.0892521	0.0949233	0.0687251	0.0716564	0.0852456	0.080881	0.0911641	0.108495			-1919	-0.121474	-0.126542	-0.123832	-0.109852	-0.0990999	-0.101196	-0.071706	-0.0580534	-0.0317682	-0.0384612	-0.0213385	-0.00595434	0.0214603	0.0265127	0.0523296	0.0591684	0.0817494	0.0973086	0.0995581	0.09113	0.0996753
-1918	0.016649	0.0128969	0.0114505	0.011649	0.0107071	0.00844485	0.0193487	0.0320198	0.0495407	0.0750275	0.0901255	0.0999958	0.102541	0.0898091	0.0953456	0.0693593	0.0715566	0.0849437	0.0806662	0.0905723	0.108099			-1918	-0.121449	-0.126588	-0.124652	-0.110419	-0.0998998	-0.102161	-0.0728926	-0.0590282	-0.03251	-0.0391163	-0.0218374	-0.00636827	0.0205651	0.0251373	0.0514493	0.0578629	0.0810007	0.0968372	0.099152	0.0918415	0.0992882
-1917	0.0166858	0.0132498	0.0116247	0.0118657	0.0106703	0.0082896	0.0189598	0.0313524	0.048844	0.0743145	0.0893441	0.0997524	0.101894	0.0903687	0.09577	0.0700166	0.0714836	0.0846591	0.080466	0.0899845	0.1077			-1917	-0.12142	-0.12663	-0.125472	-0.110988	-0.100706	-0.10313	-0.07407	-0.0599847	-0.033247	-0.0397705	-0.022355	-0.00679109	0.0196641	0.0237541	0.0506016	0.0565795	0.0802655	0.0963446	0.0987416	0.0925033	0.0989003
-1916	0.0167167	0.0136089	0.0118009	0.0120797	0.0106374	0.00814143	0.0185775	0.030691	0.0481599	0.0735923	0.0885409	0.0994888	0.101233	0.0909301	0.0961959	0.0706957	0.0714369	0.0843918	0.0802814	0.0894012	0.107299			-1916	-0.121386	-0.126669	-0.126288	-0.111558	-0.101518	-0.104103	-0.0752371	-0.0609227	-0.0339793	-0.0404268	-0.0228916	-0.00722298	0.0187565	0.0223664	0.0497865	0.0553241	0.0795457	0.0958261	0.098326	0.0931116	0.0985148
-1915	0.0167414	0.0139728	0.0119786	0.0122903	0.010608	0.00800048	0.0182019	0.0300362	0.0474872	0.0728608	0.0877178	0.0992045	0.10056	0.0914922	0.0966223	0.0713953	0.071416	0.0841417	0.0801134	0.0888229	0.106896			-1915	-0.121347	-0.126704	-0.127098	-0.112133	-0.102336	-0.10508	-0.0763928	-0.0618423	-0.0347072	-0.0410877	-0.0234469	-0.0076639	0.0178413	0.020977	0.0490031	0.0541015	0.0788423	0.0952773	0.0979044	0.0936634	0.0981348
-1914	0.0167601	0.0143399	0.0121576	0.0124965	0.0105817	0.00786683	0.0178329	0.0293883	0.0468246	0.0721201	0.0868765	0.0988989	0.0998787	0.0920542	0.0970485	0.0721139	0.0714202	0.0839089	0.0799632	0.0882498	0.106491			-1914	-0.121303	-0.126735	-0.127901	-0.112713	-0.103159	-0.106062	-0.0775361	-0.0627439	-0.0354309	-0.0417547	-0.02402	-0.00811366	0.0169175	0.0195883	0.0482493	0.0529159	0.0781555	0.0946947	0.0974755	0.0941557	0.0977637
-1913	0.0167728	0.0147086	0.0123373	0.0126974	0.0105581	0.00774058	0.0174703	0.0287478	0.0461709	0.0713707	0.0860187	0.0985716	0.0991906	0.0926151	0.0974736	0.0728501	0.071449	0.0836932	0.0798318	0.0876825	0.106085			-1913	-0.121254	-0.126762	-0.128694	-0.113301	-0.103988	-0.107051	-0.0786662	-0.0636282	-0.0361508	-0.0424288	-0.0246095	-0.00857188	0.0159842	0.0182022	0.0475219	0.0517705	0.0774849	0.0940753	0.097038	0.0945864	0.0974052
-1912	0.0167797	0.0150774	0.0125173	0.0128924	0.010537	0.00762176	0.0171142	0.0281151	0.0455251	0.0706131	0.0851462	0.098222	0.0984981	0.093174	0.0978968	0.0736022	0.0715018	0.0834944	0.0797202	0.0871213	0.105678			-1912	-0.1212	-0.126787	-0.129473	-0.113898	-0.10482	-0.108045	-0.0797822	-0.0644959	-0.0368679	-0.0431104	-0.0252137	-0.00903795	0.0150404	0.0168204	0.0468169	0.0506677	0.0768296	0.0934175	0.0965905	0.0949535	0.0970624
-1911	0.0167808	0.0154447	0.0126973	0.0130806	0.010518	0.00751041	0.0167646	0.0274903	0.0448861	0.0698479	0.084261	0.0978495	0.0978037	0.09373	0.0983174	0.0743689	0.071578	0.0833126	0.0796292	0.0865667	0.10527			-1911	-0.121139	-0.126807	-0.130237	-0.114506	-0.105657	-0.109044	-0.0808835	-0.0653481	-0.0375831	-0.0437993	-0.0258305	-0.00951107	0.0140854	0.0154443	0.0461295	0.0496092	0.0761876	0.0927202	0.0961312	0.0952556	0.0967382
-1910	0.0167763	0.0158091	0.0128765	0.0132613	0.0105006	0.00740647	0.0164214	0.0268736	0.0442529	0.0690759	0.0833646	0.0974537	0.0971093	0.0942823	0.0987347	0.0751486	0.071677	0.0831474	0.0795598	0.0860192	0.104861			-1910	-0.121072	-0.126824	-0.130984	-0.115125	-0.106497	-0.110048	-0.0819695	-0.066186	-0.0382978	-0.0444951	-0.0264574	-0.00999035	0.0131189	0.014075	0.0454542	0.0485956	0.0755568	0.0919831	0.0956582	0.0954914	0.0964355
-1909	0.0167663	0.016169	0.0130545	0.0134342	0.0104846	0.00730988	0.0160847	0.0262653	0.0436248	0.0682982	0.0824589	0.0970339	0.0964169	0.0948301	0.0991482	0.0759397	0.0717984	0.0829988	0.0795128	0.0854793	0.104453			-1909	-0.121	-0.126837	-0.13171	-0.115757	-0.107341	-0.111056	-0.0830396	-0.0670108	-0.0390136	-0.045197	-0.0270919	-0.0104748	0.012141	0.0127136	0.0447854	0.0476267	0.0749341	0.0912071	0.0951695	0.0956606	0.0961569
-1908	0.0167513	0.0165232	0.0132308	0.0135986	0.0104697	0.00722049	0.0157545	0.0256655	0.0430011	0.0675156	0.0815454	0.0965898	0.0957282	0.0953725	0.0995572	0.0767409	0.0719416	0.0828668	0.0794888	0.0849475	0.104044			-1908	-0.12092	-0.126847	-0.132413	-0.116403	-0.108187	-0.112066	-0.0840935	-0.0678239	-0.0397325	-0.0459041	-0.0277317	-0.0109635	0.0111524	0.0113612	0.0441173	0.046701	0.0743162	0.0903938	0.0946632	0.0957628	0.0959048
-1907	0.0167314	0.0168701	0.0134048	0.0137543	0.0104555	0.00713812	0.0154309	0.0250743	0.0423812	0.0667294	0.0806257	0.0961209	0.0950446	0.0959091	0.0999613	0.0775505	0.0721062	0.0827511	0.0794885	0.0844243	0.103634			-1907	-0.120834	-0.126852	-0.133091	-0.117062	-0.109035	-0.113077	-0.0851312	-0.0686267	-0.0404562	-0.0466154	-0.0283742	-0.0114555	0.0101542	0.0100189	0.0434444	0.0458161	0.0736992	0.0895459	0.0941375	0.0957981	0.0956808
-1906	0.0167072	0.0172088	0.013576	0.0139008	0.0104417	0.00706253	0.0151138	0.0244918	0.0417648	0.0659406	0.0797013	0.0956269	0.0943675	0.0964391	0.10036	0.0783673	0.0722917	0.0826518	0.0795124	0.0839103	0.103224			-1906	-0.120741	-0.126855	-0.133742	-0.117735	-0.109885	-0.114086	-0.0861528	-0.0694206	-0.0411867	-0.0473297	-0.0290174	-0.0119499	0.00914789	0.00868784	0.0427614	0.0449685	0.073079	0.0886669	0.0935908	0.0957663	0.095486
-1905	0.0166791	0.0175379	0.0137438	0.0140379	0.0104281	0.00699352	0.0148033	0.023918	0.0411515	0.0651504	0.0787733	0.0951076	0.0936979	0.096962	0.100754	0.0791898	0.072498	0.0825688	0.079561	0.0834061	0.102813			-1905	-0.120641	-0.126854	-0.134364	-0.118421	-0.110737	-0.115093	-0.0871587	-0.0702069	-0.0419258	-0.0480461	-0.0296596	-0.0124461	0.0081353	0.00736933	0.0420639	0.0441541	0.0724511	0.087761	0.0930223	0.0956673	0.0953204
-1904	0.0166476	0.0178565	0.0139077	0.0141656	0.0104143	0.00693084	0.0144996	0.0233531	0.040541	0.0643598	0.0778428	0.0945629	0.0930365	0.0974773	0.101141	0.0800168	0.0727246	0.082502	0.0796345	0.0829123	0.102401			-1904	-0.120534	-0.12685	-0.134956	-0.11912	-0.111589	-0.116094	-0.0881494	-0.0709872	-0.0426748	-0.0487637	-0.0302996	-0.0129437	0.00711842	0.00606478	0.0413481	0.043368	0.0718108	0.0868328	0.0924313	0.0955011	0.0951835
-1903	0.0166131	0.0181633	0.0140671	0.0142837	0.0104001	0.0068742	0.0142025	0.0227971	0.0399332	0.0635699	0.0769109	0.0939928	0.0923837	0.0979845	0.101523	0.0808472	0.0729714	0.0824515	0.0797333	0.0824295	0.101988			-1903	-0.120421	-0.126842	-0.135515	-0.11983	-0.112442	-0.117088	-0.0891255	-0.0717627	-0.0434352	-0.0494817	-0.0309369	-0.0134425	0.0060994	0.00477578	0.040611	0.0426049	0.0711535	0.0858871	0.0918181	0.0952675	0.0950737
-1902	0.0165761	0.0184576	0.0142217	0.0143924	0.0103853	0.00682327	0.0139122	0.02225	0.039328	0.0627818	0.0759783	0.0933976	0.0917395	0.0984832	0.101899	0.0816799	0.0732382	0.0824173	0.0798574	0.0819581	0.101574			-1902	-0.120301	-0.126832	-0.13604	-0.120551	-0.113296	-0.118071	-0.0900877	-0.0725345	-0.0442077	-0.0501994	-0.0315715	-0.0139425	0.00508046	0.00350413	0.0398509	0.0418593	0.070475	0.0849292	0.0911834	0.0949662	0.0949887
-1901	0.0165372	0.0187384	0.0143708	0.0144915	0.0103699	0.0067777	0.0136289	0.021712	0.0387255	0.0619965	0.0750458	0.0927775	0.0911039	0.0989729	0.102269	0.082514	0.073525	0.0823994	0.080007	0.0814988	0.101158			-1901	-0.120175	-0.126818	-0.136532	-0.12128	-0.114149	-0.119043	-0.091037	-0.0733035	-0.044993	-0.0509165	-0.0322042	-0.0144438	0.00406379	0.00225172	0.0390667	0.0411255	0.069771	0.0839639	0.0905283	0.0945975	0.0949251
-1900	0.016497	0.0190052	0.0145142	0.0145814	0.0103537	0.00673713	0.0133524	0.0211832	0.0381258	0.061215	0.0741136	0.0921327	0.090476	0.0994531	0.102633	0.0833486	0.0738316	0.082398	0.0801819	0.0810521	0.10074			-1900	-0.120043	-0.126801	-0.136988	-0.122016	-0.115003	-0.12	-0.0919743	-0.0740707	-0.0457912	-0.0516327	-0.032836	-0.0149466	0.00305157	0.0010205	0.0382585	0.0403979	0.0690379	0.0829959	0.0898552	0.0941618	0.0948793
-1899	0.0164558	0.0192574	0.0146513	0.0146622	0.0103365	0.00670119	0.013083	0.0206636	0.0375293	0.0604383	0.0731822	0.0914639	0.0898552	0.0999233	0.10299	0.0841831	0.0741582	0.082413	0.080382	0.0806188	0.10032			-1899	-0.119906	-0.126782	-0.137408	-0.122756	-0.115857	-0.120941	-0.0929003	-0.0748365	-0.0466019	-0.0523482	-0.0334688	-0.0154515	0.00204582	-0.00018751	0.0374271	0.0396716	0.0682727	0.0820292	0.0891665	0.0936601	0.0948468
-1898	0.0164144	0.0194945	0.0147819	0.0147342	0.0103185	0.00666948	0.0128206	0.0201534	0.0369363	0.0596672	0.0722517	0.0907717	0.0892403	0.100383	0.103341	0.0850169	0.0745047	0.0824444	0.080607	0.0801994	0.0998985			-1898	-0.119764	-0.126759	-0.137792	-0.123499	-0.116711	-0.121863	-0.0938157	-0.0756016	-0.0474243	-0.053063	-0.0341044	-0.015959	0.00104844	-0.00137027	0.0365741	0.0389418	0.0674727	0.0810671	0.0884654	0.093094	0.0948233
-1897	0.0163734	0.0197163	0.0149057	0.0147976	0.0102994	0.00664165	0.0125654	0.0196526	0.0363472	0.0589026	0.0713222	0.090057	0.0886299	0.100832	0.103686	0.0858495	0.0748713	0.0824924	0.0808567	0.0797944	0.0994744			-1897	-0.119617	-0.126733	-0.138141	-0.124241	-0.117566	-0.122766	-0.0947214	-0.0763663	-0.0482572	-0.0537774	-0.034745	-0.01647	6.11832e-05	-0.00252573	0.0357018	0.0382046	0.0666361	0.0801122	0.0877551	0.0924664	0.0948043
-1896	0.0163335	0.0199224	0.0150225	0.0148529	0.0102793	0.00661734	0.0123174	0.0191612	0.0357626	0.058145	0.0703935	0.0893205	0.0880223	0.101269	0.104023	0.0866806	0.0752581	0.0825569	0.0811307	0.0794046	0.099048			-1896	-0.119466	-0.126704	-0.138454	-0.12498	-0.118421	-0.123648	-0.0956177	-0.0771309	-0.0490985	-0.0544916	-0.0353929	-0.016985	-0.00091456	-0.00365167	0.0348129	0.0374571	0.0657618	0.079166	0.0870389	0.0917809	0.0947854
-1895	0.0162952	0.0201129	0.0151321	0.0149004	0.0102582	0.00659617	0.0120767	0.0186792	0.0351829	0.0573952	0.0694656	0.0885633	0.0874159	0.101694	0.104353	0.08751	0.0756653	0.0826378	0.0814286	0.0790306	0.0986193			-1895	-0.119311	-0.126673	-0.138732	-0.125713	-0.119276	-0.124508	-0.0965052	-0.0778958	-0.0499463	-0.0552062	-0.0360506	-0.0175049	-0.00187789	-0.00474587	0.0339107	0.0366967	0.064849	0.0782287	0.0863199	0.091043	0.0947628
-1894	0.0162592	0.0202877	0.0152343	0.0149404	0.0102362	0.0065778	0.0118433	0.0182067	0.0346087	0.0566536	0.0685382	0.0877863	0.0868087	0.102105	0.104676	0.0883376	0.076093	0.0827353	0.08175	0.0786731	0.0981884			-1894	-0.119151	-0.126638	-0.138977	-0.126437	-0.120132	-0.125344	-0.0973844	-0.0786613	-0.0507983	-0.0559217	-0.0367204	-0.0180303	-0.00282837	-0.00580636	0.0329987	0.035922	0.0638978	0.0773	0.0856009	0.0902592	0.094733
-1893	0.016226	0.0204467	0.0153291	0.0149734	0.0102135	0.00656194	0.0116173	0.0177436	0.0340406	0.0559206	0.067611	0.0869907	0.0861986	0.102504	0.104991	0.0891634	0.0765414	0.0828492	0.0820945	0.0783326	0.0977556			-1893	-0.118988	-0.126602	-0.139189	-0.12715	-0.120988	-0.126156	-0.0982555	-0.0794279	-0.0516526	-0.0566388	-0.0374047	-0.0185619	-0.003766	-0.00683143	0.0320807	0.0351322	0.0629084	0.076379	0.0848846	0.0894371	0.0946933
-1892	0.0161961	0.0205899	0.0154165	0.0149998	0.01019	0.00654827	0.0113988	0.0172899	0.0334791	0.0551963	0.0666835	0.0861776	0.0855834	0.102887	0.105297	0.0899874	0.0770106	0.0829796	0.0824615	0.07801	0.0973211			-1892	-0.118821	-0.126562	-0.139369	-0.127849	-0.121845	-0.126943	-0.0991191	-0.0801961	-0.0525076	-0.057358	-0.0381055	-0.0191003	-0.00469096	-0.00781979	0.0311605	0.034327	0.0618817	0.0754641	0.0841728	0.0885853	0.0946419
-1891	0.0161701	0.0207174	0.0154966	0.0150201	0.0101661	0.00653656	0.0111878	0.0168456	0.0329249	0.054481	0.0657554	0.0853482	0.0849608	0.103256	0.105594	0.0908098	0.0775008	0.0831264	0.0828507	0.0777057	0.0968855			-1891	-0.118651	-0.12652	-0.139519	-0.128531	-0.122701	-0.127704	-0.0999752	-0.0809663	-0.053362	-0.0580802	-0.0388245	-0.0196461	-0.00560352	-0.00877066	0.0302416	0.0335065	0.060819	0.074553	0.083467	0.0877129	0.0945777
-1890	0.0161484	0.0208293	0.0155694	0.0150347	0.0101419	0.00652664	0.0109843	0.0164106	0.0323785	0.0537745	0.0648263	0.0845038	0.0843285	0.103609	0.10588	0.0916305	0.0780121	0.0832898	0.0832616	0.0774205	0.0964493			-1890	-0.118477	-0.126475	-0.139641	-0.129194	-0.123557	-0.128439	-0.100824	-0.0817392	-0.0542149	-0.058806	-0.0395626	-0.0202	-0.00650391	-0.00968366	0.0293274	0.0326709	0.0597219	0.073643	0.0827677	0.0868295	0.0945004
-1889	0.0161316	0.0209258	0.0156351	0.0150441	0.0101177	0.00651837	0.0107885	0.0159849	0.0318403	0.0530768	0.0638959	0.0836453	0.0836845	0.103945	0.106155	0.0924497	0.0785446	0.0834697	0.0836936	0.077155	0.0960131			-1889	-0.1183	-0.126427	-0.139735	-0.129836	-0.124413	-0.129146	-0.101666	-0.0825154	-0.0550663	-0.0595363	-0.0403203	-0.0207623	-0.00739228	-0.0105589	0.0284208	0.0318208	0.0585924	0.0727311	0.0820752	0.0859454	0.0944106
-1888	0.0161202	0.021007	0.015694	0.0150488	0.0100937	0.00651166	0.0106002	0.0155685	0.0313108	0.0523879	0.062964	0.0827742	0.0830266	0.104263	0.106418	0.0932671	0.0790984	0.0836663	0.0841465	0.07691	0.0955776			-1888	-0.118119	-0.126376	-0.139805	-0.130454	-0.125268	-0.129825	-0.1025	-0.0832955	-0.0559164	-0.0602719	-0.0410973	-0.0213337	-0.00826866	-0.0113966	0.0275244	0.0309566	0.0574329	0.0718138	0.0813889	0.0850709	0.0943091
-1887	0.0161144	0.0210732	0.0157463	0.0150492	0.0100701	0.00650648	0.0104195	0.0151614	0.0307903	0.0517073	0.0620301	0.0818916	0.0823529	0.104561	0.106668	0.0940829	0.0796735	0.0838796	0.0846196	0.0766862	0.0951435			-1887	-0.117935	-0.126322	-0.139851	-0.131047	-0.126121	-0.130476	-0.103327	-0.08408	-0.0567661	-0.0610138	-0.0418925	-0.0219145	-0.00913294	-0.0121977	0.0266403	0.0300784	0.0562459	0.070888	0.0807082	0.0842163	0.0941975
-1886	0.0161145	0.0211246	0.0157925	0.0150458	0.0100473	0.00650287	0.0102463	0.0147636	0.0302791	0.0510348	0.0610941	0.0809986	0.0816616	0.10484	0.106902	0.0948966	0.0802698	0.0841098	0.0851125	0.0764841	0.0947119			-1886	-0.117746	-0.126264	-0.139875	-0.131612	-0.126972	-0.131099	-0.104146	-0.0848696	-0.0576166	-0.0617627	-0.0427045	-0.0225049	-0.00998467	-0.0129634	0.0257703	0.0291865	0.0550338	0.0699507	0.0800322	0.0833917	0.0940772
-1885	0.0161207	0.0211612	0.0158328	0.015039	0.0100256	0.00650096	0.0100808	0.0143749	0.0297774	0.0503699	0.0601559	0.0800966	0.0809513	0.105097	0.10712	0.0957078	0.0808872	0.0843572	0.0856246	0.0763044	0.0942836			-1885	-0.117553	-0.126203	-0.13988	-0.132149	-0.12782	-0.131692	-0.104957	-0.0856648	-0.0584694	-0.0625197	-0.0435313	-0.0231052	-0.010823	-0.0136951	0.0249159	0.028281	0.053799	0.0689992	0.0793597	0.0826063	0.0939499
-1884	0.0161333	0.0211834	0.0158678	0.0150292	0.0100051	0.00650085	0.00992296	0.0139954	0.0292853	0.0497122	0.0592152	0.0791863	0.0802205	0.105332	0.10732	0.0965158	0.0815254	0.0846219	0.0861555	0.0761477	0.0938598			-1884	-0.117356	-0.126137	-0.139867	-0.132655	-0.128664	-0.132256	-0.105759	-0.086466	-0.0593263	-0.0632856	-0.0443706	-0.0237156	-0.0116468	-0.0143945	0.0240783	0.027362	0.052544	0.068031	0.0786901	0.0818685	0.0938173
-1883	0.0161521	0.0211913	0.0158977	0.0150167	0.00998629	0.00650274	0.0097727	0.0136249	0.0288029	0.0490612	0.0582721	0.0782686	0.0794682	0.105542	0.107501	0.0973197	0.0821839	0.0849042	0.0867044	0.0760147	0.0934415			-1883	-0.117154	-0.126068	-0.139837	-0.133129	-0.129503	-0.13279	-0.106554	-0.0872735	-0.0601892	-0.0640615	-0.0452198	-0.0243362	-0.0124551	-0.0150632	0.0232586	0.0264297	0.0512705	0.0670439	0.0780226	0.0811853	0.093681
-1882	0.016177	0.021185	0.0159231	0.0150019	0.00996932	0.00650686	0.00963005	0.0132634	0.0283301	0.0484165	0.0573267	0.0773442	0.0786937	0.105728	0.107661	0.0981183	0.0828625	0.0852043	0.0872708	0.0759059	0.0930298			-1882	-0.116947	-0.125994	-0.139794	-0.133572	-0.130335	-0.133294	-0.107339	-0.0880878	-0.0610602	-0.0648484	-0.0460764	-0.024967	-0.0132465	-0.0157029	0.0224572	0.0254843	0.0499804	0.0660361	0.0773569	0.0805623	0.0935425
-1881	0.016208	0.0211648	0.0159444	0.014985	0.00995448	0.00651346	0.00949495	0.0129107	0.0278669	0.0477774	0.056379	0.0764138	0.0778965	0.105887	0.107797	0.0989102	0.0835604	0.0855225	0.0878538	0.0758217	0.0926257			-1881	-0.116734	-0.125916	-0.139738	-0.133981	-0.131159	-0.133768	-0.108115	-0.088909	-0.0619417	-0.0656474	-0.0469376	-0.025608	-0.0140198	-0.016315	0.0216747	0.0245265	0.0486754	0.0650067	0.0766933	0.0800034	0.0934031
-1880	0.0162448	0.0211307	0.0159622	0.0149663	0.00994201	0.00652287	0.00936735	0.0125668	0.0274131	0.0471435	0.0554291	0.0754779	0.0770765	0.106017	0.107909	0.0996936	0.084277	0.0858591	0.0884528	0.0757626	0.0922304			-1880	-0.116515	-0.125832	-0.13967	-0.134358	-0.131975	-0.134213	-0.108881	-0.0897373	-0.0628358	-0.0664594	-0.047801	-0.0262591	-0.0147739	-0.0169013	0.0209112	0.023557	0.047357	0.0639552	0.0760323	0.0795106	0.0932635
-1879	0.0162871	0.021083	0.0159769	0.0149461	0.00993214	0.00653544	0.00924721	0.0122315	0.0269685	0.0465141	0.0544774	0.074537	0.076234	0.106118	0.107995	0.100466	0.0850115	0.0862142	0.0890669	0.0757291	0.0918448			-1879	-0.116291	-0.125743	-0.139594	-0.134701	-0.132782	-0.13463	-0.109639	-0.0905728	-0.0637449	-0.0672854	-0.0486643	-0.0269203	-0.0155079	-0.0174631	0.0201667	0.0225772	0.0460268	0.0628818	0.0753745	0.0790843	0.0931238
-1878	0.0163345	0.0210218	0.0159892	0.0149246	0.00992503	0.00655155	0.00913449	0.0119047	0.0265327	0.0458887	0.0535239	0.0735915	0.0753696	0.106188	0.108053	0.101226	0.0857629	0.0865882	0.0896951	0.0757214	0.0914699			-1878	-0.116061	-0.125648	-0.139508	-0.135011	-0.133577	-0.135018	-0.110386	-0.0914154	-0.0646708	-0.0681261	-0.0495257	-0.0275914	-0.0162212	-0.018002	0.0194412	0.0215886	0.0446858	0.0617872	0.074721	0.0787233	0.0929837
-1877	0.0163866	0.0209471	0.0159994	0.014902	0.00992081	0.00657161	0.00902912	0.0115863	0.0261053	0.0452667	0.0525692	0.0726417	0.0744844	0.106225	0.108081	0.101971	0.0865301	0.0869813	0.0903366	0.0757399	0.0911066			-1877	-0.115825	-0.125547	-0.139416	-0.135288	-0.13436	-0.135377	-0.111124	-0.092265	-0.0656151	-0.0689821	-0.0503838	-0.0282726	-0.0169134	-0.0185192	0.0187345	0.020593	0.0433355	0.0606723	0.0740729	0.078425	0.0928426
-1876	0.0164431	0.0208591	0.0160081	0.0148786	0.00991956	0.00659603	0.00893107	0.0112762	0.0256858	0.0446476	0.0516136	0.0716877	0.0735797	0.106229	0.108077	0.102698	0.087312	0.0873937	0.0909903	0.0757848	0.0907556			-1876	-0.115583	-0.12544	-0.139317	-0.135533	-0.135129	-0.13571	-0.111853	-0.0931215	-0.0665791	-0.0698538	-0.0512377	-0.0289637	-0.0175846	-0.0190158	0.0180465	0.0195923	0.041977	0.0595383	0.0734313	0.0781854	0.0926995
-1875	0.0165035	0.0207579	0.0160156	0.0148545	0.00992135	0.00662523	0.00884027	0.0109745	0.0252738	0.044031	0.0506576	0.0707295	0.0726571	0.106196	0.10804	0.103403	0.0881072	0.0878255	0.0916552	0.0758564	0.0904178			-1875	-0.115336	-0.125326	-0.139212	-0.135746	-0.135884	-0.136016	-0.112574	-0.0939842	-0.0675635	-0.0707412	-0.052087	-0.0296647	-0.0182357	-0.0194929	0.0173771	0.0185885	0.0406116	0.0583865	0.0727974	0.0779994	0.0925529
-1874	0.0165671	0.0206438	0.0160223	0.0148301	0.00992623	0.00665969	0.00875671	0.010681	0.0248687	0.0434164	0.0497016	0.0697673	0.0717183	0.106127	0.107969	0.104083	0.0889144	0.0882768	0.0923301	0.0759548	0.0900939			-1874	-0.115082	-0.125206	-0.139103	-0.135929	-0.136623	-0.136299	-0.113286	-0.0948528	-0.0685689	-0.0716444	-0.0529322	-0.0303754	-0.0188677	-0.0199512	0.0167262	0.0175836	0.0392406	0.0572181	0.072172	0.0778607	0.0924008
-1873	0.0166332	0.020517	0.0160285	0.0148054	0.00993419	0.00669986	0.00868035	0.0103956	0.0244699	0.0428036	0.0487462	0.0688009	0.0707655	0.106019	0.107862	0.104735	0.089732	0.0887476	0.0930137	0.0760801	0.0897845			-1873	-0.114823	-0.125079	-0.138989	-0.136082	-0.137344	-0.136558	-0.113991	-0.0957267	-0.0695953	-0.0725629	-0.0537739	-0.0310956	-0.0194822	-0.0203916	0.0160942	0.0165795	0.0378653	0.0560342	0.071556	0.077762	0.0922408
-1872	0.0167014	0.0203775	0.0160346	0.0147808	0.00994521	0.00674618	0.00861119	0.0101185	0.0240768	0.0421922	0.0477922	0.0678302	0.0698009	0.10587	0.107717	0.105355	0.0905584	0.0892379	0.0937049	0.0762324	0.0894903			-1872	-0.114558	-0.124945	-0.138871	-0.136206	-0.138046	-0.136795	-0.114688	-0.0966054	-0.0706424	-0.0734962	-0.0546137	-0.031825	-0.0200811	-0.0208146	0.0154815	0.015578	0.0364873	0.0548358	0.0709497	0.077696	0.09207
-1871	0.016771	0.0202259	0.0160408	0.0147564	0.00995923	0.00679907	0.0085492	0.00984937	0.0236887	0.041582	0.0468403	0.0668552	0.0688269	0.105681	0.107535	0.10594	0.091392	0.0897476	0.0944024	0.0764118	0.0892117			-1871	-0.114288	-0.124806	-0.138749	-0.136304	-0.138728	-0.137012	-0.11538	-0.0974883	-0.0717095	-0.0744436	-0.0554533	-0.0325635	-0.0206665	-0.0212207	0.0148883	0.0145807	0.0351086	0.0536239	0.0703537	0.0776551	0.0918852
-1870	0.0168415	0.0200622	0.0160473	0.0147325	0.0099762	0.00685889	0.0084944	0.00958834	0.0233051	0.0409729	0.0458911	0.0658756	0.0678461	0.105449	0.107313	0.106484	0.0922312	0.0902762	0.0951048	0.0766182	0.0889493			-1870	-0.114011	-0.12466	-0.138624	-0.136377	-0.139389	-0.13721	-0.116065	-0.0983747	-0.0727955	-0.0754042	-0.0562943	-0.0333109	-0.0212404	-0.0216106	0.0143154	0.0135891	0.0337313	0.0523991	0.0697677	0.0776322	0.0916828
-1869	0.0169124	0.0198871	0.0160544	0.0147095	0.00999602	0.00692598	0.00844679	0.00933531	0.0229256	0.0403648	0.0449455	0.0648913	0.0668611	0.105174	0.107052	0.106985	0.093074	0.0908234	0.0958108	0.0768516	0.0887033			-1869	-0.11373	-0.124507	-0.138496	-0.136426	-0.140027	-0.13739	-0.116746	-0.099264	-0.073899	-0.0763772	-0.0571387	-0.034067	-0.0218053	-0.0219851	0.0137633	0.012604	0.0323579	0.0511617	0.0691917	0.0776204	0.0914587
-1868	0.0169833	0.0197008	0.0160621	0.0146875	0.0100186	0.00700063	0.00840641	0.00909021	0.0225496	0.0397577	0.0440042	0.0639022	0.0658746	0.104854	0.106752	0.107439	0.0939188	0.0913887	0.096519	0.077112	0.0884742			-1868	-0.113443	-0.124348	-0.138364	-0.136453	-0.140642	-0.137554	-0.117422	-0.100156	-0.0750183	-0.0773616	-0.0579881	-0.0348319	-0.0223634	-0.0223451	0.0132327	0.0116262	0.0309912	0.049912	0.0686249	0.0776136	0.0912092
-1867	0.0170536	0.0195042	0.0160706	0.0146668	0.0100436	0.00708313	0.00837329	0.00885297	0.0221767	0.0391516	0.0430679	0.0629081	0.0648892	0.104488	0.106411	0.107841	0.0947637	0.0919712	0.0972279	0.0773994	0.0882621			-1867	-0.113152	-0.124183	-0.138229	-0.13646	-0.141233	-0.137701	-0.118094	-0.10105	-0.0761517	-0.0783565	-0.058844	-0.0356056	-0.0229166	-0.0226916	0.0127242	0.0106563	0.0296341	0.04865	0.0680662	0.0776062	0.0909309
-1866	0.0171228	0.019298	0.0160801	0.0146479	0.0100711	0.00717373	0.00834746	0.00862351	0.0218066	0.0385467	0.0421373	0.0619089	0.0639075	0.104076	0.10603	0.108188	0.0956068	0.09257	0.0979362	0.0777136	0.0880672			-1866	-0.112856	-0.12401	-0.13809	-0.136449	-0.141798	-0.137834	-0.118764	-0.101945	-0.0772972	-0.0793611	-0.0597078	-0.0363885	-0.0234668	-0.0230262	0.0122381	0.00969465	0.0282902	0.0473759	0.067514	0.0775931	0.0906212
-1865	0.0171904	0.0190827	0.0160905	0.0146311	0.0101008	0.00727268	0.00832894	0.00840174	0.0214391	0.037943	0.0412132	0.0609044	0.062932	0.103617	0.10561	0.108477	0.0964463	0.0931842	0.0986423	0.0780545	0.0878897			-1865	-0.112555	-0.123831	-0.137947	-0.136421	-0.142337	-0.137953	-0.119431	-0.102841	-0.078453	-0.0803744	-0.06058	-0.037181	-0.0240156	-0.0233506	0.0117747	0.00874149	0.0269629	0.0460901	0.0669663	0.0775699	0.0902778
-1864	0.0172561	0.0188594	0.0161019	0.0146167	0.0101326	0.00738019	0.00831772	0.00818764	0.0210738	0.0373408	0.0402963	0.0598945	0.0619648	0.103112	0.105151	0.108704	0.0972802	0.0938123	0.099345	0.0784218	0.0877297			-1864	-0.11225	-0.123645	-0.137801	-0.136377	-0.14285	-0.13806	-0.120098	-0.103738	-0.0796171	-0.0813955	-0.0614611	-0.0379837	-0.0245644	-0.0236672	0.0113338	0.00779703	0.0256562	0.0447931	0.0664207	0.0775329	0.0898995
-1863	0.0173197	0.0186289	0.0161142	0.0146052	0.0101663	0.0074964	0.0083138	0.00798113	0.0207109	0.0367404	0.0393874	0.0588793	0.061008	0.102558	0.104654	0.108867	0.0981069	0.0944531	0.100043	0.0788155	0.0875872			-1863	-0.111942	-0.123453	-0.13765	-0.136319	-0.143336	-0.138154	-0.120764	-0.104636	-0.080788	-0.0824234	-0.0623503	-0.0387971	-0.0251143	-0.0239786	0.0109149	0.00686134	0.0243739	0.0434857	0.0658745	0.0774789	0.0894852
-1862	0.017381	0.0183924	0.0161273	0.0145971	0.0102019	0.00762139	0.00831715	0.00778216	0.0203501	0.0361422	0.0384873	0.057859	0.0600636	0.101957	0.104119	0.108964	0.0989243	0.0951051	0.100734	0.0792351	0.0874623			-1862	-0.11163	-0.123254	-0.137495	-0.136249	-0.143794	-0.138236	-0.121431	-0.105533	-0.0819639	-0.0834571	-0.0632469	-0.0396218	-0.0256657	-0.0242876	0.0105178	0.00593448	0.0231197	0.0421688	0.0653245	0.0774054	0.0890352
-1861	0.0174399	0.0181509	0.0161413	0.0145928	0.0102392	0.00775518	0.00832775	0.00759065	0.0199914	0.0355464	0.0375968	0.0568339	0.0591332	0.101308	0.103549	0.108991	0.099731	0.0957666	0.101418	0.0796805	0.0873548			-1861	-0.111315	-0.123048	-0.137336	-0.136168	-0.144224	-0.138308	-0.1221	-0.106429	-0.0831437	-0.0844954	-0.064149	-0.0404578	-0.0262191	-0.0245971	0.0101418	0.00501647	0.0218967	0.0408441	0.0647678	0.0773109	0.0885504
-1860	0.0174962	0.0179057	0.016156	0.0145927	0.0102782	0.00789775	0.00834561	0.00740651	0.019635	0.0349534	0.0367164	0.0558042	0.0582184	0.100612	0.102944	0.108949	0.100525	0.0964359	0.102094	0.0801512	0.0872648			-1860	-0.110998	-0.122836	-0.137173	-0.136077	-0.144627	-0.138368	-0.122771	-0.107324	-0.084326	-0.0855372	-0.0650548	-0.0413054	-0.0267742	-0.0249101	0.00978655	0.00410732	0.0207074	0.0395133	0.0642013	0.0771944	0.0880326
-1859	0.0175502	0.0176581	0.0161713	0.0145974	0.010319	0.00804901	0.00837074	0.00722967	0.0192809	0.0343636	0.0358468	0.0547707	0.0573203	0.099869	0.102307	0.108836	0.101305	0.0971114	0.10276	0.0806468	0.087192			-1859	-0.110679	-0.122616	-0.137005	-0.135976	-0.145002	-0.138419	-0.123445	-0.108216	-0.0855098	-0.0865815	-0.0659619	-0.0421642	-0.0273309	-0.0252291	0.00945141	0.00320697	0.0195534	0.038179	0.0636221	0.0770555	0.0874843
-1858	0.0176018	0.0174095	0.0161871	0.0146074	0.0103616	0.00820885	0.00840318	0.00706007	0.0189294	0.0337775	0.0349886	0.0537337	0.0564399	0.0990802	0.101639	0.10865	0.102069	0.0977912	0.103415	0.0811669	0.0871365			-1858	-0.110358	-0.12239	-0.136833	-0.135866	-0.145351	-0.13846	-0.124124	-0.109105	-0.0866943	-0.0876272	-0.066868	-0.0430338	-0.0278886	-0.0255565	0.00913586	0.00231537	0.0184356	0.0368441	0.0630278	0.0768943	0.0869089
-1857	0.0176514	0.0171612	0.0162033	0.0146232	0.0104061	0.00837707	0.00844298	0.00689763	0.0185808	0.0331952	0.0341425	0.052694	0.055578	0.0982466	0.100943	0.108394	0.102816	0.0984735	0.104059	0.0817109	0.0870981			-1857	-0.110036	-0.122157	-0.136656	-0.135749	-0.145673	-0.138491	-0.124808	-0.10999	-0.087879	-0.0886731	-0.0677709	-0.0439138	-0.0284469	-0.0258944	0.0088392	0.00143265	0.0173539	0.0355118	0.062416	0.0767113	0.0863097
-1856	0.0176991	0.0169146	0.0162196	0.0146453	0.0104528	0.00855343	0.00849014	0.00674223	0.0182354	0.0326173	0.0333089	0.0516524	0.0547351	0.0973696	0.100222	0.108066	0.103545	0.0991567	0.10469	0.0822783	0.0870767			-1856	-0.109712	-0.121916	-0.136475	-0.135624	-0.14597	-0.138514	-0.125498	-0.11087	-0.0890636	-0.0897182	-0.0686686	-0.0448033	-0.0290053	-0.0262443	0.0085606	0.000559184	0.0163077	0.0341855	0.0617849	0.0765074	0.0856904
-1855	0.0177452	0.0166711	0.016236	0.014674	0.0105017	0.00873767	0.00854469	0.00659378	0.0178936	0.032044	0.0324884	0.0506096	0.0539113	0.0964507	0.0994776	0.107669	0.104253	0.0998389	0.105309	0.0828684	0.0870725			-1855	-0.109388	-0.121669	-0.136289	-0.135492	-0.146241	-0.138527	-0.126195	-0.111744	-0.0902481	-0.0907613	-0.0695593	-0.0457016	-0.0295632	-0.0266075	0.00829923	-0.000304224	0.0152954	0.0328689	0.0611329	0.0762836	0.085055
-1854	0.01779	0.0164324	0.0162521	0.0147099	0.0105534	0.00892945	0.00860661	0.00645212	0.0175558	0.0314756	0.0316813	0.0495667	0.0531069	0.0954918	0.0987136	0.107203	0.10494	0.100519	0.105914	0.0834806	0.0870852			-1854	-0.109062	-0.121415	-0.136099	-0.135353	-0.146489	-0.138532	-0.126899	-0.11261	-0.0914323	-0.0918012	-0.0704415	-0.0466074	-0.0301204	-0.0269851	0.00805426	-0.00115642	0.0143148	0.0315654	0.0604589	0.0760409	0.0844074
-1853	0.017834	0.0161998	0.0162678	0.0147534	0.010608	0.0091284	0.00867588	0.00631717	0.0172226	0.0309124	0.030888	0.0485246	0.0523215	0.0944949	0.0979329	0.10667	0.105604	0.101194	0.106504	0.0841142	0.0871151			-1853	-0.108736	-0.121154	-0.135903	-0.135208	-0.146714	-0.138528	-0.12761	-0.113468	-0.0926162	-0.0928367	-0.0713144	-0.0475196	-0.0306766	-0.0273774	0.00782477	-0.00199591	0.013363	0.0302783	0.0597623	0.0757803	0.0837514
-1852	0.0178774	0.015975	0.0162829	0.0148048	0.0106662	0.00933412	0.00875246	0.00618885	0.0168944	0.0303544	0.0301087	0.0474845	0.051555	0.0934624	0.0971389	0.106073	0.106245	0.101864	0.10708	0.0847684	0.087162			-1852	-0.108409	-0.120887	-0.135703	-0.135056	-0.146918	-0.138517	-0.12833	-0.114317	-0.0937997	-0.0938672	-0.0721776	-0.0484367	-0.0312321	-0.0277851	0.00760997	-0.00282079	0.0124368	0.02901	0.0590429	0.0755028	0.0830904
-1851	0.0179206	0.0157595	0.0162973	0.0148644	0.0107284	0.00954616	0.00883626	0.00606712	0.0165717	0.0298021	0.0293436	0.0464474	0.0508068	0.0923969	0.0963349	0.105416	0.106861	0.102527	0.107642	0.0854425	0.0872261			-1851	-0.108082	-0.120614	-0.135499	-0.134899	-0.1471	-0.138498	-0.129057	-0.115155	-0.0949826	-0.0948916	-0.0730313	-0.0493573	-0.0317876	-0.0282084	0.00740886	-0.00362888	0.0115329	0.0277628	0.0583008	0.0752094	0.0824274
-1850	0.0179641	0.0155546	0.016311	0.0149326	0.0107953	0.00976405	0.0089272	0.00595201	0.016255	0.0292554	0.0285928	0.0454147	0.0500762	0.0913011	0.0955245	0.1047	0.107451	0.103182	0.108188	0.0861356	0.0873072			-1850	-0.107754	-0.120336	-0.135289	-0.134735	-0.147264	-0.138471	-0.129791	-0.115981	-0.0961645	-0.0959093	-0.0738763	-0.0502798	-0.0323442	-0.0286475	0.00722012	-0.00441785	0.0106483	0.026538	0.0575367	0.0749011	0.0817648
-1849	0.0180081	0.0153618	0.0163238	0.0150095	0.0108674	0.00998727	0.00902518	0.00584354	0.0159446	0.0287148	0.0278564	0.0443874	0.0493627	0.0901779	0.094711	0.10393	0.108015	0.103827	0.108719	0.086847	0.0874056			-1849	-0.107426	-0.120053	-0.135075	-0.134566	-0.147409	-0.138436	-0.130531	-0.116796	-0.0973453	-0.0969198	-0.0747134	-0.0512026	-0.0329033	-0.0291024	0.00704222	-0.00518557	0.00978004	0.0253366	0.0567516	0.0745791	0.081104
-1848	0.0180531	0.0151824	0.0163358	0.0150953	0.0109456	0.0102153	0.00913005	0.00574176	0.0156409	0.0281803	0.0271342	0.0433669	0.0486654	0.0890301	0.0938978	0.103109	0.108552	0.104462	0.109236	0.0875757	0.0875213			-1848	-0.107097	-0.119764	-0.134856	-0.134392	-0.147538	-0.138395	-0.131278	-0.117596	-0.0985245	-0.0979227	-0.0755441	-0.0521242	-0.0334668	-0.0295731	0.00687351	-0.00593026	0.00892596	0.024159	0.0559467	0.0742443	0.0804462
-1847	0.0180994	0.0150178	0.0163469	0.01519	0.0110306	0.0104475	0.00924167	0.00564673	0.0153443	0.0276521	0.0264264	0.0423543	0.0479836	0.0878607	0.093088	0.10224	0.10906	0.105085	0.109737	0.0883209	0.0876544			-1847	-0.106767	-0.119472	-0.134632	-0.134212	-0.147652	-0.138346	-0.132028	-0.118383	-0.0997016	-0.0989179	-0.07637	-0.053043	-0.0340368	-0.0300596	0.00671229	-0.0066505	0.00808452	0.0230049	0.0551237	0.0738981	0.0797921
-1846	0.018147	0.0148691	0.0163573	0.0152936	0.0111231	0.0106834	0.00935982	0.00555851	0.0150551	0.0271303	0.0257328	0.0413508	0.0473163	0.0866726	0.092285	0.101329	0.109539	0.105697	0.110223	0.0890815	0.0878051			-1846	-0.106436	-0.119174	-0.134404	-0.134027	-0.147751	-0.13829	-0.132782	-0.119154	-0.100876	-0.0999053	-0.0771931	-0.0539579	-0.0346156	-0.0305619	0.00655701	-0.00734537	0.00725516	0.021874	0.0542843	0.0735415	0.0791418
-1845	0.0181964	0.0147376	0.0163669	0.0154061	0.011224	0.0109224	0.00948428	0.00547725	0.0147736	0.0266152	0.0250534	0.0403577	0.0466628	0.0854687	0.0914916	0.100379	0.109987	0.106295	0.110695	0.0898566	0.0879737			-1845	-0.106104	-0.118873	-0.134171	-0.133836	-0.147837	-0.138228	-0.133537	-0.119909	-0.102049	-0.100885	-0.0780155	-0.0548679	-0.0352056	-0.0310797	0.00640618	-0.00801465	0.00643812	0.0207652	0.0534305	0.0731757	0.0784954
-1844	0.0182478	0.0146242	0.0163759	0.0155273	0.011334	0.0111639	0.00961474	0.00540309	0.0144998	0.0261068	0.024388	0.0393762	0.0460221	0.0842518	0.0907103	0.0993944	0.110405	0.10688	0.111152	0.0906452	0.0881602			-1844	-0.10577	-0.118567	-0.133932	-0.133641	-0.147912	-0.13816	-0.134291	-0.120646	-0.103218	-0.101856	-0.0788393	-0.0557724	-0.0358089	-0.0316123	0.0062585	-0.00865871	0.00563444	0.0196775	0.0525641	0.0728015	0.0778524
-1843	0.0183011	0.01453	0.0163844	0.015657	0.0114539	0.0114072	0.00975087	0.00533626	0.014234	0.025605	0.0237366	0.0384071	0.0453935	0.0830249	0.0899437	0.098379	0.11079	0.107452	0.111595	0.0914463	0.0883649			-1843	-0.105435	-0.118257	-0.13369	-0.13344	-0.147975	-0.138085	-0.135043	-0.121366	-0.104385	-0.10282	-0.0796662	-0.0566714	-0.0364274	-0.0321586	0.00611276	-0.00927831	0.00484593	0.0186097	0.0516874	0.07242	0.077212
-1842	0.0183566	0.0144556	0.0163925	0.0157949	0.0115845	0.0116519	0.0098923	0.00527699	0.0139762	0.02511	0.023099	0.0374517	0.0447762	0.0817907	0.0891936	0.0973374	0.111142	0.108009	0.112023	0.0922588	0.0885878			-1842	-0.105098	-0.117944	-0.133442	-0.133235	-0.148028	-0.138004	-0.135789	-0.122066	-0.105548	-0.103775	-0.0804979	-0.0575649	-0.0370627	-0.0327171	0.00596786	-0.00987445	0.00407496	0.0175609	0.0508024	0.0720321	0.0765727
-1841	0.0184142	0.0144016	0.0164003	0.0159407	0.0117266	0.0118971	0.0100386	0.00522555	0.0137262	0.0246214	0.0224749	0.0365106	0.0441695	0.080552	0.0884618	0.0962734	0.111461	0.108552	0.112438	0.0930817	0.0888292			-1841	-0.10476	-0.117628	-0.133191	-0.133024	-0.148071	-0.137918	-0.136528	-0.122747	-0.106709	-0.104722	-0.0813354	-0.0584531	-0.0377158	-0.0332858	0.00582278	-0.0104485	0.00332424	0.0165301	0.0499111	0.0716386	0.0759324
-1840	0.018474	0.0143686	0.0164081	0.0160937	0.0118807	0.0121424	0.0101895	0.00518226	0.0134842	0.0241393	0.0218642	0.035585	0.0435727	0.0793114	0.0877496	0.0951911	0.111745	0.109081	0.112838	0.0939139	0.0890891			-1840	-0.104418	-0.117309	-0.132935	-0.132808	-0.148106	-0.137826	-0.137256	-0.123408	-0.107866	-0.105661	-0.0821799	-0.0593364	-0.0383873	-0.0338625	0.00567653	-0.0110021	0.00259678	0.0155164	0.0490153	0.0712403	0.0752882
-1839	0.0185359	0.0143568	0.016416	0.0162536	0.0120475	0.012387	0.0103443	0.00514742	0.0132499	0.0236634	0.0212667	0.0346754	0.0429853	0.0780714	0.0870583	0.0940943	0.111994	0.109594	0.113225	0.0947542	0.0893679			-1839	-0.104075	-0.116987	-0.132676	-0.132588	-0.148133	-0.13773	-0.137973	-0.124048	-0.10902	-0.106592	-0.083032	-0.0602156	-0.0390774	-0.0344446	0.00552821	-0.0115371	0.00189558	0.0145193	0.0481163	0.0708378	0.0746365
-1838	0.0185997	0.0143665	0.0164245	0.0164198	0.0122275	0.0126303	0.0105028	0.00512135	0.0130232	0.0231937	0.0206824	0.0337826	0.0424065	0.0768345	0.0863883	0.0929866	0.112206	0.110093	0.113597	0.0956015	0.0896656			-1838	-0.103728	-0.116663	-0.132413	-0.132362	-0.148153	-0.13763	-0.138674	-0.124666	-0.11017	-0.107514	-0.0838921	-0.0610913	-0.0397858	-0.0350295	0.00537682	-0.0120553	0.00122359	0.0135386	0.0472152	0.0704312	0.0739737
-1837	0.0186654	0.0143977	0.0164337	0.0165916	0.0124213	0.0128718	0.0106645	0.00510437	0.0128039	0.0227299	0.0201112	0.0329072	0.041836	0.0756027	0.0857399	0.0918713	0.112382	0.110576	0.113956	0.0964548	0.0899825			-1837	-0.103377	-0.116337	-0.132148	-0.132132	-0.148165	-0.137526	-0.13936	-0.125262	-0.111315	-0.108428	-0.0847602	-0.0619647	-0.0405119	-0.0356147	0.00522136	-0.0125583	0.000583612	0.0125742	0.0463129	0.0700207	0.0732962
-1836	0.0187327	0.0144502	0.0164439	0.0167683	0.0126292	0.0131109	0.0108288	0.00509682	0.0125919	0.0222718	0.0195529	0.0320497	0.0412734	0.0743779	0.085113	0.0907515	0.112521	0.111044	0.1143	0.0973129	0.0903185			-1836	-0.103023	-0.116009	-0.131879	-0.131897	-0.148171	-0.137418	-0.140026	-0.125836	-0.112456	-0.109334	-0.085636	-0.062837	-0.0412549	-0.0361979	0.00506083	-0.0130477	-2.20251e-05	0.0116267	0.0454097	0.0696061	0.0726005
-1835	0.0188013	0.0145238	0.0164556	0.0169493	0.0128514	0.0133468	0.0109953	0.00509899	0.0123868	0.0218193	0.0190076	0.0312104	0.0407182	0.0731618	0.0845069	0.0896299	0.112622	0.111494	0.114628	0.0981747	0.090674			-1835	-0.102665	-0.115678	-0.131608	-0.131657	-0.14817	-0.137307	-0.140672	-0.126387	-0.113593	-0.110232	-0.0865192	-0.0637093	-0.0420139	-0.0367771	0.0048941	-0.0135245	-0.00059173	0.0106973	0.0445059	0.0691872	0.0718827
-1834	0.0188712	0.0146182	0.0164691	0.0171337	0.013088	0.0135791	0.0111635	0.00511118	0.0121885	0.0213722	0.0184751	0.0303896	0.0401703	0.0719558	0.0839204	0.0885091	0.112684	0.111928	0.114942	0.0990392	0.0910489			-1834	-0.102302	-0.115346	-0.131335	-0.131412	-0.148163	-0.137194	-0.141296	-0.126914	-0.114724	-0.111122	-0.0874095	-0.0645829	-0.0427876	-0.0373508	0.00472006	-0.0139895	-0.00112469	0.00978716	0.0436015	0.068764	0.0711396
-1833	0.018942	0.0147326	0.0164848	0.017321	0.013339	0.0138072	0.0113331	0.00513364	0.0119966	0.0209302	0.0179555	0.0295875	0.0396295	0.0707611	0.0833522	0.0873912	0.112707	0.112344	0.115239	0.099905	0.0914433			-1833	-0.101934	-0.115011	-0.131061	-0.131163	-0.14815	-0.137079	-0.141897	-0.127416	-0.115851	-0.112004	-0.0883063	-0.065459	-0.0435754	-0.0379179	0.00453742	-0.0144428	-0.00162089	0.00889773	0.0426965	0.0683362	0.0703682
-1832	0.0190134	0.0148665	0.0165032	0.0175103	0.0136042	0.0140307	0.0115035	0.00516654	0.0118109	0.0204933	0.0174487	0.0288041	0.0390956	0.0695786	0.0828001	0.0862778	0.112691	0.11274	0.115519	0.100771	0.0918571			-1832	-0.101562	-0.114674	-0.130784	-0.13091	-0.148131	-0.136962	-0.142473	-0.127894	-0.116973	-0.112879	-0.0892094	-0.0663384	-0.0443762	-0.0384781	0.00434468	-0.0148839	-0.00208111	0.00803065	0.041791	0.0679039	0.0695664
-1831	0.0190853	0.015019	0.0165248	0.0177009	0.0138833	0.0142489	0.0116744	0.00521	0.0116312	0.0200614	0.0169548	0.0280394	0.0385685	0.0684088	0.0822619	0.0851705	0.112635	0.113116	0.11578	0.101636	0.0922904			-1831	-0.101185	-0.114335	-0.130505	-0.130654	-0.148106	-0.136843	-0.143023	-0.128347	-0.118089	-0.113747	-0.0901184	-0.0672221	-0.0451894	-0.0390315	0.00414033	-0.0153118	-0.00250676	0.00718755	0.0408855	0.0674669	0.0687322
-1830	0.0191574	0.0151892	0.01655	0.017892	0.0141756	0.0144615	0.0118452	0.00526408	0.0114573	0.0196343	0.0164737	0.0272931	0.038048	0.0672521	0.0817351	0.0840701	0.112539	0.11347	0.116022	0.102499	0.092743			-1830	-0.100802	-0.113994	-0.130225	-0.130393	-0.148075	-0.136723	-0.143547	-0.128775	-0.119199	-0.114607	-0.0910331	-0.0681106	-0.0460149	-0.0395788	0.00392284	-0.0157255	-0.00289991	0.00637002	0.0399805	0.0670252	0.0678645
-1829	0.0192293	0.0153761	0.0165791	0.0180829	0.0144807	0.0146682	0.0120156	0.00532882	0.0112889	0.0192118	0.0160056	0.0265652	0.0375341	0.0661087	0.0812168	0.0829774	0.112403	0.1138	0.116243	0.103358	0.0932149			-1829	-0.100414	-0.11365	-0.129943	-0.13013	-0.148039	-0.136602	-0.144043	-0.129178	-0.120303	-0.11546	-0.0919534	-0.0690047	-0.0468524	-0.0401208	0.00369071	-0.0161235	-0.00326308	0.00557952	0.0390772	0.0665786	0.0669626
-1828	0.0193009	0.0155784	0.0166127	0.0182727	0.0147977	0.0148685	0.0121851	0.00540421	0.011126	0.018794	0.0155504	0.0258552	0.0370268	0.0649784	0.0807043	0.0818926	0.112227	0.114104	0.116441	0.104213	0.093706			-1828	-0.10002	-0.113304	-0.12966	-0.129863	-0.147996	-0.13648	-0.144511	-0.129555	-0.1214	-0.116306	-0.0928791	-0.069905	-0.0477024	-0.0406591	0.00344244	-0.0165046	-0.00359902	0.00481733	0.0381772	0.0661275	0.0660267
-1827	0.0193717	0.015795	0.0166512	0.0184607	0.0151257	0.0150622	0.0123534	0.00549022	0.0109684	0.0183806	0.0151082	0.025163	0.036526	0.0638612	0.0801942	0.0808159	0.11201	0.114381	0.116616	0.105061	0.0942161			-1827	-0.0996201	-0.112954	-0.129376	-0.129594	-0.147948	-0.136357	-0.144952	-0.129906	-0.122491	-0.117145	-0.0938105	-0.0708121	-0.0485656	-0.0411949	0.00317668	-0.0168681	-0.00391067	0.00408453	0.0372823	0.0656723	0.0650585
-1826	0.0194415	0.0160246	0.0166947	0.0186462	0.0154635	0.015249	0.0125201	0.00558675	0.0108159	0.0179716	0.014679	0.0244882	0.036032	0.0627564	0.0796835	0.079747	0.111753	0.114628	0.116764	0.105901	0.0947449			-1826	-0.099214	-0.112601	-0.12909	-0.129323	-0.147893	-0.136233	-0.145364	-0.130232	-0.123574	-0.117978	-0.0947477	-0.0717265	-0.0494428	-0.0417302	0.00289243	-0.0172135	-0.00420099	0.00338197	0.0363945	0.0652138	0.0640602
-1825	0.0195101	0.0162658	0.0167437	0.0188284	0.0158099	0.0154286	0.0126849	0.00569368	0.0106687	0.0175672	0.0142627	0.0238304	0.0355445	0.0616635	0.0791688	0.0786854	0.111455	0.114844	0.116885	0.106731	0.0952922			-1825	-0.0988013	-0.112245	-0.128803	-0.129049	-0.147833	-0.136107	-0.145749	-0.130533	-0.124649	-0.118805	-0.095691	-0.072649	-0.0503348	-0.0422667	0.00258915	-0.0175406	-0.00447282	0.0027104	0.0355162	0.0647532	0.0630349
-1824	0.019577	0.0165173	0.0167984	0.0190065	0.0161635	0.0156008	0.0128476	0.00581077	0.0105265	0.0171674	0.0138594	0.0231891	0.0350638	0.0605818	0.0786467	0.0776303	0.111117	0.115026	0.116977	0.107551	0.0958575			-1824	-0.0983821	-0.111884	-0.128514	-0.128774	-0.147768	-0.135981	-0.146106	-0.130809	-0.125717	-0.119627	-0.0966406	-0.0735801	-0.0512426	-0.0428061	0.0022666	-0.0178498	-0.00472902	0.00207041	0.03465	0.0642922	0.0619861
-1823	0.0196421	0.0167776	0.0168588	0.01918	0.0165229	0.0157657	0.0130078	0.00593773	0.0103895	0.0167723	0.0134692	0.0225641	0.0345899	0.0595104	0.0781142	0.0765804	0.110738	0.115172	0.117037	0.108358	0.0964402			-1823	-0.0979563	-0.111519	-0.128223	-0.128499	-0.147697	-0.135853	-0.146437	-0.131061	-0.126776	-0.120444	-0.0975968	-0.0745205	-0.0521668	-0.0433501	0.00192471	-0.0181416	-0.00497234	0.00146226	0.0337985	0.0638321	0.0609177
-1822	0.0197049	0.0170453	0.0169252	0.0193482	0.0168862	0.0159232	0.0131653	0.00607423	0.0102576	0.0163821	0.0130921	0.0219549	0.0341229	0.0584483	0.0775681	0.0755346	0.110319	0.115279	0.117063	0.10915	0.0970396			-1822	-0.0975237	-0.111149	-0.12793	-0.128222	-0.147621	-0.135723	-0.14674	-0.131289	-0.127825	-0.121258	-0.0985599	-0.0754705	-0.053108	-0.0439	0.00156386	-0.0184167	-0.00520541	0.00088618	0.0329642	0.0633747	0.0598339
-1821	0.0197654	0.0173188	0.0169977	0.0195105	0.017252	0.0160733	0.0133198	0.00621986	0.010131	0.0159973	0.012728	0.0213611	0.0336627	0.0573945	0.0770057	0.0744912	0.10986	0.115346	0.117053	0.109927	0.0976551			-1821	-0.0970842	-0.110773	-0.127635	-0.127944	-0.147539	-0.135592	-0.147019	-0.131495	-0.128865	-0.122069	-0.0995302	-0.0764306	-0.0540663	-0.0444567	0.00118452	-0.0186762	-0.00543075	0.000342403	0.0321495	0.0629214	0.0587393
-1820	0.019823	0.0175967	0.0170761	0.0196663	0.0176183	0.016216	0.0134712	0.00637415	0.0100097	0.0156181	0.0123772	0.0207823	0.0332092	0.056348	0.0764244	0.0734489	0.10936	0.11537	0.117006	0.110686	0.0982857			-1820	-0.0966379	-0.110393	-0.127338	-0.127665	-0.147452	-0.135459	-0.147273	-0.131679	-0.129894	-0.122879	-0.100508	-0.0774012	-0.0550413	-0.0450211	0.000787096	-0.0189215	-0.00565074	-0.000169099	0.0313562	0.062474	0.0576379
-1819	0.0198777	0.0178774	0.0171606	0.0198151	0.0179833	0.0163515	0.0136191	0.00653659	0.00989399	0.0152451	0.0120394	0.020218	0.0327625	0.0553078	0.0758221	0.0724059	0.108821	0.11535	0.11692	0.111426	0.0989304			-1819	-0.0961849	-0.110008	-0.127038	-0.127384	-0.147361	-0.135324	-0.147503	-0.131842	-0.130912	-0.123689	-0.101494	-0.0783825	-0.0560321	-0.0455933	0.000372149	-0.0191547	-0.00586776	-0.000648489	0.0305856	0.0620338	0.056534
-1818	0.0199292	0.0181596	0.0172508	0.0199565	0.018345	0.01648	0.0137636	0.00670662	0.00978399	0.0148785	0.0117146	0.0196677	0.0323223	0.0542729	0.0751967	0.0713608	0.108242	0.115283	0.116792	0.112145	0.0995882			-1818	-0.0957251	-0.109617	-0.126735	-0.1271	-0.147264	-0.135187	-0.147711	-0.131987	-0.131919	-0.1245	-0.102488	-0.0793749	-0.0570374	-0.0461738	-5.94959e-05	-0.0193777	-0.00608403	-0.00109621	0.0298384	0.0616021	0.055432
-1817	0.0199774	0.0184418	0.0173466	0.0200901	0.0187016	0.0166016	0.0139043	0.00688362	0.00967984	0.0145189	0.0114026	0.0191313	0.0318885	0.0532426	0.0745468	0.070312	0.107624	0.115168	0.116622	0.112842	0.100258			-1817	-0.0952585	-0.109221	-0.12643	-0.126813	-0.147162	-0.135047	-0.147899	-0.132114	-0.132913	-0.125314	-0.10349	-0.0803788	-0.0580556	-0.0467627	-0.000506787	-0.0195933	-0.00630161	-0.00151294	0.0291146	0.0611798	0.0543365
-1816	0.0200221	0.0187227	0.0174477	0.0202157	0.0190509	0.0167166	0.0140412	0.00706694	0.00958171	0.0141666	0.0111032	0.0186081	0.031461	0.0522162	0.0738713	0.069258	0.106967	0.115004	0.116407	0.113514	0.100938			-1816	-0.094785	-0.108819	-0.12612	-0.126523	-0.147056	-0.134905	-0.148067	-0.132225	-0.133894	-0.126132	-0.1045	-0.0813941	-0.0590847	-0.0473601	-0.000968543	-0.0198045	-0.00652235	-0.00189977	0.0284135	0.0607677	0.0532518
-1815	0.0200631	0.0190011	0.0175537	0.020333	0.0193911	0.0168253	0.0141742	0.00725595	0.00948976	0.0138222	0.0108161	0.018098	0.0310397	0.0511931	0.0731694	0.0681975	0.106271	0.114788	0.116148	0.11416	0.101626			-1815	-0.0943046	-0.108412	-0.125808	-0.126228	-0.146944	-0.13476	-0.148217	-0.13232	-0.134861	-0.126955	-0.105518	-0.0824211	-0.0601224	-0.0479661	-0.00144359	-0.0200145	-0.00674817	-0.00225825	0.0277342	0.0603664	0.0521822
-1814	0.0201005	0.0192759	0.0176643	0.0204419	0.0197201	0.0169281	0.0143032	0.00744999	0.00940417	0.0134861	0.0105411	0.0176006	0.0306242	0.0501726	0.0724408	0.0671296	0.105538	0.114522	0.115842	0.114779	0.102322			-1814	-0.0938171	-0.107998	-0.125491	-0.125928	-0.146828	-0.134612	-0.14835	-0.132401	-0.135813	-0.127786	-0.106543	-0.0834597	-0.0611668	-0.0485804	-0.00193076	-0.0202268	-0.00698086	-0.00259041	0.0270749	0.0599766	0.051131
-1813	0.0201342	0.019546	0.017779	0.0205424	0.0200361	0.0170252	0.0144283	0.00764842	0.00932516	0.0131587	0.0102779	0.0171156	0.0302146	0.0491541	0.0716853	0.0660532	0.104767	0.114203	0.115489	0.115369	0.103024			-1813	-0.0933225	-0.107579	-0.125171	-0.125622	-0.146708	-0.13446	-0.148468	-0.13247	-0.136751	-0.128624	-0.107575	-0.08451	-0.062216	-0.0492021	-0.00242908	-0.0204448	-0.00722209	-0.0028988	0.0264332	0.0595986	0.0501011
-1812	0.0201641	0.0198103	0.0178972	0.0206346	0.0203372	0.0171171	0.0145493	0.00785059	0.00925298	0.0128404	0.0100261	0.016643	0.0298104	0.0481374	0.0709035	0.0649679	0.103959	0.113832	0.115089	0.115929	0.10373			-1812	-0.0928205	-0.107155	-0.124847	-0.125309	-0.146582	-0.134306	-0.148572	-0.132527	-0.137674	-0.129473	-0.108613	-0.0855722	-0.0632682	-0.0498305	-0.00293796	-0.0206715	-0.00747341	-0.00318627	0.0258065	0.0592329	0.0490947
-1811	0.0201903	0.0200681	0.0180184	0.0207184	0.0206218	0.0172041	0.0146661	0.00805584	0.00918785	0.0125316	0.00978538	0.0161823	0.0294113	0.0471221	0.070096	0.0638732	0.103115	0.113408	0.114641	0.116459	0.104438			-1811	-0.0923113	-0.106725	-0.124519	-0.124989	-0.146453	-0.134148	-0.148663	-0.132574	-0.138581	-0.130332	-0.109656	-0.0866458	-0.064322	-0.050464	-0.0034572	-0.0209099	-0.00773632	-0.00345596	0.025192	0.0588795	0.0481137
-1810	0.0202128	0.0203185	0.0181421	0.020794	0.0208882	0.0172867	0.0147787	0.00826355	0.00912998	0.0122327	0.00955532	0.0157335	0.0290171	0.0461083	0.0692638	0.0627691	0.102236	0.112933	0.114146	0.116956	0.105146			-1810	-0.0917945	-0.106291	-0.124187	-0.12466	-0.146318	-0.133986	-0.148744	-0.132611	-0.139471	-0.131202	-0.110705	-0.0877307	-0.0653757	-0.0511011	-0.00398698	-0.021163	-0.00801203	-0.00371101	0.0245864	0.0585381	0.0471591
-1809	0.0202317	0.020561	0.0182674	0.0208616	0.0211349	0.0173652	0.014887	0.00847308	0.00907955	0.011944	0.00933556	0.0152965	0.0286273	0.0450959	0.0684083	0.0616558	0.101323	0.112407	0.113604	0.117421	0.105853			-1809	-0.0912701	-0.105853	-0.123852	-0.124322	-0.146179	-0.13382	-0.148814	-0.13264	-0.140345	-0.132085	-0.111756	-0.0888262	-0.066428	-0.0517397	-0.00452808	-0.0214335	-0.00830157	-0.00395459	0.0239867	0.058208	0.0462318
-1808	0.0202472	0.0207949	0.0183938	0.0209215	0.0213607	0.0174401	0.0149909	0.00868381	0.00903675	0.0116659	0.00912569	0.014871	0.0282417	0.0440851	0.0675311	0.0605339	0.100376	0.111832	0.113016	0.117853	0.106557			-1808	-0.0907367	-0.10541	-0.123513	-0.123974	-0.146035	-0.13365	-0.148875	-0.132662	-0.141202	-0.132981	-0.11281	-0.0899316	-0.0674774	-0.0523779	-0.0050817	-0.0217242	-0.00860555	-0.00419018	0.0233902	0.0578881	0.0453323
-1807	0.0202594	0.02102	0.0185207	0.020974	0.0215643	0.0175117	0.0150904	0.00889516	0.00900175	0.0113987	0.00892528	0.014457	0.0278597	0.0430766	0.0666341	0.0594039	0.0993976	0.11121	0.112382	0.118251	0.107255			-1807	-0.0901945	-0.104963	-0.123171	-0.123615	-0.145886	-0.133476	-0.148928	-0.132676	-0.142043	-0.13389	-0.113865	-0.0910459	-0.0685232	-0.0530135	-0.00564928	-0.0220374	-0.00892416	-0.00442103	0.0227942	0.057577	0.044461
-1806	0.0202684	0.021236	0.0186473	0.0210194	0.0217447	0.0175802	0.0151855	0.0091066	0.00897468	0.0111426	0.0087339	0.0140544	0.027481	0.0420708	0.0657195	0.0582668	0.098388	0.110542	0.111703	0.118615	0.107946			-1806	-0.0896426	-0.104513	-0.122825	-0.123245	-0.145733	-0.133296	-0.148974	-0.132685	-0.142866	-0.134811	-0.11492	-0.092168	-0.0695648	-0.0536449	-0.00623271	-0.0223755	-0.00925695	-0.00465011	0.0221966	0.0572727	0.0436181
-1805	0.0202744	0.0214426	0.0187729	0.021058	0.0219012	0.0176461	0.0152761	0.00931765	0.00895569	0.0108978	0.0085511	0.0136631	0.0271051	0.0410685	0.0647897	0.0571238	0.097349	0.109831	0.110982	0.118945	0.108627			-1805	-0.0890802	-0.10406	-0.122477	-0.122864	-0.145576	-0.133111	-0.149014	-0.132688	-0.143672	-0.135745	-0.115974	-0.0932968	-0.070602	-0.0542705	-0.00683416	-0.0227402	-0.00960285	-0.00487998	0.0215959	0.056973	0.0428032
-1804	0.0202775	0.0216398	0.0188969	0.0210904	0.022033	0.0177094	0.0153621	0.00952784	0.00894489	0.0106645	0.00837643	0.0132831	0.0267318	0.0400706	0.0638472	0.0559764	0.0962824	0.10908	0.110219	0.119241	0.109298			-1804	-0.0885066	-0.103603	-0.122126	-0.122469	-0.145414	-0.132921	-0.149048	-0.132687	-0.144462	-0.136691	-0.117024	-0.094431	-0.0716352	-0.054889	-0.007456	-0.0231329	-0.00996039	-0.00511285	0.020991	0.0566753	0.0420163
-1803	0.0202781	0.0218277	0.0190186	0.0211169	0.0221395	0.0177706	0.0154436	0.00973681	0.00894239	0.0104427	0.00820949	0.0129143	0.0263606	0.0390783	0.0628948	0.0548261	0.0951898	0.108291	0.109417	0.119503	0.109956			-1803	-0.0879206	-0.103145	-0.121773	-0.122063	-0.145249	-0.132725	-0.149078	-0.132682	-0.145235	-0.137648	-0.118069	-0.0955694	-0.0726649	-0.0554998	-0.00810075	-0.0235544	-0.0103278	-0.00535053	0.0203818	0.0563762	0.0412566
-1802	0.0202763	0.0220064	0.0191376	0.021138	0.0222207	0.0178296	0.0155207	0.00994424	0.00894833	0.0102326	0.00804984	0.0125565	0.025991	0.0380928	0.0619351	0.0536747	0.0940732	0.107469	0.108576	0.119733	0.110599			-1802	-0.0873213	-0.102684	-0.121418	-0.121643	-0.145079	-0.132525	-0.149104	-0.132673	-0.145993	-0.138614	-0.119108	-0.0967106	-0.0736922	-0.0561024	-0.00877102	-0.0240049	-0.0107033	-0.00559425	0.0197692	0.0560722	0.0405235
-1801	0.0202725	0.0221761	0.0192532	0.0211542	0.0222762	0.0178867	0.0155932	0.0101499	0.00896283	0.010034	0.00789707	0.0122097	0.0256228	0.0371153	0.0609709	0.0525241	0.0929348	0.106617	0.1077	0.119929	0.111227			-1801	-0.0867076	-0.10222	-0.121061	-0.12121	-0.144906	-0.132319	-0.149127	-0.132662	-0.146734	-0.13959	-0.120139	-0.0978531	-0.0747186	-0.0566971	-0.00946932	-0.0244841	-0.0110851	-0.00584464	0.0191549	0.0557589	0.0398159
-1800	0.020267	0.0223371	0.019365	0.021166	0.0223062	0.0179419	0.0156614	0.0103535	0.00898601	0.00984681	0.00775074	0.011874	0.0252555	0.036147	0.0600046	0.0513762	0.0917765	0.105738	0.10679	0.120094	0.111838			-1800	-0.0860783	-0.101755	-0.120701	-0.120764	-0.144729	-0.132107	-0.149148	-0.13265	-0.147461	-0.140573	-0.121162	-0.0989956	-0.0757458	-0.0572845	-0.0101979	-0.0249909	-0.0114718	-0.0061018	0.0185416	0.0554318	0.0391328
-1799	0.0202602	0.0224898	0.0194723	0.0211738	0.0223108	0.0179951	0.0157254	0.0105549	0.00901796	0.00967096	0.00761048	0.0115492	0.0248887	0.0351893	0.059039	0.0502328	0.0906007	0.104837	0.105849	0.120228	0.11243			-1799	-0.0854322	-0.101288	-0.120339	-0.120304	-0.144549	-0.131891	-0.149166	-0.132636	-0.148172	-0.141562	-0.122175	-0.100136	-0.0767752	-0.0578655	-0.0109588	-0.0255238	-0.0118625	-0.00636552	0.0179324	0.055086	0.0384725
-1798	0.0202524	0.0226346	0.0195749	0.0211781	0.0222906	0.0180463	0.0157854	0.0107543	0.00905877	0.00950628	0.00747599	0.0112353	0.0245223	0.0342433	0.0580763	0.0490961	0.0894095	0.103916	0.104879	0.120332	0.113002			-1798	-0.0847677	-0.10082	-0.119973	-0.11983	-0.144365	-0.131669	-0.149184	-0.132621	-0.148869	-0.142557	-0.123177	-0.101274	-0.0778084	-0.0584417	-0.0117536	-0.0260804	-0.0122568	-0.00663536	0.0173306	0.0547169	0.0378339
-1797	0.020244	0.0227719	0.0196724	0.0211794	0.022246	0.0180952	0.0158416	0.0109514	0.00910852	0.00935258	0.00734701	0.0109324	0.024156	0.0333103	0.0571189	0.047968	0.0882051	0.102979	0.103882	0.120407	0.113554			-1797	-0.0840836	-0.10035	-0.119604	-0.119343	-0.144177	-0.131442	-0.149199	-0.132606	-0.149552	-0.143555	-0.124167	-0.102408	-0.0788469	-0.0590151	-0.0125836	-0.0266579	-0.0126551	-0.00691084	0.0167398	0.0543198	0.0372156
-1796	0.0202356	0.0229022	0.0197643	0.021178	0.0221779	0.0181418	0.0158943	0.0111464	0.00916732	0.00920971	0.00722334	0.0106405	0.0237895	0.0323916	0.0561689	0.0468506	0.0869898	0.102031	0.10286	0.120454	0.114086			-1796	-0.0833788	-0.099878	-0.11923	-0.118841	-0.143984	-0.131211	-0.149214	-0.132592	-0.150222	-0.144556	-0.125145	-0.103536	-0.0798922	-0.059588	-0.0134494	-0.0272533	-0.0130581	-0.00719143	0.0161635	0.0538905	0.0366162
-1795	0.0202274	0.0230261	0.0198506	0.0211743	0.0220872	0.0181857	0.015944	0.0113395	0.00923526	0.00907752	0.00710482	0.0103593	0.0234228	0.0314884	0.0552282	0.0457461	0.0857655	0.101075	0.101817	0.120475	0.114595			-1795	-0.082652	-0.0994042	-0.11885	-0.118325	-0.143788	-0.130975	-0.149227	-0.132579	-0.15088	-0.145558	-0.12611	-0.104656	-0.0809455	-0.0601631	-0.0143513	-0.0278631	-0.0134674	-0.00747658	0.015605	0.0534251	0.0360341
-1794	0.0202198	0.0231441	0.019931	0.0211687	0.0219749	0.0182266	0.015991	0.0115306	0.00931245	0.00895585	0.00699132	0.0100889	0.0230557	0.0306018	0.0542983	0.0446564	0.0845343	0.100113	0.100755	0.12047	0.115083			-1794	-0.0819022	-0.0989279	-0.118464	-0.117795	-0.143587	-0.130736	-0.14924	-0.132567	-0.151526	-0.14656	-0.127061	-0.105768	-0.0820076	-0.060743	-0.0152886	-0.0284841	-0.0138852	-0.00776577	0.0150671	0.0529207	0.0354679
-1793	0.0202134	0.0232566	0.0200054	0.0211614	0.0218424	0.0182641	0.0160358	0.01172	0.00939896	0.00884453	0.00688279	0.00982906	0.022688	0.0297328	0.053381	0.0435832	0.0832981	0.0991494	0.0996752	0.120441	0.115549			-1793	-0.0811284	-0.0984486	-0.11807	-0.117251	-0.143382	-0.130493	-0.149252	-0.132557	-0.152161	-0.14756	-0.128	-0.10687	-0.083079	-0.0613307	-0.0162604	-0.0291127	-0.0143144	-0.00805891	0.0145521	0.0523745	0.0349164
-1792	0.0202085	0.0233642	0.0200736	0.0211526	0.021691	0.018298	0.0160788	0.0119078	0.00949481	0.00874338	0.00677925	0.00957959	0.0223197	0.0288825	0.0524773	0.0425283	0.0820587	0.0981863	0.0985806	0.120389	0.115994			-1792	-0.0803296	-0.0979659	-0.117668	-0.116692	-0.143172	-0.130247	-0.149264	-0.13255	-0.152786	-0.148558	-0.128925	-0.10796	-0.0841597	-0.061929	-0.0172652	-0.0297456	-0.0147581	-0.00835601	0.0140615	0.0517851	0.0343782
-1791	0.0202054	0.0234673	0.0201355	0.0211426	0.0215219	0.0183279	0.0161205	0.0120943	0.00959999	0.00865225	0.00668079	0.00934032	0.0219509	0.0280518	0.0515883	0.0414931	0.0808177	0.0972261	0.0974731	0.120316	0.116416			-1791	-0.0795053	-0.0974788	-0.117255	-0.116119	-0.142957	-0.129998	-0.149274	-0.132545	-0.153401	-0.149554	-0.129838	-0.109037	-0.0852489	-0.0625408	-0.018301	-0.0303797	-0.0152201	-0.00865699	0.0135962	0.0511522	0.0338525
-1790	0.0202046	0.0235666	0.0201913	0.0211313	0.0213369	0.0183534	0.0161614	0.0122796	0.00971448	0.008571	0.00658753	0.00911105	0.0215817	0.0272415	0.0507149	0.0404788	0.0795767	0.096271	0.0963547	0.120221	0.116817			-1790	-0.0786549	-0.0969866	-0.116832	-0.115532	-0.142736	-0.129747	-0.149284	-0.132544	-0.15401	-0.150545	-0.130737	-0.110098	-0.0863455	-0.0631687	-0.0193657	-0.0310128	-0.015704	-0.00896195	0.0131562	0.0504762	0.0333382
-1789	0.0202064	0.0236624	0.0202409	0.0211188	0.0211374	0.0183742	0.0162018	0.012464	0.0098382	0.00849951	0.00649959	0.00889156	0.0212122	0.0264522	0.0498576	0.0394866	0.0783372	0.0953223	0.095227	0.120107	0.117197			-1789	-0.0777785	-0.0964884	-0.116396	-0.11493	-0.142509	-0.129493	-0.149293	-0.132545	-0.154612	-0.151533	-0.131625	-0.111143	-0.087448	-0.0638149	-0.0204569	-0.0316432	-0.0162133	-0.00927121	0.0127412	0.0497587	0.0328345
-1788	0.0202111	0.0237551	0.0202843	0.0211052	0.020925	0.01839	0.0162423	0.0126476	0.00997102	0.00843768	0.00641717	0.00868156	0.0208427	0.0256845	0.0490168	0.0385172	0.0771004	0.0943812	0.0940917	0.119973	0.117557			-1788	-0.076876	-0.0959831	-0.115947	-0.114314	-0.142276	-0.129238	-0.1493	-0.13255	-0.15521	-0.152517	-0.132501	-0.11217	-0.0885548	-0.0644814	-0.0215724	-0.0322704	-0.0167507	-0.00958536	0.0123499	0.0490017	0.0323408
-1787	0.0202192	0.0238453	0.0203216	0.0210904	0.0207015	0.0184005	0.0162832	0.0128306	0.0101128	0.00838541	0.00634044	0.00848075	0.0204734	0.0249387	0.0481928	0.0375714	0.0758674	0.0934486	0.0929502	0.119821	0.117896			-1787	-0.0759478	-0.0954696	-0.115481	-0.113684	-0.142035	-0.128981	-0.149305	-0.132558	-0.155805	-0.153497	-0.133365	-0.113179	-0.0896642	-0.0651694	-0.0227094	-0.0328945	-0.0173181	-0.00990526	0.0119802	0.0482077	0.0318565
-1786	0.0202308	0.0239334	0.0203528	0.0210742	0.0204686	0.0184056	0.016325	0.0130132	0.0102632	0.0083426	0.00626966	0.0082888	0.0201046	0.0242152	0.0473855	0.0366497	0.074639	0.0925248	0.0918037	0.119651	0.118215			-1786	-0.0749945	-0.0949467	-0.114999	-0.11304	-0.141788	-0.128723	-0.149309	-0.132569	-0.156399	-0.154472	-0.134219	-0.114167	-0.0907745	-0.0658798	-0.0238649	-0.0335173	-0.0179159	-0.010232	0.0116299	0.0473799	0.0313816
-1785	0.0202463	0.0240197	0.0203781	0.0210565	0.0202278	0.0184051	0.0163679	0.0131955	0.0104221	0.00830922	0.00620513	0.00810537	0.0197369	0.0235142	0.0465948	0.0357525	0.073416	0.0916098	0.0906534	0.119463	0.118515			-1785	-0.0740161	-0.0944133	-0.114499	-0.112383	-0.141532	-0.128464	-0.149311	-0.132583	-0.156992	-0.155444	-0.135061	-0.115134	-0.0918845	-0.0666126	-0.0250355	-0.0341417	-0.0185434	-0.0105667	0.0112963	0.0465214	0.0309164
-1784	0.0202659	0.0241047	0.0203974	0.0210372	0.0199809	0.018399	0.0164121	0.0133776	0.0105891	0.00828523	0.00614723	0.00793009	0.0193704	0.0228358	0.0458202	0.03488	0.0721988	0.0907033	0.0895002	0.119257	0.118796			-1784	-0.0730135	-0.093868	-0.113979	-0.111713	-0.14127	-0.128203	-0.14931	-0.132599	-0.157585	-0.156412	-0.135892	-0.116079	-0.0929925	-0.0673677	-0.0262173	-0.0347715	-0.0191985	-0.0109108	0.0109765	0.045636	0.0304616
-1783	0.02029	0.0241885	0.0204108	0.0210158	0.0197295	0.0183873	0.0164578	0.0135595	0.0107638	0.0082706	0.00609629	0.00776259	0.0190058	0.0221799	0.0450615	0.0340325	0.0709879	0.0898045	0.0883449	0.119032	0.119058			-1783	-0.0719884	-0.0933097	-0.113437	-0.11103	-0.141001	-0.127941	-0.149306	-0.132616	-0.15818	-0.157377	-0.136713	-0.117	-0.0940973	-0.0681441	-0.0274063	-0.0354111	-0.0198783	-0.0112658	0.0106673	0.0447268	0.030018
-1782	0.0203186	0.0242716	0.0204185	0.0209923	0.0194751	0.01837	0.0165051	0.0137412	0.0109457	0.00826527	0.00605265	0.00760256	0.0186434	0.0215465	0.0443178	0.0332099	0.0697834	0.0889123	0.0871884	0.118789	0.119302			-1782	-0.0709419	-0.0927369	-0.112873	-0.110334	-0.140726	-0.127678	-0.1493	-0.132635	-0.158777	-0.158338	-0.137522	-0.117897	-0.0951973	-0.0689406	-0.0285985	-0.0360657	-0.0205785	-0.0116334	0.0103656	0.043797	0.0295875
-1781	0.020352	0.0243541	0.0204206	0.0209664	0.0192192	0.0183475	0.016554	0.0139226	0.0111341	0.00826915	0.00601667	0.00744968	0.0182837	0.0209353	0.0435886	0.0324122	0.0685853	0.0880256	0.0860312	0.118526	0.119528			-1781	-0.0698753	-0.0921484	-0.112286	-0.109625	-0.140445	-0.127415	-0.14929	-0.132655	-0.159376	-0.159297	-0.138321	-0.118769	-0.0962913	-0.0697555	-0.0297895	-0.0367403	-0.0212943	-0.0120154	0.0100685	0.0428491	0.0291719
-1780	0.0203904	0.0244365	0.020417	0.0209377	0.0189632	0.01832	0.0166047	0.0141034	0.0113284	0.00828215	0.00598871	0.00730361	0.0179272	0.0203461	0.0428728	0.0316391	0.0673936	0.0871428	0.0848737	0.118242	0.119736			-1780	-0.0687899	-0.0915428	-0.111674	-0.108905	-0.140158	-0.127151	-0.149278	-0.132676	-0.159979	-0.160253	-0.139107	-0.119614	-0.0973782	-0.0705867	-0.0309754	-0.0374403	-0.0220204	-0.0124141	0.0097731	0.0418851	0.0287731
-1779	0.020434	0.0245188	0.0204079	0.0209059	0.0187086	0.018288	0.0166569	0.0142834	0.0115277	0.00830419	0.0059691	0.00716393	0.0175741	0.0197784	0.0421697	0.0308907	0.066208	0.0862623	0.0837164	0.117937	0.119926			-1779	-0.0676872	-0.0909191	-0.111036	-0.108172	-0.139866	-0.126886	-0.149262	-0.132696	-0.160585	-0.161207	-0.139882	-0.120432	-0.0984572	-0.0714319	-0.0321525	-0.0381704	-0.0227509	-0.0128317	0.00947677	0.0409063	0.0283933
-1778	0.0204829	0.0246013	0.0203935	0.020871	0.0184564	0.0182519	0.0167106	0.0144622	0.0117313	0.00833522	0.00595814	0.00703033	0.0172249	0.0192318	0.0414781	0.0301665	0.0650285	0.0853823	0.0825595	0.117609	0.120098			-1778	-0.0665686	-0.090276	-0.110372	-0.107428	-0.139571	-0.12662	-0.149242	-0.132716	-0.161196	-0.162158	-0.140643	-0.121223	-0.0995278	-0.072289	-0.0333177	-0.0389349	-0.0234802	-0.013271	0.00917677	0.0399135	0.0280342
-1777	0.0205373	0.0246844	0.0203737	0.0208325	0.0182081	0.0182124	0.0167656	0.0146394	0.0119381	0.00837512	0.00595603	0.00690251	0.0168797	0.0187059	0.0407973	0.0294664	0.0638546	0.0845012	0.0814034	0.117257	0.120252			-1777	-0.0654358	-0.0896127	-0.109681	-0.106671	-0.139272	-0.126354	-0.149219	-0.132735	-0.16181	-0.163108	-0.141389	-0.121986	-0.10059	-0.0731558	-0.0344683	-0.0397363	-0.0242029	-0.0137348	0.00887067	0.038907	0.0276982
-1776	0.0205973	0.0247681	0.0203488	0.0207905	0.0179645	0.0181702	0.0168218	0.0148145	0.0121472	0.00842377	0.00596294	0.00678021	0.016539	0.0182003	0.040126	0.0287899	0.0626863	0.083617	0.080248	0.116879	0.120387			-1776	-0.0642903	-0.0889279	-0.108963	-0.105902	-0.13897	-0.126086	-0.149192	-0.132751	-0.162428	-0.164056	-0.14212	-0.122721	-0.101643	-0.0740309	-0.0356021	-0.0405758	-0.0249136	-0.0142256	0.0085562	0.0378867	0.0273867
-1775	0.0206631	0.0248528	0.0203187	0.0207447	0.0177269	0.0181259	0.016879	0.0149868	0.0123575	0.00848098	0.00597901	0.00666318	0.0162027	0.0177144	0.0394635	0.0281366	0.0615231	0.082728	0.0790934	0.116474	0.120503			-1775	-0.0631336	-0.088221	-0.108217	-0.105121	-0.138666	-0.125816	-0.149162	-0.132766	-0.16305	-0.165002	-0.142832	-0.123426	-0.102688	-0.0749132	-0.0367181	-0.0414533	-0.0256078	-0.0147451	0.00823154	0.0368519	0.0271008
-1774	0.0207347	0.0249387	0.0202836	0.0206952	0.017496	0.0180803	0.016937	0.0151559	0.0125681	0.00854656	0.0060043	0.00655122	0.0158712	0.0172477	0.0388086	0.0275059	0.0603649	0.0818326	0.0779396	0.116041	0.120598			-1774	-0.061967	-0.0874911	-0.107443	-0.104327	-0.13836	-0.125545	-0.149128	-0.132777	-0.163674	-0.165946	-0.143525	-0.124102	-0.103726	-0.0758021	-0.0378159	-0.042367	-0.026282	-0.0152946	0.00789516	0.0358018	0.0268409
-1773	0.0208124	0.025026	0.0202435	0.0206418	0.0172727	0.0180344	0.0169956	0.0153208	0.0127776	0.00862027	0.0060388	0.00644421	0.0155445	0.0167996	0.0381606	0.0268973	0.0592117	0.080929	0.0767867	0.115578	0.120673			-1773	-0.0607915	-0.0867376	-0.106642	-0.103521	-0.138052	-0.125271	-0.149091	-0.132785	-0.164302	-0.166888	-0.144197	-0.124748	-0.104759	-0.0766976	-0.0388959	-0.0433133	-0.0269339	-0.0158749	0.00754574	0.0347353	0.0266074
-1772	0.0208963	0.025115	0.0201986	0.0205848	0.0170578	0.0179888	0.0170546	0.015481	0.012985	0.00870186	0.00608243	0.00634205	0.0152227	0.0163694	0.0375186	0.02631	0.0580632	0.0800159	0.0756347	0.115083	0.120726			-1772	-0.0596078	-0.0859602	-0.105812	-0.102701	-0.137741	-0.124995	-0.149051	-0.132789	-0.164933	-0.167828	-0.144846	-0.125364	-0.105786	-0.0776003	-0.0399594	-0.0442874	-0.0275622	-0.016486	0.00718202	0.0336514	0.0263996
-1771	0.0209865	0.0252059	0.0201491	0.0205241	0.016852	0.0179445	0.0171138	0.0156356	0.0131892	0.00879109	0.00613502	0.00624466	0.0149058	0.0159567	0.036882	0.0257435	0.0569195	0.0790921	0.0744835	0.114555	0.120755			-1771	-0.0584167	-0.0851588	-0.104955	-0.101868	-0.137429	-0.124717	-0.149007	-0.132789	-0.165566	-0.168765	-0.145471	-0.125951	-0.106809	-0.078511	-0.0410082	-0.045283	-0.0281671	-0.0171271	0.00680279	0.0325492	0.0262162
-1770	0.0210833	0.0252989	0.020095	0.0204599	0.016656	0.0179022	0.0171731	0.0157838	0.013389	0.00888766	0.00619632	0.00615197	0.0145939	0.0155607	0.0362499	0.025197	0.0557807	0.0781565	0.0733331	0.113993	0.120761			-1770	-0.0572184	-0.0843332	-0.10407	-0.101022	-0.137114	-0.124435	-0.148959	-0.132785	-0.166202	-0.169698	-0.146069	-0.126507	-0.107831	-0.079431	-0.0420444	-0.0462935	-0.0287499	-0.0177966	0.00640696	0.0314284	0.0260548
-1769	0.0211869	0.0253944	0.0200365	0.0203924	0.0164704	0.0178627	0.0172325	0.0159249	0.0135834	0.00899124	0.00626607	0.00606394	0.0142869	0.015181	0.0356217	0.0246697	0.0546472	0.0772082	0.0721838	0.113396	0.120742			-1769	-0.0560131	-0.0834834	-0.103159	-0.100163	-0.136795	-0.124149	-0.148908	-0.132777	-0.16684	-0.170625	-0.146639	-0.127033	-0.108852	-0.0803619	-0.0430705	-0.0473116	-0.0293131	-0.0184924	0.00599327	0.0302892	0.025912
-1768	0.0212974	0.0254926	0.0199738	0.0203219	0.0162955	0.0178268	0.0172919	0.0160581	0.0137712	0.00910146	0.00634392	0.00598055	0.0139846	0.0148169	0.0349971	0.0241609	0.0535194	0.0762467	0.0710357	0.112762	0.120696			-1768	-0.0548007	-0.0826096	-0.10222	-0.0992886	-0.136472	-0.12386	-0.148853	-0.132764	-0.16748	-0.171548	-0.147181	-0.127529	-0.109874	-0.0813051	-0.0440893	-0.0483306	-0.0298596	-0.0192113	0.00556054	0.0291324	0.0257837
-1767	0.021415	0.0255937	0.0199072	0.0202487	0.016132	0.0177952	0.0173514	0.0161827	0.0139513	0.00921799	0.00642951	0.00590181	0.013687	0.0144677	0.0343756	0.02367	0.0523979	0.0752717	0.0698891	0.11209	0.120622			-1767	-0.0535813	-0.0817119	-0.101255	-0.0983998	-0.136144	-0.123565	-0.148794	-0.132747	-0.168122	-0.172463	-0.147692	-0.127997	-0.110898	-0.0822622	-0.0451041	-0.0493438	-0.0303929	-0.0199496	0.00510779	0.0279591	0.0256651
-1766	0.0215401	0.0256979	0.0198367	0.0201729	0.0159803	0.0177686	0.0174109	0.0162981	0.0141229	0.00934048	0.00652239	0.00582774	0.0133939	0.0141329	0.0337569	0.0231962	0.0512832	0.0742832	0.0687443	0.11138	0.120519			-1766	-0.0523541	-0.0807905	-0.100265	-0.0974958	-0.13581	-0.123266	-0.148731	-0.132725	-0.168765	-0.173371	-0.148173	-0.128437	-0.111926	-0.0832347	-0.0461178	-0.0503452	-0.0309166	-0.0207033	0.00463414	0.0267713	0.0255513
-1765	0.0216729	0.0258056	0.0197627	0.0200952	0.0158408	0.0177477	0.0174705	0.0164037	0.0142848	0.00946859	0.00662202	0.00575836	0.0131051	0.0138118	0.0331406	0.0227387	0.0501762	0.0732814	0.067602	0.110632	0.120385			-1765	-0.0511183	-0.079846	-0.0992494	-0.0965761	-0.135468	-0.122961	-0.148664	-0.1327	-0.169408	-0.174271	-0.148623	-0.12885	-0.112957	-0.0842239	-0.0471337	-0.0513296	-0.0314342	-0.0214679	0.00413896	0.0255716	0.0254369
-1764	0.0218136	0.0259169	0.0196855	0.0200157	0.0157138	0.0177329	0.0175303	0.0164992	0.0144363	0.00960198	0.00672782	0.00569369	0.0128206	0.0135035	0.0325267	0.0222969	0.0490777	0.0722667	0.0664627	0.109844	0.120219			-1764	-0.049873	-0.0788788	-0.0982097	-0.0956404	-0.135119	-0.12265	-0.148593	-0.13267	-0.170051	-0.175161	-0.149043	-0.129236	-0.113993	-0.0852309	-0.0481544	-0.052293	-0.031949	-0.0222384	0.00362207	0.0243628	0.0253167
-1763	0.0219626	0.026032	0.0196054	0.0199349	0.0155997	0.0177248	0.0175905	0.0165844	0.0145766	0.00974032	0.00683918	0.00563373	0.0125402	0.0132075	0.0319149	0.0218699	0.0479884	0.0712397	0.0653272	0.109018	0.12002			-1763	-0.0486167	-0.0778895	-0.0971465	-0.094688	-0.134761	-0.122332	-0.148518	-0.132637	-0.170693	-0.176041	-0.149433	-0.129597	-0.115033	-0.0862568	-0.0491828	-0.0532321	-0.0324646	-0.0230106	0.00308373	0.0231482	0.0251858
-1762	0.0221202	0.0261512	0.0195228	0.0198534	0.0154988	0.0177239	0.0176512	0.016659	0.0147052	0.00988327	0.00695547	0.00557847	0.0122637	0.0129229	0.0313051	0.0214571	0.0469092	0.0702012	0.0641962	0.108153	0.119787			-1762	-0.0473479	-0.0768788	-0.0960604	-0.0937183	-0.134393	-0.122007	-0.148439	-0.132602	-0.171333	-0.176909	-0.149793	-0.129933	-0.116079	-0.0873019	-0.050221	-0.054145	-0.0329844	-0.0237803	0.00252456	0.0219313	0.0250397
-1761	0.0222866	0.0262745	0.019438	0.0197714	0.0154116	0.0177303	0.0177128	0.016723	0.0148214	0.0100306	0.00707609	0.00552789	0.0119912	0.0126491	0.0306975	0.0210576	0.045841	0.0691522	0.0630709	0.107251	0.119519			-1761	-0.0460651	-0.0758472	-0.0949523	-0.0927308	-0.134014	-0.121674	-0.148357	-0.132564	-0.17197	-0.177765	-0.150124	-0.130246	-0.117129	-0.0883666	-0.0512706	-0.055031	-0.033511	-0.0245437	0.00194572	0.0207158	0.0248747
-1760	0.0224623	0.0264021	0.0193515	0.0196895	0.0153383	0.0177445	0.0177753	0.0167766	0.0149249	0.0101819	0.00720039	0.00548195	0.0117226	0.0123854	0.030092	0.0206706	0.0447847	0.0680934	0.0619522	0.106312	0.119215			-1760	-0.0447666	-0.0747954	-0.093823	-0.0917249	-0.133625	-0.121333	-0.148271	-0.132524	-0.172603	-0.178608	-0.150429	-0.130536	-0.118182	-0.0894508	-0.0523328	-0.0558908	-0.0340468	-0.0252974	0.00134875	0.0195048	0.0246875
-1759	0.0226474	0.0265342	0.0192637	0.0196081	0.0152791	0.0177666	0.0178391	0.01682	0.0150156	0.0103371	0.00732775	0.00544061	0.0114579	0.012131	0.0294889	0.0202954	0.0437412	0.067026	0.0608411	0.105337	0.118875			-1759	-0.043451	-0.0737239	-0.0926733	-0.0907002	-0.133223	-0.120984	-0.148181	-0.132483	-0.173232	-0.179436	-0.150707	-0.130804	-0.119239	-0.0905539	-0.0534085	-0.056726	-0.0345934	-0.0260389	0.000735318	0.0183008	0.0244755
-1758	0.0228424	0.0266708	0.0191753	0.0195278	0.0152345	0.0177965	0.0179046	0.0168537	0.0150934	0.0104959	0.00745756	0.00540377	0.0111972	0.0118854	0.0288883	0.0199311	0.0427116	0.065951	0.059739	0.104329	0.118497			-1758	-0.0421168	-0.0726332	-0.0915041	-0.0896565	-0.132808	-0.120625	-0.148088	-0.132442	-0.173854	-0.18025	-0.150961	-0.131053	-0.120297	-0.091675	-0.0544977	-0.0575393	-0.0351516	-0.0267664	0.000107161	0.017106	0.0242371
-1757	0.0230474	0.026812	0.0190866	0.0194488	0.0152047	0.0178343	0.0179719	0.0168779	0.0151583	0.010658	0.00758926	0.00537131	0.0109406	0.0116477	0.0282907	0.019577	0.0416968	0.0648697	0.0586472	0.103288	0.118083			-1757	-0.040763	-0.0715239	-0.0903161	-0.0885932	-0.132381	-0.120257	-0.147991	-0.132401	-0.174471	-0.181049	-0.151193	-0.131284	-0.121355	-0.0928125	-0.0556003	-0.0583342	-0.0357216	-0.0274792	-0.000534029	0.0159217	0.0239718
-1756	0.0232629	0.0269578	0.0189983	0.0193717	0.0151899	0.0178798	0.0180413	0.0168935	0.0152108	0.0108233	0.00772234	0.00534308	0.0106883	0.0114174	0.0276965	0.0192322	0.0406975	0.0637834	0.057567	0.102216	0.117631			-1756	-0.0393885	-0.0703965	-0.0891104	-0.0875101	-0.131942	-0.119878	-0.147891	-0.132361	-0.175081	-0.181831	-0.151404	-0.131497	-0.122412	-0.0939642	-0.0567156	-0.0591151	-0.0363031	-0.0281775	-0.0011869	0.0147488	0.0236799
-1755	0.023489	0.0271082	0.0189108	0.019297	0.0151905	0.0179329	0.0181131	0.0169009	0.0152513	0.0109915	0.0078563	0.00531891	0.0104405	0.011194	0.027106	0.018896	0.0397148	0.0626935	0.0564999	0.101116	0.117142			-1755	-0.0379929	-0.0692512	-0.0878879	-0.0864068	-0.131491	-0.119488	-0.147788	-0.132321	-0.175684	-0.182596	-0.151596	-0.131695	-0.123466	-0.0951277	-0.0578421	-0.059887	-0.0368953	-0.0288624	-0.00185039	0.0135875	0.0233626
-1754	0.0237259	0.0272631	0.0188248	0.0192249	0.0152066	0.0179934	0.0181875	0.016901	0.0152804	0.0111626	0.00799068	0.00529864	0.0101974	0.010977	0.02652	0.0185677	0.0387495	0.0616013	0.0554473	0.0999885	0.116616			-1754	-0.0365758	-0.0680881	-0.0866496	-0.0852831	-0.131027	-0.119087	-0.147682	-0.132283	-0.176278	-0.183343	-0.15177	-0.131878	-0.124516	-0.0963005	-0.0589783	-0.0606553	-0.0374971	-0.029536	-0.00252383	0.0124374	0.0230218
-1753	0.0239741	0.0274226	0.0187408	0.0191558	0.0152384	0.0180607	0.0182645	0.0168945	0.015299	0.0113363	0.00812509	0.00528205	0.00995946	0.010766	0.025939	0.0182468	0.0378022	0.0605085	0.0544107	0.0988359	0.116054			-1753	-0.0351372	-0.0669074	-0.0853968	-0.0841388	-0.130551	-0.118674	-0.147573	-0.132246	-0.176864	-0.184072	-0.151928	-0.132049	-0.125561	-0.09748	-0.0601224	-0.0614251	-0.0381076	-0.0302014	-0.00320692	0.0112974	0.0226604
-1752	0.0242335	0.0275864	0.0186594	0.0190902	0.0152862	0.0181346	0.0183443	0.0168822	0.0153079	0.0115127	0.00825921	0.00526891	0.00972688	0.0105605	0.0253636	0.0179324	0.0368737	0.0594164	0.0533916	0.0976599	0.115455			-1752	-0.0336771	-0.0657091	-0.0841306	-0.0829739	-0.130063	-0.118248	-0.147461	-0.132211	-0.17744	-0.184781	-0.152071	-0.132208	-0.126601	-0.0986635	-0.0612723	-0.0622012	-0.0387252	-0.0308621	-0.00389976	0.0101655	0.0222818
-1751	0.0245044	0.0277544	0.0185812	0.0190282	0.01535	0.0182143	0.0184269	0.016865	0.0153083	0.0116915	0.00839273	0.00525902	0.00950002	0.0103602	0.0247943	0.0176242	0.0359645	0.0583265	0.0523914	0.0964627	0.114821			-1751	-0.032196	-0.0644934	-0.0828523	-0.0817885	-0.129564	-0.117809	-0.147347	-0.132179	-0.178005	-0.185471	-0.152201	-0.132356	-0.127633	-0.0998484	-0.0624258	-0.062988	-0.0393486	-0.0315224	-0.00460289	0.00903943	0.0218896
-1750	0.024787	0.0279265	0.0185069	0.0189702	0.0154301	0.0182995	0.0185123	0.016844	0.0153013	0.0118725	0.00852538	0.00525223	0.00927928	0.0101645	0.0242317	0.0173216	0.0350753	0.0572403	0.0514115	0.0952459	0.114152			-1750	-0.0306945	-0.0632604	-0.0815631	-0.0805827	-0.129053	-0.117355	-0.147229	-0.132148	-0.178558	-0.186141	-0.152321	-0.132495	-0.128658	-0.101032	-0.0635809	-0.0637897	-0.0399765	-0.0321864	-0.00531724	0.00791649	0.0214874
-1749	0.0250814	0.0281023	0.018437	0.0189164	0.0155264	0.0183894	0.0186005	0.0168199	0.0152884	0.0120556	0.00865697	0.00524835	0.00906502	0.00997325	0.0236765	0.0170242	0.0342064	0.0561592	0.0504533	0.0940116	0.11345			-1749	-0.0291734	-0.0620103	-0.0802644	-0.0793571	-0.128531	-0.116888	-0.147107	-0.132119	-0.179099	-0.186788	-0.152431	-0.132627	-0.129676	-0.102212	-0.0647356	-0.0646095	-0.0406083	-0.032858	-0.00604419	0.0067938	0.0210787
-1748	0.0253876	0.0282817	0.0183721	0.0188672	0.0156389	0.0184835	0.0186913	0.0167937	0.0152708	0.0122407	0.00878729	0.00524726	0.00885768	0.00978609	0.0231292	0.0167316	0.0333582	0.0550847	0.0495181	0.0927617	0.112714			-1748	-0.0276338	-0.0607434	-0.0789575	-0.0781123	-0.127998	-0.116405	-0.146982	-0.132092	-0.179627	-0.187414	-0.152533	-0.132752	-0.130686	-0.103386	-0.0658882	-0.0654499	-0.041244	-0.0335407	-0.00678546	0.00566855	0.0206666
-1747	0.0257056	0.0284643	0.018313	0.0188228	0.0157674	0.0185812	0.0187845	0.0167664	0.0152499	0.0124275	0.00891621	0.00524886	0.00865768	0.00960282	0.0225901	0.0164437	0.032531	0.0540181	0.0486071	0.0914979	0.111946			-1747	-0.026077	-0.0594597	-0.0776435	-0.076849	-0.127453	-0.115907	-0.146851	-0.132065	-0.180141	-0.188016	-0.152628	-0.132872	-0.131689	-0.104552	-0.0670375	-0.0663126	-0.0418842	-0.0342376	-0.00754277	0.00453809	0.0202543
-1746	0.0260355	0.02865	0.0182603	0.0187834	0.0159119	0.0186817	0.0188796	0.0167388	0.0152274	0.0126159	0.00904359	0.00525303	0.00846547	0.00942329	0.0220597	0.01616	0.0317249	0.0529608	0.0477211	0.0902219	0.111146			-1746	-0.0245041	-0.0581596	-0.0763236	-0.0755684	-0.126897	-0.115392	-0.146715	-0.132039	-0.180639	-0.188595	-0.152718	-0.132988	-0.132687	-0.105709	-0.0681827	-0.0671981	-0.0425299	-0.0349513	-0.0083178	0.00340044	0.0198448
-1745	0.0263772	0.0288383	0.0182145	0.0187494	0.016072	0.0187843	0.0189764	0.0167118	0.0152045	0.0128057	0.00916937	0.00525972	0.00828145	0.00924736	0.0215384	0.0158805	0.0309401	0.0519141	0.046861	0.0889354	0.110317			-1745	-0.0229164	-0.0568431	-0.0749988	-0.0742719	-0.126328	-0.114859	-0.146573	-0.132012	-0.181122	-0.18915	-0.152803	-0.1331	-0.133679	-0.106855	-0.0693233	-0.0681059	-0.0431828	-0.0356835	-0.00911197	0.00225377	0.0194404
-1744	0.0267307	0.0290291	0.0181764	0.0187209	0.0162474	0.0188886	0.0190745	0.0166861	0.015183	0.0129966	0.00929351	0.00526889	0.00810604	0.00907495	0.0210266	0.0156049	0.0301765	0.0508792	0.0460273	0.0876401	0.109458			-1744	-0.0213155	-0.0555108	-0.0736699	-0.0729612	-0.125746	-0.114309	-0.146424	-0.131984	-0.181588	-0.189681	-0.152886	-0.133209	-0.134667	-0.107991	-0.0704593	-0.0690349	-0.0438447	-0.0364353	-0.00992631	0.00109677	0.0190427
-1743	0.0270957	0.029222	0.0181465	0.0186984	0.0164376	0.0189936	0.0191733	0.0166626	0.0151642	0.0131886	0.00941601	0.00528056	0.00793962	0.00890602	0.0205247	0.0153331	0.0294341	0.0498574	0.0452203	0.0863374	0.108573			-1743	-0.0197028	-0.0541629	-0.0723377	-0.0716383	-0.125152	-0.113741	-0.146268	-0.131955	-0.182036	-0.190188	-0.152965	-0.133316	-0.135651	-0.109114	-0.0715909	-0.0699829	-0.0445181	-0.0372071	-0.0107617	-7.13661e-05	0.0186527
-1742	0.0274723	0.0294166	0.0181256	0.018682	0.0166419	0.0190989	0.0192723	0.0166419	0.0151496	0.0133814	0.00953687	0.00529482	0.00778254	0.00874053	0.0200328	0.0150649	0.0287127	0.0488499	0.0444404	0.0850288	0.10766			-1742	-0.0180797	-0.0528001	-0.0710024	-0.0703058	-0.124544	-0.113154	-0.146105	-0.131923	-0.182466	-0.190669	-0.153044	-0.133421	-0.136632	-0.110227	-0.0727186	-0.070947	-0.0452055	-0.0379982	-0.0116187	-0.00125102	0.0182706
-1741	0.0278601	0.0296128	0.0181142	0.018672	0.0168599	0.0192038	0.019371	0.0166246	0.0151404	0.0135748	0.00965608	0.00531181	0.00763515	0.00857848	0.0195514	0.0148001	0.0280123	0.0478577	0.0436874	0.0837158	0.106723			-1741	-0.0164475	-0.0514225	-0.0696641	-0.0689662	-0.123921	-0.112546	-0.145934	-0.131888	-0.182878	-0.191126	-0.153122	-0.133525	-0.137612	-0.111328	-0.0738429	-0.0719238	-0.0459096	-0.0388076	-0.0124974	-0.00244215	0.0178956
-1740	0.028259	0.0298103	0.0181129	0.0186687	0.0170906	0.0193077	0.0194688	0.0166112	0.0151381	0.0137686	0.00977368	0.00533171	0.00749773	0.00841989	0.0190805	0.0145386	0.0273325	0.0468818	0.0429612	0.0823995	0.105762			-1740	-0.0148074	-0.0500306	-0.0683229	-0.0676224	-0.123283	-0.111919	-0.145756	-0.131849	-0.183271	-0.191557	-0.1532	-0.133628	-0.13859	-0.112419	-0.0749644	-0.0729101	-0.046633	-0.0396332	-0.0133979	-0.00364434	0.0175262
-1739	0.0286688	0.0300087	0.0181224	0.0186724	0.0173333	0.01941	0.0195651	0.016602	0.0151438	0.0139625	0.00988969	0.00535474	0.00737061	0.00826485	0.0186204	0.01428	0.0266731	0.0459232	0.0422613	0.0810812	0.104778			-1739	-0.0131602	-0.0486244	-0.0669785	-0.0662774	-0.122631	-0.111271	-0.145569	-0.131807	-0.183646	-0.191963	-0.153278	-0.133731	-0.139568	-0.113501	-0.0760835	-0.0739025	-0.0473783	-0.0404727	-0.0143193	-0.00485687	0.0171597
-1738	0.029089	0.0302079	0.0181432	0.0186833	0.0175869	0.0195102	0.0196595	0.0165974	0.0151584	0.0141565	0.0100042	0.00538119	0.00725407	0.0081134	0.018171	0.0140241	0.0260339	0.0449825	0.0415871	0.079762	0.103772			-1738	-0.0115069	-0.0472041	-0.0656304	-0.0649347	-0.121963	-0.110602	-0.145375	-0.13176	-0.184002	-0.192344	-0.153356	-0.133834	-0.140547	-0.114575	-0.0772009	-0.0748979	-0.0481481	-0.0413233	-0.0152603	-0.00607885	0.0167927
-1737	0.0295195	0.0304076	0.0181757	0.0187018	0.0178505	0.019608	0.0197514	0.0165977	0.0151829	0.0143502	0.0101172	0.00541137	0.00714835	0.00796561	0.0177324	0.0137708	0.0254145	0.0440604	0.0409381	0.0784429	0.102747			-1737	-0.00984787	-0.0457698	-0.064278	-0.0635976	-0.121279	-0.109911	-0.145173	-0.131708	-0.184339	-0.192699	-0.153436	-0.133938	-0.141527	-0.115643	-0.0783171	-0.0758936	-0.0489445	-0.0421824	-0.0162191	-0.00730922	0.0164212
-1736	0.0299599	0.0306076	0.0182207	0.0187282	0.0181228	0.0197028	0.0198403	0.0166031	0.015218	0.0145434	0.0102289	0.0054456	0.00705364	0.00782156	0.0173044	0.0135198	0.0248144	0.0431576	0.0403135	0.0771247	0.101702			-1736	-0.00818323	-0.0443215	-0.0629207	-0.0622697	-0.12058	-0.109199	-0.144964	-0.131652	-0.184657	-0.19303	-0.153517	-0.134043	-0.14251	-0.116706	-0.0794329	-0.0768869	-0.0497691	-0.0430473	-0.0171935	-0.00854685	0.016041
-1735	0.0304099	0.0308079	0.0182785	0.0187627	0.0184027	0.0197945	0.0199255	0.0166136	0.0152642	0.014736	0.0103393	0.00548426	0.00697011	0.00768131	0.016887	0.0132708	0.0242334	0.0422745	0.0397123	0.0758085	0.100639			-1735	-0.00651307	-0.0428591	-0.0615576	-0.0609546	-0.119865	-0.108464	-0.144748	-0.131589	-0.184956	-0.193336	-0.153599	-0.134148	-0.143496	-0.117766	-0.0805488	-0.0778756	-0.0506231	-0.0439157	-0.0181814	-0.00979043	0.0156473
-1734	0.0308692	0.0310081	0.0183495	0.0188057	0.0186889	0.0198827	0.0200067	0.0166293	0.015322	0.0149278	0.0104487	0.0055277	0.00689786	0.00754492	0.0164798	0.0130236	0.0236709	0.0414114	0.0391335	0.0744951	0.0995599			-1734	-0.00483729	-0.0413827	-0.0601879	-0.0596556	-0.119134	-0.107707	-0.144524	-0.131521	-0.185236	-0.193618	-0.153683	-0.134254	-0.144486	-0.118824	-0.0816653	-0.0788583	-0.0515072	-0.0447855	-0.0191801	-0.0110385	0.015235
-1733	0.0313374	0.0312084	0.0184343	0.0188575	0.0189801	0.0199672	0.0200835	0.0166502	0.0153913	0.0151184	0.0105571	0.00557632	0.00683695	0.00741243	0.0160828	0.0127779	0.0231265	0.0405683	0.0385759	0.0731855	0.0984647			-1733	-0.00315569	-0.0398923	-0.0588106	-0.058376	-0.118388	-0.106926	-0.144295	-0.131447	-0.185497	-0.193877	-0.15377	-0.134361	-0.14548	-0.119882	-0.0827828	-0.0798343	-0.0524216	-0.0456555	-0.0201875	-0.0122892	0.014799
-1732	0.0318142	0.0314085	0.0185331	0.0189184	0.0192748	0.0200478	0.0201555	0.0166763	0.0154722	0.0153076	0.0106646	0.00563051	0.00678743	0.00728388	0.0156955	0.0125336	0.0225997	0.0397453	0.0380382	0.0718806	0.0973547			-1732	-0.00146792	-0.0383875	-0.0574247	-0.0571188	-0.117627	-0.106122	-0.144059	-0.131366	-0.185739	-0.194112	-0.153859	-0.134469	-0.146478	-0.12094	-0.0839015	-0.0808036	-0.053366	-0.046525	-0.0212019	-0.0135408	0.0143347
-1731	0.0322991	0.0316085	0.0186464	0.0189888	0.0195717	0.0201245	0.0202223	0.0167073	0.0155646	0.0154952	0.0107715	0.00569062	0.00674933	0.00715934	0.0153177	0.0122905	0.0220899	0.0389422	0.0375192	0.0705814	0.0962309			-1731	0.000226424	-0.0368684	-0.0560294	-0.0558865	-0.116851	-0.105294	-0.143817	-0.131279	-0.185963	-0.194325	-0.15395	-0.134579	-0.147481	-0.121999	-0.0850212	-0.0817668	-0.0543397	-0.0473946	-0.0222216	-0.0147914	0.0138385
-1730	0.0327919	0.0318085	0.0187743	0.019069	0.0198693	0.0201972	0.0202838	0.0167433	0.0156679	0.0156809	0.0108778	0.005757	0.0067227	0.00703879	0.0149489	0.0120485	0.0215967	0.0381586	0.0370176	0.0692888	0.0950944			-1730	0.00192778	-0.0353345	-0.054624	-0.0546815	-0.116059	-0.104443	-0.143569	-0.131186	-0.186169	-0.194517	-0.154043	-0.134689	-0.148488	-0.123058	-0.0861416	-0.082725	-0.0553413	-0.0482658	-0.0232454	-0.0160384	0.0133078
-1729	0.0332922	0.0320084	0.0189172	0.0191594	0.0201661	0.020266	0.0203399	0.0167841	0.0157815	0.0158644	0.0109838	0.00582993	0.00670758	0.0069222	0.0145889	0.0118075	0.0211194	0.0373939	0.036532	0.0680039	0.0939461			-1729	0.00363658	-0.0337854	-0.0532078	-0.0535054	-0.115253	-0.103569	-0.143315	-0.131085	-0.186356	-0.194688	-0.154138	-0.1348	-0.149498	-0.124117	-0.0872624	-0.0836795	-0.0563691	-0.0491404	-0.0242722	-0.0172795	0.0127407
-1728	0.0337997	0.0322085	0.0190753	0.0192602	0.0204607	0.0203309	0.0203903	0.0168296	0.0159048	0.0160453	0.0110897	0.00590971	0.00670399	0.00680956	0.0142373	0.0115671	0.0206575	0.0366475	0.0360611	0.0667277	0.0927871			-1728	0.00535322	-0.032221	-0.0517806	-0.0523595	-0.114432	-0.102672	-0.143055	-0.130979	-0.186525	-0.194839	-0.154235	-0.134912	-0.150512	-0.125175	-0.0883826	-0.0846322	-0.0574208	-0.0500208	-0.0253013	-0.0185119	0.0121364
-1727	0.0343139	0.0324088	0.0192486	0.0193719	0.0207517	0.0203923	0.020435	0.0168794	0.0160367	0.0162235	0.0111957	0.00599657	0.00671199	0.00670079	0.0138936	0.0113275	0.0202102	0.0359186	0.0356036	0.0654612	0.0916185			-1727	0.00707816	-0.0306406	-0.0503421	-0.0512447	-0.113596	-0.101753	-0.142788	-0.130866	-0.186677	-0.19497	-0.154333	-0.135023	-0.15153	-0.126231	-0.0895013	-0.0855846	-0.0584938	-0.0509101	-0.0263323	-0.0197327	0.0114953
-1726	0.0348346	0.0326097	0.0194373	0.0194947	0.0210376	0.0204503	0.020474	0.0169337	0.0161763	0.0163985	0.011302	0.00609071	0.00673159	0.0065958	0.0135576	0.0110887	0.0197769	0.0352065	0.0351583	0.0642053	0.0904411			-1726	0.00881173	-0.029044	-0.0488929	-0.0501613	-0.112746	-0.100811	-0.142515	-0.130746	-0.186812	-0.195083	-0.154433	-0.135135	-0.152549	-0.127284	-0.0906173	-0.0865386	-0.0595853	-0.0518114	-0.0273647	-0.0209384	0.0108189
-1725	0.0353615	0.0328113	0.0196415	0.0196289	0.0213171	0.0205052	0.0205073	0.016992	0.0163224	0.01657	0.0114089	0.00619228	0.00676283	0.00649444	0.0132288	0.0108507	0.0193569	0.0345101	0.034724	0.0629609	0.089256			-1725	0.0105542	-0.0274307	-0.0474333	-0.0491088	-0.11188	-0.0998475	-0.142235	-0.130619	-0.18693	-0.195179	-0.154534	-0.135247	-0.15357	-0.12833	-0.0917298	-0.0874959	-0.0606921	-0.0527278	-0.0283988	-0.0221257	0.0101096
-1724	0.0358942	0.0330139	0.019861	0.0197749	0.021589	0.0205574	0.0205349	0.0170544	0.0164739	0.0167377	0.0115167	0.00630136	0.00680574	0.00639658	0.012907	0.0106136	0.0189495	0.0338286	0.0342996	0.0617288	0.0880643			-1724	0.0123057	-0.0258006	-0.0459647	-0.0480867	-0.110999	-0.0988629	-0.141948	-0.130485	-0.187031	-0.195258	-0.154636	-0.13536	-0.15459	-0.129368	-0.0928376	-0.0884578	-0.0618112	-0.0536625	-0.029435	-0.0232915	0.00937079
-1723	0.0364324	0.033218	0.0200958	0.019933	0.0218522	0.0206072	0.020557	0.0171208	0.0166294	0.0169014	0.0116257	0.006418	0.00686032	0.00630209	0.0125918	0.0103777	0.0185541	0.0331608	0.0338841	0.06051	0.0868666			-1723	0.0140662	-0.0241535	-0.0444885	-0.0470939	-0.110103	-0.0978577	-0.141653	-0.130345	-0.187118	-0.195321	-0.154738	-0.135473	-0.155608	-0.130394	-0.0939397	-0.0894259	-0.0629401	-0.0546182	-0.0304738	-0.0244332	0.00860634
-1722	0.0369759	0.0334239	0.0203458	0.0201035	0.0221055	0.0206551	0.0205736	0.0171911	0.0167877	0.0170606	0.0117363	0.00654217	0.00692654	0.00621088	0.0122829	0.0101431	0.0181699	0.0325058	0.0334765	0.0593053	0.0856638			-1722	0.0158355	-0.0224898	-0.0430066	-0.0461288	-0.109191	-0.0968323	-0.141349	-0.130198	-0.187189	-0.195368	-0.154841	-0.135586	-0.156624	-0.131406	-0.0950352	-0.0904013	-0.0640766	-0.0555974	-0.0315158	-0.0255482	0.00782085
-1721	0.0375244	0.0336321	0.0206108	0.0202865	0.022348	0.0207016	0.0205848	0.0172652	0.0169474	0.0172151	0.0118488	0.00667384	0.0070044	0.00612286	0.0119802	0.00991005	0.0177962	0.0318625	0.0330759	0.0581153	0.0844565			-1721	0.0176134	-0.0208099	-0.041521	-0.0451897	-0.108264	-0.0957869	-0.141036	-0.130045	-0.187246	-0.195401	-0.154943	-0.1357	-0.157634	-0.1324	-0.0961233	-0.0913849	-0.0652188	-0.056602	-0.0325617	-0.0266351	0.00701938
-1720	0.0380777	0.033843	0.0208905	0.0204824	0.0225789	0.0207471	0.0205907	0.017343	0.0171074	0.0173645	0.0119636	0.0068129	0.0070939	0.00603794	0.0116836	0.00967871	0.0174322	0.0312299	0.0326813	0.0569409	0.0832453			-1720	0.0193992	-0.0191144	-0.040034	-0.0442743	-0.107321	-0.0947218	-0.140713	-0.129885	-0.187288	-0.195419	-0.155044	-0.135813	-0.158639	-0.133374	-0.0972035	-0.0923774	-0.0663655	-0.0576332	-0.0336125	-0.027693	0.00620712
-1719	0.0386354	0.0340571	0.0211847	0.0206913	0.0227975	0.0207921	0.0205916	0.0174246	0.0172663	0.0175088	0.0120812	0.00695923	0.00719503	0.00595606	0.0113931	0.00944933	0.0170774	0.030607	0.0322919	0.0557826	0.0820308			-1719	0.0211922	-0.0174042	-0.0385483	-0.0433801	-0.106362	-0.0936373	-0.140379	-0.129719	-0.187317	-0.195424	-0.155144	-0.135926	-0.159635	-0.134326	-0.0982753	-0.0933792	-0.067516	-0.0586916	-0.0346688	-0.0287217	0.00538886
-1718	0.0391975	0.034275	0.0214931	0.0209135	0.0230032	0.020837	0.0205876	0.0175099	0.0174229	0.0176475	0.012202	0.00711265	0.0073078	0.00587716	0.0111086	0.00922209	0.0167311	0.0299929	0.0319072	0.0546412	0.0808134			-1718	0.0229915	-0.0156802	-0.0370662	-0.0425044	-0.105387	-0.092534	-0.140034	-0.129547	-0.187332	-0.195415	-0.155242	-0.136039	-0.160623	-0.135253	-0.0993388	-0.0943903	-0.0686701	-0.0597773	-0.0357319	-0.029722	0.00456855
-1717	0.0397636	0.0344973	0.0218153	0.0211491	0.0231954	0.0208824	0.0205788	0.0175989	0.0175762	0.0177806	0.0123265	0.00727295	0.0074322	0.00580122	0.0108302	0.00899718	0.0163929	0.0293869	0.0315263	0.0535171	0.0795938			-1717	0.024796	-0.0139437	-0.0355902	-0.0416445	-0.104395	-0.0914124	-0.139676	-0.129369	-0.187336	-0.195393	-0.155339	-0.136151	-0.161601	-0.136153	-0.100394	-0.0954102	-0.0698284	-0.0608899	-0.036803	-0.0306949	0.00374947
-1716	0.0403336	0.0347246	0.0221509	0.0213984	0.0233738	0.0209286	0.0205654	0.0176914	0.0177252	0.0179078	0.0124551	0.00743991	0.00756823	0.00572822	0.0105579	0.00877482	0.016062	0.0287882	0.0311489	0.0524109	0.0783723			-1716	0.0266047	-0.0121958	-0.0341225	-0.0407975	-0.103385	-0.0902732	-0.139305	-0.129186	-0.187327	-0.195359	-0.155433	-0.136263	-0.162569	-0.137026	-0.101441	-0.0964384	-0.0709915	-0.0620283	-0.0378836	-0.0316426	0.00293409
-1715	0.0409074	0.0349575	0.0224996	0.0216614	0.0235383	0.0209759	0.0205478	0.0177875	0.017869	0.018029	0.0125884	0.00761327	0.00771583	0.00565817	0.0102921	0.00855521	0.0157381	0.0281963	0.0307743	0.0513231	0.0771492			-1715	0.0284164	-0.010438	-0.0326652	-0.0399607	-0.102358	-0.089117	-0.138921	-0.128998	-0.187307	-0.195311	-0.155524	-0.136375	-0.163525	-0.137869	-0.10248	-0.097474	-0.0721608	-0.0631913	-0.0389753	-0.0325675	0.00212409
-1714	0.0414848	0.0351967	0.0228608	0.0219382	0.0236886	0.0210248	0.020526	0.0178869	0.018007	0.018144	0.0127267	0.00779277	0.00787491	0.00559112	0.0100329	0.00833856	0.0154206	0.0276109	0.030402	0.0502541	0.0759251			-1714	0.03023	-0.0086717	-0.0312199	-0.0391312	-0.101312	-0.0879442	-0.138522	-0.128805	-0.187276	-0.195252	-0.155613	-0.136486	-0.164469	-0.138681	-0.103512	-0.0985163	-0.073338	-0.0643771	-0.0400792	-0.0334728	0.00132022
-1713	0.0420656	0.0354428	0.0232342	0.022229	0.0238248	0.0210754	0.0205003	0.0179896	0.0181384	0.0182527	0.0128704	0.00797814	0.00804538	0.0055272	0.00978059	0.00812509	0.0151092	0.0270317	0.0300317	0.0492043	0.0747002			-1713	0.0320442	-0.00689843	-0.0297879	-0.0383063	-0.100247	-0.0867551	-0.138108	-0.128607	-0.187235	-0.195179	-0.155697	-0.136597	-0.165401	-0.139462	-0.104537	-0.0995644	-0.0745249	-0.0655838	-0.0411964	-0.0343616	0.000522164
-1712	0.0426498	0.0356967	0.0236192	0.0225339	0.0239471	0.021128	0.0204712	0.0180955	0.0182631	0.0183551	0.01302	0.0081691	0.00822711	0.00546651	0.00953532	0.00791503	0.0148034	0.0264587	0.0296629	0.048174	0.0734752			-1712	0.0338582	-0.00511958	-0.0283704	-0.0374834	-0.0991624	-0.0855501	-0.137678	-0.128405	-0.187183	-0.195093	-0.155778	-0.136707	-0.16632	-0.140211	-0.105555	-0.100617	-0.0757238	-0.0668094	-0.0423269	-0.0352376	-0.000271197
-1711	0.043237	0.0359589	0.0240154	0.0228528	0.0240558	0.0211827	0.0204389	0.0182045	0.0183805	0.0184509	0.0131758	0.00836535	0.00841992	0.0054092	0.0092974	0.00770865	0.014503	0.0258918	0.0292952	0.0471636	0.0722505			-1711	0.0356711	-0.00333634	-0.0269679	-0.0366602	-0.098057	-0.0843293	-0.13723	-0.128198	-0.18712	-0.194994	-0.155855	-0.136816	-0.167226	-0.140927	-0.106567	-0.101674	-0.0769367	-0.0680518	-0.0434702	-0.0361044	-0.0010616
-1710	0.0438274	0.0362303	0.0244223	0.0231858	0.0241513	0.0212395	0.0204038	0.0183163	0.0184908	0.0185402	0.0133381	0.00856662	0.00862362	0.00535536	0.00906711	0.00750621	0.0142077	0.0253311	0.0289283	0.0461733	0.0710267			-1710	0.0374821	-0.0015497	-0.0255808	-0.0358346	-0.0969303	-0.0830927	-0.136765	-0.127986	-0.187047	-0.194881	-0.155928	-0.136924	-0.168119	-0.141612	-0.107572	-0.102732	-0.0781654	-0.0693094	-0.044625	-0.0369649	-0.00185131
-1709	0.0444207	0.0365117	0.0248393	0.023533	0.0242341	0.0212985	0.0203663	0.0184308	0.0185939	0.0186229	0.0135072	0.00877265	0.00883793	0.00530511	0.00884469	0.00730796	0.0139173	0.0247769	0.0285621	0.0452033	0.0698044			-1709	0.0392909	0.000239647	-0.0242087	-0.0350047	-0.0957816	-0.0818407	-0.136281	-0.127771	-0.186964	-0.194752	-0.155998	-0.137031	-0.168998	-0.142265	-0.108571	-0.103792	-0.0794112	-0.0705807	-0.0457894	-0.0378215	-0.00264292
-1708	0.0450168	0.0368037	0.025266	0.0238942	0.0243049	0.0213595	0.0203269	0.0185476	0.01869	0.0186991	0.0136831	0.00898315	0.00906254	0.00525856	0.00863033	0.00711411	0.0136315	0.0242295	0.0281964	0.0442538	0.0685843			-1708	0.0410971	0.00203123	-0.022851	-0.0341692	-0.0946099	-0.0805738	-0.135777	-0.127552	-0.186871	-0.194608	-0.156063	-0.137139	-0.169863	-0.142887	-0.109563	-0.104852	-0.0806753	-0.0718647	-0.0469613	-0.0386761	-0.00343885
-1707	0.0456158	0.0371071	0.025702	0.0242695	0.0243646	0.0214223	0.0202859	0.0186666	0.0187795	0.0187688	0.0138662	0.00919784	0.00929706	0.00521586	0.00842419	0.00692483	0.0133501	0.0236895	0.027831	0.0433249	0.0673671			-1707	0.0429009	0.00382485	-0.0215065	-0.033327	-0.0934144	-0.0792925	-0.135254	-0.12733	-0.186768	-0.194448	-0.156124	-0.137246	-0.170713	-0.143479	-0.110547	-0.10591	-0.0819577	-0.0731604	-0.0481382	-0.0395301	-0.0042414
-1706	0.0462174	0.0374227	0.0261466	0.0246588	0.0244138	0.0214868	0.0202439	0.0187874	0.0188629	0.0188323	0.0140563	0.00941641	0.00954103	0.00517714	0.00822642	0.00674027	0.0130731	0.0231573	0.0274659	0.0424169	0.0661534			-1706	0.0447023	0.00562054	-0.0201739	-0.0324773	-0.0921942	-0.0779977	-0.13471	-0.127105	-0.186654	-0.194271	-0.156183	-0.137354	-0.171548	-0.14404	-0.111524	-0.106966	-0.0832583	-0.074467	-0.0493176	-0.0403847	-0.00505246
-1705	0.0468216	0.0377513	0.0265996	0.0250618	0.0244537	0.0215527	0.0202013	0.0189098	0.0189409	0.0188898	0.0142535	0.0096386	0.00979396	0.00514253	0.00803715	0.00656052	0.0128002	0.0226335	0.0271008	0.0415298	0.0649441			-1705	0.0465018	0.00741862	-0.0188513	-0.0316198	-0.0909487	-0.0766899	-0.134145	-0.126877	-0.186529	-0.194078	-0.156239	-0.137463	-0.172367	-0.144573	-0.112493	-0.108019	-0.0845763	-0.0757841	-0.0504972	-0.0412399	-0.00587312
-1704	0.0474285	0.0380934	0.0270604	0.0254786	0.0244853	0.0216196	0.0201585	0.0190335	0.0190141	0.0189417	0.0144577	0.00986412	0.0100553	0.00511218	0.00785652	0.00638566	0.0125314	0.0221188	0.0267358	0.0406638	0.06374			-1704	0.0483005	0.00921975	-0.0175366	-0.0307545	-0.0896771	-0.07537	-0.133558	-0.126646	-0.186393	-0.193868	-0.156292	-0.137572	-0.173171	-0.145078	-0.113452	-0.109068	-0.08591	-0.0771111	-0.0516746	-0.0420955	-0.00670393
-1703	0.0480378	0.0384499	0.0275286	0.025909	0.0245097	0.0216872	0.0201162	0.0191581	0.0190833	0.0189884	0.0146686	0.0100927	0.0103245	0.00508625	0.00768456	0.00621584	0.0122666	0.0216136	0.0263708	0.0398191	0.0625421			-1703	0.0500992	0.011025	-0.0162272	-0.0298819	-0.0883789	-0.0740388	-0.132951	-0.126412	-0.186243	-0.19364	-0.156345	-0.137683	-0.173959	-0.145556	-0.1144	-0.110113	-0.0872575	-0.0784474	-0.0528482	-0.0429505	-0.00754516
-1702	0.0486497	0.0388214	0.028004	0.0263526	0.0245279	0.0217551	0.0200746	0.0192833	0.0191494	0.0190305	0.0148861	0.010324	0.0106009	0.0050649	0.00752126	0.00605119	0.012006	0.0211188	0.0260058	0.0389959	0.0613513			-1702	0.0518991	0.0128356	-0.0149203	-0.0290029	-0.0870537	-0.0726971	-0.132321	-0.126175	-0.186081	-0.193394	-0.156396	-0.137796	-0.174731	-0.14601	-0.115338	-0.111153	-0.0886162	-0.0797928	-0.0540167	-0.0438036	-0.00839694
-1701	0.0492641	0.0392085	0.028486	0.0268093	0.0245413	0.0218229	0.0200342	0.0194087	0.0192133	0.0190686	0.0151098	0.0105579	0.0108838	0.0050483	0.0073666	0.00589183	0.0117495	0.0206347	0.0256408	0.0381945	0.0601687			-1701	0.0537015	0.0146528	-0.0136129	-0.0281187	-0.0857013	-0.0713456	-0.13167	-0.125934	-0.185905	-0.193131	-0.156447	-0.137909	-0.175487	-0.146441	-0.116262	-0.112187	-0.0899831	-0.0811464	-0.0551798	-0.0446527	-0.00925899
-1700	0.0498809	0.039612	0.0289744	0.0272788	0.0245509	0.0218902	0.0199955	0.0195338	0.0192758	0.0191035	0.0153394	0.010794	0.0111723	0.00503663	0.00722054	0.00573782	0.0114972	0.0201619	0.0252756	0.0374149	0.0589952			-1700	0.055508	0.016478	-0.0123019	-0.0272308	-0.0843218	-0.069985	-0.130997	-0.125688	-0.185715	-0.19285	-0.156499	-0.138025	-0.176227	-0.146852	-0.117172	-0.113216	-0.0913551	-0.0825076	-0.0563382	-0.0454959	-0.0101307
-1699	0.0505001	0.0400323	0.0294689	0.0277608	0.0245581	0.0219566	0.0199587	0.019658	0.0193378	0.019136	0.0155745	0.0110321	0.0114658	0.00503002	0.00708303	0.00558924	0.0112492	0.0197006	0.0249102	0.0366576	0.0578319			-1699	0.0573202	0.0183123	-0.0109842	-0.0263407	-0.0829152	-0.0686162	-0.130303	-0.125438	-0.185511	-0.192551	-0.156551	-0.138142	-0.176952	-0.147243	-0.118068	-0.11424	-0.0927288	-0.0838755	-0.0574929	-0.0463308	-0.0110112
-1698	0.0511219	0.0404701	0.0299692	0.028255	0.024564	0.0220216	0.0199243	0.019781	0.0194002	0.0191668	0.0158146	0.0112719	0.0117632	0.0050286	0.00695393	0.00544618	0.0110057	0.0192512	0.0245444	0.0359225	0.0566799			-1698	0.0591395	0.0201571	-0.00965644	-0.0254501	-0.081482	-0.0672397	-0.129587	-0.125181	-0.185292	-0.192233	-0.156603	-0.138261	-0.17766	-0.147617	-0.118946	-0.115258	-0.0941007	-0.0852492	-0.0586455	-0.0471549	-0.0118995
-1697	0.051746	0.0409259	0.0304752	0.0287608	0.0245699	0.0220851	0.0198924	0.0199021	0.0194637	0.0191968	0.0160591	0.0115131	0.0120635	0.0050325	0.00683311	0.00530871	0.0107666	0.0188138	0.0241782	0.0352098	0.0555402			-1697	0.0609672	0.0220136	-0.00831551	-0.0245608	-0.0800227	-0.0658564	-0.128852	-0.124919	-0.185058	-0.191897	-0.156656	-0.138382	-0.178353	-0.147976	-0.119807	-0.116272	-0.0954678	-0.0866276	-0.0597981	-0.0479653	-0.0127949
-1696	0.0523727	0.0414001	0.0309864	0.0292781	0.024577	0.0221466	0.0198632	0.0200207	0.0195289	0.0192267	0.0163075	0.0117556	0.0123659	0.00504181	0.00672041	0.00517694	0.0105323	0.0183885	0.0238114	0.0345196	0.0544137			-1696	0.0628044	0.0238829	-0.0069584	-0.0236749	-0.0785379	-0.0644664	-0.128095	-0.124649	-0.184809	-0.191543	-0.156708	-0.138506	-0.179031	-0.14832	-0.120647	-0.117282	-0.0968274	-0.0880098	-0.0609529	-0.0487594	-0.0136963
-1695	0.0530018	0.0418932	0.0315029	0.0298062	0.0245865	0.022206	0.0198369	0.0201364	0.0195963	0.0192573	0.0165592	0.0119989	0.0126692	0.00505661	0.00661563	0.00505096	0.0103029	0.0179752	0.023444	0.0338519	0.0533013			-1695	0.0646519	0.0257657	-0.00558229	-0.0227942	-0.0770285	-0.06307	-0.127319	-0.12437	-0.184544	-0.191171	-0.156761	-0.138631	-0.179693	-0.148652	-0.121466	-0.11829	-0.098177	-0.0893947	-0.0621121	-0.0495348	-0.0146036
-1694	0.0536335	0.0424057	0.0320244	0.0303449	0.0245995	0.0222631	0.0198137	0.0202484	0.0196664	0.0192893	0.0168135	0.0122428	0.0129724	0.00507697	0.00651856	0.0049309	0.0100785	0.0175738	0.0230756	0.0332067	0.0522038			-1694	0.0665104	0.0276623	-0.00418459	-0.0219205	-0.0754955	-0.0616668	-0.126523	-0.124082	-0.184264	-0.19078	-0.156813	-0.138759	-0.180342	-0.148972	-0.122261	-0.119295	-0.0995147	-0.0907809	-0.0632781	-0.050289	-0.015517
-1693	0.0542679	0.0429377	0.0325507	0.0308935	0.0246172	0.0223177	0.0197934	0.0203563	0.0197393	0.0193232	0.0170696	0.012487	0.0132745	0.00510293	0.00642898	0.00481687	0.00985924	0.0171839	0.0227063	0.032584	0.0511222			-1693	0.0683803	0.0295728	-0.00276292	-0.0210555	-0.0739397	-0.0602564	-0.125708	-0.123783	-0.183969	-0.190372	-0.156865	-0.138889	-0.180976	-0.149283	-0.123032	-0.120301	-0.100839	-0.092167	-0.0644527	-0.0510201	-0.0164373
-1692	0.0549048	0.0434897	0.0330819	0.0314516	0.0246407	0.0223699	0.0197763	0.0204593	0.0198151	0.0193598	0.0173268	0.0127313	0.0135742	0.00513453	0.00634668	0.00470902	0.00964507	0.0168055	0.0223358	0.0319838	0.050057			-1692	0.0702617	0.0314966	-0.0013153	-0.0202004	-0.0723623	-0.0588383	-0.124873	-0.123472	-0.183658	-0.189944	-0.156915	-0.139022	-0.181595	-0.149584	-0.123777	-0.121307	-0.102148	-0.0935519	-0.0656377	-0.0517264	-0.0173658
-1691	0.0555446	0.0440619	0.0336177	0.0320187	0.024671	0.0224196	0.0197621	0.020557	0.0198936	0.0193994	0.0175844	0.0129753	0.0138705	0.00517181	0.00627148	0.00460751	0.00943608	0.0164381	0.021964	0.0314057	0.049009			-1691	0.0721544	0.0334331	0.000159776	-0.0193565	-0.0707643	-0.0574114	-0.124018	-0.123148	-0.183331	-0.189498	-0.156965	-0.139157	-0.1822	-0.149877	-0.124496	-0.122315	-0.103442	-0.0949342	-0.0668341	-0.052407	-0.018304
-1690	0.0561871	0.0446544	0.0341581	0.0325942	0.024709	0.0224671	0.019751	0.0206487	0.0199748	0.0194425	0.0178415	0.0132187	0.0141621	0.00521482	0.00620319	0.00451248	0.00923222	0.0160812	0.0215906	0.0308497	0.0479786			-1690	0.0740578	0.035381	0.00166339	-0.0185246	-0.0691468	-0.0559746	-0.123145	-0.122811	-0.182987	-0.189032	-0.157012	-0.139294	-0.182791	-0.150161	-0.125187	-0.123325	-0.10472	-0.0963126	-0.0680426	-0.0530611	-0.0192539
-1689	0.0568326	0.0452674	0.0347032	0.0331777	0.0247557	0.0225124	0.0197427	0.0207339	0.0200582	0.0194893	0.0180973	0.0134613	0.014448	0.00526362	0.00614166	0.00442399	0.00903343	0.0157346	0.0212155	0.0303154	0.0469665			-1689	0.0759713	0.037339	0.00319602	-0.0177054	-0.0675107	-0.0545267	-0.122252	-0.122459	-0.182625	-0.188545	-0.157058	-0.139433	-0.183367	-0.150437	-0.125852	-0.124339	-0.105983	-0.097686	-0.0692628	-0.053689	-0.020218
-1688	0.0574812	0.045901	0.0352527	0.0337686	0.0248118	0.0225558	0.0197372	0.020812	0.0201434	0.0195401	0.018351	0.0137027	0.0147269	0.00531823	0.00608676	0.00434212	0.0088396	0.0153975	0.0208387	0.0298024	0.0459728			-1688	0.077894	0.0393053	0.0047575	-0.0168994	-0.0658569	-0.0530665	-0.121339	-0.12209	-0.182244	-0.188038	-0.157102	-0.139575	-0.183928	-0.150705	-0.126491	-0.125358	-0.10723	-0.0990531	-0.0704942	-0.054291	-0.021199
-1687	0.0581329	0.0465553	0.0358068	0.0343664	0.0248782	0.0225977	0.0197345	0.0208826	0.0202297	0.019595	0.0186016	0.0139426	0.0149977	0.00537866	0.00603842	0.00426693	0.00865061	0.0150695	0.02046	0.0293101	0.0449981			-1687	0.079825	0.0412779	0.00634704	-0.0161065	-0.0641857	-0.051593	-0.120406	-0.121705	-0.181843	-0.187508	-0.157143	-0.139718	-0.184474	-0.150964	-0.127105	-0.126382	-0.108463	-0.100413	-0.0717353	-0.0548685	-0.0221999
-1686	0.0587879	0.0472301	0.0363655	0.0349704	0.0249555	0.0226382	0.0197342	0.0209452	0.0203165	0.0196539	0.0188483	0.0141807	0.0152593	0.00544491	0.00599659	0.00419847	0.00846637	0.0147501	0.0200791	0.028838	0.0440427			-1686	0.0817631	0.0432549	0.00796327	-0.0153263	-0.0624976	-0.0501055	-0.119454	-0.121302	-0.181421	-0.186957	-0.157181	-0.139862	-0.185006	-0.151216	-0.127695	-0.127411	-0.109683	-0.101764	-0.072984	-0.0554231	-0.0232237
-1685	0.0594463	0.0479254	0.0369286	0.0355802	0.0250442	0.0226779	0.0197364	0.0209992	0.0204029	0.0197168	0.0190901	0.0144167	0.0155106	0.00551702	0.00596123	0.00413676	0.00828679	0.0144388	0.0196961	0.0283855	0.0431069			-1685	0.0837071	0.0452341	0.0096044	-0.0145579	-0.0607924	-0.0486035	-0.118481	-0.120879	-0.180977	-0.186382	-0.157217	-0.140009	-0.185524	-0.15146	-0.128263	-0.128446	-0.110889	-0.103107	-0.0742376	-0.0559566	-0.0242727
-1684	0.0601083	0.048641	0.0374964	0.0361952	0.025145	0.0227172	0.019741	0.0210445	0.0204879	0.0197835	0.0193261	0.0146502	0.0157506	0.00559498	0.00593239	0.00408174	0.00811174	0.014135	0.0193108	0.0279519	0.0421907			-1684	0.0856557	0.0472136	0.0112682	-0.0138	-0.0590701	-0.0470864	-0.117488	-0.120437	-0.18051	-0.185783	-0.157249	-0.140156	-0.186028	-0.151698	-0.12881	-0.129484	-0.112083	-0.104438	-0.0754929	-0.0564717	-0.0253489
-1683	0.060774	0.0493769	0.0380686	0.0368148	0.0252581	0.0227565	0.0197477	0.0210805	0.0205706	0.0198536	0.0195554	0.0148809	0.0159785	0.00567881	0.0059102	0.00403336	0.00794114	0.0138385	0.0189234	0.0275364	0.0412943			-1683	0.0876076	0.0491915	0.0129521	-0.0130511	-0.0573307	-0.045554	-0.116473	-0.119973	-0.180019	-0.18516	-0.157277	-0.140305	-0.186518	-0.15193	-0.129339	-0.130525	-0.113265	-0.105758	-0.0767466	-0.0569714	-0.0264534
-1682	0.0614436	0.0501327	0.0386455	0.0374385	0.0253841	0.0227964	0.0197566	0.0211072	0.0206498	0.0199268	0.0197771	0.0151085	0.0161935	0.00576852	0.00589481	0.00399154	0.00777493	0.0135487	0.0185339	0.0271381	0.0404174			-1682	0.0895616	0.0511663	0.0146531	-0.012309	-0.055574	-0.044006	-0.115437	-0.119487	-0.179503	-0.184511	-0.157301	-0.140453	-0.186996	-0.152158	-0.129851	-0.131568	-0.114434	-0.107066	-0.0779953	-0.057459	-0.0275868
-1681	0.0621171	0.0509082	0.0392269	0.0380658	0.0255231	0.0228373	0.0197676	0.0211244	0.0207244	0.0200026	0.0199903	0.0153328	0.0163948	0.00586411	0.00588639	0.00395619	0.00761306	0.0132653	0.0181423	0.0267562	0.0395598			-1681	0.0915166	0.0531368	0.016368	-0.0115709	-0.0537998	-0.0424426	-0.114378	-0.118978	-0.178962	-0.183837	-0.157319	-0.140601	-0.187461	-0.152382	-0.13035	-0.13261	-0.11559	-0.108362	-0.079236	-0.0579381	-0.0287492
-1680	0.0627947	0.0517031	0.039813	0.0386962	0.0256754	0.0228798	0.0197807	0.0211321	0.0207934	0.0200807	0.0201943	0.0155534	0.016582	0.00596557	0.00588513	0.00392719	0.00745547	0.0129881	0.0177488	0.0263896	0.0387211			-1680	0.0934717	0.055102	0.0180934	-0.0108338	-0.0520078	-0.0408639	-0.113297	-0.118446	-0.178396	-0.183136	-0.15733	-0.140749	-0.187915	-0.152603	-0.130836	-0.13365	-0.116734	-0.109646	-0.0804666	-0.0584127	-0.0299404
-1679	0.0634765	0.052517	0.0404037	0.0393293	0.0258411	0.0229245	0.0197959	0.0211303	0.0208557	0.0201605	0.0203881	0.0157701	0.0167546	0.00607289	0.00589122	0.00390436	0.00730209	0.0127168	0.0173538	0.0260375	0.0379012			-1679	0.0954261	0.0570617	0.0198259	-0.0100943	-0.050198	-0.0392705	-0.112192	-0.11789	-0.177804	-0.182408	-0.157334	-0.140896	-0.188359	-0.152824	-0.131311	-0.134686	-0.117863	-0.110916	-0.0816853	-0.0588869	-0.0311595
-1678	0.0641626	0.0533496	0.0409991	0.0399644	0.0260202	0.0229719	0.0198133	0.0211192	0.0209102	0.0202414	0.0205711	0.0159826	0.0169122	0.00618606	0.00590484	0.00388756	0.00715285	0.0124511	0.0169576	0.0256988	0.0370996			-1678	0.0973789	0.0590155	0.0215619	-0.0093482	-0.0483704	-0.0376633	-0.111065	-0.117309	-0.177186	-0.181652	-0.157329	-0.141041	-0.188792	-0.153046	-0.131776	-0.135718	-0.118979	-0.112175	-0.082891	-0.0593654	-0.0324057
-1677	0.0648532	0.0542005	0.0415991	0.0406013	0.0262129	0.0230225	0.0198331	0.021099	0.0209561	0.0203229	0.0207427	0.0161907	0.0170545	0.00630505	0.00592614	0.0038766	0.00700774	0.0121909	0.0165606	0.0253729	0.0363161			-1677	0.0993291	0.0609638	0.023298	-0.00859138	-0.046525	-0.0360436	-0.109913	-0.116702	-0.176541	-0.180868	-0.157314	-0.141186	-0.189215	-0.153269	-0.132233	-0.136744	-0.120079	-0.113422	-0.0840833	-0.0598532	-0.0336776
-1676	0.0655484	0.0550691	0.0422039	0.0412394	0.026419	0.0230767	0.0198555	0.0210702	0.0209926	0.0204046	0.0209022	0.0163942	0.0171816	0.00642984	0.00595531	0.00387127	0.00686675	0.0119361	0.0161632	0.0250587	0.0355502			-1676	0.101276	0.0629071	0.0250309	-0.00781923	-0.0446621	-0.034413	-0.108737	-0.11607	-0.17587	-0.180054	-0.157289	-0.141328	-0.189629	-0.153495	-0.132682	-0.137762	-0.121162	-0.114658	-0.0852621	-0.0603558	-0.0349734
-1675	0.0662482	0.0559551	0.0428133	0.0418784	0.0266384	0.0231353	0.0198808	0.0210329	0.0210191	0.0204858	0.0210493	0.0165927	0.0172935	0.00656036	0.0059925	0.00387138	0.00672993	0.0116865	0.015766	0.0247553	0.0348017			-1675	0.103218	0.0648464	0.0267576	-0.00702697	-0.042782	-0.0327735	-0.107538	-0.115412	-0.175173	-0.179211	-0.157253	-0.141469	-0.190032	-0.153725	-0.133125	-0.138771	-0.122226	-0.115882	-0.0864278	-0.0608784	-0.0362911
-1674	0.0669529	0.0568578	0.0434275	0.042518	0.0268709	0.0231985	0.0199092	0.0209879	0.0210351	0.0205662	0.0211836	0.0167861	0.0173902	0.00669655	0.00603782	0.00387671	0.00659732	0.0114422	0.0153696	0.0244619	0.0340701			-1674	0.105156	0.0667829	0.0284754	-0.00620969	-0.0408851	-0.0311277	-0.106315	-0.114728	-0.174448	-0.178338	-0.157205	-0.141607	-0.190425	-0.153958	-0.133562	-0.139768	-0.123271	-0.117095	-0.0875813	-0.0614265	-0.0376284
-1673	0.0676624	0.0577768	0.0440465	0.0431577	0.0271164	0.0232668	0.0199412	0.0209355	0.0210402	0.0206454	0.0213049	0.0169743	0.0174723	0.00683835	0.00609134	0.00388705	0.00646896	0.0112032	0.0149743	0.0241778	0.033355			-1673	0.107088	0.0687183	0.0301821	-0.00536254	-0.0389718	-0.0294782	-0.10507	-0.114019	-0.173697	-0.177435	-0.157145	-0.141743	-0.190807	-0.154196	-0.133994	-0.140752	-0.124294	-0.118298	-0.0887241	-0.062005	-0.0389833
-1672	0.068377	0.0587115	0.0446701	0.0437974	0.0273746	0.0233407	0.0199773	0.0208764	0.0210345	0.0207231	0.0214129	0.017157	0.01754	0.00698566	0.00615313	0.00390217	0.00634488	0.0109695	0.014581	0.023902	0.0326559			-1672	0.109015	0.070654	0.0318759	-0.00448075	-0.0370427	-0.027828	-0.103802	-0.113283	-0.172918	-0.176502	-0.157073	-0.141875	-0.191177	-0.154437	-0.134421	-0.141721	-0.125294	-0.11949	-0.0898585	-0.0626183	-0.0403537
-1671	0.0690968	0.0596613	0.0452985	0.0444366	0.0276452	0.0234206	0.0200177	0.0208112	0.0210178	0.0207992	0.0215076	0.017334	0.017594	0.00713836	0.00622321	0.00392185	0.00622512	0.0107411	0.0141901	0.0236339	0.0319727			-1671	0.110936	0.0725919	0.0335557	-0.00355968	-0.0350986	-0.0261798	-0.102512	-0.112522	-0.172111	-0.17554	-0.156989	-0.142005	-0.191532	-0.154682	-0.134844	-0.142675	-0.126269	-0.120671	-0.0909868	-0.0632699	-0.0417378
-1670	0.0698218	0.0606255	0.0459317	0.0450752	0.0279279	0.0235069	0.0200631	0.0207406	0.0209907	0.0208736	0.0215891	0.0175051	0.0176349	0.00729635	0.00630158	0.00394587	0.0061097	0.0105184	0.0138023	0.0233726	0.0313049			-1670	0.11285	0.0745334	0.0352207	-0.0025949	-0.0331404	-0.0245361	-0.101202	-0.111737	-0.171277	-0.174549	-0.156893	-0.142131	-0.191873	-0.154931	-0.135263	-0.14361	-0.127218	-0.121842	-0.0921117	-0.0639621	-0.0431346
-1669	0.0705523	0.0616037	0.0465695	0.045713	0.0282223	0.0235998	0.0201139	0.0206652	0.0209534	0.0209463	0.0216576	0.0176699	0.0176634	0.0074595	0.00638815	0.00397399	0.00599863	0.0103015	0.0134184	0.0231176	0.0306524			-1669	0.114757	0.0764804	0.0368709	-0.0015822	-0.031169	-0.0228991	-0.0998726	-0.110927	-0.170414	-0.173529	-0.156785	-0.142254	-0.192198	-0.155184	-0.135677	-0.144526	-0.128139	-0.123001	-0.0932355	-0.0646956	-0.0445434
-1668	0.0712882	0.062595	0.047212	0.0463497	0.0285282	0.0236997	0.0201706	0.0205857	0.0209068	0.0210177	0.0217131	0.0178282	0.0176803	0.00762765	0.00648283	0.00400598	0.00589194	0.0100906	0.013039	0.0228681	0.0300148			-1668	0.116657	0.0784343	0.0385069	-0.000517691	-0.0291855	-0.0212706	-0.0985242	-0.110093	-0.169522	-0.172481	-0.156664	-0.142374	-0.192506	-0.155441	-0.136088	-0.14542	-0.129032	-0.124148	-0.0943606	-0.0654702	-0.045964
-1667	0.0720298	0.063599	0.0478592	0.0469852	0.0288451	0.023807	0.0202338	0.0205028	0.0208517	0.0210879	0.021756	0.0179796	0.0176867	0.00780066	0.00658548	0.00404157	0.00578966	0.00988586	0.0126647	0.0226235	0.0293917			-1667	0.118549	0.0803963	0.0401297	0.000602048	-0.0271911	-0.0196522	-0.0971579	-0.109235	-0.168602	-0.171407	-0.156531	-0.14249	-0.192795	-0.155702	-0.136494	-0.14629	-0.129894	-0.125282	-0.0954888	-0.066285	-0.0473962
-1666	0.0727772	0.064615	0.048511	0.0476193	0.0291728	0.0239218	0.020304	0.0204173	0.020789	0.0211572	0.0217866	0.0181238	0.0176833	0.0079784	0.00669598	0.00408049	0.00569186	0.00968745	0.0122964	0.022383	0.0287828			-1666	0.120434	0.0823674	0.0417409	0.00177986	-0.025187	-0.018045	-0.0957743	-0.108355	-0.167652	-0.170306	-0.156386	-0.142602	-0.193065	-0.155968	-0.136897	-0.147134	-0.130725	-0.126402	-0.0966219	-0.0671388	-0.0488402
-1665	0.0735305	0.0656425	0.0491674	0.048252	0.0295109	0.0240446	0.0203817	0.0203297	0.02072	0.0212262	0.0218054	0.0182607	0.0176714	0.00816073	0.00681414	0.00412247	0.0055986	0.00949552	0.0119346	0.0221462	0.0281876			-1665	0.12231	0.0843483	0.0433426	0.00301795	-0.0231746	-0.0164497	-0.0943738	-0.107452	-0.166674	-0.16918	-0.156228	-0.142711	-0.193315	-0.156238	-0.137295	-0.14795	-0.131523	-0.127507	-0.0977618	-0.0680298	-0.0502962
-1664	0.0742897	0.0666807	0.0498284	0.0488833	0.0298589	0.0241756	0.0204675	0.0202407	0.0206457	0.0212954	0.0218129	0.0183899	0.0176521	0.00834748	0.00693975	0.00416726	0.00550993	0.00931019	0.01158	0.0219126	0.0276058			-1664	0.124178	0.0863393	0.0449377	0.00431782	-0.0211551	-0.0148668	-0.0929563	-0.106528	-0.165666	-0.16803	-0.156058	-0.142816	-0.193547	-0.156512	-0.13769	-0.148735	-0.132289	-0.128597	-0.0989102	-0.0689563	-0.0517646
-1663	0.0750552	0.067729	0.0504938	0.0495129	0.0302167	0.0243151	0.0205616	0.0201511	0.0205678	0.0213653	0.0218096	0.0185113	0.0176267	0.00853853	0.00707256	0.00421463	0.0054259	0.00913156	0.0112334	0.0216814	0.0270369			-1663	0.126038	0.0883408	0.0465292	0.00568028	-0.01913	-0.0132964	-0.0915217	-0.105581	-0.164629	-0.166855	-0.155876	-0.142918	-0.193759	-0.156791	-0.13808	-0.149488	-0.133023	-0.12967	-0.100068	-0.0699164	-0.0532458
-1662	0.075827	0.0687869	0.0511638	0.0501411	0.0305838	0.0244634	0.0206645	0.0200614	0.0204874	0.0214366	0.0217963	0.0186245	0.0175962	0.00873375	0.00721235	0.00426438	0.0053465	0.0089597	0.0108954	0.0214524	0.0264805			-1662	0.12789	0.0903525	0.0481208	0.00710554	-0.0171005	-0.0117381	-0.0900694	-0.104611	-0.163563	-0.165658	-0.15568	-0.143017	-0.193953	-0.157075	-0.138464	-0.150209	-0.133724	-0.130726	-0.101238	-0.0709076	-0.0547399
-1661	0.0766053	0.0698538	0.0518381	0.0507678	0.0309599	0.0246207	0.0207767	0.0199721	0.0204063	0.0215101	0.0217735	0.0187294	0.0175621	0.00893304	0.0073589	0.00431632	0.00527176	0.00879463	0.0105666	0.021225	0.0259363			-1661	0.129736	0.0923741	0.0497162	0.00859305	-0.0150678	-0.0101906	-0.0885989	-0.10362	-0.162469	-0.164439	-0.155471	-0.143113	-0.19413	-0.157364	-0.138842	-0.150895	-0.134394	-0.131763	-0.102419	-0.0719279	-0.056247
-1660	0.0773903	0.0709292	0.0525168	0.051393	0.0313448	0.0247874	0.0208982	0.0198839	0.0203259	0.0215862	0.021742	0.0188258	0.0175255	0.00913631	0.00751198	0.00437032	0.00520167	0.00863635	0.0102477	0.0209987	0.0254038			-1660	0.131576	0.0944049	0.0513196	0.0101416	-0.0130327	-0.00865238	-0.0871094	-0.102607	-0.161345	-0.163198	-0.155249	-0.143206	-0.194291	-0.157658	-0.139214	-0.151546	-0.135032	-0.13278	-0.103613	-0.072975	-0.0577666
-1659	0.0781821	0.0720124	0.0531998	0.0520169	0.0317381	0.0249638	0.0210296	0.0197971	0.0202476	0.0216659	0.0217025	0.0189135	0.0174876	0.00934354	0.00767137	0.00442629	0.00513621	0.00848484	0.0099391	0.020773	0.0248826			-1659	0.133414	0.0964443	0.0529349	0.011749	-0.010996	-0.00712149	-0.0856	-0.101571	-0.160192	-0.161938	-0.155012	-0.143297	-0.194436	-0.157956	-0.13958	-0.152163	-0.135639	-0.133777	-0.104819	-0.0740468	-0.0592984
-1658	0.078981	0.073103	0.0538871	0.0526396	0.0321396	0.0251503	0.0211709	0.0197122	0.0201731	0.0217497	0.0216559	0.0189924	0.0174495	0.00955471	0.00783687	0.00448416	0.00507538	0.00834006	0.00964152	0.0205475	0.0243722			-1658	0.135252	0.0984914	0.0545664	0.0134125	-0.0089582	-0.00559539	-0.0840699	-0.100513	-0.159011	-0.160658	-0.154762	-0.143386	-0.194566	-0.158257	-0.139939	-0.152745	-0.136217	-0.134752	-0.106036	-0.075141	-0.0608417
-1657	0.0797872	0.0742007	0.0545786	0.0532612	0.032549	0.025347	0.0213223	0.0196294	0.0201037	0.0218384	0.0216029	0.0190626	0.0174123	0.0097698	0.00800827	0.00454395	0.00501917	0.00820197	0.00935542	0.0203219	0.0238723			-1657	0.137094	0.100545	0.0562182	0.0151284	-0.00691993	-0.00407108	-0.0825184	-0.0994324	-0.1578	-0.159361	-0.154496	-0.143473	-0.194683	-0.158561	-0.140292	-0.153292	-0.136766	-0.135704	-0.107266	-0.0762557	-0.0623959
-1656	0.080601	0.0753049	0.0552742	0.053882	0.0329661	0.0255544	0.021484	0.0195493	0.0200407	0.0219323	0.0215444	0.0191239	0.0173771	0.00998884	0.00818541	0.00460568	0.00496752	0.00807052	0.00908131	0.0200959	0.0233824			-1656	0.138942	0.102605	0.0578939	0.0168925	-0.00488158	-0.00254522	-0.0809445	-0.0983293	-0.15656	-0.158046	-0.154216	-0.143559	-0.194787	-0.158866	-0.140639	-0.153808	-0.137288	-0.136631	-0.108507	-0.0773889	-0.0639596
-1655	0.0814226	0.0764154	0.055974	0.054502	0.0333906	0.0257727	0.021656	0.0194719	0.0199853	0.0220321	0.0214811	0.0191766	0.0173446	0.0102119	0.00836815	0.00466942	0.0049204	0.00794566	0.00881965	0.0198691	0.0229022			-1655	0.140801	0.10467	0.059597	0.0186999	-0.00284345	-0.00101423	-0.0793476	-0.0972033	-0.155292	-0.156715	-0.15392	-0.143643	-0.19488	-0.159171	-0.140982	-0.154293	-0.137785	-0.137534	-0.109758	-0.0785391	-0.0655317
-1654	0.0822524	0.0775318	0.0566778	0.0551215	0.0338225	0.0260024	0.0218384	0.0193976	0.0199385	0.0221381	0.0214138	0.0192208	0.0173156	0.0104389	0.00855638	0.00473533	0.00487773	0.00782735	0.0085708	0.0196411	0.0224314			-1654	0.142672	0.106738	0.0613305	0.0205453	-0.000805719	0.000525748	-0.077727	-0.0960542	-0.153996	-0.155369	-0.15361	-0.143726	-0.194962	-0.159477	-0.141322	-0.154751	-0.138257	-0.13841	-0.11102	-0.079705	-0.0671111
-1653	0.0830906	0.0786538	0.0573858	0.0557408	0.0342615	0.0262437	0.0220312	0.0193265	0.0199012	0.0222506	0.0213432	0.0192567	0.0172908	0.0106701	0.00875003	0.00480362	0.00483944	0.00771556	0.00833512	0.0194116	0.0219698			-1653	0.14456	0.108809	0.0630965	0.022423	0.00123172	0.00207881	-0.0760821	-0.0948814	-0.152672	-0.154009	-0.153283	-0.143808	-0.195034	-0.159782	-0.141659	-0.155184	-0.138709	-0.139258	-0.11229	-0.0808852	-0.0686967
-1652	0.0839376	0.0797813	0.0580977	0.0563601	0.0347074	0.026497	0.0222343	0.019259	0.019874	0.0223697	0.0212699	0.0192846	0.0172707	0.0109055	0.00894898	0.00487456	0.00480548	0.00761023	0.00811293	0.0191803	0.021517			-1652	0.146468	0.110881	0.064897	0.0243268	0.00326906	0.00364911	-0.0744126	-0.0936844	-0.151321	-0.152635	-0.152941	-0.143889	-0.195095	-0.160085	-0.141996	-0.155596	-0.13914	-0.140079	-0.113568	-0.0820784	-0.0702879
-1651	0.0847937	0.080914	0.0588137	0.0569797	0.0351601	0.0267627	0.0224478	0.019195	0.0198576	0.0224954	0.0211945	0.0193049	0.0172554	0.0111451	0.00915317	0.0049485	0.00477579	0.00751127	0.00790444	0.0189468	0.021073			-1651	0.148397	0.112954	0.0667329	0.0262504	0.00530659	0.00524071	-0.0727183	-0.0924629	-0.149945	-0.151249	-0.152582	-0.14397	-0.195146	-0.160387	-0.142332	-0.15599	-0.139554	-0.140872	-0.114853	-0.0832834	-0.0718837
-1650	0.0856594	0.0820518	0.0595338	0.0575999	0.0356196	0.0270411	0.0226715	0.0191348	0.0198522	0.0226277	0.0211175	0.0193179	0.0172454	0.0113889	0.00936248	0.00502585	0.00475037	0.00741854	0.00770982	0.0187108	0.0206375			-1650	0.150351	0.115027	0.0686046	0.028187	0.00734474	0.00685743	-0.0709992	-0.0912165	-0.148544	-0.14985	-0.152206	-0.144049	-0.195187	-0.160688	-0.142671	-0.156368	-0.139954	-0.141635	-0.116142	-0.0844985	-0.0734832
-1649	0.0865348	0.0831947	0.0602578	0.058221	0.0360856	0.0273324	0.0229054	0.0190787	0.0198579	0.0227663	0.0210394	0.0193243	0.0172406	0.0116368	0.00957684	0.00510707	0.0047292	0.00733192	0.00752915	0.0184721	0.0202105			-1649	0.152331	0.117099	0.0705117	0.0301298	0.00938403	0.00850278	-0.0692551	-0.0899447	-0.147118	-0.148439	-0.151812	-0.144128	-0.195217	-0.160986	-0.143013	-0.156734	-0.14034	-0.142371	-0.117434	-0.0857221	-0.0750853
-1648	0.0874206	0.0843424	0.060986	0.0588434	0.0365581	0.0276371	0.0231495	0.0190267	0.0198749	0.0229107	0.0209607	0.0193246	0.0172411	0.0118887	0.00979614	0.00519269	0.00471227	0.00725126	0.00736247	0.0182306	0.0197916			-1648	0.154337	0.119168	0.0724534	0.0320723	0.011425	0.0101796	-0.0674862	-0.0886471	-0.145671	-0.147016	-0.1514	-0.144206	-0.195235	-0.161283	-0.143359	-0.157091	-0.140717	-0.14308	-0.118727	-0.0869522	-0.0766892
-1647	0.0883169	0.0854952	0.0617182	0.0594675	0.0370371	0.0279554	0.0234037	0.0189792	0.0199028	0.0230606	0.0208816	0.0193195	0.0172466	0.0121445	0.0100202	0.00528328	0.00469959	0.00717639	0.00720979	0.0179861	0.0193808			-1647	0.156371	0.121235	0.0744278	0.034008	0.0134681	0.0118902	-0.065693	-0.0873231	-0.144202	-0.145579	-0.150969	-0.144283	-0.195242	-0.161579	-0.14371	-0.157443	-0.141088	-0.143763	-0.12002	-0.0881874	-0.0782936
-1646	0.0892243	0.0866529	0.0624546	0.0600935	0.0375224	0.0282876	0.0236679	0.0189362	0.0199412	0.0232152	0.0208025	0.0193099	0.0172571	0.012404	0.010249	0.00537947	0.00469116	0.00710711	0.00707108	0.0177385	0.018978			-1646	0.158432	0.123299	0.0764327	0.0359306	0.015514	0.0136363	-0.0638761	-0.0859719	-0.142714	-0.14413	-0.150518	-0.144359	-0.195236	-0.161874	-0.144066	-0.157793	-0.141455	-0.144423	-0.12131	-0.0894262	-0.0798975
-1645	0.0901432	0.0878156	0.0631953	0.060722	0.0380141	0.0286341	0.0239421	0.0188982	0.0199896	0.0233739	0.0207239	0.0192965	0.0172722	0.0126668	0.0104822	0.00548191	0.00468702	0.00704325	0.00694628	0.0174878	0.018583			-1645	0.16052	0.125359	0.078465	0.0378342	0.0175632	0.0154185	-0.0620364	-0.0845927	-0.141207	-0.142667	-0.150045	-0.144433	-0.195215	-0.162168	-0.144426	-0.158145	-0.141821	-0.145061	-0.122596	-0.090668	-0.0814995
-1644	0.0910741	0.0889836	0.0639402	0.0613534	0.0385121	0.028995	0.0242262	0.0188653	0.0200474	0.0235358	0.0206458	0.0192801	0.0172916	0.0129327	0.0107195	0.0055913	0.00468722	0.00698462	0.00683532	0.017234	0.0181959			-1644	0.162633	0.127415	0.0805214	0.0397131	0.0196162	0.0172368	-0.060175	-0.0831848	-0.139683	-0.141189	-0.14955	-0.144506	-0.195179	-0.162462	-0.144791	-0.158501	-0.142188	-0.14568	-0.123875	-0.091912	-0.0830982
-1643	0.0920173	0.0901568	0.0646894	0.0619881	0.0390163	0.0293706	0.0245202	0.018838	0.0201136	0.0237	0.0205689	0.0192617	0.0173148	0.0132013	0.0109607	0.00570836	0.00469179	0.00693108	0.00673806	0.0169771	0.0178164			-1643	0.164769	0.129467	0.0825979	0.041562	0.0216732	0.0190902	-0.0582931	-0.0817474	-0.138143	-0.139696	-0.149033	-0.144577	-0.195126	-0.162756	-0.145159	-0.158864	-0.142558	-0.146281	-0.125146	-0.0931581	-0.0846921
-1642	0.0929733	0.0913356	0.0654432	0.0626266	0.0395269	0.029761	0.0248242	0.0188167	0.0201874	0.0238656	0.0204932	0.0192422	0.0173413	0.013472	0.0112053	0.0058338	0.00470073	0.00688246	0.00665431	0.0167172	0.0174446			-1642	0.166924	0.131515	0.0846905	0.0433761	0.0237342	0.0209773	-0.0563917	-0.0802798	-0.136588	-0.138187	-0.148491	-0.144646	-0.195053	-0.163048	-0.14553	-0.159234	-0.142933	-0.146868	-0.126406	-0.0944059	-0.0862798
-1641	0.0939428	0.09252	0.0662016	0.0632693	0.0400438	0.0301666	0.0251381	0.0188018	0.0202678	0.0240318	0.0204193	0.0192223	0.0173707	0.0137445	0.0114527	0.00596832	0.00471409	0.00683864	0.00658386	0.0164544	0.0170803			-1641	0.169095	0.133559	0.0867951	0.045151	0.0257987	0.0228959	-0.0544721	-0.0787817	-0.135018	-0.136662	-0.147924	-0.144712	-0.19496	-0.163338	-0.145903	-0.159614	-0.143314	-0.147443	-0.127654	-0.0956549	-0.0878594
-1640	0.094926	0.0937104	0.0669647	0.0639168	0.040567	0.0305874	0.025462	0.0187937	0.0203536	0.0241976	0.0203476	0.019203	0.0174023	0.0140181	0.0117025	0.0061126	0.00473191	0.00679949	0.00652644	0.0161889	0.0167234			-1640	0.171278	0.135598	0.0889074	0.0468828	0.0278663	0.0248436	-0.0525353	-0.0772529	-0.133435	-0.135121	-0.147332	-0.144775	-0.194846	-0.163626	-0.146275	-0.160004	-0.143702	-0.148007	-0.128887	-0.0969049	-0.0894294
-1639	0.0959235	0.094907	0.0677326	0.0645694	0.0410967	0.0310236	0.0257959	0.0187929	0.0204438	0.0243621	0.0202784	0.019185	0.0174356	0.0142922	0.011954	0.00626727	0.00475424	0.00676491	0.0064818	0.0159209	0.0163739			-1639	0.173468	0.137634	0.0910235	0.0485687	0.0299362	0.0268173	-0.0505822	-0.0756935	-0.131839	-0.133562	-0.146713	-0.144834	-0.194708	-0.163909	-0.146647	-0.160403	-0.144096	-0.148561	-0.130103	-0.0981558	-0.0909878
-1638	0.0969356	0.0961101	0.0685056	0.0652277	0.0416329	0.0314753	0.0261399	0.0188	0.0205372	0.0245243	0.0202124	0.0191691	0.0174703	0.014566	0.0122064	0.0064329	0.00478114	0.00673476	0.00644966	0.0156507	0.0160316			-1638	0.175662	0.139666	0.0931395	0.0502061	0.0320074	0.0288135	-0.0486137	-0.0741037	-0.13023	-0.131987	-0.146066	-0.144889	-0.194547	-0.164189	-0.147017	-0.160812	-0.144497	-0.149108	-0.1313	-0.099408	-0.0925331
-1637	0.0979629	0.09732	0.0692839	0.0658922	0.0421758	0.0319425	0.0264941	0.0188154	0.0206328	0.0246833	0.02015	0.0191561	0.0175058	0.0148389	0.012459	0.00661001	0.00481266	0.00670896	0.00642972	0.0153784	0.0156964			-1637	0.177855	0.141696	0.0952518	0.0517937	0.0340792	0.0308288	-0.0466307	-0.0724841	-0.128607	-0.130395	-0.145392	-0.14494	-0.194361	-0.164462	-0.147384	-0.161229	-0.144905	-0.149647	-0.132478	-0.100662	-0.0940642
-1636	0.0990056	0.0985371	0.0700677	0.0665634	0.0427255	0.0324254	0.0268587	0.0188397	0.0207294	0.0248382	0.0200917	0.0191467	0.017542	0.0151098	0.012711	0.00679903	0.00484886	0.00668743	0.00642168	0.0151044	0.0153682			-1636	0.180044	0.143724	0.097357	0.0533309	0.0361502	0.0328598	-0.0446337	-0.0708354	-0.126971	-0.128786	-0.144689	-0.144986	-0.194148	-0.16473	-0.147747	-0.161653	-0.145317	-0.15018	-0.133635	-0.101918	-0.0955802
-1635	0.100064	0.0997617	0.0708572	0.0672418	0.0432821	0.032924	0.0272337	0.0188733	0.020826	0.0249882	0.0200379	0.0191412	0.0175784	0.0153782	0.0129614	0.00700034	0.00488981	0.00667009	0.00642524	0.0148288	0.0150468			-1635	0.182224	0.145752	0.0994519	0.054818	0.0382196	0.0349033	-0.0426229	-0.0691584	-0.125322	-0.12716	-0.143957	-0.145027	-0.193909	-0.164992	-0.148104	-0.162081	-0.145733	-0.150706	-0.134771	-0.103176	-0.0970801
-1634	0.101139	0.100994	0.0716528	0.0679278	0.0438458	0.0334383	0.0276193	0.0189167	0.0209216	0.0251326	0.0199892	0.0191402	0.0176151	0.0156429	0.0132092	0.00721423	0.0049356	0.0066569	0.00644011	0.0145519	0.0147321			-1634	0.184393	0.14778	0.101534	0.0562561	0.0402864	0.0369563	-0.0405986	-0.0674543	-0.123659	-0.125517	-0.143195	-0.145061	-0.193644	-0.165247	-0.148456	-0.162513	-0.14615	-0.151225	-0.135884	-0.104437	-0.0985634
-1633	0.102231	0.102235	0.0724548	0.0686221	0.0444169	0.0339683	0.0280156	0.0189705	0.0210154	0.0252706	0.0199461	0.019144	0.0176521	0.0159033	0.0134536	0.00744091	0.00498634	0.00664783	0.00646598	0.0142739	0.0144239			-1633	0.186549	0.14981	0.1036	0.0576473	0.04235	0.039016	-0.0385611	-0.065724	-0.121981	-0.123856	-0.142404	-0.14509	-0.193351	-0.165497	-0.148801	-0.162944	-0.146567	-0.151737	-0.136976	-0.105698	-0.100029
-1632	0.10334	0.103484	0.0732634	0.0693251	0.0449956	0.0345139	0.0284229	0.019035	0.0211064	0.0254015	0.0199091	0.0191527	0.0176895	0.0161585	0.0136934	0.00768053	0.00504217	0.00664291	0.00650255	0.013995	0.0141221			-1632	0.188689	0.151844	0.105649	0.0589945	0.0444097	0.0410797	-0.0365105	-0.0639688	-0.120289	-0.122179	-0.141582	-0.145112	-0.193032	-0.165742	-0.149138	-0.163373	-0.146981	-0.152243	-0.138046	-0.10696	-0.101478
-1631	0.104466	0.104742	0.074079	0.0700372	0.0455822	0.0350753	0.0288412	0.0191108	0.021194	0.0255247	0.0198788	0.0191664	0.0177275	0.0164076	0.0139278	0.00793313	0.00510327	0.00664211	0.00654953	0.0137157	0.0138263			-1631	0.190813	0.153882	0.107677	0.0603014	0.0464651	0.0431453	-0.0344464	-0.06219	-0.118582	-0.120484	-0.14073	-0.145126	-0.192688	-0.165983	-0.149468	-0.163797	-0.14739	-0.152742	-0.139095	-0.108221	-0.102908
-1630	0.105611	0.106009	0.074902	0.070759	0.0461769	0.0356522	0.0292707	0.0191981	0.0212778	0.0256399	0.0198555	0.0191851	0.0177666	0.0166498	0.0141558	0.00819865	0.00516981	0.00664544	0.00660665	0.0134361	0.0135366			-1630	0.192919	0.155926	0.109684	0.0615722	0.048516	0.0452112	-0.0323683	-0.0603889	-0.11686	-0.118771	-0.139845	-0.145133	-0.192319	-0.166221	-0.14979	-0.164215	-0.147793	-0.153235	-0.140123	-0.109478	-0.104319
-1629	0.106774	0.107286	0.0757328	0.0714908	0.0467802	0.0362447	0.0297116	0.0192973	0.0213572	0.0257466	0.01984	0.0192087	0.0178073	0.0168844	0.0143763	0.00847696	0.00524203	0.00665289	0.00667364	0.0131566	0.0132526			-1629	0.195009	0.157976	0.111665	0.0628121	0.0505621	0.0472763	-0.0302757	-0.0585668	-0.115122	-0.117042	-0.138929	-0.145132	-0.191927	-0.166459	-0.150102	-0.164626	-0.148188	-0.153722	-0.14113	-0.110729	-0.105711
-1628	0.107956	0.108572	0.0765717	0.0722331	0.0473925	0.0368527	0.0301641	0.0194087	0.0214321	0.0258446	0.0198325	0.0192369	0.0178501	0.0171106	0.0145886	0.00876779	0.00532015	0.00666448	0.00675023	0.0128776	0.0129742			-1628	0.197082	0.160034	0.11362	0.0640265	0.0526035	0.0493399	-0.0281677	-0.0567251	-0.113369	-0.115295	-0.137979	-0.145122	-0.191513	-0.166698	-0.150405	-0.16503	-0.148573	-0.154204	-0.142117	-0.111972	-0.107082
-1627	0.109157	0.109868	0.0774192	0.0729863	0.048014	0.037476	0.0306284	0.0195325	0.0215022	0.0259338	0.0198335	0.0192693	0.0178957	0.0173277	0.0147918	0.00907077	0.00540447	0.00668022	0.00683614	0.0125995	0.0127013			-1627	0.199139	0.162098	0.115547	0.0652218	0.0546405	0.0514019	-0.0260433	-0.054865	-0.1116	-0.11353	-0.136996	-0.145103	-0.191077	-0.166938	-0.150698	-0.165425	-0.148947	-0.154681	-0.143085	-0.113204	-0.108432
-1626	0.110377	0.111175	0.0782756	0.0737507	0.0486454	0.0381145	0.0311046	0.019669	0.0215675	0.0260141	0.0198433	0.0193055	0.0179448	0.0175353	0.0149849	0.00938542	0.00549529	0.00670016	0.00693108	0.0123225	0.0124339			-1626	0.201182	0.16417	0.117444	0.0664046	0.0566736	0.0534626	-0.0239018	-0.0529881	-0.109814	-0.111749	-0.13598	-0.145074	-0.190621	-0.167182	-0.150983	-0.165812	-0.149307	-0.155155	-0.144033	-0.11442	-0.10976
-1625	0.111617	0.112492	0.0791415	0.0745267	0.049287	0.0387682	0.0315928	0.0198182	0.0216283	0.0260859	0.0198623	0.0193449	0.0179983	0.0177328	0.0151674	0.00971113	0.00559292	0.00672434	0.00703475	0.0120471	0.0121717			-1625	0.20321	0.16625	0.119308	0.0675817	0.0587034	0.0555228	-0.0217424	-0.0510959	-0.108012	-0.109951	-0.134929	-0.145035	-0.190143	-0.167429	-0.151258	-0.16619	-0.149654	-0.155626	-0.144962	-0.11562	-0.111065
-1624	0.112878	0.113821	0.0800171	0.0753147	0.0499394	0.0394368	0.0320933	0.0199803	0.0216847	0.0261492	0.0198906	0.0193868	0.0180569	0.0179199	0.0153386	0.0100472	0.00569773	0.00675281	0.0071468	0.0117737	0.0119148			-1624	0.205225	0.168336	0.121139	0.0687606	0.0607302	0.0575838	-0.0195646	-0.0491901	-0.106193	-0.108136	-0.133845	-0.144986	-0.189644	-0.16768	-0.151527	-0.166559	-0.149988	-0.156096	-0.145873	-0.1168	-0.112344
-1623	0.11416	0.11516	0.080903	0.0761148	0.0506031	0.0401202	0.0326061	0.0201553	0.0217372	0.0262047	0.0199284	0.0194306	0.0181214	0.0180963	0.0154979	0.0103928	0.0058101	0.00678565	0.00726685	0.0115027	0.011663			-1623	0.207227	0.170429	0.122935	0.0699485	0.0627547	0.0596472	-0.0173684	-0.0472725	-0.104356	-0.106305	-0.132728	-0.144924	-0.189123	-0.167935	-0.151788	-0.166921	-0.150307	-0.156566	-0.146765	-0.117958	-0.113596
-1622	0.115462	0.116511	0.0817995	0.0769273	0.0512788	0.0408183	0.0331315	0.0203432	0.0217862	0.0262528	0.0199758	0.0194756	0.0181926	0.018262	0.0156452	0.0107471	0.00593043	0.00682297	0.00739452	0.0112345	0.0114163			-1622	0.209217	0.172528	0.124695	0.0711528	0.0647774	0.0617152	-0.0151541	-0.0453451	-0.102502	-0.104457	-0.131577	-0.14485	-0.188579	-0.168193	-0.152045	-0.167275	-0.150614	-0.157035	-0.147641	-0.119093	-0.11482
-1621	0.116786	0.117873	0.0827072	0.0777525	0.0519669	0.0415307	0.0336695	0.020544	0.0218324	0.0262942	0.0200327	0.0195212	0.018271	0.0184168	0.0157803	0.0111089	0.00605915	0.00686492	0.00752938	0.0109696	0.0111748			-1621	0.211195	0.174634	0.126418	0.0723809	0.0667987	0.0637902	-0.0129225	-0.0434098	-0.100631	-0.102592	-0.130394	-0.144764	-0.188009	-0.168454	-0.152298	-0.167623	-0.150909	-0.157506	-0.148499	-0.120203	-0.116015
-1620	0.118132	0.119248	0.0836265	0.0785906	0.0526682	0.0422574	0.0342202	0.0207575	0.0218764	0.0263297	0.0200992	0.0195666	0.0183574	0.0185608	0.015903	0.0114771	0.00619667	0.00691166	0.007671	0.0107084	0.0109386			-1620	0.213159	0.176745	0.128104	0.0736399	0.0688191	0.0658748	-0.0106748	-0.041468	-0.0987426	-0.10071	-0.129178	-0.144663	-0.187412	-0.168717	-0.15255	-0.167965	-0.151194	-0.157977	-0.149343	-0.121287	-0.11718
-1619	0.119499	0.120633	0.0845577	0.0794416	0.0533833	0.042998	0.0347838	0.0209836	0.021919	0.0263602	0.0201749	0.0196113	0.0184521	0.0186941	0.0160135	0.0118505	0.00634342	0.00696337	0.00781891	0.0104514	0.0107078			-1619	0.215109	0.178861	0.129753	0.0749368	0.0708391	0.0679718	-0.00841275	-0.0395212	-0.0968372	-0.0988109	-0.127931	-0.144548	-0.186786	-0.16898	-0.152803	-0.168302	-0.151471	-0.158449	-0.150173	-0.122345	-0.118314
-1618	0.12089	0.122031	0.0855014	0.0803057	0.0541128	0.0437524	0.0353603	0.0212221	0.0219612	0.0263865	0.0202597	0.0196547	0.0185555	0.018817	0.0161121	0.0122276	0.00649977	0.00702025	0.00797266	0.010199	0.0104827			-1618	0.217044	0.180983	0.131366	0.0762784	0.0728594	0.0700843	-0.00613839	-0.0375703	-0.0949151	-0.0968946	-0.126653	-0.144418	-0.186126	-0.169242	-0.153058	-0.168634	-0.151743	-0.158922	-0.150991	-0.123376	-0.119418
-1617	0.122303	0.123441	0.0864578	0.081183	0.0548574	0.0445203	0.0359497	0.0214729	0.0220037	0.0264096	0.0203532	0.0196962	0.0186678	0.0189299	0.0161991	0.0126069	0.0066661	0.00708254	0.00813176	0.00995157	0.0102633			-1617	0.21896	0.183109	0.132946	0.0776711	0.0748809	0.0722153	-0.00385413	-0.0356164	-0.0929766	-0.0949605	-0.125345	-0.144272	-0.185432	-0.169501	-0.153319	-0.168961	-0.152013	-0.159395	-0.151798	-0.12438	-0.120492
-1616	0.123739	0.124863	0.0874275	0.0820735	0.0556179	0.0453014	0.0365521	0.0217358	0.0220476	0.0264307	0.020455	0.0197353	0.018789	0.0190332	0.0162751	0.012987	0.00684272	0.0071505	0.00829574	0.00970966	0.0100499			-1616	0.220856	0.185239	0.134493	0.0791212	0.0769042	0.0743677	-0.00156267	-0.0336601	-0.0910221	-0.0930084	-0.124008	-0.14411	-0.184699	-0.169756	-0.153586	-0.169282	-0.152284	-0.159866	-0.152595	-0.125355	-0.121537
-1615	0.125198	0.126297	0.0884109	0.0829773	0.0563948	0.0460954	0.0371675	0.0220105	0.0220937	0.0264507	0.0205647	0.0197716	0.0189188	0.0191274	0.0163407	0.0133661	0.00702992	0.00722438	0.00846412	0.00947371	0.00984283			-1615	0.222729	0.187373	0.136012	0.0806342	0.0789302	0.0765443	0.000733249	-0.0317019	-0.0890519	-0.0910379	-0.122642	-0.14393	-0.183926	-0.170005	-0.153862	-0.169599	-0.15256	-0.160336	-0.153384	-0.126303	-0.122554
-1614	0.126682	0.127743	0.0894083	0.0838942	0.0571889	0.0469021	0.0377957	0.0222968	0.0221432	0.0264707	0.0206817	0.0198049	0.0190569	0.019213	0.0163964	0.0137426	0.00722795	0.00730444	0.00863644	0.00924423	0.00964226			-1614	0.224575	0.189509	0.137506	0.0822153	0.0809595	0.0787476	0.00303092	-0.029742	-0.0870662	-0.0890487	-0.121249	-0.143733	-0.183111	-0.170247	-0.154147	-0.169909	-0.152845	-0.160803	-0.154165	-0.127225	-0.123545
-1613	0.12819	0.129201	0.09042	0.0848244	0.0580009	0.0477211	0.0384369	0.0225947	0.0221969	0.0264918	0.0208056	0.0198348	0.0192027	0.0192903	0.0164431	0.0141148	0.00743698	0.00739097	0.00881224	0.00902171	0.00944852			-1613	0.226391	0.191648	0.13898	0.0838688	0.0829928	0.08098	0.00532779	-0.0277805	-0.0850656	-0.0870404	-0.11983	-0.143518	-0.182252	-0.17048	-0.154444	-0.170215	-0.153143	-0.161266	-0.154939	-0.128119	-0.124513
-1612	0.129722	0.13067	0.0914466	0.0857678	0.0588315	0.048552	0.0390909	0.0229039	0.0222559	0.026515	0.0209356	0.0198613	0.0193553	0.0193601	0.0164815	0.014481	0.00765711	0.00748423	0.00899109	0.00880667	0.00926191			-1612	0.228174	0.193788	0.14044	0.0855982	0.085031	0.0832435	0.00762145	-0.0258171	-0.0830502	-0.0850125	-0.118385	-0.143286	-0.181348	-0.170702	-0.154751	-0.170515	-0.153459	-0.161725	-0.155706	-0.128989	-0.125458
-1611	0.131279	0.132151	0.0924882	0.0867243	0.0596812	0.0493946	0.0397576	0.0232243	0.0223212	0.0265414	0.0210711	0.0198843	0.0195139	0.0194226	0.0165125	0.0148396	0.00788838	0.00758451	0.0091726	0.00859962	0.00908272			-1611	0.229922	0.195928	0.141891	0.0874065	0.0870748	0.0855394	0.00990983	-0.0238516	-0.0810206	-0.0829642	-0.116916	-0.143035	-0.180399	-0.170913	-0.15507	-0.170809	-0.153795	-0.16218	-0.156466	-0.129833	-0.126383
-1610	0.132862	0.133644	0.0935452	0.0876939	0.0605507	0.0502484	0.0404369	0.0235557	0.0223937	0.026572	0.0212115	0.0199038	0.0196772	0.0194783	0.0165367	0.015189	0.00813074	0.00769208	0.00935636	0.0084011	0.00891124			-1610	0.231631	0.198068	0.143339	0.0892958	0.0891246	0.0878686	0.0121913	-0.0218831	-0.0789772	-0.0808951	-0.115423	-0.142766	-0.179404	-0.171109	-0.155399	-0.171097	-0.154155	-0.162631	-0.157219	-0.130654	-0.12729
-1609	0.13447	0.135147	0.0946181	0.0886765	0.0614407	0.0511132	0.0411288	0.0238982	0.0224744	0.0266076	0.021356	0.0199202	0.019844	0.0195277	0.016555	0.0155275	0.00838407	0.00780719	0.00954201	0.00821162	0.0087477			-1609	0.233301	0.200205	0.144791	0.0912673	0.0911808	0.0902313	0.0144648	-0.0199109	-0.0769205	-0.0788047	-0.113908	-0.142477	-0.178363	-0.171289	-0.15574	-0.171378	-0.15454	-0.163078	-0.157964	-0.131453	-0.12818
-1608	0.136104	0.136662	0.0957071	0.0896722	0.0623517	0.0519886	0.0418331	0.0242516	0.0225641	0.0266492	0.0215038	0.0199335	0.0200128	0.019571	0.0165681	0.0158538	0.00864814	0.00793008	0.00972924	0.00803168	0.00859239			-1608	0.234929	0.202338	0.146254	0.0933213	0.0932436	0.0926275	0.0167296	-0.0179338	-0.0748513	-0.0766925	-0.112373	-0.142168	-0.177278	-0.17145	-0.156091	-0.171652	-0.154952	-0.163522	-0.158701	-0.132232	-0.129055
-1607	0.137765	0.138187	0.0968125	0.0906808	0.0632841	0.0528742	0.0425496	0.0246159	0.0226638	0.0266974	0.0216543	0.0199443	0.0201821	0.0196087	0.0165766	0.0161664	0.00892264	0.00806091	0.00991772	0.00786174	0.00844558			-1607	0.236513	0.204466	0.147733	0.0954569	0.0953128	0.0950565	0.0189852	-0.0159506	-0.0727702	-0.0745578	-0.11082	-0.141839	-0.17615	-0.17159	-0.156451	-0.171917	-0.155391	-0.163965	-0.159428	-0.132992	-0.129915
-1606	0.139452	0.139721	0.0979347	0.0917026	0.0642386	0.0537697	0.0432783	0.0249911	0.0227741	0.026753	0.0218067	0.0199529	0.0203505	0.0196411	0.0165812	0.0164639	0.00920714	0.00819976	0.0101072	0.00770229	0.00830749			-1606	0.238054	0.206586	0.149234	0.0976722	0.0973884	0.0975169	0.0212315	-0.0139604	-0.0706773	-0.0723999	-0.109249	-0.141489	-0.174979	-0.171706	-0.156819	-0.172175	-0.155856	-0.164408	-0.160143	-0.133734	-0.130761
-1605	0.141166	0.141266	0.099074	0.0927374	0.0652155	0.0546748	0.0440189	0.0253773	0.0228958	0.0268166	0.0219602	0.01996	0.0205163	0.0196684	0.0165824	0.0167452	0.00950111	0.00834668	0.0102974	0.00755375	0.00817833			-1605	0.23955	0.208698	0.150764	0.0999646	0.0994697	0.100007	0.023469	-0.0119618	-0.0685729	-0.0702181	-0.107662	-0.141118	-0.173767	-0.171798	-0.157194	-0.172424	-0.156347	-0.164852	-0.160846	-0.134461	-0.131592
-1604	0.142907	0.142819	0.100231	0.0937855	0.0662151	0.0555892	0.0447713	0.0257745	0.0230296	0.0268888	0.0221143	0.0199659	0.020678	0.0196907	0.016581	0.0170091	0.00980391	0.00850163	0.0104881	0.00741654	0.00805825			-1604	0.241001	0.210798	0.152328	0.10233	0.101556	0.102524	0.0256979	-0.00995372	-0.0664568	-0.0680121	-0.10606	-0.140726	-0.172514	-0.171862	-0.157576	-0.172665	-0.15686	-0.1653	-0.161534	-0.135174	-0.132407
-1603	0.144675	0.144381	0.101405	0.0948469	0.0672378	0.0565125	0.0455353	0.0261829	0.0231761	0.0269699	0.0222683	0.0199715	0.020834	0.0197083	0.0165772	0.0172545	0.0101148	0.00866451	0.010679	0.00729104	0.00794739			-1603	0.242408	0.212886	0.15393	0.104765	0.103647	0.105066	0.0279192	-0.00793521	-0.0643292	-0.0657815	-0.104444	-0.140311	-0.171223	-0.171897	-0.157962	-0.172896	-0.157392	-0.165753	-0.162207	-0.135876	-0.133207
-1602	0.146472	0.145951	0.102597	0.0959218	0.0682838	0.0574444	0.0463107	0.0266027	0.0233357	0.0270603	0.0224217	0.0199774	0.0209831	0.0197212	0.0165717	0.0174808	0.0104331	0.00883511	0.0108701	0.0071776	0.0078458			-1602	0.243771	0.214958	0.155575	0.107263	0.105741	0.107628	0.0301337	-0.00590554	-0.0621897	-0.0635264	-0.102815	-0.139875	-0.169895	-0.171901	-0.158351	-0.173118	-0.15794	-0.166212	-0.162862	-0.136567	-0.13399
-1601	0.148296	0.147528	0.103808	0.0970106	0.0693532	0.0583846	0.0470972	0.027034	0.0235092	0.0271603	0.0225738	0.0199842	0.0211237	0.0197296	0.0165647	0.0176871	0.0107578	0.00901317	0.011061	0.0070765	0.00775354			-1601	0.245092	0.217013	0.157267	0.109818	0.107838	0.110208	0.0323421	-0.00386438	-0.0600382	-0.0612468	-0.101172	-0.139416	-0.168532	-0.171874	-0.158743	-0.173329	-0.1585	-0.166681	-0.163499	-0.137252	-0.134756
-1600	0.150148	0.149112	0.105037	0.0981135	0.0704463	0.0593329	0.0478946	0.027477	0.0236968	0.0272699	0.0227244	0.0199927	0.0212547	0.0197335	0.0165566	0.0178729	0.0110882	0.00919834	0.0112517	0.00698801	0.0076706			-1600	0.246372	0.219047	0.159009	0.112423	0.109937	0.1128	0.034545	-0.00181159	-0.0578746	-0.0589429	-0.0995162	-0.138934	-0.167135	-0.171815	-0.159136	-0.173529	-0.159067	-0.167159	-0.164117	-0.137932	-0.135504
-1599	0.152028	0.150702	0.106285	0.0992309	0.0715629	0.0602891	0.0487028	0.0279319	0.023899	0.0273894	0.0228729	0.0200036	0.021375	0.019733	0.0165477	0.0180379	0.0114231	0.00939019	0.011442	0.00691235	0.00759693			-1599	0.247612	0.221057	0.160803	0.115071	0.112037	0.115399	0.0367428	0.000252644	-0.0556987	-0.056615	-0.0978471	-0.138429	-0.165707	-0.171723	-0.159529	-0.173716	-0.159637	-0.167648	-0.164713	-0.138609	-0.136234
-1598	0.153937	0.152296	0.107553	0.100363	0.0727032	0.0612529	0.0495214	0.028399	0.0241162	0.0275187	0.0230191	0.0200176	0.0214838	0.019728	0.0165382	0.0181818	0.0117616	0.00958824	0.0116317	0.00684973	0.00753245			-1598	0.248815	0.223041	0.16265	0.117751	0.114137	0.118001	0.038936	0.00232787	-0.0535102	-0.0542638	-0.0961643	-0.1379	-0.164248	-0.171599	-0.159919	-0.173891	-0.160207	-0.16815	-0.165289	-0.139285	-0.136946
-1597	0.155874	0.153896	0.10884	0.101511	0.0738669	0.0622241	0.0503504	0.0288786	0.0243486	0.027658	0.0231627	0.0200351	0.0215804	0.0197187	0.0165285	0.0183046	0.0121027	0.00979193	0.0118207	0.00680031	0.00747698			-1597	0.249982	0.224996	0.16455	0.120456	0.116238	0.1206	0.0411246	0.00441353	-0.0513088	-0.0518901	-0.0944675	-0.137348	-0.162762	-0.171442	-0.160306	-0.174052	-0.160773	-0.168664	-0.165842	-0.139964	-0.137639
-1596	0.157839	0.155499	0.110147	0.102675	0.075054	0.0632026	0.0511894	0.0293709	0.0245964	0.0278071	0.0233038	0.0200568	0.0216644	0.0197049	0.0165186	0.0184065	0.0124452	0.0100007	0.0120089	0.00676419	0.00743033			-1596	0.251115	0.226918	0.166502	0.123176	0.118337	0.123191	0.0433086	0.00650883	-0.0490942	-0.0494952	-0.0927566	-0.136771	-0.161248	-0.171253	-0.160687	-0.174198	-0.161332	-0.169191	-0.166373	-0.140647	-0.138314
-1595	0.159833	0.157104	0.111474	0.103856	0.0762641	0.0641882	0.0520383	0.0298761	0.02486	0.027966	0.0234421	0.0200833	0.0217356	0.0196865	0.0165088	0.0184878	0.0127881	0.0102138	0.012196	0.00674145	0.00739225			-1595	0.252215	0.228806	0.168504	0.125901	0.120434	0.125768	0.045488	0.0086128	-0.0468659	-0.0470807	-0.0910316	-0.136169	-0.15971	-0.171032	-0.16106	-0.174329	-0.161883	-0.169731	-0.166881	-0.141335	-0.138972
-1594	0.161854	0.158712	0.112822	0.105054	0.077497	0.0651807	0.0528971	0.0303945	0.0251394	0.0281347	0.0235778	0.0201148	0.0217939	0.0196635	0.0164994	0.0185489	0.0131303	0.0104308	0.012382	0.00673211	0.00736249			-1594	0.253284	0.230656	0.170553	0.12862	0.122529	0.128328	0.0476623	0.0107243	-0.0446237	-0.0446486	-0.0892926	-0.135541	-0.158149	-0.17078	-0.161424	-0.174445	-0.162422	-0.170283	-0.167366	-0.142032	-0.139616
-1593	0.163904	0.160322	0.114191	0.106271	0.0787523	0.0661801	0.0537655	0.0309264	0.0254349	0.028313	0.023711	0.0201518	0.0218396	0.0196359	0.0164904	0.0185904	0.0134707	0.0106509	0.0125668	0.00673613	0.0073407			-1593	0.25432	0.232467	0.172645	0.131324	0.124621	0.130865	0.0498313	0.0128421	-0.0423678	-0.0422008	-0.08754	-0.134886	-0.156565	-0.170497	-0.161777	-0.174545	-0.16295	-0.170846	-0.167829	-0.142737	-0.140247
-1592	0.16598	0.161932	0.115582	0.107508	0.0800296	0.0671864	0.0546435	0.031472	0.0257465	0.028501	0.023842	0.0201944	0.0218731	0.0196036	0.0164822	0.0186131	0.0138082	0.0108735	0.01275	0.00675344	0.00732646			-1592	0.255325	0.234238	0.174774	0.134003	0.126709	0.133376	0.0519947	0.0149653	-0.0400981	-0.0397397	-0.085774	-0.134204	-0.154962	-0.170183	-0.162117	-0.174628	-0.163466	-0.171418	-0.168268	-0.143453	-0.140866
-1591	0.168083	0.163542	0.116996	0.108765	0.0813283	0.0681994	0.055531	0.0320314	0.0260745	0.0286986	0.0239709	0.0202428	0.0218949	0.0195666	0.0164748	0.0186176	0.014142	0.011098	0.0129317	0.00678392	0.00731932			-1591	0.256298	0.235965	0.176934	0.136647	0.128792	0.135856	0.054152	0.0170927	-0.0378149	-0.0372677	-0.0839948	-0.133492	-0.153339	-0.169839	-0.162443	-0.174695	-0.16397	-0.171997	-0.168684	-0.144181	-0.141477
-1590	0.170213	0.165151	0.118432	0.110044	0.082648	0.0692192	0.0564279	0.0326049	0.026419	0.0289059	0.0240982	0.0202969	0.0219059	0.019525	0.0164685	0.0186049	0.0144709	0.0113238	0.0131116	0.00682741	0.00731881			-1590	0.257236	0.23765	0.179118	0.139248	0.130869	0.138303	0.056303	0.0192239	-0.0355181	-0.0347871	-0.0822022	-0.132751	-0.151699	-0.169465	-0.162754	-0.174744	-0.164463	-0.172581	-0.169076	-0.144921	-0.142081
-1589	0.172368	0.16676	0.119893	0.111347	0.083988	0.0702458	0.0573342	0.0331926	0.02678	0.0291231	0.0242243	0.0203568	0.0219071	0.0194787	0.0164637	0.0185757	0.0147941	0.0115505	0.0132896	0.00688375	0.00732438			-1589	0.258139	0.23929	0.18132	0.141797	0.132941	0.140714	0.0584474	0.021358	-0.0332081	-0.0323004	-0.0803962	-0.131977	-0.150042	-0.169059	-0.16305	-0.174775	-0.164946	-0.173167	-0.169445	-0.145675	-0.142681
-1588	0.174547	0.168366	0.121378	0.112673	0.0853478	0.0712792	0.0582498	0.0337945	0.0271577	0.0293501	0.0243496	0.0204223	0.0218994	0.019428	0.0164608	0.018531	0.0151109	0.0117775	0.0134656	0.0069527	0.00733548			-1588	0.259005	0.240886	0.183532	0.144286	0.135006	0.143086	0.0605853	0.0234949	-0.0308849	-0.0298097	-0.0785769	-0.131171	-0.148371	-0.168623	-0.163329	-0.174788	-0.165421	-0.173751	-0.169792	-0.146444	-0.143279
-1587	0.17675	0.169971	0.122888	0.114025	0.0867265	0.0723196	0.0591747	0.0344109	0.0275522	0.0295873	0.0244748	0.0204931	0.0218841	0.0193731	0.0164602	0.0184714	0.0154204	0.0120046	0.0136395	0.00703406	0.00735156			-1587	0.259832	0.242439	0.185746	0.146711	0.137063	0.145417	0.0627168	0.0256342	-0.0285489	-0.027317	-0.0767447	-0.130332	-0.146686	-0.168155	-0.163592	-0.174783	-0.165891	-0.174332	-0.170116	-0.147229	-0.143876
-1586	0.178975	0.171572	0.124425	0.115405	0.0881237	0.0733668	0.0601089	0.0350418	0.0279634	0.0298348	0.0246005	0.0205689	0.0218626	0.0193144	0.0164625	0.018398	0.0157218	0.0122314	0.0138113	0.00712758	0.00737209			-1586	0.260618	0.243949	0.187954	0.149065	0.139112	0.147707	0.0648423	0.0277757	-0.0262002	-0.024824	-0.0749	-0.129458	-0.144988	-0.167654	-0.16384	-0.17476	-0.166358	-0.174908	-0.17042	-0.14803	-0.144473
-1585	0.181221	0.17317	0.125988	0.116813	0.0895385	0.0744212	0.0610524	0.0356871	0.0283917	0.030093	0.0247272	0.0206494	0.0218364	0.0192522	0.0164684	0.0183115	0.0160147	0.0124579	0.0139809	0.00723297	0.00739652			-1585	0.26136	0.245417	0.190147	0.151345	0.141152	0.149953	0.0669621	0.0299193	-0.0238391	-0.0223318	-0.0730429	-0.128548	-0.143279	-0.167119	-0.164073	-0.174718	-0.166823	-0.175475	-0.170703	-0.148847	-0.145073
-1584	0.183487	0.174765	0.12758	0.118251	0.0909703	0.0754827	0.0620052	0.036347	0.028837	0.0303623	0.0248559	0.0207341	0.0218069	0.0191872	0.0164785	0.0182127	0.0162983	0.0126841	0.0141485	0.00734996	0.00742437			-1584	0.262058	0.246846	0.192317	0.153549	0.143183	0.152156	0.0690768	0.0320654	-0.0214659	-0.0198411	-0.0711736	-0.127603	-0.141559	-0.16655	-0.164292	-0.174657	-0.16729	-0.176033	-0.170968	-0.149679	-0.145674
-1583	0.185772	0.176356	0.129201	0.11972	0.0924183	0.0765514	0.0629675	0.0370214	0.0292994	0.0306431	0.0249871	0.0208225	0.0217755	0.01912	0.0164937	0.0181025	0.0165722	0.0129101	0.014314	0.00747826	0.00745516			-1583	0.262708	0.248237	0.194456	0.155678	0.145204	0.154317	0.0711869	0.0342141	-0.0190809	-0.0173522	-0.069292	-0.126621	-0.139829	-0.165943	-0.164498	-0.174578	-0.167759	-0.176581	-0.171216	-0.150528	-0.146279
-1582	0.188073	0.177942	0.130852	0.121223	0.093882	0.0776275	0.0639392	0.0377102	0.0297792	0.0309359	0.0251219	0.0209141	0.0217438	0.0190512	0.0165147	0.0179814	0.0168358	0.0131361	0.0144776	0.00761759	0.00748851			-1582	0.263311	0.249592	0.196556	0.157732	0.147215	0.156438	0.0732929	0.0363659	-0.0166844	-0.0148651	-0.0673979	-0.125601	-0.138089	-0.165299	-0.164692	-0.174481	-0.168234	-0.177117	-0.171449	-0.151391	-0.146886
-1581	0.19039	0.179524	0.132533	0.12276	0.0953606	0.0787111	0.0649207	0.0384134	0.0302764	0.0312412	0.0252609	0.0210082	0.0217132	0.0189818	0.0165424	0.0178504	0.0170888	0.0133625	0.0146395	0.00776765	0.00752406			-1581	0.263864	0.250912	0.198607	0.159714	0.149215	0.15852	0.0753955	0.0385213	-0.014277	-0.0123793	-0.065491	-0.124543	-0.136339	-0.164613	-0.164874	-0.174366	-0.168716	-0.177643	-0.171671	-0.152268	-0.147495
-1580	0.19272	0.181102	0.134247	0.124334	0.0968535	0.0798023	0.065912	0.0391308	0.0307911	0.0315594	0.0254051	0.0211044	0.021685	0.0189127	0.0165776	0.01771	0.0173307	0.0135897	0.0147999	0.00792816	0.00756158			-1580	0.264368	0.252201	0.200605	0.161628	0.151205	0.160568	0.0774955	0.0406807	-0.0118592	-0.00989457	-0.0635711	-0.123446	-0.13458	-0.163886	-0.165047	-0.174233	-0.169205	-0.178158	-0.171883	-0.153159	-0.148106
-1579	0.195061	0.182675	0.135994	0.125945	0.0983604	0.0809013	0.0669133	0.0398625	0.0313233	0.0318912	0.0255553	0.0212021	0.0216604	0.0188447	0.0166214	0.0175609	0.0175614	0.0138182	0.0149591	0.00809883	0.00760085			-1579	0.264823	0.25346	0.20254	0.163481	0.153184	0.162587	0.0795936	0.0428447	-0.00943159	-0.00741032	-0.0616378	-0.122309	-0.13281	-0.163113	-0.16521	-0.174083	-0.169703	-0.178663	-0.172087	-0.154063	-0.148718
-1578	0.197413	0.184244	0.137775	0.127595	0.0998806	0.0820082	0.0679249	0.0406081	0.0318732	0.032237	0.0257123	0.0213008	0.0216404	0.0187791	0.0166746	0.0174037	0.0177807	0.0140486	0.0151174	0.00827935	0.00764176			-1578	0.265229	0.254691	0.204408	0.165278	0.155154	0.164581	0.0816906	0.0450139	-0.00699479	-0.00492614	-0.0596909	-0.121131	-0.131029	-0.162294	-0.165363	-0.173917	-0.17021	-0.179159	-0.172287	-0.154979	-0.149332
-1577	0.199772	0.185809	0.13959	0.129286	0.101414	0.0831231	0.068947	0.0413676	0.0324407	0.0325974	0.0258769	0.0214	0.0216259	0.0187167	0.0167381	0.017239	0.0179882	0.0142814	0.0152752	0.00846945	0.00768428			-1577	0.265588	0.255895	0.206203	0.167027	0.157115	0.166557	0.0837871	0.0471891	-0.00454949	-0.00244167	-0.0577305	-0.11991	-0.129238	-0.161424	-0.165508	-0.173735	-0.170724	-0.179648	-0.172486	-0.155906	-0.149946
-1576	0.202136	0.187369	0.141441	0.131018	0.10296	0.0842461	0.0699799	0.0421409	0.0330258	0.0329729	0.02605	0.0214992	0.0216178	0.0186588	0.0168125	0.0170677	0.0181841	0.0145173	0.0154326	0.00866884	0.00772843			-1576	0.265904	0.257075	0.207922	0.168735	0.159068	0.168524	0.0858837	0.0493709	-0.00209655	4.33982e-05	-0.0557561	-0.118646	-0.127434	-0.160504	-0.165644	-0.173538	-0.171244	-0.180131	-0.172686	-0.156843	-0.150562
-1575	0.204504	0.188927	0.143329	0.132793	0.104518	0.0853775	0.0710237	0.0429277	0.0336286	0.0333639	0.026232	0.0215982	0.0216165	0.0186064	0.0168985	0.0168904	0.0183682	0.0147568	0.0155902	0.00887728	0.00777431			-1575	0.266179	0.258231	0.209561	0.17041	0.161016	0.170487	0.0879805	0.05156	0.000363053	0.00252936	-0.0537674	-0.117336	-0.125619	-0.15953	-0.165773	-0.173326	-0.17177	-0.180611	-0.172889	-0.157789	-0.151179
-1574	0.206873	0.190481	0.145253	0.134612	0.106088	0.0865174	0.0720786	0.043728	0.0342491	0.0337709	0.0264239	0.0216965	0.0216226	0.0185605	0.0169967	0.016708	0.0185405	0.0150003	0.0157482	0.00909452	0.00782214			-1574	0.266416	0.259363	0.211119	0.172061	0.16296	0.172458	0.090078	0.0537569	0.0028281	0.00501642	-0.0517641	-0.115979	-0.123789	-0.158503	-0.165894	-0.173098	-0.172297	-0.181087	-0.173099	-0.158742	-0.151799
-1573	0.20924	0.192032	0.147215	0.136477	0.10767	0.0876659	0.0731451	0.0445416	0.0348871	0.0341941	0.026626	0.021794	0.0216361	0.0185222	0.0171074	0.0165215	0.018701	0.0152483	0.0159069	0.00932031	0.00787218			-1573	0.266621	0.260472	0.212595	0.173696	0.164902	0.174444	0.092176	0.0559621	0.00529729	0.00750457	-0.0497457	-0.114573	-0.121946	-0.157421	-0.166007	-0.172855	-0.172824	-0.181562	-0.173318	-0.159702	-0.152424
-1572	0.211603	0.193581	0.149215	0.138387	0.109264	0.0888232	0.0742232	0.0453682	0.0355426	0.0346341	0.0268391	0.0218905	0.0216572	0.0184923	0.0172309	0.0163318	0.0188498	0.015501	0.0160665	0.00955442	0.00792479			-1572	0.266799	0.261557	0.213991	0.175322	0.166844	0.176457	0.0942744	0.0581759	0.00776917	0.00999361	-0.0477119	-0.113116	-0.120086	-0.156284	-0.166114	-0.172596	-0.173346	-0.182036	-0.173547	-0.160667	-0.153054
-1571	0.213959	0.195129	0.151254	0.140344	0.11087	0.0899895	0.0753131	0.0462079	0.0362155	0.0350911	0.0270635	0.0219862	0.0216856	0.0184717	0.0173672	0.01614	0.0189868	0.0157585	0.0162274	0.00979661	0.00798039			-1571	0.266954	0.262618	0.215307	0.176946	0.168788	0.178505	0.0963727	0.0603987	0.0102421	0.0124833	-0.0456619	-0.111608	-0.118211	-0.155092	-0.166213	-0.172319	-0.173861	-0.182509	-0.173789	-0.161634	-0.153691
-1570	0.216307	0.196675	0.153331	0.142349	0.112487	0.0911651	0.0764153	0.0470604	0.0369058	0.0355652	0.0272997	0.0220812	0.0217213	0.0184614	0.0175162	0.0159473	0.019112	0.0160207	0.0163895	0.0100466	0.00803948			-1570	0.267091	0.263653	0.216546	0.178574	0.170735	0.180598	0.0984702	0.0626302	0.0127143	0.0149731	-0.0435954	-0.110047	-0.116318	-0.153845	-0.166306	-0.172023	-0.174364	-0.182982	-0.174044	-0.162601	-0.154338
-1569	0.218643	0.198221	0.155446	0.144401	0.114116	0.0923502	0.0775298	0.0479257	0.0376132	0.0360568	0.027548	0.0221755	0.0217636	0.0184621	0.0176776	0.015755	0.0192256	0.0162873	0.0165528	0.0103043	0.00810257			-1569	0.267215	0.264662	0.217712	0.180211	0.172686	0.182745	0.100566	0.0648701	0.015184	0.0174624	-0.0415119	-0.108433	-0.114406	-0.152545	-0.166392	-0.171704	-0.174851	-0.183454	-0.174314	-0.163566	-0.154994
-1568	0.220965	0.199768	0.1576	0.146502	0.115758	0.0935449	0.0786571	0.0488036	0.0383376	0.0365659	0.0278088	0.0222696	0.0218123	0.0184743	0.0178509	0.0155645	0.0193274	0.0165576	0.0167174	0.0105692	0.00817025			-1568	0.267329	0.265642	0.218808	0.181862	0.174643	0.184953	0.102661	0.0671177	0.0176496	0.0199502	-0.0394108	-0.106764	-0.112474	-0.151193	-0.166471	-0.171359	-0.175318	-0.183926	-0.1746	-0.164527	-0.155662
-1567	0.22327	0.201315	0.159792	0.148651	0.117411	0.0947498	0.0797973	0.0496942	0.039079	0.0370926	0.0280822	0.0223637	0.0218665	0.0184985	0.0180355	0.0153774	0.0194175	0.016831	0.016883	0.0108412	0.00824309			-1567	0.267439	0.266591	0.219841	0.183528	0.176604	0.187228	0.104753	0.0693718	0.0201094	0.0224353	-0.0372916	-0.105041	-0.110522	-0.149791	-0.166542	-0.170983	-0.175761	-0.184395	-0.174902	-0.165481	-0.156342
-1566	0.225557	0.202865	0.162022	0.150848	0.119078	0.0959649	0.0809509	0.0505974	0.0398371	0.037637	0.0283685	0.0224585	0.0219256	0.0185351	0.0182304	0.0151953	0.0194959	0.0171063	0.0170494	0.0111198	0.00832174			-1566	0.267545	0.267509	0.220816	0.185212	0.178572	0.189574	0.106844	0.0716311	0.0225623	0.0249164	-0.0351537	-0.103263	-0.108549	-0.148341	-0.166606	-0.170572	-0.176176	-0.184861	-0.175221	-0.166425	-0.157032
-1565	0.227822	0.204417	0.164289	0.153092	0.120757	0.0971907	0.082118	0.0515132	0.0406118	0.0381989	0.0286678	0.0225545	0.0219888	0.0185844	0.0184346	0.01502	0.0195627	0.0173825	0.0172163	0.0114047	0.00840681			-1565	0.26765	0.268394	0.22174	0.186913	0.180543	0.191994	0.108932	0.0738939	0.0250075	0.0273919	-0.0329964	-0.101431	-0.106554	-0.146845	-0.16666	-0.170121	-0.17656	-0.185324	-0.175558	-0.167356	-0.157732
-1564	0.230063	0.205972	0.166592	0.155384	0.12245	0.0984276	0.0832991	0.0524417	0.0414029	0.0387784	0.0289803	0.0226523	0.0220551	0.0186463	0.0186468	0.0148532	0.0196177	0.0176582	0.017383	0.0116955	0.00849891			-1564	0.267754	0.269244	0.222619	0.188629	0.182519	0.194491	0.111019	0.0761585	0.0274444	0.0298597	-0.0308189	-0.0995452	-0.104536	-0.145307	-0.166705	-0.169623	-0.17691	-0.185782	-0.175912	-0.168272	-0.15844
-1563	0.232277	0.207531	0.16893	0.157722	0.124156	0.099676	0.0844944	0.0533829	0.0422101	0.0393752	0.0293059	0.0227525	0.0221237	0.0187208	0.0188657	0.0146967	0.019661	0.0179318	0.0175491	0.0119916	0.00859863			-1563	0.267856	0.270058	0.22346	0.190357	0.184496	0.197061	0.113105	0.0784228	0.0298725	0.0323181	-0.0286207	-0.0976067	-0.102495	-0.143727	-0.166738	-0.169072	-0.177223	-0.186233	-0.176283	-0.169169	-0.159155
-1562	0.234463	0.209095	0.171303	0.160106	0.125876	0.100936	0.0857043	0.0543369	0.0430334	0.0399893	0.0296448	0.0228559	0.0221936	0.0188076	0.0190897	0.0145521	0.0196926	0.0182017	0.0177139	0.0122925	0.00870648			-1562	0.267955	0.270835	0.224272	0.192091	0.186475	0.199704	0.11519	0.080685	0.0322917	0.0347654	-0.0264008	-0.0956166	-0.100429	-0.142108	-0.166758	-0.168463	-0.177496	-0.186677	-0.17667	-0.170045	-0.159873
-1561	0.236617	0.210665	0.173707	0.162533	0.12761	0.102209	0.0869291	0.0553039	0.0438724	0.0406204	0.029997	0.0229632	0.0222641	0.0189063	0.0193171	0.0144212	0.0197124	0.0184661	0.0178766	0.0125975	0.00882292			-1561	0.268048	0.271576	0.22506	0.193826	0.188453	0.202412	0.117275	0.0829437	0.0347018	0.0372001	-0.0241586	-0.0935759	-0.0983375	-0.140451	-0.166765	-0.16779	-0.177728	-0.187113	-0.177074	-0.170897	-0.160592
-1560	0.238738	0.212241	0.176143	0.165003	0.129359	0.103494	0.0881691	0.0562839	0.044727	0.0412683	0.0303625	0.0230752	0.0223343	0.0190163	0.0195462	0.0143057	0.0197205	0.0187231	0.0180364	0.0129059	0.00894831			-1560	0.268131	0.272278	0.225832	0.195555	0.190429	0.205182	0.119361	0.0851977	0.0371027	0.0396208	-0.0218933	-0.0914861	-0.0962208	-0.138758	-0.166756	-0.167047	-0.177918	-0.187538	-0.177494	-0.171723	-0.16131
-1559	0.240823	0.213824	0.178609	0.167515	0.131123	0.104793	0.0894246	0.0572771	0.0455968	0.0419327	0.0307414	0.0231926	0.0224035	0.0191368	0.0197753	0.014207	0.019717	0.0189708	0.0181923	0.0132169	0.00908294			-1559	0.2682	0.272944	0.226595	0.197271	0.1924	0.208002	0.121448	0.0874465	0.0394938	0.0420261	-0.0196043	-0.0893483	-0.0940779	-0.137029	-0.16673	-0.16623	-0.178065	-0.187951	-0.177928	-0.172521	-0.162023
-1558	0.24287	0.215414	0.181101	0.170065	0.132902	0.106106	0.090696	0.0582838	0.0464816	0.0426135	0.0311335	0.023316	0.0224712	0.0192672	0.0200023	0.0141266	0.019702	0.0192072	0.0183435	0.0135299	0.00922698			-1558	0.26825	0.273572	0.227353	0.198964	0.194366	0.210866	0.123536	0.0896903	0.0418748	0.0444155	-0.0172911	-0.0871636	-0.0919082	-0.135265	-0.166686	-0.165336	-0.178169	-0.188353	-0.178377	-0.173289	-0.162731
-1557	0.244877	0.217012	0.183619	0.172652	0.134697	0.107433	0.0919835	0.059304	0.0473813	0.0433103	0.0315389	0.0234461	0.0225368	0.0194065	0.0202255	0.014066	0.0196757	0.0194304	0.0184889	0.0138438	0.0093805			-1557	0.268274	0.274164	0.228113	0.200626	0.196323	0.21376	0.125625	0.09193	0.0442452	0.0467883	-0.0149529	-0.0849333	-0.0897113	-0.133465	-0.166623	-0.164362	-0.17823	-0.18874	-0.178838	-0.174025	-0.163431
-1556	0.246842	0.218617	0.186161	0.175275	0.136507	0.108776	0.0932875	0.060338	0.0482957	0.0440229	0.0319577	0.0235834	0.0226	0.0195538	0.0204431	0.0140261	0.0196382	0.0196385	0.0186276	0.0141576	0.00954345			-1556	0.268268	0.274721	0.228879	0.20225	0.198272	0.216674	0.127715	0.0941669	0.0466047	0.0491446	-0.0125892	-0.0826586	-0.087487	-0.13163	-0.16654	-0.163306	-0.178247	-0.189113	-0.179311	-0.174728	-0.164122
-1555	0.248762	0.22023	0.188723	0.17793	0.138333	0.110135	0.0946084	0.061386	0.0492244	0.0447511	0.0323898	0.0237284	0.0226605	0.019708	0.0206533	0.014008	0.0195899	0.0198297	0.0187587	0.0144705	0.00971566			-1555	0.268226	0.275242	0.229654	0.203826	0.200211	0.219593	0.129808	0.0964033	0.048953	0.0514852	-0.0101998	-0.0803407	-0.0852349	-0.129759	-0.166437	-0.162169	-0.178222	-0.189468	-0.179794	-0.175399	-0.164804
-1554	0.250637	0.221851	0.191304	0.180615	0.140174	0.111509	0.0959464	0.0624481	0.0501674	0.0454945	0.0328354	0.0238816	0.0227183	0.0198683	0.0208544	0.0140125	0.019531	0.0200024	0.0188812	0.0147811	0.00989684			-1554	0.268144	0.275731	0.230441	0.205346	0.20214	0.222505	0.131902	0.0986415	0.0512898	0.0538111	-0.00778466	-0.0779809	-0.082955	-0.127852	-0.166313	-0.16095	-0.178155	-0.189805	-0.180286	-0.176036	-0.165476
-1553	0.252464	0.223479	0.1939	0.183328	0.142031	0.112901	0.097302	0.0635245	0.0511244	0.046253	0.0332946	0.0240433	0.0227736	0.0200335	0.0210451	0.0140402	0.0194622	0.0201551	0.0189944	0.0150885	0.0100866			-1553	0.268017	0.276187	0.231243	0.206803	0.204059	0.225394	0.133998	0.100884	0.0536148	0.056124	-0.00534428	-0.0755805	-0.0806474	-0.125908	-0.166167	-0.15965	-0.178048	-0.19012	-0.180786	-0.176639	-0.16614
-1552	0.254241	0.225114	0.196511	0.186065	0.143902	0.114311	0.0986755	0.0646155	0.0520952	0.0470263	0.0337674	0.0242138	0.0228265	0.0202028	0.0212238	0.0140912	0.0193839	0.0202865	0.0190975	0.0153913	0.0102846			-1552	0.267842	0.276612	0.232061	0.20819	0.205968	0.228246	0.136094	0.103135	0.0559279	0.0584261	-0.00287955	-0.0731412	-0.0783124	-0.123927	-0.166	-0.158272	-0.177901	-0.190412	-0.181293	-0.177208	-0.166796
-1551	0.255967	0.226755	0.199132	0.188824	0.145788	0.115739	0.100067	0.0657213	0.0530795	0.0478143	0.034254	0.0243933	0.0228775	0.0203751	0.0213894	0.0141658	0.0192968	0.0203957	0.0191899	0.0156885	0.0104901			-1551	0.267619	0.277008	0.232895	0.209501	0.207869	0.231048	0.13819	0.105396	0.0582291	0.06072	-0.000391864	-0.0706647	-0.0759504	-0.121908	-0.16581	-0.156816	-0.177715	-0.190677	-0.181805	-0.177743	-0.167446
-1550	0.25764	0.228402	0.201761	0.191601	0.147688	0.117186	0.101478	0.0668419	0.0540772	0.0486166	0.0347546	0.0245819	0.0229273	0.0205496	0.0215408	0.0142638	0.0192016	0.0204819	0.0192712	0.0159787	0.0107026			-1550	0.267347	0.277376	0.233745	0.21073	0.209763	0.233787	0.140286	0.107671	0.0605186	0.0630084	0.00211713	-0.0681526	-0.0735623	-0.119852	-0.165598	-0.155288	-0.177491	-0.190912	-0.182323	-0.178245	-0.168091
-1549	0.259259	0.230054	0.204396	0.194394	0.149601	0.118653	0.102907	0.0679775	0.055088	0.0494332	0.0352694	0.0247796	0.0229766	0.0207256	0.0216771	0.0143847	0.0190991	0.0205448	0.019341	0.0162608	0.0109215			-1549	0.267027	0.277717	0.234612	0.211875	0.21165	0.236449	0.14238	0.109962	0.0627969	0.0652942	0.00464554	-0.0656068	-0.0711489	-0.117757	-0.165363	-0.15369	-0.17723	-0.191117	-0.182844	-0.178715	-0.168734
-1548	0.260821	0.231708	0.207034	0.197199	0.151527	0.12014	0.104356	0.0691283	0.0561118	0.0502639	0.0357985	0.0249865	0.0230262	0.0209022	0.0217977	0.014528	0.0189901	0.0205845	0.019399	0.0165339	0.0111461			-1548	0.266663	0.278034	0.235493	0.212931	0.213531	0.239023	0.144472	0.112273	0.0650645	0.0675803	0.00719126	-0.0630294	-0.0687115	-0.115626	-0.165105	-0.152027	-0.176932	-0.191288	-0.183369	-0.179152	-0.169376
-1547	0.262326	0.233365	0.209671	0.200012	0.153464	0.121648	0.105825	0.0702945	0.0571484	0.0511085	0.0363424	0.0252025	0.0230771	0.0210788	0.0219023	0.0146928	0.0188754	0.0206012	0.0194454	0.0167968	0.0113757			-1547	0.266256	0.278327	0.236387	0.213898	0.215406	0.241498	0.14656	0.114604	0.0673221	0.0698695	0.00975198	-0.0604224	-0.0662516	-0.113457	-0.164825	-0.150303	-0.176598	-0.191423	-0.183898	-0.179558	-0.170021
-1546	0.263771	0.235022	0.212306	0.202832	0.155411	0.123177	0.107314	0.071476	0.0581975	0.0519671	0.0369011	0.0254275	0.0231304	0.0212551	0.0219906	0.0148781	0.0187562	0.0205957	0.0194803	0.0170486	0.0116097			-1546	0.265813	0.278597	0.237292	0.214776	0.217278	0.243865	0.148642	0.116957	0.0695705	0.0721645	0.0123251	-0.057788	-0.0637708	-0.111254	-0.164521	-0.148524	-0.176229	-0.191522	-0.184429	-0.179934	-0.170671
-1545	0.265157	0.236678	0.214936	0.205653	0.157368	0.124729	0.108823	0.0726732	0.059259	0.0528395	0.037475	0.0256613	0.0231873	0.0214306	0.0220628	0.0150826	0.0186334	0.0205691	0.0195038	0.0172885	0.0118474			-1545	0.265339	0.278845	0.238206	0.215565	0.219144	0.246115	0.150718	0.119333	0.0718109	0.0744674	0.0149077	-0.0551283	-0.0612709	-0.109016	-0.164194	-0.146694	-0.175826	-0.191582	-0.184962	-0.180281	-0.171326
-1544	0.26648	0.23833	0.217557	0.208472	0.159332	0.126302	0.110354	0.073886	0.0603327	0.0537257	0.0380644	0.0259039	0.0232489	0.021605	0.0221191	0.0153046	0.0185082	0.0205226	0.0195165	0.0175157	0.012088			-1544	0.264842	0.279072	0.239126	0.216268	0.221007	0.248243	0.152786	0.121731	0.0740441	0.07678	0.0174967	-0.0524456	-0.058754	-0.106747	-0.163844	-0.144821	-0.175389	-0.191603	-0.185496	-0.180599	-0.171991
-1543	0.267739	0.239977	0.220167	0.211287	0.161302	0.127898	0.111906	0.0751145	0.0614185	0.0546258	0.0386695	0.0261549	0.0233165	0.0217784	0.0221599	0.0155427	0.0183818	0.0204578	0.0195189	0.0177297	0.0123312			-1543	0.264328	0.279278	0.24005	0.216889	0.222864	0.250244	0.154846	0.12415	0.0762715	0.0791035	0.0200891	-0.0497418	-0.0562221	-0.104449	-0.16347	-0.142907	-0.174919	-0.191584	-0.186032	-0.180891	-0.172665
-1542	0.268933	0.241616	0.222763	0.214093	0.163277	0.129517	0.11348	0.0763588	0.0625163	0.0555397	0.0392907	0.0264144	0.0233914	0.0219506	0.022186	0.015795	0.0182554	0.0203766	0.0195115	0.0179299	0.0125762			-1542	0.263807	0.279465	0.240974	0.217431	0.224715	0.252116	0.156897	0.126589	0.078494	0.0814388	0.0226818	-0.0470191	-0.0536777	-0.102125	-0.163073	-0.140959	-0.174417	-0.191523	-0.186568	-0.181158	-0.173352
-1541	0.270061	0.243244	0.225342	0.216887	0.165255	0.13116	0.115076	0.077619	0.0636259	0.0564676	0.039928	0.0266821	0.0234749	0.0221217	0.0221982	0.0160595	0.0181305	0.020281	0.0194952	0.0181162	0.0128228			-1541	0.263285	0.279633	0.241895	0.2179	0.226558	0.253858	0.158938	0.129045	0.080713	0.0837864	0.0252723	-0.0442792	-0.0511233	-0.0997791	-0.162652	-0.138982	-0.173882	-0.191421	-0.187103	-0.1814	-0.174052
-1540	0.271121	0.24486	0.227902	0.219666	0.167235	0.132826	0.116696	0.0788951	0.0647472	0.0574094	0.0405818	0.0269581	0.0235682	0.0222918	0.0221972	0.0163341	0.0180083	0.0201732	0.0194706	0.0182884	0.0130704			-1540	0.262773	0.279784	0.24281	0.218301	0.228393	0.255472	0.16097	0.131514	0.0829296	0.0861462	0.027858	-0.0415239	-0.0485614	-0.0974144	-0.162208	-0.13698	-0.173314	-0.191276	-0.187636	-0.18162	-0.174765
-1539	0.272112	0.246459	0.23044	0.222426	0.169214	0.134516	0.118339	0.0801872	0.0658801	0.0583655	0.0412524	0.0272422	0.0236726	0.0224612	0.0221841	0.0166168	0.0178903	0.0200555	0.0194387	0.0184464	0.0133188			-1539	0.262277	0.279916	0.243715	0.21864	0.230217	0.256963	0.162994	0.133993	0.0851448	0.0885179	0.0304371	-0.0387549	-0.0459948	-0.095035	-0.16174	-0.134957	-0.172712	-0.191088	-0.188165	-0.181819	-0.175494
-1538	0.273033	0.24804	0.232953	0.225164	0.171192	0.13623	0.120006	0.0814952	0.0670245	0.0593358	0.0419399	0.0275344	0.0237892	0.0226299	0.0221599	0.0169054	0.0177778	0.0199304	0.0194001	0.0185906	0.0135677			-1538	0.261805	0.280031	0.244608	0.218924	0.232028	0.258337	0.165009	0.136478	0.0873594	0.0909005	0.0330078	-0.0359735	-0.0434265	-0.0926441	-0.161248	-0.132918	-0.172076	-0.190857	-0.18869	-0.181998	-0.176237
-1537	0.273881	0.249599	0.23544	0.227877	0.173166	0.137968	0.121697	0.0828191	0.0681803	0.0603205	0.0426445	0.027835	0.0239191	0.0227982	0.0221258	0.0171977	0.0176724	0.0198001	0.0193558	0.0187212	0.0138168			-1537	0.261365	0.280129	0.245483	0.219159	0.233824	0.259603	0.167016	0.138964	0.0895741	0.093293	0.0355691	-0.033181	-0.0408593	-0.090245	-0.16073	-0.130864	-0.171404	-0.190581	-0.189207	-0.182158	-0.176995
-1536	0.274658	0.251132	0.237897	0.230561	0.175136	0.139731	0.123414	0.0841591	0.0693476	0.06132	0.0433664	0.028144	0.0240634	0.0229664	0.0220827	0.0174916	0.0175755	0.0196671	0.0193065	0.0188386	0.014066			-1536	0.260961	0.280212	0.246339	0.219352	0.235604	0.26077	0.169018	0.141445	0.0917889	0.0956937	0.0381208	-0.0303783	-0.0382964	-0.0878403	-0.160186	-0.1288	-0.170693	-0.19026	-0.189716	-0.1823	-0.177768
-1535	0.27536	0.252638	0.240323	0.233213	0.177098	0.141517	0.125157	0.0855151	0.0705262	0.0623343	0.0441056	0.0284617	0.0242231	0.0231347	0.0220317	0.0177851	0.0174885	0.0195336	0.0192532	0.0189434	0.0143151			-1535	0.260597	0.280279	0.247172	0.219509	0.237365	0.261849	0.171015	0.143917	0.0940039	0.098101	0.0406631	-0.0275663	-0.0357404	-0.0854318	-0.159615	-0.126728	-0.169942	-0.189894	-0.190213	-0.182426	-0.178555
-1534	0.275988	0.254112	0.242714	0.235831	0.179053	0.143328	0.126926	0.0868873	0.0717161	0.0633638	0.0448624	0.0287885	0.0243991	0.0233033	0.0219737	0.0180763	0.0174127	0.0194018	0.0191965	0.0190363	0.0145641			-1534	0.260277	0.280331	0.247979	0.219636	0.239107	0.262852	0.173008	0.146375	0.0962188	0.100513	0.0431969	-0.0247454	-0.033194	-0.0830208	-0.159015	-0.124647	-0.169148	-0.18948	-0.190696	-0.182537	-0.179356
-1533	0.276541	0.255551	0.245069	0.238411	0.180997	0.145163	0.128722	0.0882756	0.0729175	0.0644088	0.0456368	0.0291247	0.0245922	0.0234726	0.0219098	0.0183631	0.0173493	0.0192738	0.0191373	0.0191181	0.0148128			-1533	0.260001	0.280369	0.248758	0.219739	0.240826	0.263791	0.175	0.148814	0.0984332	0.102928	0.0457238	-0.0219159	-0.0306595	-0.0806072	-0.158384	-0.122557	-0.168308	-0.189017	-0.191163	-0.182632	-0.18017
-1532	0.277017	0.256952	0.247385	0.240951	0.182931	0.147022	0.130546	0.0896803	0.0741303	0.0654696	0.0464289	0.0294709	0.0248031	0.0236426	0.0218406	0.0186439	0.0172992	0.0191514	0.0190762	0.0191896	0.0150613			-1532	0.259771	0.280394	0.249505	0.219822	0.242523	0.264679	0.176993	0.151231	0.100647	0.105345	0.0482454	-0.0190777	-0.0281389	-0.0781907	-0.157719	-0.120459	-0.16742	-0.188504	-0.191612	-0.182713	-0.180995
-1531	0.277415	0.258313	0.24966	0.243448	0.184853	0.148905	0.132399	0.0911013	0.0753548	0.0665466	0.0472388	0.0298275	0.0250324	0.0238136	0.021767	0.0189169	0.0172635	0.0190364	0.0190141	0.0192517	0.0153094			-1531	0.259583	0.280406	0.250219	0.219891	0.244197	0.265526	0.17899	0.153621	0.10286	0.107761	0.0507641	-0.0162309	-0.0256339	-0.0757696	-0.157018	-0.11835	-0.166482	-0.187939	-0.192039	-0.182781	-0.181831
-1530	0.277735	0.259629	0.251891	0.245899	0.186761	0.150812	0.13428	0.0925389	0.0765911	0.0676402	0.0480664	0.0301954	0.0252808	0.0239857	0.0216896	0.0191807	0.0172428	0.0189303	0.0189515	0.0193055	0.0155571			-1530	0.259438	0.280406	0.250896	0.219951	0.245846	0.266344	0.180992	0.155982	0.105071	0.110176	0.0532821	-0.0133755	-0.0231457	-0.0733416	-0.156278	-0.116228	-0.16549	-0.18732	-0.192442	-0.182835	-0.182674
-1529	0.277976	0.260899	0.254077	0.248301	0.188655	0.152742	0.136191	0.0939932	0.0778395	0.0687508	0.0489118	0.0305751	0.0255488	0.0241591	0.021609	0.0194339	0.0172377	0.0188345	0.018889	0.019352	0.0158043			-1529	0.25933	0.280394	0.251537	0.220004	0.247472	0.267143	0.183003	0.158312	0.10728	0.112589	0.0558019	-0.0105114	-0.020675	-0.0709037	-0.155497	-0.114091	-0.164443	-0.186645	-0.192818	-0.182876	-0.183524
-1528	0.278137	0.262118	0.256214	0.250653	0.190534	0.154696	0.138132	0.0954645	0.0791004	0.0698787	0.049775	0.0309673	0.0258368	0.0243338	0.0215257	0.0196751	0.0172486	0.0187499	0.0188273	0.0193921	0.0160509			-1528	0.259257	0.28037	0.252139	0.220056	0.249074	0.267931	0.185026	0.160608	0.109488	0.115	0.0583259	-0.00763832	-0.018222	-0.0684523	-0.154671	-0.111934	-0.163339	-0.185911	-0.193165	-0.182903	-0.184376
-1527	0.278218	0.263284	0.258301	0.252951	0.192398	0.156674	0.140103	0.0969531	0.0803743	0.0710244	0.050656	0.0313729	0.0261451	0.0245099	0.0214399	0.0199034	0.0172758	0.0186775	0.0187667	0.0194269	0.0162966			-1527	0.259213	0.280336	0.252702	0.220108	0.250652	0.268718	0.187065	0.16287	0.111695	0.117409	0.0608569	-0.00475591	-0.0157865	-0.0659836	-0.153797	-0.109755	-0.162175	-0.185118	-0.19348	-0.182916	-0.185228
-1526	0.278218	0.264395	0.260335	0.255194	0.194246	0.158674	0.142107	0.0984594	0.0816615	0.0721881	0.0515549	0.0317928	0.0264742	0.0246874	0.0213521	0.0201178	0.0173193	0.0186177	0.0187076	0.0194573	0.0165413			-1526	0.259195	0.280292	0.253225	0.220166	0.252208	0.269507	0.189123	0.165097	0.113899	0.119816	0.0633972	-0.00186365	-0.0133672	-0.0634942	-0.152874	-0.107549	-0.16095	-0.184261	-0.193763	-0.182914	-0.186076
-1525	0.278137	0.265448	0.262314	0.257379	0.196078	0.160698	0.144142	0.0999838	0.0829626	0.0733704	0.0524717	0.0322277	0.0268243	0.0248664	0.0212624	0.0203175	0.0173791	0.0185709	0.0186504	0.0194842	0.0167845			-1525	0.259197	0.280239	0.253708	0.220231	0.253741	0.270305	0.191202	0.167288	0.116102	0.122221	0.0659493	0.00103892	-0.0109629	-0.0609807	-0.151898	-0.105313	-0.159662	-0.183341	-0.19401	-0.182896	-0.186916
-1524	0.277974	0.26644	0.264235	0.259505	0.197894	0.162745	0.14621	0.101527	0.0842783	0.0745716	0.0534063	0.0326786	0.0271958	0.0250467	0.0211709	0.0205021	0.017455	0.0185373	0.0185952	0.0195086	0.0170258			-1524	0.259215	0.280177	0.254154	0.220307	0.255254	0.271115	0.193305	0.169444	0.118305	0.124626	0.0685152	0.00395238	-0.00857146	-0.0584406	-0.150869	-0.103045	-0.158311	-0.182355	-0.19422	-0.18286	-0.187745
-1523	0.277729	0.267369	0.266097	0.261569	0.199695	0.164815	0.148312	0.103089	0.0856091	0.0757918	0.0543588	0.0331462	0.0275889	0.0252283	0.0210779	0.0206713	0.0175467	0.0185168	0.0185422	0.0195312	0.0172648			-1523	0.259242	0.280109	0.254564	0.220397	0.256747	0.271938	0.195434	0.171565	0.120506	0.12703	0.0710964	0.00687714	-0.00619044	-0.0558721	-0.149783	-0.100739	-0.156894	-0.181301	-0.194392	-0.182805	-0.188557
-1522	0.277403	0.268235	0.267896	0.26357	0.20148	0.166907	0.150446	0.104671	0.0869558	0.0770316	0.0553295	0.0336314	0.0280038	0.0254113	0.0209835	0.020825	0.0176535	0.0185092	0.0184917	0.0195527	0.0175008			-1522	0.259273	0.280034	0.254942	0.220503	0.258222	0.272774	0.197591	0.173654	0.122707	0.129434	0.0736944	0.00981347	-0.00381704	-0.0532745	-0.14864	-0.0983944	-0.155412	-0.180179	-0.194525	-0.18273	-0.189348
-1521	0.276995	0.269034	0.269631	0.265506	0.203249	0.169022	0.152614	0.106273	0.088319	0.0782913	0.0563182	0.0341351	0.028441	0.0255955	0.0208878	0.0209633	0.017775	0.0185142	0.0184439	0.0195736	0.0177331			-1521	0.259304	0.279956	0.255291	0.220627	0.25968	0.273623	0.199777	0.175713	0.124907	0.13184	0.0763099	0.0127614	-0.00144793	-0.0506479	-0.147438	-0.0960076	-0.153864	-0.178988	-0.194617	-0.182633	-0.190115
-1520	0.276505	0.269765	0.271299	0.267376	0.205005	0.171159	0.154815	0.107896	0.0896996	0.079571	0.0573254	0.0346581	0.0289005	0.025781	0.0207911	0.0210865	0.0179103	0.0185312	0.0183987	0.0195942	0.017961			-1520	0.259328	0.279876	0.255616	0.220772	0.261123	0.274483	0.201993	0.177745	0.127106	0.134246	0.0789436	0.0157206	0.000920521	-0.0479933	-0.146176	-0.0935769	-0.152249	-0.177728	-0.194667	-0.182511	-0.190853
-1519	0.275934	0.270428	0.272898	0.269178	0.206746	0.173319	0.157051	0.10954	0.0910983	0.0808712	0.058351	0.0352011	0.0293828	0.0259676	0.0206935	0.0211951	0.0180588	0.0185597	0.0183566	0.0196148	0.0181837			-1519	0.259342	0.279796	0.255923	0.22094	0.262552	0.275349	0.204237	0.179753	0.129304	0.136653	0.0815957	0.0186904	0.0032921	-0.0453129	-0.144853	-0.0911009	-0.150567	-0.176398	-0.194674	-0.182365	-0.191558
-1518	0.275282	0.271022	0.274426	0.27091	0.208475	0.175501	0.159319	0.111207	0.0925159	0.0821921	0.0593955	0.0357648	0.0298879	0.0261555	0.0205954	0.0212896	0.0182194	0.0185989	0.0183177	0.0196356	0.0184002			-1518	0.259338	0.279717	0.256218	0.221132	0.263967	0.276219	0.206508	0.181742	0.131502	0.139062	0.0842662	0.0216697	0.00567051	-0.0426094	-0.14347	-0.0885789	-0.14882	-0.175	-0.194638	-0.182191	-0.192229
-1517	0.274551	0.271546	0.27588	0.272571	0.210191	0.177705	0.161622	0.112898	0.0939534	0.083534	0.060459	0.0363498	0.0304163	0.0263445	0.0204971	0.0213707	0.0183913	0.0186482	0.0182823	0.0196566	0.0186096			-1517	0.259315	0.27964	0.256507	0.221352	0.26537	0.277089	0.208805	0.183719	0.133697	0.141473	0.0869545	0.0246571	0.00805935	-0.0398864	-0.142026	-0.0860107	-0.147007	-0.173533	-0.194559	-0.181989	-0.19286
-1516	0.273741	0.271999	0.27726	0.27416	0.211897	0.179932	0.163957	0.114612	0.0954117	0.0848971	0.061542	0.0369568	0.0309682	0.0265349	0.0203991	0.0214391	0.0185734	0.018707	0.0182507	0.0196777	0.018811			-1516	0.259266	0.279567	0.256796	0.2216	0.266759	0.277954	0.211124	0.185689	0.13589	0.143885	0.0896598	0.027651	0.0104621	-0.0371477	-0.14052	-0.0833971	-0.145132	-0.171998	-0.194434	-0.181756	-0.193451
-1515	0.272853	0.272382	0.278562	0.275676	0.213592	0.182181	0.166325	0.116351	0.0968916	0.0862817	0.0626448	0.0375864	0.0315438	0.0267266	0.0203018	0.0214957	0.0187646	0.0187747	0.0182235	0.0196991	0.0190036			-1515	0.25919	0.279499	0.257091	0.22188	0.268137	0.27881	0.213462	0.18766	0.13808	0.146297	0.092381	0.0306494	0.0128819	-0.0343975	-0.138953	-0.0807394	-0.143196	-0.170396	-0.194265	-0.181492	-0.193999
-1514	0.271889	0.272695	0.279784	0.277117	0.215277	0.184452	0.168725	0.118117	0.0983942	0.087688	0.0637678	0.0382389	0.0321434	0.02692	0.0202059	0.0215413	0.018964	0.0188506	0.018201	0.0197206	0.0191866			-1514	0.259083	0.279436	0.257397	0.222194	0.2695	0.279652	0.215812	0.189638	0.140267	0.148709	0.095117	0.03365	0.0153216	-0.0316399	-0.137325	-0.0780395	-0.1412	-0.168728	-0.194051	-0.181195	-0.194503
-1513	0.270849	0.272937	0.280926	0.278483	0.216955	0.186744	0.171156	0.119908	0.0999202	0.0891161	0.0649117	0.0389148	0.0327672	0.0271151	0.0201121	0.0215767	0.0191704	0.0189344	0.0181838	0.0197421	0.0193593			-1513	0.258942	0.27938	0.257718	0.222544	0.270849	0.280477	0.218172	0.19163	0.14245	0.151118	0.0978665	0.0366506	0.0177834	-0.0288785	-0.135636	-0.0753002	-0.139147	-0.166996	-0.193789	-0.180863	-0.194961
-1512	0.269736	0.273108	0.281985	0.279772	0.218625	0.189059	0.173618	0.121728	0.101471	0.0905663	0.0660768	0.0396144	0.0334156	0.0273124	0.0200212	0.021603	0.0193828	0.0190258	0.0181725	0.0197635	0.0195213			-1512	0.258767	0.279331	0.258059	0.222933	0.272181	0.28128	0.220534	0.193646	0.144629	0.153523	0.100628	0.0396488	0.0202687	-0.0261169	-0.133886	-0.072525	-0.137041	-0.165202	-0.193481	-0.180495	-0.195372
-1511	0.268551	0.273211	0.282959	0.280984	0.220288	0.191394	0.176108	0.123576	0.103046	0.0920386	0.0672638	0.040338	0.0340888	0.0275121	0.0199343	0.0216209	0.0196001	0.0191244	0.0181676	0.0197847	0.019672			-1511	0.258554	0.279292	0.25842	0.223365	0.273494	0.282057	0.222893	0.19569	0.146802	0.15592	0.103401	0.0426423	0.0227787	-0.0233576	-0.132077	-0.0697185	-0.134883	-0.163348	-0.193124	-0.180091	-0.195736
-1510	0.267296	0.273244	0.283847	0.282117	0.221946	0.193751	0.178627	0.125453	0.104649	0.0935332	0.0684733	0.0410859	0.0347869	0.0277146	0.0198524	0.0216313	0.0198214	0.0192302	0.0181696	0.0198055	0.0198112			-1510	0.258302	0.279264	0.258802	0.223843	0.274783	0.282807	0.225242	0.197771	0.14897	0.158306	0.106185	0.0456288	0.0253134	-0.0206028	-0.130207	-0.0668855	-0.132678	-0.161436	-0.192719	-0.179649	-0.196054
-1509	0.265971	0.273208	0.284648	0.283171	0.2236	0.196128	0.181173	0.127361	0.106278	0.0950501	0.0697059	0.0418582	0.0355101	0.0279206	0.0197764	0.0216351	0.0200456	0.0193431	0.0181792	0.019826	0.0199388			-1509	0.258009	0.279246	0.259204	0.224369	0.276045	0.283525	0.227574	0.199894	0.151133	0.160679	0.108978	0.0486064	0.0278723	-0.0178539	-0.128279	-0.0640315	-0.130429	-0.159467	-0.192263	-0.179167	-0.196325
-1508	0.26458	0.273105	0.28536	0.284145	0.225249	0.198524	0.183744	0.129299	0.107935	0.0965894	0.0709622	0.042655	0.0362586	0.0281306	0.0197077	0.0216331	0.0202719	0.0194633	0.0181968	0.0198462	0.0200549			-1508	0.257674	0.279241	0.259624	0.224946	0.277276	0.28421	0.229884	0.202065	0.153291	0.163035	0.111781	0.0515735	0.0304542	-0.0151115	-0.126293	-0.0611623	-0.12814	-0.157446	-0.191755	-0.178646	-0.196551
-1507	0.263124	0.272933	0.285983	0.285039	0.226896	0.200941	0.18634	0.13127	0.109621	0.098151	0.0722428	0.0434765	0.0370324	0.0283452	0.0196473	0.0216258	0.0204996	0.0195909	0.018223	0.0198659	0.0201599			-1507	0.257296	0.279249	0.260058	0.225576	0.278472	0.28486	0.232163	0.204289	0.155444	0.165371	0.114594	0.0545292	0.033057	-0.012376	-0.12425	-0.0582842	-0.125815	-0.155373	-0.191195	-0.178084	-0.196733
-1506	0.261605	0.272695	0.286515	0.285851	0.22854	0.203376	0.188957	0.133274	0.111337	0.0997349	0.0735482	0.0443226	0.0378317	0.0285651	0.0195967	0.0216139	0.0207279	0.0197263	0.0182584	0.0198854	0.0202539			-1506	0.256874	0.279268	0.260501	0.226261	0.279629	0.285472	0.234407	0.206568	0.157594	0.167686	0.117418	0.0574731	0.0356783	-0.00964733	-0.12215	-0.0554034	-0.123457	-0.153251	-0.190579	-0.177481	-0.196873
-1505	0.260025	0.272391	0.286955	0.28658	0.230182	0.205828	0.191596	0.135311	0.113083	0.101341	0.0748792	0.0451932	0.0386564	0.0287911	0.019557	0.0215982	0.0209562	0.0198697	0.0183035	0.0199047	0.0203375			-1505	0.256407	0.279299	0.260949	0.227002	0.280742	0.286047	0.236609	0.208905	0.15974	0.169977	0.120252	0.0604055	0.0383147	-0.00692537	-0.119994	-0.0525262	-0.121071	-0.151084	-0.189909	-0.176836	-0.196973
-1504	0.258387	0.272021	0.287304	0.287227	0.231823	0.208297	0.194254	0.137382	0.11486	0.10297	0.0762361	0.0460884	0.0395065	0.029024	0.0195294	0.0215789	0.0211841	0.0200216	0.0183587	0.0199238	0.0204114			-1504	0.255894	0.27934	0.261394	0.227798	0.281807	0.286583	0.238766	0.211302	0.161886	0.172245	0.123097	0.0633269	0.0409624	-0.00420985	-0.117783	-0.0496587	-0.118662	-0.148872	-0.189181	-0.176149	-0.197036
-1503	0.256693	0.271586	0.28756	0.287791	0.233462	0.210782	0.196929	0.139488	0.116669	0.104621	0.0776194	0.0470081	0.040382	0.0292645	0.0195151	0.0215568	0.021411	0.0201823	0.0184245	0.019943	0.0204761			-1503	0.255337	0.279388	0.26183	0.228649	0.282821	0.287081	0.240873	0.213756	0.164033	0.174491	0.125954	0.0662385	0.0436172	-0.00150047	-0.115518	-0.0468068	-0.116234	-0.14662	-0.188395	-0.175418	-0.197063
-1502	0.254946	0.271086	0.287723	0.28827	0.2351	0.213281	0.19962	0.141629	0.11851	0.106294	0.0790297	0.0479521	0.0412827	0.0295136	0.0195154	0.0215321	0.0216368	0.0203521	0.0185012	0.0199625	0.0205326			-1502	0.254734	0.279441	0.262251	0.229556	0.28378	0.287541	0.242928	0.216266	0.166182	0.176715	0.128823	0.0691421	0.0462747	0.00120308	-0.113198	-0.0439762	-0.11379	-0.144329	-0.187551	-0.174645	-0.197058
-1501	0.253147	0.270523	0.287793	0.288666	0.236737	0.215793	0.202325	0.143806	0.120385	0.107989	0.0804672	0.0489204	0.0422085	0.0297721	0.0195312	0.0215055	0.0218611	0.0205313	0.0185893	0.0199824	0.0205816			-1501	0.254089	0.279496	0.262649	0.230516	0.284682	0.287964	0.244932	0.218826	0.168335	0.17892	0.131704	0.0720394	0.0489302	0.00390127	-0.110825	-0.0411717	-0.111336	-0.142001	-0.186647	-0.173827	-0.197023
-1500	0.2513	0.269897	0.287769	0.288976	0.238372	0.218316	0.205042	0.146018	0.122293	0.109706	0.0819323	0.0499127	0.0431592	0.030041	0.0195635	0.0214772	0.0220837	0.02072	0.018689	0.0200033	0.020624			-1500	0.253402	0.279552	0.263021	0.231527	0.285525	0.28835	0.246886	0.221431	0.170495	0.18111	0.134596	0.0749326	0.0515791	0.00659475	-0.1084	-0.0383973	-0.108875	-0.139638	-0.185682	-0.172967	-0.19696
-1499	0.249408	0.269207	0.287653	0.289202	0.240006	0.220849	0.207769	0.148267	0.124235	0.111445	0.0834252	0.0509289	0.0441345	0.0303211	0.019613	0.0214479	0.0223045	0.0209182	0.0188004	0.0200256	0.0206606			-1499	0.252674	0.279604	0.26336	0.232588	0.286308	0.2887	0.248791	0.22407	0.172663	0.18329	0.137499	0.0778239	0.0542169	0.00928432	-0.105924	-0.035656	-0.106409	-0.137241	-0.184656	-0.172063	-0.196873
-1498	0.247471	0.268456	0.287443	0.289343	0.241638	0.22339	0.210504	0.150551	0.126212	0.113205	0.084946	0.0519689	0.0451341	0.0306134	0.0196806	0.0214179	0.0225233	0.0211258	0.0189235	0.0200496	0.0206925			-1498	0.25191	0.279651	0.263662	0.233695	0.287031	0.289015	0.250652	0.226734	0.174842	0.185463	0.140412	0.0807155	0.0568389	0.0119709	-0.103397	-0.0329495	-0.103942	-0.134814	-0.183568	-0.171117	-0.196763
-1497	0.245494	0.267643	0.287141	0.289398	0.243268	0.225936	0.213245	0.152872	0.128223	0.114987	0.0864949	0.0530324	0.0461579	0.0309187	0.0197668	0.0213879	0.0227401	0.0213425	0.0190582	0.020076	0.0207204			-1497	0.251109	0.279688	0.263926	0.234843	0.287694	0.289297	0.252473	0.229411	0.177032	0.187637	0.143334	0.0836091	0.0594408	0.0146556	-0.100822	-0.0302784	-0.101477	-0.132356	-0.182417	-0.170129	-0.196632
-1496	0.243479	0.266767	0.286748	0.289368	0.244895	0.228487	0.21599	0.155229	0.13027	0.116789	0.0880718	0.0541193	0.0472054	0.031238	0.0198721	0.0213585	0.0229546	0.0215678	0.0192044	0.0201053	0.0207452			-1496	0.250276	0.279712	0.264151	0.236029	0.288298	0.289548	0.254259	0.232088	0.179235	0.189816	0.146262	0.0865062	0.0620186	0.0173397	-0.0981997	-0.027642	-0.0990147	-0.129869	-0.181202	-0.169099	-0.19648
-1495	0.241427	0.265831	0.286263	0.289252	0.246518	0.231038	0.218738	0.157622	0.132352	0.118613	0.0896766	0.0552295	0.0482765	0.0315721	0.0199968	0.0213304	0.023167	0.0218009	0.0193617	0.0201381	0.0207678			-1495	0.24941	0.27972	0.264337	0.237249	0.288845	0.289769	0.256017	0.234752	0.181451	0.192008	0.149193	0.0894081	0.0645688	0.0200248	-0.0955318	-0.0250384	-0.0965581	-0.127356	-0.179922	-0.168028	-0.196309
-1494	0.239342	0.264833	0.285688	0.289052	0.248137	0.233588	0.221485	0.160051	0.13447	0.120456	0.0913092	0.0563627	0.0493707	0.0319219	0.0201411	0.0213043	0.0233772	0.022041	0.0195295	0.0201748	0.020789			-1494	0.248514	0.279707	0.264487	0.238497	0.289336	0.289962	0.257752	0.23739	0.183683	0.194217	0.152125	0.0923156	0.0670881	0.0227126	-0.0928207	-0.0224647	-0.0941084	-0.124816	-0.178575	-0.166917	-0.196119
-1493	0.237227	0.263774	0.285023	0.288767	0.24975	0.236135	0.224231	0.162516	0.136623	0.122321	0.0929692	0.0575188	0.0504877	0.0322882	0.0203051	0.021281	0.0235852	0.0222871	0.0197074	0.020216	0.0208094			-1493	0.247587	0.279669	0.264605	0.239772	0.289776	0.29013	0.259471	0.239988	0.18593	0.196448	0.155053	0.0952295	0.0695741	0.0254045	-0.0900687	-0.019917	-0.0916665	-0.122251	-0.177162	-0.165767	-0.195911
-1492	0.235083	0.262654	0.28427	0.288399	0.251355	0.238675	0.226972	0.165017	0.138811	0.124205	0.0946563	0.0586978	0.0516273	0.0326717	0.0204887	0.0212615	0.023791	0.0225382	0.0198945	0.020262	0.0208297			-1492	0.246629	0.279605	0.264699	0.241068	0.290168	0.290274	0.26118	0.242534	0.188192	0.198707	0.157973	0.09815	0.0720248	0.0281018	-0.0872782	-0.017391	-0.089233	-0.119662	-0.175681	-0.16458	-0.195685
-1491	0.232913	0.261472	0.283431	0.287947	0.252953	0.241205	0.229708	0.167552	0.141035	0.126108	0.0963701	0.0598994	0.0527891	0.0330733	0.0206918	0.0212467	0.0239944	0.0227929	0.0200901	0.0203132	0.0208505			-1491	0.245638	0.279509	0.264776	0.242383	0.290516	0.290396	0.262884	0.245017	0.190469	0.200996	0.16088	0.101077	0.0744389	0.0308056	-0.084452	-0.0148818	-0.0868078	-0.117051	-0.174132	-0.163358	-0.19544
-1490	0.23072	0.26023	0.282505	0.287412	0.254541	0.243722	0.232436	0.170122	0.143294	0.12803	0.0981099	0.0611237	0.0539728	0.0334934	0.0209141	0.0212376	0.0241957	0.0230499	0.020293	0.0203696	0.0208722			-1490	0.244611	0.27938	0.264846	0.243715	0.290824	0.290499	0.264588	0.247426	0.192759	0.203319	0.163771	0.104011	0.076816	0.033517	-0.0815929	-0.0123847	-0.0843908	-0.114417	-0.172514	-0.162103	-0.195176
-1489	0.228505	0.258928	0.281495	0.286796	0.256118	0.246224	0.235153	0.172727	0.145589	0.129972	0.0998752	0.0623705	0.0551782	0.0339328	0.0211555	0.0212352	0.0243947	0.0233079	0.0205021	0.0204312	0.0208951			-1489	0.243546	0.279215	0.264918	0.24506	0.291098	0.290582	0.266298	0.249751	0.195062	0.205676	0.16664	0.106951	0.0791563	0.0362363	-0.0787038	-0.00989487	-0.0819811	-0.111762	-0.170829	-0.160817	-0.194894
-1488	0.226272	0.257565	0.280403	0.286099	0.257683	0.248707	0.237859	0.175365	0.147918	0.131931	0.101665	0.0636397	0.0564049	0.034392	0.0214154	0.0212407	0.0245914	0.0235654	0.0207164	0.020498	0.0209195			-1488	0.242439	0.279012	0.265003	0.246417	0.291344	0.290648	0.268016	0.251986	0.197376	0.208069	0.169482	0.109897	0.0814608	0.0389639	-0.0757876	-0.00740785	-0.0795777	-0.109087	-0.169076	-0.159501	-0.194592
-1487	0.224021	0.256142	0.279229	0.285323	0.259233	0.251169	0.240551	0.178037	0.150282	0.133908	0.103479	0.0649314	0.0576529	0.0348714	0.0216936	0.0212551	0.0247859	0.0238208	0.0209344	0.0205696	0.0209456			-1487	0.241286	0.278768	0.265113	0.247782	0.291568	0.290697	0.269745	0.254122	0.199699	0.210496	0.172294	0.11285	0.0837313	0.0417	-0.0728467	-0.00491956	-0.077179	-0.106391	-0.167256	-0.15816	-0.194272
-1486	0.221757	0.25466	0.277977	0.284468	0.260768	0.253605	0.243226	0.180741	0.15268	0.135903	0.105317	0.0662456	0.0589218	0.0353716	0.0219896	0.0212795	0.0249781	0.0240727	0.0211549	0.0206456	0.0209735			-1486	0.240084	0.278482	0.265256	0.249155	0.291778	0.29073	0.271485	0.256157	0.20203	0.212956	0.17507	0.115808	0.08597	0.0444447	-0.0698836	-0.00242648	-0.0747834	-0.103676	-0.16537	-0.156794	-0.193931
-1485	0.21948	0.25312	0.276648	0.283537	0.262284	0.256013	0.245883	0.183478	0.155111	0.137915	0.107177	0.0675821	0.0602115	0.0358927	0.022303	0.0213151	0.025168	0.0243195	0.0213763	0.0207255	0.0210032			-1485	0.238828	0.278152	0.265441	0.250533	0.291981	0.290746	0.273236	0.258086	0.204369	0.215447	0.177809	0.118772	0.0881796	0.0471978	-0.0669007	7.43558e-05	-0.0723885	-0.100942	-0.163418	-0.155408	-0.193569
-1484	0.217193	0.251522	0.275243	0.28253	0.263781	0.258389	0.24852	0.186245	0.157577	0.139944	0.109059	0.068941	0.0615219	0.0364352	0.0226334	0.0213629	0.0253556	0.0245597	0.0215972	0.0208086	0.0210346			-1484	0.237514	0.277774	0.265677	0.251914	0.292183	0.290746	0.274995	0.259909	0.206714	0.217965	0.180506	0.121741	0.0903636	0.049959	-0.0638997	0.00258515	-0.0699915	-0.0981889	-0.161403	-0.154003	-0.193186
-1483	0.214898	0.249868	0.273765	0.28145	0.265256	0.26073	0.251133	0.189044	0.160075	0.141989	0.110962	0.0703224	0.0628528	0.0369992	0.0229803	0.021424	0.0255408	0.024792	0.0218162	0.0208941	0.0210676			-1483	0.236139	0.277349	0.26597	0.253297	0.29239	0.290729	0.27676	0.261628	0.209063	0.220505	0.18316	0.124715	0.0925256	0.0527276	-0.0608826	0.00510747	-0.0675896	-0.0954171	-0.159326	-0.152583	-0.192779
-1482	0.212597	0.248158	0.272215	0.280298	0.266706	0.263033	0.253721	0.191872	0.162605	0.14405	0.112886	0.0717263	0.0642041	0.037585	0.0233435	0.0214992	0.0257237	0.025015	0.0220318	0.0209813	0.0211019			-1482	0.234701	0.276872	0.266325	0.254682	0.292607	0.290696	0.278524	0.263243	0.211417	0.223064	0.185771	0.127694	0.0946698	0.0555031	-0.0578509	0.00764242	-0.0651799	-0.0926268	-0.15719	-0.151149	-0.192348
-1481	0.210292	0.246393	0.270597	0.279076	0.26813	0.265294	0.25628	0.194729	0.165167	0.146128	0.11483	0.0731527	0.0655758	0.0381926	0.0237225	0.0215895	0.0259042	0.0252277	0.0222426	0.0210693	0.0211375			-1481	0.233197	0.276345	0.266746	0.256067	0.292838	0.290646	0.280284	0.26476	0.213775	0.225636	0.188338	0.130679	0.096801	0.0582849	-0.054806	0.0101905	-0.0627594	-0.0898178	-0.154996	-0.149706	-0.191889
-1480	0.207984	0.244576	0.268911	0.277786	0.269524	0.26751	0.258808	0.197614	0.167761	0.148223	0.116792	0.0746018	0.0669678	0.0388222	0.0241172	0.0216955	0.0260824	0.0254293	0.0224474	0.021157	0.0211742			-1480	0.231624	0.275764	0.267234	0.257453	0.293085	0.290582	0.282032	0.266185	0.216136	0.228215	0.190863	0.133669	0.0989239	0.0610721	-0.0517492	0.0127517	-0.0603248	-0.0869898	-0.152746	-0.148255	-0.191401
-1479	0.205676	0.242709	0.26716	0.27643	0.270887	0.269677	0.261303	0.200527	0.170385	0.150333	0.118774	0.0760736	0.0683802	0.0394738	0.0245274	0.0218179	0.0262583	0.025619	0.0226448	0.0212436	0.0212119			-1479	0.229984	0.275129	0.26779	0.258838	0.293349	0.290504	0.283761	0.267523	0.218499	0.230795	0.193349	0.136666	0.101043	0.0638639	-0.0486814	0.0153252	-0.0578728	-0.0841428	-0.150445	-0.1468	-0.190881
-1478	0.20337	0.240792	0.265348	0.275011	0.272217	0.271793	0.263761	0.203465	0.173039	0.152461	0.120774	0.0775682	0.0698128	0.0401473	0.0249528	0.0219574	0.026432	0.0257965	0.0228339	0.0213283	0.0212504			-1478	0.228276	0.274439	0.268412	0.260221	0.293629	0.290414	0.285464	0.268783	0.220864	0.233372	0.1958	0.139668	0.103165	0.0666597	-0.0456036	0.0179097	-0.0554	-0.0812764	-0.148093	-0.145342	-0.190326
-1477	0.201066	0.238828	0.263475	0.273531	0.273509	0.273855	0.26618	0.206428	0.175723	0.154605	0.122792	0.0790859	0.0712658	0.0408429	0.0253936	0.0221142	0.0266035	0.0259618	0.0230135	0.0214102	0.0212899			-1477	0.226503	0.273693	0.269095	0.261599	0.293922	0.290315	0.287135	0.269973	0.223231	0.235937	0.198222	0.142678	0.105292	0.0694589	-0.0425164	0.0205035	-0.0529036	-0.0783906	-0.145694	-0.143886	-0.189734
-1476	0.198767	0.23682	0.261544	0.271992	0.274762	0.275859	0.268557	0.209415	0.178435	0.156767	0.124828	0.0806268	0.0727391	0.0415603	0.0258498	0.0222887	0.0267728	0.0261151	0.0231828	0.0214884	0.0213304			-1476	0.224665	0.272891	0.269833	0.262969	0.294224	0.290209	0.288768	0.271102	0.225599	0.238486	0.200622	0.145696	0.10743	0.0722608	-0.0394205	0.0231046	-0.0503807	-0.0754848	-0.14325	-0.142433	-0.189101
-1475	0.196474	0.234771	0.259559	0.270397	0.275973	0.277803	0.270889	0.212424	0.181175	0.158946	0.126882	0.082191	0.0742327	0.0422996	0.0263214	0.022481	0.0269402	0.0262567	0.0233412	0.0215623	0.021372			-1475	0.222768	0.272029	0.270618	0.264329	0.294528	0.290099	0.290355	0.272178	0.227969	0.24101	0.203008	0.148722	0.109583	0.0750651	-0.0363164	0.0257106	-0.0478293	-0.0725589	-0.140765	-0.140986	-0.188424
-1474	0.19419	0.232682	0.257521	0.268748	0.277138	0.279684	0.273173	0.215452	0.183943	0.161143	0.128953	0.0837787	0.0757466	0.0430606	0.0268087	0.0226913	0.0271059	0.0263875	0.0234879	0.0216313	0.0214148			-1474	0.220814	0.271108	0.271441	0.265673	0.294829	0.289989	0.291893	0.273212	0.230339	0.243504	0.205389	0.151756	0.111754	0.0778713	-0.0332049	0.0283187	-0.0452475	-0.0696127	-0.138242	-0.139548	-0.1877
-1473	0.191915	0.230557	0.255434	0.267049	0.278256	0.281498	0.275407	0.2185	0.186737	0.163359	0.131042	0.0853903	0.0772807	0.0438433	0.027312	0.0229195	0.02727	0.0265081	0.0236227	0.0216948	0.021459			-1473	0.218806	0.270126	0.27229	0.267	0.295119	0.289882	0.293378	0.274214	0.232707	0.24596	0.207775	0.154799	0.113945	0.0806791	-0.0300867	0.0309261	-0.0426342	-0.0666464	-0.135684	-0.138119	-0.186928
-1472	0.189652	0.228399	0.253298	0.2653	0.279323	0.283244	0.277587	0.221563	0.189558	0.165595	0.133149	0.0870258	0.0788351	0.0446476	0.0278316	0.0231655	0.0274329	0.0266198	0.0237453	0.0217524	0.0215048			-1472	0.21675	0.26908	0.273152	0.268304	0.29539	0.289784	0.294805	0.275192	0.235073	0.248371	0.210175	0.157849	0.116158	0.0834881	-0.0269625	0.0335293	-0.0399891	-0.0636605	-0.133094	-0.136701	-0.186104
-1471	0.187402	0.226212	0.251118	0.263506	0.280336	0.284918	0.279709	0.224641	0.192403	0.16785	0.135274	0.0886855	0.0804097	0.0454733	0.0283679	0.0234291	0.0275951	0.0267238	0.0238557	0.0218039	0.0215526			-1471	0.214648	0.26797	0.274014	0.269582	0.295633	0.289699	0.296175	0.276157	0.237435	0.25073	0.212601	0.160906	0.118395	0.0862982	-0.0238335	0.0361246	-0.0373121	-0.0606551	-0.130474	-0.135295	-0.185227
-1470	0.185167	0.223998	0.248895	0.261669	0.281293	0.286519	0.281772	0.227731	0.195273	0.170126	0.137417	0.0903696	0.0820044	0.0463205	0.0289215	0.0237101	0.0277571	0.0268215	0.023954	0.0218492	0.0216027			-1470	0.212506	0.266794	0.274864	0.270828	0.295841	0.289634	0.297486	0.277118	0.239789	0.253032	0.21506	0.16397	0.120657	0.0891095	-0.0207005	0.0387075	-0.0346041	-0.0576306	-0.127826	-0.133902	-0.184295
-1469	0.182948	0.221763	0.246632	0.259791	0.28219	0.288045	0.283773	0.230829	0.198166	0.172423	0.139579	0.0920784	0.0836192	0.047189	0.029493	0.0240082	0.0279195	0.0269145	0.0240404	0.0218883	0.0216552			-1469	0.210328	0.265551	0.275686	0.27204	0.296004	0.289592	0.298738	0.278084	0.242132	0.255269	0.217563	0.167039	0.122943	0.0919225	-0.0175645	0.0412735	-0.0318664	-0.0545876	-0.125153	-0.132521	-0.183305
-1468	0.180747	0.219508	0.244333	0.257874	0.283026	0.289493	0.285708	0.233934	0.201082	0.174741	0.141759	0.0938122	0.0852541	0.0480789	0.0300828	0.0243231	0.028083	0.0270045	0.0241155	0.0219214	0.0217105			-1468	0.20812	0.264241	0.276469	0.273211	0.296114	0.28958	0.299934	0.279061	0.244463	0.257437	0.220116	0.170112	0.125253	0.0947378	-0.0144263	0.0438173	-0.0291009	-0.0515264	-0.122456	-0.131151	-0.182255
-1467	0.178566	0.217238	0.241999	0.255923	0.283798	0.290861	0.287575	0.237041	0.204018	0.177082	0.143959	0.0955713	0.0869087	0.04899	0.0306917	0.0246546	0.0282484	0.0270931	0.0241796	0.0219488	0.021769			-1467	0.205887	0.262862	0.277199	0.274337	0.296165	0.289603	0.301076	0.280056	0.246776	0.259532	0.222724	0.173186	0.127586	0.0975563	-0.011287	0.0463336	-0.0263096	-0.0484476	-0.119737	-0.129792	-0.181145
-1466	0.176406	0.214957	0.239633	0.253938	0.284503	0.292148	0.289372	0.240149	0.206974	0.179446	0.146179	0.0973559	0.0885831	0.0499225	0.0313203	0.0250024	0.0284166	0.0271821	0.0242337	0.0219712	0.0218308			-1466	0.203631	0.261414	0.277868	0.275415	0.296149	0.289664	0.302168	0.281073	0.249068	0.261549	0.225392	0.17626	0.129942	0.100379	-0.00814738	0.0488173	-0.0234952	-0.0453522	-0.116995	-0.128443	-0.179972
-1465	0.174268	0.212669	0.237238	0.251923	0.285138	0.293352	0.291096	0.243252	0.209949	0.181833	0.148418	0.0991663	0.0902772	0.0508762	0.0319693	0.0253663	0.0285885	0.0272733	0.0242786	0.021989	0.0218964			-1465	0.201357	0.259897	0.278465	0.27644	0.296064	0.289764	0.303214	0.282116	0.251338	0.263487	0.22812	0.179331	0.132319	0.103208	-0.00500838	0.0512638	-0.0206604	-0.0422413	-0.114232	-0.1271	-0.178735
-1464	0.172154	0.210377	0.234817	0.249881	0.285702	0.294472	0.292746	0.246348	0.21294	0.184243	0.150678	0.101003	0.0919909	0.0518513	0.0326394	0.0257462	0.0287652	0.0273685	0.0243152	0.0220031	0.0219659			-1464	0.199067	0.258309	0.278981	0.277408	0.295906	0.289906	0.304217	0.283186	0.253581	0.265346	0.230908	0.182398	0.134714	0.106045	-0.00187051	0.0536689	-0.0178082	-0.0391166	-0.111447	-0.125763	-0.177431
-1463	0.170066	0.208085	0.232373	0.247813	0.286192	0.295505	0.294318	0.249433	0.215947	0.186677	0.152959	0.102866	0.093724	0.0528478	0.0333313	0.026142	0.0289476	0.0274694	0.0243448	0.0220144	0.0220399			-1463	0.196763	0.256652	0.279412	0.278318	0.295678	0.290088	0.305181	0.284282	0.255795	0.267126	0.233752	0.185456	0.137126	0.108891	0.00126601	0.0560293	-0.0149416	-0.0359796	-0.108639	-0.124427	-0.17606
-1462	0.168004	0.205796	0.229907	0.245723	0.286606	0.296451	0.295813	0.252502	0.218967	0.189135	0.155262	0.104756	0.0954765	0.0538657	0.0340457	0.0265537	0.0291369	0.0275778	0.0243685	0.0220238	0.0221187			-1462	0.194446	0.254927	0.279751	0.279166	0.295385	0.290308	0.306111	0.285402	0.257978	0.26883	0.236644	0.188505	0.139551	0.111748	0.00440109	0.0583422	-0.0120638	-0.0328326	-0.105806	-0.12309	-0.174621
-1461	0.16597	0.203514	0.227423	0.243613	0.286943	0.297309	0.297227	0.255551	0.221998	0.191616	0.157586	0.106672	0.0972485	0.0549052	0.0347832	0.0269813	0.0293341	0.0276952	0.0243876	0.0220325	0.0222026			-1461	0.192116	0.253132	0.279997	0.279951	0.295035	0.290562	0.307011	0.286542	0.260129	0.270462	0.239576	0.191542	0.141985	0.114618	0.00753489	0.0606061	-0.00917779	-0.0296777	-0.102948	-0.121749	-0.173112
-1460	0.163965	0.201243	0.224924	0.241485	0.287202	0.298078	0.298559	0.258576	0.22504	0.194121	0.159932	0.108617	0.0990398	0.0559664	0.0355445	0.0274252	0.0295403	0.0278234	0.0244036	0.0220414	0.022292			-1460	0.189772	0.251271	0.280147	0.280672	0.294637	0.290843	0.307883	0.287698	0.262246	0.272028	0.242536	0.194566	0.144426	0.117502	0.0106678	0.0628204	-0.00628675	-0.0265172	-0.100062	-0.120401	-0.171532
-1459	0.161991	0.198984	0.222412	0.239342	0.28738	0.298756	0.299808	0.261573	0.228088	0.196648	0.1623	0.110588	0.100851	0.0570495	0.0363302	0.0278855	0.0297566	0.0279638	0.0244179	0.0220517	0.0223874			-1459	0.187415	0.249344	0.280203	0.281329	0.294205	0.291147	0.308731	0.288863	0.26433	0.273533	0.245511	0.197576	0.146867	0.120401	0.0138004	0.0649855	-0.00339349	-0.0233537	-0.0971479	-0.119042	-0.169881
-1458	0.160048	0.196742	0.219891	0.237186	0.287478	0.299343	0.300973	0.264537	0.231141	0.199196	0.16469	0.112588	0.102681	0.0581546	0.0371408	0.0283625	0.0299839	0.0281178	0.0244319	0.0220642	0.0224889			-1458	0.185042	0.247353	0.280166	0.281923	0.293754	0.291465	0.309556	0.290029	0.26638	0.274986	0.248487	0.200574	0.149304	0.123317	0.0169334	0.0671031	-0.000500617	-0.0201894	-0.0942031	-0.117669	-0.168159
-1457	0.158137	0.194518	0.217362	0.235019	0.287495	0.299839	0.302052	0.267463	0.234196	0.201766	0.167102	0.114616	0.104531	0.059282	0.0379768	0.0288568	0.0302234	0.0282866	0.0244472	0.0220802	0.0225967			-1457	0.182653	0.2453	0.280039	0.282454	0.2933	0.291789	0.31036	0.291189	0.268397	0.276395	0.251445	0.203559	0.151733	0.126251	0.0200673	0.0691756	0.00238929	-0.0170268	-0.0912268	-0.116278	-0.166366
-1456	0.156259	0.192316	0.214829	0.232844	0.287429	0.300243	0.303045	0.270348	0.237249	0.204355	0.169536	0.116673	0.106401	0.0604318	0.0388389	0.0293688	0.0304758	0.0284714	0.0244652	0.0221005	0.0227111			-1456	0.180247	0.243187	0.279827	0.282924	0.292861	0.29211	0.311145	0.292334	0.27038	0.277769	0.254371	0.206535	0.154147	0.129201	0.023203	0.0712063	0.0052738	-0.0138681	-0.0882183	-0.114867	-0.164503
-1455	0.154415	0.190136	0.212294	0.230663	0.28728	0.300555	0.30395	0.273187	0.240298	0.206962	0.171992	0.118758	0.108291	0.0616045	0.0397273	0.0298991	0.0307421	0.0286733	0.0244876	0.022126	0.022832			-1455	0.177825	0.241015	0.279536	0.283334	0.292456	0.292418	0.311911	0.293454	0.272332	0.279116	0.257245	0.209503	0.156543	0.132167	0.026341	0.0731995	0.00815058	-0.0107152	-0.0851773	-0.113432	-0.162571
-1454	0.152607	0.187982	0.209761	0.228477	0.287048	0.300774	0.304768	0.275975	0.243338	0.209587	0.174469	0.120872	0.110202	0.0628002	0.0406427	0.0304483	0.0310232	0.0288932	0.0245157	0.0221576	0.0229597			-1454	0.175384	0.238787	0.279171	0.283687	0.292102	0.292704	0.31266	0.294542	0.274252	0.280444	0.260051	0.212469	0.158916	0.135149	0.0294817	0.0751597	0.0110178	-0.00756969	-0.0821038	-0.11197	-0.16057
-1453	0.150833	0.185854	0.207231	0.226289	0.286733	0.3009	0.305496	0.278708	0.246366	0.212227	0.176967	0.123016	0.112134	0.0640194	0.0415854	0.0310171	0.0313196	0.0291318	0.0245511	0.022196	0.0230941			-1453	0.172927	0.236503	0.278739	0.283984	0.291816	0.292958	0.313392	0.295588	0.276141	0.281759	0.262772	0.215435	0.161261	0.138144	0.0326257	0.0770919	0.0138738	-0.00443237	-0.0789984	-0.110476	-0.158502
-1452	0.149095	0.183754	0.204708	0.224101	0.286335	0.300933	0.306136	0.281383	0.249378	0.21488	0.179485	0.125188	0.114088	0.0652624	0.0425559	0.0316063	0.031632	0.0293899	0.0245953	0.0222415	0.0232353			-1452	0.170453	0.234166	0.278245	0.284228	0.291614	0.293171	0.314108	0.296586	0.277998	0.283067	0.265394	0.218407	0.163575	0.141151	0.0357729	0.0790008	0.0167175	-0.00130382	-0.0758618	-0.108947	-0.156368
-1451	0.147394	0.181683	0.202194	0.221914	0.285854	0.300874	0.306687	0.283994	0.25237	0.217545	0.182021	0.12739	0.116065	0.0665296	0.0435545	0.0322164	0.031961	0.0296681	0.0246498	0.0222949	0.0233833			-1451	0.167962	0.231776	0.277696	0.284421	0.291509	0.293334	0.31481	0.297528	0.279823	0.284372	0.267903	0.221389	0.165856	0.144167	0.0389231	0.0808916	0.019548	0.00181586	-0.0726952	-0.107381	-0.154169
-1450	0.145729	0.179642	0.199692	0.219731	0.285291	0.300721	0.307148	0.286538	0.255338	0.22022	0.184576	0.129621	0.118065	0.0678215	0.0445816	0.0328484	0.032307	0.0299667	0.024716	0.0223562	0.023538			-1450	0.165457	0.229335	0.277095	0.284566	0.291509	0.29344	0.315498	0.298409	0.281617	0.285677	0.270288	0.224385	0.168101	0.14719	0.0420753	0.0827694	0.022365	0.00492711	-0.0694998	-0.105773	-0.151908
-1449	0.1441	0.177631	0.197203	0.217554	0.284645	0.300474	0.30752	0.289012	0.258278	0.222902	0.187148	0.131881	0.12009	0.0691383	0.0456375	0.033503	0.0326703	0.0302862	0.0247955	0.0224259	0.0236993			-1449	0.162938	0.226847	0.276446	0.284662	0.291621	0.293484	0.316173	0.299226	0.28338	0.286981	0.272543	0.2274	0.17031	0.150217	0.0452282	0.0846393	0.0251683	0.00803063	-0.0662769	-0.10412	-0.149585
-1448	0.142507	0.17565	0.194732	0.215383	0.283918	0.300135	0.307803	0.291411	0.261185	0.22559	0.189736	0.134171	0.122139	0.0704806	0.0467225	0.0341808	0.0330512	0.0306268	0.0248895	0.022504	0.0238673			-1448	0.160409	0.224312	0.275754	0.284711	0.291845	0.293462	0.316835	0.299975	0.285111	0.288285	0.274661	0.230436	0.172486	0.153245	0.0483799	0.0865065	0.027958	0.0111272	-0.0630283	-0.10242	-0.147203
-1447	0.140951	0.1737	0.19228	0.213222	0.283111	0.299703	0.307997	0.293733	0.264056	0.22828	0.192339	0.136489	0.124215	0.0718488	0.047837	0.0348825	0.0334499	0.0309887	0.0249997	0.0225906	0.0240419			-1447	0.157871	0.221735	0.275019	0.284713	0.29218	0.293373	0.317484	0.300656	0.286811	0.289584	0.276641	0.233497	0.174631	0.156272	0.0515282	0.0883756	0.030734	0.0142177	-0.0597557	-0.10067	-0.144764
-1446	0.13943	0.17178	0.189849	0.211071	0.282224	0.299178	0.308102	0.295973	0.266885	0.230972	0.194954	0.138837	0.126319	0.0732434	0.0489812	0.0356089	0.0338664	0.031372	0.0251272	0.0226857	0.0242232			-1446	0.155327	0.219116	0.274244	0.284669	0.292618	0.293217	0.318119	0.301268	0.288482	0.290874	0.278486	0.236582	0.176749	0.159296	0.0546709	0.0902506	0.0334963	0.0173029	-0.0564609	-0.0988677	-0.14227
-1445	0.137945	0.169888	0.187443	0.208932	0.281258	0.298561	0.308119	0.29813	0.269668	0.233664	0.197581	0.141212	0.128451	0.0746649	0.0501554	0.0363605	0.0343009	0.0317768	0.0252734	0.0227893	0.0244115			-1445	0.152782	0.216459	0.27343	0.284579	0.293149	0.292995	0.318737	0.301814	0.290123	0.29215	0.280199	0.239693	0.178848	0.162314	0.0578058	0.0921352	0.0362446	0.0203832	-0.0531463	-0.0970116	-0.139722
-1444	0.136495	0.168026	0.185062	0.206807	0.280214	0.297852	0.308048	0.3002	0.272402	0.236352	0.200219	0.143616	0.130613	0.0761136	0.0513597	0.0371379	0.0347532	0.0322029	0.0254396	0.0229012	0.0246068			-1444	0.150238	0.213767	0.272574	0.284443	0.293757	0.29271	0.319335	0.302296	0.291737	0.293405	0.281788	0.242829	0.180933	0.165324	0.0609309	0.0940321	0.0389786	0.0234588	-0.049814	-0.0950999	-0.137123
-1443	0.13508	0.166192	0.182709	0.204697	0.279093	0.297052	0.307889	0.30218	0.275081	0.239036	0.202865	0.146047	0.132806	0.07759	0.0525943	0.0379416	0.0352235	0.0326503	0.025627	0.0230212	0.0248094			-1443	0.147699	0.211041	0.271678	0.284259	0.294427	0.292366	0.319908	0.302717	0.293325	0.294635	0.283264	0.245986	0.183015	0.168326	0.0640441	0.0959437	0.0416983	0.0265297	-0.0464663	-0.0931314	-0.134473
-1442	0.133698	0.164384	0.180387	0.202603	0.277897	0.296161	0.307643	0.304068	0.277703	0.241713	0.205518	0.148505	0.135032	0.0790945	0.0538596	0.0387719	0.0357117	0.0331188	0.0258366	0.0231491	0.0250195			-1442	0.145166	0.208284	0.270738	0.284026	0.295139	0.291969	0.320451	0.303084	0.29489	0.295831	0.284639	0.249162	0.185103	0.171317	0.0671444	0.0978716	0.0444032	0.0295958	-0.0431055	-0.0911055	-0.131777
-1441	0.132349	0.162602	0.178097	0.200528	0.276625	0.29518	0.307311	0.305862	0.280262	0.244383	0.208176	0.15099	0.137291	0.0806275	0.0551555	0.0396294	0.0362176	0.0336082	0.0260695	0.0232846	0.0252373			-1441	0.142643	0.205499	0.269753	0.283744	0.295873	0.291522	0.320957	0.303402	0.296434	0.296989	0.285928	0.252352	0.187207	0.174297	0.0702308	0.099817	0.047093	0.0326564	-0.0397336	-0.0890216	-0.129034
-1440	0.131031	0.160845	0.175841	0.198471	0.27528	0.29411	0.306892	0.307559	0.282755	0.247042	0.210838	0.153501	0.139586	0.0821894	0.0564823	0.0405141	0.0367414	0.0341184	0.0263268	0.0234274	0.0254632			-1440	0.140131	0.202687	0.268719	0.283411	0.296608	0.291033	0.321419	0.303677	0.29796	0.298105	0.287148	0.255551	0.189338	0.177265	0.0733027	0.101781	0.049767	0.0357106	-0.0363525	-0.0868803	-0.126248
-1439	0.129744	0.15911	0.173619	0.196434	0.273862	0.292953	0.306387	0.309157	0.285178	0.249691	0.213501	0.156037	0.141917	0.0837804	0.0578402	0.0414264	0.0372829	0.034649	0.0266093	0.0235773	0.0256976			-1439	0.137633	0.199851	0.267633	0.283025	0.297323	0.290506	0.32183	0.303915	0.299472	0.299176	0.288313	0.258753	0.191506	0.18022	0.0763601	0.103764	0.0524245	0.0387575	-0.0329638	-0.0846818	-0.123422
-1438	0.128486	0.157398	0.171435	0.194419	0.272374	0.291709	0.305797	0.310654	0.287529	0.252328	0.216165	0.158598	0.144286	0.0854008	0.0592293	0.0423663	0.0378424	0.0351999	0.0269178	0.023734	0.0259409			-1438	0.135149	0.196993	0.266492	0.282584	0.297996	0.289946	0.322183	0.304123	0.300973	0.300201	0.289443	0.261951	0.193721	0.183162	0.0794032	0.105766	0.055065	0.0417962	-0.029569	-0.0824273	-0.120557
-1437	0.127256	0.155706	0.169289	0.192426	0.270814	0.29038	0.305122	0.312048	0.289803	0.254952	0.218827	0.161183	0.146694	0.0870508	0.0606497	0.0433341	0.0384198	0.0357707	0.0272532	0.023897	0.0261936			-1437	0.132682	0.194114	0.265291	0.282085	0.298609	0.289358	0.322474	0.304309	0.302466	0.301179	0.290551	0.265138	0.19599	0.186092	0.0824329	0.107787	0.0576881	0.0448261	-0.0261695	-0.0801176	-0.117657
-1436	0.126053	0.154033	0.167182	0.190457	0.269187	0.288966	0.304364	0.313337	0.291998	0.257561	0.221486	0.163791	0.149142	0.0887307	0.0621017	0.0443297	0.0390155	0.0363612	0.0276161	0.0240662	0.0264561			-1436	0.130231	0.191217	0.264026	0.281526	0.299142	0.288745	0.322696	0.304478	0.303956	0.302112	0.291654	0.268309	0.19832	0.18901	0.0854504	0.109825	0.0602936	0.0478467	-0.0227663	-0.0777542	-0.114724
-1435	0.124876	0.152378	0.165116	0.188512	0.267491	0.28747	0.303522	0.314518	0.294112	0.260155	0.22414	0.166422	0.151631	0.0904405	0.0635854	0.0453531	0.0396295	0.036971	0.0280071	0.0242412	0.0267288			-1435	0.127799	0.188303	0.262691	0.280904	0.299579	0.288109	0.322848	0.304637	0.305444	0.303002	0.292763	0.271455	0.200716	0.191919	0.088457	0.111878	0.0628816	0.0508579	-0.0193607	-0.0753383	-0.111762
-1434	0.123723	0.15074	0.163091	0.186592	0.26573	0.285893	0.302599	0.315591	0.296142	0.262733	0.226787	0.169075	0.154162	0.0921803	0.0651008	0.0464043	0.0402623	0.0375999	0.0284267	0.0244217	0.0270121			-1434	0.125385	0.185375	0.261282	0.280215	0.299908	0.287453	0.32293	0.304792	0.306933	0.303854	0.29389	0.274571	0.203179	0.19482	0.091454	0.113945	0.0654528	0.0538599	-0.0159536	-0.0728715	-0.108771
-1433	0.122592	0.149117	0.161108	0.184699	0.263904	0.284236	0.301595	0.316553	0.298087	0.265293	0.229426	0.171751	0.156736	0.0939502	0.0666482	0.0474832	0.0409143	0.0382477	0.0288756	0.0246075	0.0273064			-1433	0.122992	0.182434	0.259792	0.279457	0.300119	0.286778	0.322944	0.304946	0.308423	0.30467	0.295043	0.27765	0.20571	0.197716	0.0944427	0.116024	0.0680078	0.0568533	-0.0125458	-0.0703553	-0.105756
-1432	0.121483	0.147509	0.159168	0.182832	0.262016	0.282501	0.300511	0.317403	0.299944	0.267834	0.232055	0.174447	0.159354	0.0957501	0.0682276	0.0485898	0.0415858	0.0389142	0.0293541	0.0247985	0.027612			-1432	0.120619	0.179482	0.258214	0.278625	0.300203	0.286082	0.322897	0.305105	0.309914	0.305456	0.296228	0.280687	0.208306	0.200609	0.0974239	0.11811	0.0705479	0.0598391	-0.00913814	-0.0677914	-0.102717
-1431	0.120394	0.145915	0.15727	0.180994	0.260067	0.28069	0.299348	0.318139	0.301712	0.270356	0.234673	0.177164	0.162015	0.09758	0.0698392	0.049724	0.0422775	0.0395991	0.0298625	0.0249946	0.0279293			-1431	0.118268	0.176522	0.256543	0.277717	0.300159	0.285366	0.322796	0.305271	0.311405	0.306217	0.297447	0.283677	0.210961	0.203502	0.100398	0.120201	0.0730745	0.0628186	-0.00573114	-0.0651815	-0.0996573
-1430	0.119323	0.144334	0.155416	0.179184	0.25806	0.278804	0.298108	0.31876	0.303391	0.272857	0.237277	0.179901	0.164721	0.0994397	0.071483	0.0508856	0.04299	0.0403024	0.0304012	0.0251956	0.0282584			-1430	0.115938	0.173555	0.254771	0.276729	0.299986	0.284625	0.322654	0.305447	0.312892	0.306956	0.298701	0.286616	0.213669	0.206397	0.103366	0.122294	0.0755894	0.065793	-0.00232524	-0.0625269	-0.0965768
-1429	0.11827	0.142766	0.153607	0.177404	0.255996	0.276847	0.296792	0.319265	0.304978	0.275335	0.239866	0.182658	0.167472	0.101329	0.0731593	0.0520747	0.0437238	0.0410239	0.0309705	0.0254015	0.0285996			-1429	0.113632	0.170584	0.252894	0.275659	0.299686	0.283857	0.322484	0.305634	0.314372	0.307679	0.299989	0.289501	0.216418	0.209299	0.106328	0.124384	0.0780946	0.0687638	0.001079	-0.0598288	-0.0934761
-1428	0.117233	0.14121	0.151841	0.175653	0.253877	0.274819	0.295402	0.319652	0.306474	0.27779	0.24244	0.185434	0.170268	0.103248	0.0748681	0.053291	0.0444797	0.0417637	0.0315706	0.0256125	0.0289529			-1428	0.111349	0.167611	0.250906	0.274504	0.299266	0.283057	0.322304	0.305835	0.315837	0.308386	0.301306	0.292328	0.219197	0.212209	0.109284	0.126468	0.080593	0.0717319	0.00448116	-0.0570883	-0.0903552
-1427	0.116209	0.139666	0.150119	0.173933	0.251706	0.272724	0.293939	0.319921	0.307876	0.28022	0.244996	0.18823	0.17311	0.105196	0.0766096	0.0545347	0.0452585	0.042522	0.0322017	0.0258285	0.0293185			-1427	0.10909	0.164639	0.248805	0.273263	0.298731	0.282218	0.32213	0.30605	0.317283	0.309081	0.302645	0.295096	0.221993	0.21513	0.112234	0.128543	0.0830873	0.0746975	0.00788095	-0.0543065	-0.0872138
-1426	0.115199	0.138134	0.14844	0.172244	0.249486	0.270563	0.292406	0.320072	0.309186	0.282623	0.247535	0.191045	0.175996	0.107173	0.0783839	0.0558057	0.046061	0.0432987	0.032864	0.0260496	0.0296963			-1426	0.106854	0.161671	0.246588	0.271933	0.298094	0.281336	0.321979	0.306282	0.318703	0.309762	0.303998	0.297802	0.224791	0.218066	0.115176	0.130604	0.0855809	0.0776611	0.0112783	-0.051484	-0.0840517
-1425	0.114201	0.136615	0.146806	0.170587	0.247219	0.268339	0.290803	0.320103	0.310402	0.284997	0.250053	0.193879	0.178926	0.109178	0.0801913	0.0571039	0.0468879	0.0440944	0.0335576	0.026276	0.0300863			-1425	0.104643	0.15871	0.244257	0.270514	0.297363	0.280403	0.32187	0.30653	0.320089	0.31043	0.305354	0.300444	0.227574	0.221017	0.11811	0.132649	0.0880773	0.0806223	0.0146731	-0.0486216	-0.0808684
-1424	0.113213	0.135108	0.145215	0.168961	0.244909	0.266054	0.289133	0.320014	0.311525	0.28734	0.252551	0.196731	0.181901	0.111211	0.0820318	0.0584295	0.04774	0.0449093	0.0342828	0.0265079	0.0304885			-1424	0.102455	0.155758	0.241812	0.269005	0.296553	0.279413	0.321819	0.306796	0.321435	0.311081	0.306703	0.303023	0.230328	0.223986	0.121035	0.134676	0.0905803	0.0835804	0.0180657	-0.0457201	-0.0776635
-1423	0.112233	0.133614	0.143667	0.167368	0.242557	0.263712	0.287399	0.319805	0.312555	0.28965	0.255028	0.199601	0.18492	0.113272	0.0839057	0.0597824	0.0486181	0.0457438	0.0350398	0.0267455	0.0309026			-1423	0.100289	0.152818	0.23926	0.267404	0.295677	0.278357	0.32184	0.307082	0.322735	0.311713	0.308033	0.305538	0.233037	0.226972	0.123949	0.136682	0.0930938	0.0865343	0.0214561	-0.0427803	-0.0744367
[truncated: 3,423 more rows]

## Sheet: fig_S9f_left_downsampled_w5
meanRT_withReset	stdRT_withReset	meanRT_woReset	stdRT_woReset
3.41798	0.143187	3.42449	0.193047
[truncated: 1,588 more rows]
[truncated: 1 more columns]

## Sheet: fig_S9f_left_downsampled_wm2
meanRT_withReset	stdRT_withReset	meanRT_woReset	stdRT_woReset
3.47348	0.0672623	3.47217	0.0704315
[truncated: 1,479 more rows]
[truncated: 1 more columns]

## Sheet: fig_S9f_middle
wm=.05
base_time	mean_std(RT)_withReset	std_std(RT)_withReset	mean_std(RT)_woReset	std_std(RT)_woReset
0.65	0.0251506	0.00262996	0.0333914	0.00492569
1.3	0.0556975	0.00589371	0.0688975	0.0105382
[truncated: 10 more rows]

## Sheet: fig_S9f_right
wm=.05
[truncated: 13 more rows]
