# Supplementary material for: Mental navigation in the primate entorhinal cortex
Source: Nature. 2024 Jun 12;630(8017):704–11. doi: 10.1038/s41586-024-07557-z (PMC11224022; doi:10.1038/s41586-024-07557-z)
Supplement: Supplementary file 17 — Source Data Extended Data Fig. 7 [file 41586_2024_7557_MOESM17_ESM.xlsx]

## Sheet: fig_S10c
xcorr_regionB_visible	xcorr_regionA_visible	xcorr_regionB_invisible
0.198729	0.266911	0.0374939
-0.048513	0.0100596	-0.00115202
-0.188598	-0.253787	-0.071888
-0.121827	-0.122722	0.0697091
0.287876	0.251812	0.131724
0.0237663	0.0356076	0.00419909
-0.135908	-0.0306573	-0.00911893
-0.0918546	-0.0357537	-0.00982522
0.177919	0.168556	0.0301036
-0.0446041	0.00750824	-0.0338075
0.0386423	-0.0309198	-0.0321931
-0.0488518	0.0658968	-0.0530162
0.0755379	0.0856826	0.0516994
-0.0798454	-0.159532	-0.0509378
-0.0640073	-0.0948347	0.0162601
-0.184865	-0.143703	-0.0467411
-0.158093	-0.198638	0.026959
0.0593101	0.173635	-0.0101888
0.0295513	-0.0812869	0.00786143
0.239255	0.232723	0.160959
-0.00198407	0.0724886	-0.00183553
0.028533	0.0311014	0.0396963
0.0908982	0.0965286	0.00235236
-0.0235642	-0.0103385	0.0407069
0.0572696	-0.0280731	-0.0166285
0.0838566	0.201537	-0.0486093
0.0330714	0.00622317	0.0147122
-0.0198243	-0.00882133	-0.00997594
0.00517808	0.0523839	0.0271472
0.0456906	0.0753361	-0.0114627
-0.0146405	-0.03968	-0.0152314
-0.00117143	0.013458	-0.0103482
0.016437	-0.0325449	0.024255
0.017949	-0.00249171	-0.0198345
0.0568713	0.0946655	-0.00106984
0.141004	0.0574605	0.0179338
0.00216686	-0.0306194	-0.0164204
0.0693864	0.101928	0.0463172
0.156132	0.156793	0.128798
0.0545978	0.0294132	0.0460425
0.0876967	0.125152	0.103406
0.0277616	-0.0851675	0.0264554
0.119452	0.0330251	0.0895423
-0.0246777	0.0978488	-0.00734431
0.0801534	0.103696	0.00612102
0.0207377	-0.017229	0.0768449
0.0804806	0.0111117	0.0067358
0.0301983	-0.0122211	-0.0186224
-0.045945	-0.0332709	-0.0412108
0.0177658	0.17933	0.047425
-0.026961	0.066128	-0.0677925
-0.0901732	-0.0721532	-0.00495994
0.00545316	0.0823447	0.0266332
-0.0212443	-0.133972	0.0423685
0.0332201	0.0254441	-0.0203538
0.070545	0.0556351	0.0172309
-0.0145296	-0.0851089	0.0515161
-0.0272563	-0.0487289	0.00769275
0.00300789	0.1313	-0.0240008
-0.0141569	0.0460688	-0.000798654
0.0281706	0.0667849	0.0466494
0.19676	0.224515	0.199832
0.00982705	0.0171058	0.0491591
0.0574145	0.0934765	-0.02044
0.0613654	0.125194	-0.0231063
0.0447901	0.07432	0.0471788
0.0750514	-0.0428914	0.00800763
0.0113641	-0.0838653	-0.000672303
0.128958	0.179787	0.147258
-0.141188	0.109673	0.0080169
-0.034027	0.0334148	0.0441737
-0.211206	0.0549625	0.00411688
0.046489	0.238114	0.0887813
0.0368692	0.191671	0.0981666
0.0385112	0.19845	0.0082272
0.0609652	0.169141	0.0438044
0.128504	0.227981	0.0398256
0.0673972	0.211522	0.00925717
0.0329359	0.00405528	-0.0456697
0.0100132	0.0302319	-0.0242741
-0.00264372	0.00734609	0.0483666
-0.0290704	-0.0278988	-0.0018372
0.0747782	0.075961	0.0280126
0.00470766	0.0135364	0.0270864
0.0489565	0.0224073	0.0677258
0.0315307	0.0186689	0.0670948
0.305374	0.326333	0.246545
0.0577852	0.0648845	0.00325276
0.0635406	0.0304543	0.0427581
-0.0213742	0.000204369	0.0132104
-0.0138799	-0.0160726	-0.0201337
-0.0211469	-0.00993007	0.000645984
0.0681255	0.0875175	-0.015301
-0.0565603	-0.0462703	0.0178127
-0.0124946	0.0117379	0.0451443
0.00197454	0.0415291	-0.000527374
-0.0583027	0.00572641	0.000255233
0.0280338	0.0942398	-0.0132508
0.122616	0.108975	0.0289861
0.272564	0.325404	0.0247652
0.270878	0.221908	0.29981
0.187105	0.189429	-0.0530105
-0.125164	-0.151684	-0.0028021
-0.121127	-0.0194149	-0.0094818
0.0381044	0.0999184	0.00558715
0.0431247	0.107108	0.109813
0.0945094	0.227805	0.107639
0.0528636	0.0323056	-0.00540669
0.311411	0.36615	0.329002
0.00223833	-0.0678436	0.0113687
-0.00610157	-0.030272	0.0334732
0.0524952	-0.0152695	-0.0280918
-0.0615011	0.00552683	0.02277
-0.0598179	-0.0298192	0.0853808
0.0281548	0.00258153	-0.0265554
-0.0254343	0.0504408	-0.00985183
0.0928924	0.156584	0.0619722
-0.0338939	-0.0469464	-0.00296091
0.0363037	0.0709837	0.000271754
-0.0169099	-0.0462822	0.0113142
-0.0686136	-0.0541022	-0.00704172
0.625283	0.510658	0.435847
0.0252271	0.00870836	0.0286817
0.0577344	0.0181894	0.00934411
0.0507074	0.0563256	-0.00726998
0.000159577	-0.0312767	-0.00931014
-0.022088	-0.0566454	0.0218749
-0.00125262	0.0330377	0.012571
0.0348273	0.00728817	-0.0038541
0.0305232	-0.045124	0.0223147
-0.00991891	-0.0294855	-0.00186622
-0.0448977	-0.0388895	-0.0717939
0.0548811	0.0475003	0.00762591
-0.00184111	-0.00448638	-0.00601029
0.0484638	0.133176	0.000762426
-0.00658013	0.185589	-0.0190801
0.149096	0.266587	0.0823329
0.153297	0.223661	0.0737783
0.526809	0.515245	0.568644
0.00880562	0.0737725	0.045848
0.215554	0.21823	0.179364
0.00201167	0.0871019	0.0438009
-0.0622118	0.0274762	0.0887066
-0.113588	0.0753146	0.151447
-0.117651	-0.070651	-0.024981
-0.0398037	0.0535362	-0.00232865
0.0364152	0.0160182	0.0152279
-0.0198728	0.0239042	0.0252796
0.0198705	-0.0383103	-0.0111306
0.15359	0.155361	0.0667225
0.291517	0.276257	0.118541
-0.160967	-0.10908	-0.148057
0.507265	0.499343	0.383268
0.14567	0.166102	0.0693202
0.0973572	0.0974858	0.0195131
0.227657	0.0314789	0.168084
0.0501031	0.11669	-0.020877
-0.0778366	0.0221098	0.00724615
0.0168405	-0.0249212	-0.00278167
-0.0487571	-0.0728379	-0.0187995
0.122301	0.121278	0.0758158
-0.0237136	0.0914421	0.00609598
0.0922954	0.0894986	0.0898067
0.0243527	0.0298084	-0.0118582
0.0169824	0.0129368	-0.00957945
0.0567233	0.114371	0.0352862
0.0164088	0.0298118	0.00435847
0.0108131	0.0530006	0.000802209
-0.00592857	-0.00937264	0.101818
0.181986	0.267653	0.191643
0.0596564	-0.0105869	-0.0322024
0.135297	0.0793606	0.00739932
-0.0360527	-0.0339048	-0.0231008
0.0146571	-0.0272409	0.00840507
0.120048	0.23864	0.0722541
0.104333	0.084059	0.00228128
0.0731554	0.0523724	0.0206635
-0.00252982	-0.0123787	-0.0256894
0.0152607	0.0954637	0.0566528
-0.0260233	-0.0126837	-0.00833377
0.0403386	0.0918829	-0.0201394
0.100455	0.0855615	0.0867981
0.0593555	0.0274341	-0.00494579
0.344687	0.291768	0.11142
