# Supplementary material for: Mental navigation in the primate entorhinal cortex
Source: Nature. 2024 Jun 12;630(8017):704–11. doi: 10.1038/s41586-024-07557-z (PMC11224022; doi:10.1038/s41586-024-07557-z)
Supplement: Supplementary file 18 — Source Data Extended Data Fig. 8 [file 41586_2024_7557_MOESM18_ESM.xlsx]

## Sheet: fig_S11a
time_JSonset	spike_count_JSonset	fanofac_JSonset	fanofac_JSonset_std	fanofac_JSonset_poissonNULL	fanofac_JSonset_poissonNULL_std	time_JSoffset	spike_count_JSoffset	fanofac_JSoffset	fanofac_JSoffset_std	fanofac_JSoffset_poissonNULL	fanofac_JSoffset_poissonNULL_std
0	2.52747	4.57591	0.866767	0.797798	0.0982639	-2.099	2.51648	5.07878	2.03623	1.24301	0.223808
0.03	2.83516	5.00054	0.901615	0.962494	0.122062	-2.069	2.6044	6.1449	2.76765	1.39242	0.228491
0.06	2.92308	5.39072	0.983101	1.03236	0.137941	-2.039	2.47253	7.28319	3.51632	1.32349	0.194005
0.09	2.98901	5.65735	1.05395	0.93803	0.121269	-2.009	2.53846	6.42811	2.83228	1.17057	0.170355
0.12	3.04396	5.36715	1.21457	0.832667	0.108975	-1.979	2.58242	5.80528	2.44065	1.10543	0.154994
0.15	3.01099	5.64157	1.78058	0.97491	0.138018	-1.949	2.7033	5.30075	2.0275	1.09432	0.148929
0.18	2.86813	6.16778	2.46222	0.957991	0.158146	-1.919	2.72527	5.52257	2.04686	1.14377	0.124202
0.21	2.89011	6.72801	2.9526	1.03284	0.137168	-1.889	2.76923	5.28892	2.00504	0.932274	0.114831
0.24	2.68132	7.0611	3.37482	1.10581	0.132438	-1.859	2.9011	4.66875	1.51085	0.786284	0.105058
0.27	2.7033	6.53822	2.84062	0.967047	0.135138	-1.829	3.02198	4.74531	1.34663	0.690103	0.10342
0.3	2.82418	6.08107	2.36656	0.923154	0.12117	-1.799	3	4.67395	0.913937	0.53632	0.0797359
0.33	2.84615	6.27438	2.0272	0.928882	0.134458	-1.769	3	4.21358	0.642032	0.673726	0.0982214
0.36	2.92308	5.76822	1.6309	0.900795	0.126238	-1.739	2.96703	4.10151	0.569353	0.785756	0.0872568
0.39	2.97802	5.53423	1.64114	0.892828	0.137175	-1.709	2.92308	4.25524	0.561799	0.750603	0.0959303
0.42	2.95604	5.60446	1.54013	0.892571	0.130662	-1.679	2.75824	3.95487	0.545666	0.85787	0.099865
0.45	2.92308	5.23657	1.30721	0.803031	0.109042	-1.649	2.68132	3.65874	0.536258	0.911715	0.101277
0.48	2.82418	4.55158	1.15759	0.835024	0.0980256	-1.619	2.6044	3.5449	0.557469	0.905497	0.11803
0.51	2.71429	3.79649	0.906592	0.889738	0.106157	-1.589	2.53846	3.68517	0.649022	0.975801	0.123209
0.54	2.64835	3.54534	0.760196	0.81483	0.107907	-1.559	2.45055	3.14039	0.334629	0.934665	0.127003
0.57	2.69231	3.35879	0.649381	0.928316	0.136933	-1.529	2.26374	3.1624	0.348726	0.854677	0.103383
0.6	2.65934	3.53736	0.547316	1.01674	0.152394	-1.499	2.23077	3.36227	0.392001	0.882266	0.106168
0.63	2.64835	3.13755	0.513783	0.802961	0.105488	-1.469	2.23077	3.40823	0.40499	0.823007	0.0906124
0.66	2.86813	3.26087	0.476926	0.873636	0.124577	-1.439	2.1978	3.41334	0.375886	0.986308	0.11777
0.69	2.92308	3.21137	0.397073	0.986965	0.125551	-1.409	1.98901	2.93516	0.279555	0.965154	0.116663
0.72	2.73626	3.20103	0.458729	1.132	0.141629	-1.379	1.89011	3.1302	0.423822	0.962425	0.143086
0.75	2.8022	3.03678	0.508643	1.14528	0.156965	-1.349	1.96703	3.49863	0.475762	0.883736	0.166009
0.78	2.71429	3.29025	0.678114	0.964067	0.170039	-1.319	1.98901	4.16551	0.506109	0.890759	0.133229
0.81	2.86813	4.05667	1.12539	0.934666	0.140047	-1.289	1.98901	4.52878	0.648626	0.833516	0.118896
0.84	2.85714	4.65636	1.55724	1.05571	0.16333	-1.259	1.94505	4.92322	0.951074	0.773235	0.116028
0.87	2.63736	5.4938	1.98374	0.887128	0.117409	-1.229	1.83516	4.70067	0.915413	0.757195	0.100896
0.9	2.6044	6.42024	2.91878	0.898982	0.109015	-1.199	1.84615	4.78003	0.921384	0.813492	0.0943753
0.93	2.79121	7.09661	3.51459	0.728924	0.100162	-1.169	1.86813	5.21027	0.902276	0.868946	0.0968956
0.96	2.79121	6.68598	3.14608	0.82491	0.117076	-1.139	1.74725	5.07837	0.885997	0.911559	0.100247
0.99	2.8022	5.82117	2.61112	0.862414	0.134224	-1.109	1.72527	5.07547	0.913522	0.989506	0.0984746
1.02	2.71429	5.43226	2.31346	0.810018	0.121339	-1.079	1.84615	5.17975	1.03271	0.984084	0.119411
1.05	2.84615	4.87614	1.89846	0.701365	0.122389	-1.049	1.91209	4.94822	0.845293	0.963259	0.120916
1.08	2.9011	5.13857	1.9416	0.886137	0.152166	-1.019	1.97802	4.87735	0.632794	0.743508	0.0900116
1.11	2.92308	4.85259	1.78152	1.13885	0.185589	-0.989	2.05495	4.82374	0.514488	0.814365	0.109585
1.14	2.65934	4.82885	1.65409	1.21698	0.177356	-0.959	2.07692	5.22756	0.684646	0.749956	0.114803
1.17	2.57143	4.37168	1.17769	1.14735	0.179665	-0.929	2.15385	5.14568	0.688013	0.855681	0.102843
1.2	2.43956	4.34677	0.875649	1.06456	0.127556	-0.899	2.08791	5.12297	0.651755	0.908881	0.140227
1.23	2.20879	4.24832	0.878808	1.06747	0.147115	-0.869	1.9011	4.62766	0.558116	0.848771	0.125798
1.26	2.14286	4.04043	0.738173	1.15274	0.217045	-0.839	1.7033	4.61491	0.64793	0.917415	0.106703
1.29	2.04396	3.87778	0.641939	1.07392	0.172497	-0.809	1.6044	4.20152	0.553634	1.06266	0.106885
1.32	1.95604	3.48742	0.458708	1.13459	0.189565	-0.779	1.50549	3.88722	0.524053	1.00595	0.115883
1.35	1.83516	3.67031	0.559096	1.12903	0.204148	-0.749	1.40659	3.33905	0.456633	0.962682	0.10085
1.38	1.73626	3.767	0.606191	1.15231	0.171703	-0.719	1.3956	3.13639	0.371128	1.10006	0.131366
1.41	1.75824	3.76325	0.642282	0.968528	0.119635	-0.689	1.38462	3.20603	0.388388	1.23132	0.128631
1.44	1.72527	3.04768	0.362646	1.02406	0.123604	-0.659	1.3956	3.36966	0.404909	1.32424	0.156312
1.47	1.57143	3.07109	0.436726	0.800299	0.0906682	-0.629	1.36264	3.59877	0.396528	1.21405	0.142946
1.5	1.50549	3.13078	0.381046	0.807602	0.0958255	-0.599	1.43956	3.81057	0.513382	1.22972	0.148374
1.53	1.59341	3.12027	0.27676	0.951153	0.120982	-0.569	1.32967	3.73875	0.440054	1.05579	0.137601
1.56	1.64835	3.07357	0.353848	0.926774	0.11794	-0.539	1.31868	3.79451	0.551228	1.17172	0.155727
1.59	1.6044	3.14489	0.399996	0.885307	0.0971882	-0.509	1.28571	3.91685	0.608302	1.32912	0.15578
1.62	1.64835	3.08679	0.335134	0.894238	0.107146	-0.479	1.31868	3.69354	0.493254	0.997265	0.137514
1.65	1.71429	3.67811	0.391919	0.680002	0.0815782	-0.449	1.42857	4.10984	0.476968	0.961979	0.140767
1.68	1.81319	3.87359	0.56904	0.719083	0.0824415	-0.419	1.47253	4.33159	0.479371	0.876697	0.123225
1.71	1.84615	4.48153	0.897847	0.766395	0.0999137	-0.389	1.59341	4.24748	0.486623	1.0411	0.13477
1.74	1.83516	4.6579	0.874798	0.990535	0.139824	-0.359	1.82418	4.55567	0.551416	0.975657	0.11303
1.77	1.91209	4.35427	0.724002	1.14322	0.190332	-0.329	2.20879	4.99559	0.709144	0.928175	0.121591
1.8	1.98901	4.42187	0.639235	1.09722	0.13761	-0.299	2.69231	5.52256	0.855265	0.971589	0.135164
1.83	2	4.15549	0.453784	1.0541	0.152452	-0.269	3.27473	5.04191	0.776757	0.978995	0.129519
1.86	2.01099	4.48384	0.502149	1.01504	0.12662	-0.239	4.07692	4.8709	0.723578	0.952546	0.120558
1.89	1.95604	4.20386	0.456236	1.11657	0.169697	-0.209	5.21978	4.71034	0.602977	1.04552	0.133952

## Sheet: fig_S11b
lags_ACG	ACG_fanofac_JSonset	ACG_fanofac_JSonset_std	ACG_fanofac_JSonset_poissonNULL	ACG_fanofac_JSonset_poissonNULL_std	ACG_fanofac_JSoffset	ACG_fanofac_JSoffset_std	ACG_fanofac_JSoffset_poissonNULL	ACG_fanofac_JSoffset_poissonNULL_std
-1.6	0.0259207	0.0474871	0.0259207	0.0474871	0.0612569	0.0606089	0.0612569	0.0606089
-1.57091	0.0305347	0.0537241	0.0305347	0.0537241	0.0519389	0.0542198	0.0519389	0.0542198
-1.54182	0.0316942	0.0665161	0.0316942	0.0665161	0.0312963	0.0473217	0.0312963	0.0473217
-1.51273	0.0407712	0.0762995	0.0407712	0.0762995	0.00609188	0.0480091	0.00609188	0.0480091
-1.48364	0.0494179	0.0806151	0.0494179	0.0806151	-0.00653164	0.0566789	-0.00653164	0.0566789
-1.45455	0.0506651	0.0821636	0.0506651	0.0821636	-0.015518	0.0684573	-0.015518	0.0684573
-1.42545	0.0494893	0.0798549	0.0494893	0.0798549	-0.0289475	0.0796195	-0.0289475	0.0796195
-1.39636	0.0413933	0.0793937	0.0413933	0.0793937	-0.0461854	0.0913614	-0.0461854	0.0913614
-1.36727	0.0234688	0.0811775	0.0234688	0.0811775	-0.0615708	0.10763	-0.0615708	0.10763
-1.33818	0.00322186	0.0862304	0.00322186	0.0862304	-0.0831174	0.118616	-0.0831174	0.118616
-1.30909	-0.0152171	0.0933479	-0.0152171	0.0933479	-0.115191	0.125785	-0.115191	0.125785
-1.28	-0.0269007	0.0968099	-0.0269007	0.0968099	-0.13893	0.124597	-0.13893	0.124597
-1.25091	-0.0448038	0.0971212	-0.0448038	0.0971212	-0.141879	0.118662	-0.141879	0.118662
-1.22182	-0.0671792	0.098251	-0.0671792	0.098251	-0.139495	0.107502	-0.139495	0.107502
-1.19273	-0.0831887	0.104728	-0.0831887	0.104728	-0.12685	0.0965506	-0.12685	0.0965506
-1.16364	-0.0915968	0.10707	-0.0915968	0.10707	-0.105889	0.0909163	-0.105889	0.0909163
-1.13455	-0.10268	0.107116	-0.10268	0.107116	-0.0841285	0.0866282	-0.0841285	0.0866282
-1.10545	-0.118256	0.106546	-0.118256	0.106546	-0.0591744	0.0891055	-0.0591744	0.0891055
-1.07636	-0.135837	0.10364	-0.135837	0.10364	-0.0407278	0.0963876	-0.0407278	0.0963876
-1.04727	-0.133131	0.104749	-0.133131	0.104749	-0.0170426	0.107056	-0.0170426	0.107056
-1.01818	-0.115679	0.103516	-0.115679	0.103516	0.00215895	0.110046	0.00215895	0.110046
-0.989091	-0.0942019	0.108754	-0.0942019	0.108754	0.0322788	0.114479	0.0322788	0.114479
-0.96	-0.059865	0.115616	-0.059865	0.115616	0.0630702	0.123704	0.0630702	0.123704
-0.930909	-0.0226711	0.124595	-0.0226711	0.124595	0.0929745	0.138092	0.0929745	0.138092
-0.901818	0.0188908	0.133533	0.0188908	0.133533	0.117482	0.150809	0.117482	0.150809
-0.872727	0.0559241	0.145068	0.0559241	0.145068	0.145117	0.158853	0.145117	0.158853
-0.843636	0.0961637	0.159322	0.0961637	0.159322	0.168916	0.161494	0.168916	0.161494
-0.814545	0.12818	0.181743	0.12818	0.181743	0.172363	0.155629	0.172363	0.155629
-0.785455	0.150942	0.210708	0.150942	0.210708	0.165226	0.144587	0.165226	0.144587
-0.756364	0.163205	0.247514	0.163205	0.247514	0.14942	0.133993	0.14942	0.133993
-0.727273	0.160389	0.280082	0.160389	0.280082	0.123656	0.129553	0.123656	0.129553
-0.698182	0.141748	0.292588	0.141748	0.292588	0.0712388	0.129353	0.0712388	0.129353
-0.669091	0.115239	0.275206	0.115239	0.275206	0.00732001	0.135998	0.00732001	0.135998
-0.64	0.0776738	0.234366	0.0776738	0.234366	-0.0522233	0.144402	-0.0522233	0.144402
-0.610909	0.0290508	0.185981	0.0290508	0.185981	-0.116656	0.146034	-0.116656	0.146034
-0.581818	-0.0262514	0.138704	-0.0262514	0.138704	-0.181989	0.139057	-0.181989	0.139057
-0.552727	-0.079407	0.117455	-0.079407	0.117455	-0.244067	0.135105	-0.244067	0.135105
-0.523636	-0.124364	0.132955	-0.124364	0.132955	-0.299217	0.134928	-0.299217	0.134928
-0.494545	-0.163774	0.176686	-0.163774	0.176686	-0.359549	0.127316	-0.359549	0.127316
-0.465455	-0.208575	0.222891	-0.208575	0.222891	-0.397425	0.123178	-0.397425	0.123178
-0.436364	-0.262098	0.265267	-0.262098	0.265267	-0.415007	0.128067	-0.415007	0.128067
-0.407273	-0.311441	0.295615	-0.311441	0.295615	-0.41119	0.137158	-0.41119	0.137158
-0.378182	-0.340192	0.306133	-0.340192	0.306133	-0.386384	0.143753	-0.386384	0.143753
-0.349091	-0.355065	0.290969	-0.355065	0.290969	-0.337392	0.143651	-0.337392	0.143651
-0.32	-0.354579	0.261335	-0.354579	0.261335	-0.278974	0.131693	-0.278974	0.131693
-0.290909	-0.33382	0.219018	-0.33382	0.219018	-0.225329	0.111719	-0.225329	0.111719
-0.261818	-0.295324	0.175695	-0.295324	0.175695	-0.160627	0.0953906	-0.160627	0.0953906
-0.232727	-0.247096	0.144156	-0.247096	0.144156	-0.0812169	0.0972821	-0.0812169	0.0972821
-0.203636	-0.176199	0.130973	-0.176199	0.130973	0.00706442	0.112183	0.00706442	0.112183
-0.174545	-0.0695018	0.13749	-0.0695018	0.13749	0.0952005	0.137875	0.0952005	0.137875
-0.145455	0.08305	0.14383	0.08305	0.14383	0.21734	0.1435	0.21734	0.1435
-0.116364	0.26176	0.141969	0.26176	0.141969	0.356197	0.130148	0.356197	0.130148
-0.0872727	0.457047	0.13063	0.457047	0.13063	0.504366	0.110593	0.504366	0.110593
-0.0581818	0.672324	0.101256	0.672324	0.101256	0.679505	0.0858137	0.679505	0.0858137
-0.0290909	0.868118	0.054207	0.868118	0.054207	0.868112	0.0432634	0.868112	0.0432634
0	1	0	1	0	1	0	1	0
0.0290909	0.868118	0.054207	0.868118	0.054207	0.868112	0.0432634	0.868112	0.0432634
0.0581818	0.672324	0.101256	0.672324	0.101256	0.679505	0.0858137	0.679505	0.0858137
0.0872727	0.457047	0.13063	0.457047	0.13063	0.504366	0.110593	0.504366	0.110593
0.116364	0.26176	0.141969	0.26176	0.141969	0.356197	0.130148	0.356197	0.130148
0.145455	0.08305	0.14383	0.08305	0.14383	0.21734	0.1435	0.21734	0.1435
0.174545	-0.0695018	0.13749	-0.0695018	0.13749	0.0952005	0.137875	0.0952005	0.137875
0.203636	-0.176199	0.130973	-0.176199	0.130973	0.00706442	0.112183	0.00706442	0.112183
0.232727	-0.247096	0.144156	-0.247096	0.144156	-0.0812169	0.0972821	-0.0812169	0.0972821
0.261818	-0.295324	0.175695	-0.295324	0.175695	-0.160627	0.0953906	-0.160627	0.0953906
0.290909	-0.33382	0.219018	-0.33382	0.219018	-0.225329	0.111719	-0.225329	0.111719
0.32	-0.354579	0.261335	-0.354579	0.261335	-0.278974	0.131693	-0.278974	0.131693
0.349091	-0.355065	0.290969	-0.355065	0.290969	-0.337392	0.143651	-0.337392	0.143651
0.378182	-0.340192	0.306133	-0.340192	0.306133	-0.386384	0.143753	-0.386384	0.143753
0.407273	-0.311441	0.295615	-0.311441	0.295615	-0.41119	0.137158	-0.41119	0.137158
0.436364	-0.262098	0.265267	-0.262098	0.265267	-0.415007	0.128067	-0.415007	0.128067
0.465455	-0.208575	0.222891	-0.208575	0.222891	-0.397425	0.123178	-0.397425	0.123178
0.494545	-0.163774	0.176686	-0.163774	0.176686	-0.359549	0.127316	-0.359549	0.127316
0.523636	-0.124364	0.132955	-0.124364	0.132955	-0.299217	0.134928	-0.299217	0.134928
0.552727	-0.079407	0.117455	-0.079407	0.117455	-0.244067	0.135105	-0.244067	0.135105
0.581818	-0.0262514	0.138704	-0.0262514	0.138704	-0.181989	0.139057	-0.181989	0.139057
0.610909	0.0290508	0.185981	0.0290508	0.185981	-0.116656	0.146034	-0.116656	0.146034
0.64	0.0776738	0.234366	0.0776738	0.234366	-0.0522233	0.144402	-0.0522233	0.144402
0.669091	0.115239	0.275206	0.115239	0.275206	0.00732001	0.135998	0.00732001	0.135998
0.698182	0.141748	0.292588	0.141748	0.292588	0.0712388	0.129353	0.0712388	0.129353
0.727273	0.160389	0.280082	0.160389	0.280082	0.123656	0.129553	0.123656	0.129553
0.756364	0.163205	0.247514	0.163205	0.247514	0.14942	0.133993	0.14942	0.133993
0.785455	0.150942	0.210708	0.150942	0.210708	0.165226	0.144587	0.165226	0.144587
0.814545	0.12818	0.181743	0.12818	0.181743	0.172363	0.155629	0.172363	0.155629
0.843636	0.0961637	0.159322	0.0961637	0.159322	0.168916	0.161494	0.168916	0.161494
0.872727	0.0559241	0.145068	0.0559241	0.145068	0.145117	0.158853	0.145117	0.158853
0.901818	0.0188908	0.133533	0.0188908	0.133533	0.117482	0.150809	0.117482	0.150809
0.930909	-0.0226711	0.124595	-0.0226711	0.124595	0.0929745	0.138092	0.0929745	0.138092
0.96	-0.059865	0.115616	-0.059865	0.115616	0.0630702	0.123704	0.0630702	0.123704
0.989091	-0.0942019	0.108754	-0.0942019	0.108754	0.0322788	0.114479	0.0322788	0.114479
1.01818	-0.115679	0.103516	-0.115679	0.103516	0.00215895	0.110046	0.00215895	0.110046
1.04727	-0.133131	0.104749	-0.133131	0.104749	-0.0170426	0.107056	-0.0170426	0.107056
1.07636	-0.135837	0.10364	-0.135837	0.10364	-0.0407278	0.0963876	-0.0407278	0.0963876
1.10545	-0.118256	0.106546	-0.118256	0.106546	-0.0591744	0.0891055	-0.0591744	0.0891055
1.13455	-0.10268	0.107116	-0.10268	0.107116	-0.0841285	0.0866282	-0.0841285	0.0866282
1.16364	-0.0915968	0.10707	-0.0915968	0.10707	-0.105889	0.0909163	-0.105889	0.0909163
1.19273	-0.0831887	0.104728	-0.0831887	0.104728	-0.12685	0.0965506	-0.12685	0.0965506
1.22182	-0.0671792	0.098251	-0.0671792	0.098251	-0.139495	0.107502	-0.139495	0.107502
1.25091	-0.0448038	0.0971212	-0.0448038	0.0971212	-0.141879	0.118662	-0.141879	0.118662
1.28	-0.0269007	0.0968099	-0.0269007	0.0968099	-0.13893	0.124597	-0.13893	0.124597
1.30909	-0.0152171	0.0933479	-0.0152171	0.0933479	-0.115191	0.125785	-0.115191	0.125785
1.33818	0.00322186	0.0862304	0.00322186	0.0862304	-0.0831174	0.118616	-0.0831174	0.118616
1.36727	0.0234688	0.0811775	0.0234688	0.0811775	-0.0615708	0.10763	-0.0615708	0.10763
1.39636	0.0413933	0.0793937	0.0413933	0.0793937	-0.0461854	0.0913614	-0.0461854	0.0913614
1.42545	0.0494893	0.0798549	0.0494893	0.0798549	-0.0289475	0.0796195	-0.0289475	0.0796195
1.45455	0.0506651	0.0821636	0.0506651	0.0821636	-0.015518	0.0684573	-0.015518	0.0684573
1.48364	0.0494179	0.0806151	0.0494179	0.0806151	-0.00653164	0.0566789	-0.00653164	0.0566789
1.51273	0.0407712	0.0762995	0.0407712	0.0762995	0.00609188	0.0480091	0.00609188	0.0480091
1.54182	0.0316942	0.0665161	0.0316942	0.0665161	0.0312963	0.0473217	0.0312963	0.0473217
1.57091	0.0305347	0.0537241	0.0305347	0.0537241	0.0519389	0.0542198	0.0519389	0.0542198
1.6	0.0259207	0.0474871	0.0259207	0.0474871	0.0612569	0.0606089	0.0612569	0.0606089

## Sheet: fig_S11c
histogram_edges	fanofac_periodicity_JSleft	fanofac_periodicity_JSleft_POISSON_NULL	fanofac_periodicity_JSright	fanofac_periodicity_JSright_POISSON_NULL
0	0.64	0.465455	0.523636	0.349091
0.07	0.756364	0.290909	0.552727	0.349091
0.14	0.64	0.407273	0.698182	0.989091
0.21	0.698182	0.378182	0.785455	0.930909
0.28	0.96	0.378182	0.64	0.523636
0.35	0.494545	0.465455	0.64	0.610909
0.42	0.669091	0.261818	0.785455	0.64
0.49	0.290909	0.465455	0.552727	0.407273
0.56	0.581818	0.407273	0.494545	0.756364
0.63	0.581818	0.349091	0.756364	0.261818
0.7	0.872727	0.756364	0.32	0.349091
0.77	0.64	0.465455	0.552727	0.436364
0.84	0.552727	0.465455	0.64	0.494545
0.91	0.32	0.989091	0.669091	0.407273
0.98	0.64	0.407273	0.727273	0.64
1.05	0.465455	0.930909	0.261818	0.436364
1.12	0.669091	0.494545	0.465455	0.407273
1.19	0.727273	0.32	0.552727	0.407273
	0.756364	0.552727	0.64	0.290909
	0.581818	0.349091	0.814545	0.378182
	0.698182	0.407273	0.785455	0.465455
	0.349091	0.64	0.698182	0.756364
	0.785455	0.465455	0.727273	0.407273
	0.290909	0.901818	0.669091	0.523636
	0.378182	0.407273	0.814545	1.04727
	0.552727	0.32	0.552727	0.407273
	0.669091	1.07636	0.407273	0.989091
	0.872727	0.989091	0.727273	0.814545
	0.756364	0.494545	1.04727	0.523636
	1.04727	0.989091	0.698182	0.523636
	0.814545	0.523636	0.523636	0.32
	0.814545	0.407273	0.785455	0.872727
	1.07636	0.407273	0.407273	1.04727
	0.523636	0.814545	0.581818	0.407273
	0.989091	0.465455	0.32	0.727273
	0.814545	0.465455	0.465455	0.465455
	0.698182	0.552727	0.349091	0.872727
	0.756364	0.552727	0.843636	0.523636
	0.698182	0.727273	0.64	0.290909
	0.756364	0.494545	0.756364	0.407273
	0.814545	0.407273	0.872727	0.407273
	0.814545	1.07636	0.552727	0.756364
	0.610909	0.989091	0.756364	0.494545
	0.465455	0.349091	0.756364	0.523636
	0.756364	0.407273	0.407273	0.989091
	0.756364	0.378182	0.64	0.814545
	0.610909	0.378182	0.756364	0.756364
	0.64	1.07636	0.843636	0.407273
	0.378182	0.349091	0.64	0.872727
	0.64	0.32	0.785455	1.07636
	1.04727	0.64	0.814545	0.465455
	0.901818	0.698182	0.698182	0.523636
	0.698182	0.465455	0.756364	0.290909
	0.756364	0.872727	0.698182	0.349091
	0.698182	0.32	0.727273	0.465455
	0.552727	0.930909	0.610909	0.610909
	0.349091	0.378182	0.64	0.407273
	0.64	0.465455	0.727273	1.07636
	0.523636	0.523636	0.64	0.349091
	0.814545	0.581818	0.814545	1.04727
	0.698182	0.872727	0.64	0.64
	0.581818	0.349091	0.785455	0.494545
	0.930909	0.494545	0.669091	0.436364
	0.32	0.523636	0.407273	0.407273
	0.610909	0.989091	0.523636	0.349091
	0.785455	0.261818	0.581818	0.465455
	0.378182	1.07636	1.07636	0.814545
	0.465455	0.465455	0.64	0.64
	0.756364	0.349091	0.64	0.756364
	0.872727	0.349091	0.756364	0.756364
	0.930909	0.32	0.436364	0.581818
	0.756364	0.465455	0.669091	1.07636
	0.581818	0.930909	0.32	0.407273
	0.523636	0.407273	0.610909	0.349091
	0.581818	0.407273	1.04727	0.349091
	0.669091	0.523636	0.581818	0.465455
	0.407273	0.407273	0.494545	0.32
	0.378182	0.349091	0.610909	0.494545
	0.698182	0.436364	0.610909	0.407273
	0.465455	0.407273	0.756364	0.407273
	0.756364	0.523636	0.407273	1.04727
	0.64	0.261818	0.872727	0.814545
	0.64	0.436364	0.610909	0.465455
	0.698182	0.465455	0.814545	0.523636
	0.610909	0.349091	0.581818	1.07636
	0.581818	0.64	0.669091	0.669091
	0.378182	0.523636	0.669091	0.465455
	1.07636	0.494545	0.581818	0.32
	0.814545	0.843636	0.523636	0.378182
	0.581818	0.669091	0.698182	0.349091
	0.290909	0.436364	0.698182	0.407273
	1.04727	0.261818	0.32	0.349091
	0.785455	0.552727	0.64	0.436364
	0.378182	0.465455	0.698182	1.07636
	0.785455	1.04727	0.610909	0.64
	0.552727	0.727273	0.698182	0.465455
	0.407273	0.290909	0.581818	1.04727
	0.378182	0.64	0.669091	0.698182
	0.669091	0.436364	0.756364	0.64
	0.436364	0.930909	1.04727	0.610909
	0.669091	0.32	0.669091	0.523636
	0.407273	0.349091	0.64	0.465455
	0.494545	0.523636	0.378182	0.436364
	0.669091	0.581818	0.378182	0.756364
	0.698182	0.756364	0.814545	0.494545
	0.290909	0.610909	0.64	0.465455
	0.581818	1.07636	0.349091	0.436364
	0.32	0.494545	0.814545	0.96
	0.698182	0.465455	0.610909	0.523636
	0.349091	0.698182	0.756364	0.698182
	0.290909	0.436364	0.64	0.261818
	0.64	0.465455	0.785455	0.407273
	0.669091	0.814545	0.610909	0.32
	1.04727	1.07636	0.698182	0.465455
	0.64	0.465455	0.756364	0.436364
	0.814545	1.04727	0.785455	0.465455
	0.843636	0.407273	0.756364	0.378182
	0.814545	0.523636	0.727273	0.232727
	0.698182	0.96	0.552727	0.64
	0.989091	1.04727	0.523636	0.407273
		0.349091	0.64	0.581818
		0.989091	0.698182	0.436364
		0.436364	0.669091	0.436364
		0.465455	0.32	0.989091
		0.32	0.552727	1.04727
		0.407273	0.32	0.290909
		0.407273	0.872727	0.465455
		0.494545	0.64	0.901818
		0.378182	0.669091	0.756364
		0.989091	0.290909	1.04727
		0.465455	0.407273	0.930909
		0.465455	0.669091	0.552727
		0.407273	0.32	0.407273
		0.407273	0.814545	0.407273
		0.698182	0.756364	0.494545
		0.465455	0.989091	0.407273
		0.989091	0.814545	0.64
		1.01818	0.756364	0.465455
		0.349091	0.581818	0.436364
		0.407273	0.64	0.349091
		0.64	0.64	0.349091
		0.523636	1.07636	0.814545
			0.843636	0.349091
			0.785455	0.581818
			0.494545	0.290909
			0.64	0.872727
				0.407273
				0.407273
				1.04727
				1.07636
				0.407273
				0.465455
				1.04727
				0.32
				0.465455
				1.07636
				0.407273
				0.407273
				0.290909
				0.465455
				0.407273
				0.436364
				0.290909
				0.378182
				0.843636
				0.407273
				0.290909
				0.814545
				0.349091
				0.901818
				0.290909
				0.465455
				0.349091

## Sheet: fig_S11d
time_JSonset	spike_count_JSonset	fanofac_JSonset	fanofac_JSonset_std	fanofac_JSonset_poissonNULL	fanofac_JSonset_poissonNULL_std	time_JSoffset	spike_count_JSoffset	fanofac_JSoffset	fanofac_JSoffset_std	fanofac_JSoffset_poissonNULL	fanofac_JSoffset_poissonNULL_std
0	2.19718	2.7413	0.474911	0.862989	0.105313	-2.099	1.49296	1.6662	0.281995	0.941109	0.116312
0.03	2.07042	2.38935	0.492811	0.822062	0.08743	-2.069	1.47887	1.61961	0.26905	0.987825	0.112886
0.06	2.02817	2.24502	0.338808	1.02632	0.107954	-2.039	1.52113	1.56163	0.239482	1.02829	0.143927
0.09	1.85915	2.00203	0.364506	1.05449	0.106034	-2.009	1.43662	1.78043	0.274073	0.939719	0.103008
0.12	2.01408	2.17284	0.392325	1.06012	0.105666	-1.979	1.49296	2.01089	0.416385	1.0739	0.117025
0.15	2	2.73557	0.865362	1.1129	0.157583	-1.949	1.50704	1.80189	0.416184	0.968904	0.103011
0.18	1.98592	2.62457	0.990147	1.1142	0.208314	-1.919	1.53521	1.94738	0.435441	0.947629	0.118391
0.21	2.16901	3.38009	1.29548	1.15634	0.211324	-1.889	1.6338	2.73926	0.70315	0.912725	0.0949225
0.24	2.09859	3.97776	1.3158	1.02971	0.184537	-1.859	1.52113	2.28616	0.469436	0.948385	0.0874701
0.27	2.09859	3.86631	1.25914	0.854817	0.119737	-1.829	1.57746	2.76272	0.731013	1.00265	0.124224
0.3	2.15493	4.46146	1.64157	0.890184	0.123275	-1.799	1.59155	2.39826	0.592166	1.13824	0.148114
0.33	2.21127	4.61325	2.19799	0.884645	0.105425	-1.769	1.6338	2.29758	0.4525	1.13504	0.152445
0.36	2.22535	4.86033	2.63277	0.919981	0.100761	-1.739	1.4507	2.07562	0.360981	1.08428	0.133058
0.39	2.19718	4.40694	2.28302	0.99942	0.12165	-1.709	1.32394	2.16099	0.360955	0.968643	0.097388
0.42	2.33803	3.17912	1.30726	0.992607	0.138129	-1.679	1.33803	1.71935	0.261757	1.03757	0.127106
0.45	2.21127	2.32792	0.544419	0.831296	0.105128	-1.649	1.35211	1.84239	0.253051	1.08881	0.116917
0.48	2.01408	1.9599	0.369239	0.86655	0.103226	-1.619	1.26761	1.80141	0.250145	1.10208	0.120859
0.51	1.90141	1.69321	0.2897	0.935422	0.113746	-1.589	1.3662	1.65763	0.268943	1.09075	0.160048
0.54	1.74648	1.90936	0.365738	1.02187	0.171607	-1.559	1.38028	1.56856	0.284015	1.08713	0.1544
0.57	1.67606	1.70651	0.283239	0.90541	0.11136	-1.529	1.43662	1.54194	0.233078	1.00113	0.131155
0.6	1.40845	1.33661	0.234803	0.960429	0.102623	-1.499	1.52113	1.69274	0.34	0.870902	0.117336
0.63	1.28169	1.34149	0.191551	0.771152	0.0956197	-1.469	1.4507	1.65649	0.374879	0.867318	0.103953
0.66	1.35211	1.38611	0.280455	0.896828	0.0984871	-1.439	1.59155	1.92387	0.428664	0.912175	0.119178
0.69	1.26761	1.52136	0.314312	0.937619	0.105812	-1.409	1.6338	1.98646	0.400136	0.896563	0.116995
0.72	1.32394	1.37928	0.381911	0.872606	0.108625	-1.379	1.56338	2.47336	0.424083	1.06548	0.108951
0.75	1.32394	1.67785	0.384988	0.964722	0.137716	-1.349	1.6338	2.27468	0.358335	1.028	0.115183
0.78	1.38028	1.92441	0.456309	0.953779	0.162238	-1.319	1.67606	2.23748	0.251229	0.926896	0.0972192
0.81	1.61972	2.29624	0.556997	1.04044	0.132757	-1.289	1.74648	2.15773	0.315147	1.06972	0.120679
0.84	1.67606	2.6745	0.622895	1.01964	0.105359	-1.259	1.8169	2.10369	0.345517	0.971162	0.122541
0.87	1.69014	2.69142	0.565676	1.05193	0.105214	-1.229	1.84507	1.90337	0.332145	0.96044	0.126901
0.9	1.70423	3.85336	1.05925	1.15411	0.128964	-1.199	1.80282	1.90014	0.279572	0.887879	0.10994
0.93	1.70423	3.85911	1.0567	1.17344	0.137401	-1.169	1.80282	1.79499	0.240313	0.906846	0.103432
0.96	1.71831	3.3372	0.952738	1.20158	0.130046	-1.139	1.78873	1.74386	0.225877	0.867258	0.104302
0.99	1.80282	2.85672	0.770163	1.14363	0.135678	-1.109	1.66197	1.94627	0.29269	0.851112	0.125587
1.02	1.57746	2.69295	0.602893	1.14281	0.105977	-1.079	1.71831	1.78614	0.227923	0.700466	0.0757835
1.05	1.61972	2.10514	0.464086	1.01529	0.110182	-1.049	1.73239	1.35932	0.174453	0.712973	0.074557
1.08	1.59155	1.68516	0.298855	1.04419	0.128596	-1.019	1.80282	1.52536	0.220683	0.815273	0.109197
1.11	1.56338	1.25992	0.194508	1.03166	0.136611	-0.989	1.8169	1.55628	0.199464	0.964681	0.12774
1.14	1.60563	1.55923	0.274457	1.04083	0.122687	-0.959	1.98592	1.69603	0.227593	0.881244	0.115977
1.17	1.61972	1.6803	0.237913	0.873818	0.132247	-0.929	1.87324	1.67953	0.232778	0.830633	0.110667
1.2	1.49296	1.67894	0.244732	0.939959	0.0999623	-0.899	2.04225	1.66047	0.204658	0.821666	0.0981435
1.23	1.53521	1.60988	0.347536	1.03766	0.121203	-0.869	2.05634	1.60255	0.25893	0.86299	0.111553
1.26	1.49296	1.74782	0.461293	0.887488	0.116582	-0.839	2.02817	1.56404	0.302417	0.978931	0.143288
1.29	1.57746	1.70054	0.442092	0.8741	0.112728	-0.809	2.15493	1.8035	0.389122	1.06136	0.136802
1.32	1.67606	2.0574	0.410376	0.954473	0.113508	-0.779	2.08451	1.94525	0.559685	1.01513	0.130846
1.35	1.78873	2.09479	0.301415	1.0064	0.116247	-0.749	2.01408	2.01708	0.584454	0.974934	0.12221
1.38	1.71831	1.85923	0.242386	1.09492	0.124249	-0.719	2.05634	2.25318	0.794781	0.951417	0.108725
1.41	1.73239	2.08177	0.22581	1.108	0.11579	-0.689	2.07042	1.95025	0.571339	1.01918	0.115715
1.44	1.66197	2.14633	0.211715	0.883482	0.112183	-0.659	2.07042	2.37022	0.67161	0.869115	0.104143
1.47	1.70423	2.32935	0.271775	0.939333	0.113668	-0.629	2.02817	2.28672	0.580969	0.865278	0.116894
1.5	1.60563	2.18395	0.341779	0.930763	0.134086	-0.599	2.05634	1.83863	0.359655	0.766822	0.105112
1.53	1.57746	2.25569	0.442604	0.878099	0.110606	-0.569	2.01408	1.6387	0.345775	0.828436	0.103254
1.56	1.61972	2.15933	0.462041	0.913286	0.124019	-0.539	2.02817	1.45226	0.308047	0.787592	0.103638
1.59	1.60563	1.68755	0.323566	0.758558	0.0966365	-0.509	2.09859	1.36071	0.307418	0.923572	0.114728
1.62	1.6338	1.24414	0.275864	0.744719	0.104793	-0.479	2.05634	1.4451	0.261948	0.978563	0.114533
1.65	1.8169	1.41998	0.207928	0.903111	0.145617	-0.449	2.08451	1.19567	0.135464	0.919832	0.108948
1.68	1.84507	1.70481	0.249735	0.841243	0.141906	-0.419	2.12676	1.24549	0.197666	1.02145	0.118715
1.71	2	1.9554	0.239343	0.819981	0.128588	-0.389	2	1.28753	0.227753	1.03646	0.127806
1.74	1.97183	1.79639	0.241035	0.752771	0.117696	-0.359	2.16901	1.59974	0.227489	0.890078	0.0999172
1.77	1.92958	2.06698	0.268002	0.785891	0.116093	-0.329	2.25352	1.53866	0.205046	1.14032	0.131011
1.8	1.95775	2.04998	0.280522	0.818928	0.105212	-0.299	2.53521	1.57893	0.301012	0.947332	0.137881
1.83	1.87324	2.11483	0.281998	0.819963	0.109081	-0.269	2.60563	1.63874	0.386217	0.905865	0.138237
1.86	1.69014	1.60441	0.202404	0.893876	0.102644	-0.239	2.77465	1.61932	0.323456	0.947859	0.136981
1.89	1.69014	1.62323	0.217112	1.01557	0.134761	-0.209	2.8169	1.46763	0.223196	0.883358	0.120919

## Sheet: fig_S11e
lags_ACG	ACG_fanofac_JSonset	ACG_fanofac_JSonset_std	ACG_fanofac_JSonset_poissonNULL	ACG_fanofac_JSonset_poissonNULL_std	ACG_fanofac_JSoffset	ACG_fanofac_JSoffset_std	ACG_fanofac_JSoffset_poissonNULL	ACG_fanofac_JSoffset_poissonNULL_std
-1.6	-0.00815258	0.0264356	-0.00815258	0.0264356	0.0531841	0.0494904	0.0531841	0.0494904
-1.57091	0.00345808	0.0394935	0.00345808	0.0394935	0.0604155	0.0581593	0.0604155	0.0581593
-1.54182	0.0239434	0.043153	0.0239434	0.043153	0.0667017	0.0658805	0.0667017	0.0658805
-1.51273	0.0424262	0.0480439	0.0424262	0.0480439	0.0673822	0.0717841	0.0673822	0.0717841
-1.48364	0.0496786	0.051535	0.0496786	0.051535	0.0673742	0.0753654	0.0673742	0.0753654
-1.45455	0.0450856	0.0473209	0.0450856	0.0473209	0.0337101	0.0776325	0.0337101	0.0776325
-1.42545	0.037007	0.04681	0.037007	0.04681	-0.00435651	0.0857156	-0.00435651	0.0857156
-1.39636	0.0210668	0.0532968	0.0210668	0.0532968	-0.0623503	0.0903021	-0.0623503	0.0903021
-1.36727	-0.000166558	0.0559408	-0.000166558	0.0559408	-0.0802881	0.0922485	-0.0802881	0.0922485
-1.33818	-0.0212462	0.0567028	-0.0212462	0.0567028	-0.108178	0.100183	-0.108178	0.100183
-1.30909	-0.0280658	0.057361	-0.0280658	0.057361	-0.0928839	0.106478	-0.0928839	0.106478
-1.28	-0.0280582	0.0636289	-0.0280582	0.0636289	-0.100097	0.109623	-0.100097	0.109623
-1.25091	-0.0243653	0.0672641	-0.0243653	0.0672641	-0.0708085	0.109971	-0.0708085	0.109971
-1.22182	-0.00989016	0.0683849	-0.00989016	0.0683849	-0.00165954	0.112595	-0.00165954	0.112595
-1.19273	0.00617545	0.0600381	0.00617545	0.0600381	0.0444232	0.114356	0.0444232	0.114356
-1.16364	0.0273329	0.0597915	0.0273329	0.0597915	0.0654356	0.117937	0.0654356	0.117937
-1.13455	0.0402554	0.0645836	0.0402554	0.0645836	0.103466	0.136307	0.103466	0.136307
-1.10545	0.0414887	0.0668308	0.0414887	0.0668308	0.0986311	0.139469	0.0986311	0.139469
-1.07636	0.0341757	0.0730447	0.0341757	0.0730447	0.111467	0.148694	0.111467	0.148694
-1.04727	0.0218729	0.0761168	0.0218729	0.0761168	0.0998861	0.142853	0.0998861	0.142853
-1.01818	0.0128922	0.0759772	0.0128922	0.0759772	0.07039	0.133697	0.07039	0.133697
-0.989091	0.0102733	0.0821889	0.0102733	0.0821889	0.0388178	0.119782	0.0388178	0.119782
-0.96	-0.0087065	0.0902178	-0.0087065	0.0902178	-0.0149539	0.112832	-0.0149539	0.112832
-0.930909	-0.032727	0.0975566	-0.032727	0.0975566	-0.0674957	0.115107	-0.0674957	0.115107
-0.901818	-0.0512855	0.108875	-0.0512855	0.108875	-0.110621	0.120248	-0.110621	0.120248
-0.872727	-0.0804562	0.115297	-0.0804562	0.115297	-0.125993	0.12675	-0.125993	0.12675
-0.843636	-0.111138	0.107531	-0.111138	0.107531	-0.143643	0.127036	-0.143643	0.127036
-0.814545	-0.136001	0.104504	-0.136001	0.104504	-0.163599	0.126027	-0.163599	0.126027
-0.785455	-0.133313	0.115505	-0.133313	0.115505	-0.145078	0.126663	-0.145078	0.126663
-0.756364	-0.106707	0.135268	-0.106707	0.135268	-0.123752	0.131421	-0.123752	0.131421
-0.727273	-0.0801356	0.154661	-0.0801356	0.154661	-0.0977977	0.13057	-0.0977977	0.13057
-0.698182	-0.0370574	0.16397	-0.0370574	0.16397	-0.0690265	0.132716	-0.0690265	0.132716
-0.669091	0.0428271	0.168161	0.0428271	0.168161	-0.0560482	0.134554	-0.0560482	0.134554
-0.64	0.119767	0.172995	0.119767	0.172995	-0.0162222	0.150362	-0.0162222	0.150362
-0.610909	0.178927	0.179449	0.178927	0.179449	0.0485027	0.155882	0.0485027	0.155882
-0.581818	0.205943	0.19299	0.205943	0.19299	0.0707363	0.160741	0.0707363	0.160741
-0.552727	0.207478	0.195185	0.207478	0.195185	0.0840837	0.15739	0.0840837	0.15739
-0.523636	0.182606	0.187344	0.182606	0.187344	0.109811	0.141732	0.109811	0.141732
-0.494545	0.120663	0.174661	0.120663	0.174661	0.117388	0.144176	0.117388	0.144176
-0.465455	0.0310612	0.157848	0.0310612	0.157848	0.0850091	0.144156	0.0850091	0.144156
-0.436364	-0.0530783	0.141063	-0.0530783	0.141063	0.0515679	0.156539	0.0515679	0.156539
-0.407273	-0.133061	0.115688	-0.133061	0.115688	-0.0353045	0.158834	-0.0353045	0.158834
-0.378182	-0.211421	0.103278	-0.211421	0.103278	-0.0994465	0.15173	-0.0994465	0.15173
-0.349091	-0.291063	0.113451	-0.291063	0.113451	-0.175989	0.13814	-0.175989	0.13814
-0.32	-0.361289	0.138523	-0.361289	0.138523	-0.243393	0.14162	-0.243393	0.14162
-0.290909	-0.410747	0.154847	-0.410747	0.154847	-0.286742	0.151598	-0.286742	0.151598
-0.261818	-0.423085	0.155905	-0.423085	0.155905	-0.316358	0.175636	-0.316358	0.175636
-0.232727	-0.401908	0.15133	-0.401908	0.15133	-0.328441	0.173748	-0.328441	0.173748
-0.203636	-0.367899	0.130235	-0.367899	0.130235	-0.333344	0.164288	-0.333344	0.164288
-0.174545	-0.272324	0.114624	-0.272324	0.114624	-0.213638	0.14879	-0.213638	0.14879
-0.145455	-0.101305	0.112451	-0.101305	0.112451	-0.0827041	0.150336	-0.0827041	0.150336
-0.116364	0.11703	0.102931	0.11703	0.102931	0.109733	0.133267	0.109733	0.133267
-0.0872727	0.365896	0.0902282	0.365896	0.0902282	0.316817	0.122306	0.316817	0.122306
-0.0581818	0.62548	0.0722247	0.62548	0.0722247	0.543087	0.106198	0.543087	0.106198
-0.0290909	0.850531	0.0517	0.850531	0.0517	0.722934	0.0906425	0.722934	0.0906425
0	1	0	1	0	1	0	1	0
0.0290909	0.850531	0.0517	0.850531	0.0517	0.722934	0.0906425	0.722934	0.0906425
0.0581818	0.62548	0.0722247	0.62548	0.0722247	0.543087	0.106198	0.543087	0.106198
0.0872727	0.365896	0.0902282	0.365896	0.0902282	0.316817	0.122306	0.316817	0.122306
0.116364	0.11703	0.102931	0.11703	0.102931	0.109733	0.133267	0.109733	0.133267
0.145455	-0.101305	0.112451	-0.101305	0.112451	-0.0827041	0.150336	-0.0827041	0.150336
0.174545	-0.272324	0.114624	-0.272324	0.114624	-0.213638	0.14879	-0.213638	0.14879
0.203636	-0.367899	0.130235	-0.367899	0.130235	-0.333344	0.164288	-0.333344	0.164288
0.232727	-0.401908	0.15133	-0.401908	0.15133	-0.328441	0.173748	-0.328441	0.173748
0.261818	-0.423085	0.155905	-0.423085	0.155905	-0.316358	0.175636	-0.316358	0.175636
0.290909	-0.410747	0.154847	-0.410747	0.154847	-0.286742	0.151598	-0.286742	0.151598
0.32	-0.361289	0.138523	-0.361289	0.138523	-0.243393	0.14162	-0.243393	0.14162
0.349091	-0.291063	0.113451	-0.291063	0.113451	-0.175989	0.13814	-0.175989	0.13814
0.378182	-0.211421	0.103278	-0.211421	0.103278	-0.0994465	0.15173	-0.0994465	0.15173
0.407273	-0.133061	0.115688	-0.133061	0.115688	-0.0353045	0.158834	-0.0353045	0.158834
0.436364	-0.0530783	0.141063	-0.0530783	0.141063	0.0515679	0.156539	0.0515679	0.156539
0.465455	0.0310612	0.157848	0.0310612	0.157848	0.0850091	0.144156	0.0850091	0.144156
0.494545	0.120663	0.174661	0.120663	0.174661	0.117388	0.144176	0.117388	0.144176
0.523636	0.182606	0.187344	0.182606	0.187344	0.109811	0.141732	0.109811	0.141732
0.552727	0.207478	0.195185	0.207478	0.195185	0.0840837	0.15739	0.0840837	0.15739
0.581818	0.205943	0.19299	0.205943	0.19299	0.0707363	0.160741	0.0707363	0.160741
0.610909	0.178927	0.179449	0.178927	0.179449	0.0485027	0.155882	0.0485027	0.155882
0.64	0.119767	0.172995	0.119767	0.172995	-0.0162222	0.150362	-0.0162222	0.150362
0.669091	0.0428271	0.168161	0.0428271	0.168161	-0.0560482	0.134554	-0.0560482	0.134554
0.698182	-0.0370574	0.16397	-0.0370574	0.16397	-0.0690265	0.132716	-0.0690265	0.132716
0.727273	-0.0801356	0.154661	-0.0801356	0.154661	-0.0977977	0.13057	-0.0977977	0.13057
0.756364	-0.106707	0.135268	-0.106707	0.135268	-0.123752	0.131421	-0.123752	0.131421
0.785455	-0.133313	0.115505	-0.133313	0.115505	-0.145078	0.126663	-0.145078	0.126663
0.814545	-0.136001	0.104504	-0.136001	0.104504	-0.163599	0.126027	-0.163599	0.126027
0.843636	-0.111138	0.107531	-0.111138	0.107531	-0.143643	0.127036	-0.143643	0.127036
0.872727	-0.0804562	0.115297	-0.0804562	0.115297	-0.125993	0.12675	-0.125993	0.12675
0.901818	-0.0512855	0.108875	-0.0512855	0.108875	-0.110621	0.120248	-0.110621	0.120248
0.930909	-0.032727	0.0975566	-0.032727	0.0975566	-0.0674957	0.115107	-0.0674957	0.115107
0.96	-0.0087065	0.0902178	-0.0087065	0.0902178	-0.0149539	0.112832	-0.0149539	0.112832
0.989091	0.0102733	0.0821889	0.0102733	0.0821889	0.0388178	0.119782	0.0388178	0.119782
1.01818	0.0128922	0.0759772	0.0128922	0.0759772	0.07039	0.133697	0.07039	0.133697
1.04727	0.0218729	0.0761168	0.0218729	0.0761168	0.0998861	0.142853	0.0998861	0.142853
1.07636	0.0341757	0.0730447	0.0341757	0.0730447	0.111467	0.148694	0.111467	0.148694
1.10545	0.0414887	0.0668308	0.0414887	0.0668308	0.0986311	0.139469	0.0986311	0.139469
1.13455	0.0402554	0.0645836	0.0402554	0.0645836	0.103466	0.136307	0.103466	0.136307
1.16364	0.0273329	0.0597915	0.0273329	0.0597915	0.0654356	0.117937	0.0654356	0.117937
1.19273	0.00617545	0.0600381	0.00617545	0.0600381	0.0444232	0.114356	0.0444232	0.114356
1.22182	-0.00989016	0.0683849	-0.00989016	0.0683849	-0.00165954	0.112595	-0.00165954	0.112595
1.25091	-0.0243653	0.0672641	-0.0243653	0.0672641	-0.0708085	0.109971	-0.0708085	0.109971
1.28	-0.0280582	0.0636289	-0.0280582	0.0636289	-0.100097	0.109623	-0.100097	0.109623
1.30909	-0.0280658	0.057361	-0.0280658	0.057361	-0.0928839	0.106478	-0.0928839	0.106478
1.33818	-0.0212462	0.0567028	-0.0212462	0.0567028	-0.108178	0.100183	-0.108178	0.100183
1.36727	-0.000166558	0.0559408	-0.000166558	0.0559408	-0.0802881	0.0922485	-0.0802881	0.0922485
1.39636	0.0210668	0.0532968	0.0210668	0.0532968	-0.0623503	0.0903021	-0.0623503	0.0903021
1.42545	0.037007	0.04681	0.037007	0.04681	-0.00435651	0.0857156	-0.00435651	0.0857156
1.45455	0.0450856	0.0473209	0.0450856	0.0473209	0.0337101	0.0776325	0.0337101	0.0776325
1.48364	0.0496786	0.051535	0.0496786	0.051535	0.0673742	0.0753654	0.0673742	0.0753654
1.51273	0.0424262	0.0480439	0.0424262	0.0480439	0.0673822	0.0717841	0.0673822	0.0717841
1.54182	0.0239434	0.043153	0.0239434	0.043153	0.0667017	0.0658805	0.0667017	0.0658805
1.57091	0.00345808	0.0394935	0.00345808	0.0394935	0.0604155	0.0581593	0.0604155	0.0581593
1.6	-0.00815258	0.0264356	-0.00815258	0.0264356	0.0531841	0.0494904	0.0531841	0.0494904

## Sheet: fig_S11f
histogram_edges	fanofac_periodicity_JSleft	fanofac_periodicity_JSleft_POISSON_NULL	fanofac_periodicity_JSright	fanofac_periodicity_JSright_POISSON_NULL
0	0.494545	0.465455	0.96	0.494545
0.07	0.378182	0.64	0.64	0.494545
0.14	0.581818	0.494545	0.610909	0.814545
0.21	0.552727	0.465455	0.610909	0.494545
0.28	0.64	0.610909	0.581818	0.32
0.35	1.04727	0.407273	0.581818	0.407273
0.42	0.552727	0.523636	0.64	0.843636
0.49	0.785455	0.523636	0.465455	0.96
0.56	0.64	0.349091	0.349091	0.552727
0.63	0.32	0.523636	0.814545	0.407273
0.7	0.814545	0.814545	0.494545	0.465455
0.77	0.552727	0.407273	0.698182	0.407273
0.84	0.64	0.261818	0.756364	0.64
0.91	0.669091	0.407273	0.727273	0.523636
0.98	0.378182	1.07636	1.04727	0.407273
1.05	0.64	0.261818	0.930909	0.407273
1.12	0.930909	0.436364	0.756364	0.407273
1.19	0.552727	0.756364	0.785455	0.494545
	0.465455	1.07636	0.698182	0.930909
	0.523636	0.872727	0.785455	0.581818
	1.07636	1.07636	0.465455	1.07636
	0.756364	0.32	0.64	0.290909
	0.465455	0.407273	0.581818	0.989091
	0.610909	1.07636	0.610909	0.814545
	1.04727	1.04727	0.698182	0.465455
	0.64	0.465455	0.581818	0.407273
	0.669091	0.378182	0.64	1.07636
	0.378182	0.349091	0.407273	0.232727
	0.465455	0.552727	0.64	0.669091
	0.610909	0.436364	0.756364	0.436364
	0.669091	0.378182	0.64	0.669091
	0.349091	0.872727	0.901818	0.203636
	0.465455	0.756364	0.64	0.64
	0.581818	0.436364	0.727273	0.523636
	0.698182	0.407273	0.523636	0.261818
	0.669091	0.465455	0.669091	0.610909
	0.756364	0.290909	0.727273	0.290909
	0.64	0.581818	0.64	1.07636
	0.698182	1.07636	0.727273	0.32
	0.814545	0.261818	0.436364	0.872727
	0.610909	0.261818	0.814545	0.436364
	0.64	0.407273	0.116364	0.872727
	0.756364	0.407273	0.872727	0.465455
	0.349091	0.814545	0.930909	0.407273
	0.756364	0.465455	0.872727	0.378182
	0.756364	1.04727	0.581818	0.814545
	0.290909	0.785455	0.669091	0.989091
	0.64	0.465455	0.465455	0.32
	0.581818	0.465455	0.552727	0.523636
	0.552727	0.523636	0.64	0.407273
	0.610909	0.523636	0.523636	0.872727
	0.64	0.872727	0.610909	0.407273
	0.930909	0.290909	0.610909	1.04727
	0.581818	0.843636	0.32	0.349091
	0.64	0.349091	0.698182	0.610909
	0.669091	0.232727	0.930909	0.523636
	0.581818	0.261818	0.64	0.436364
	0.552727	0.756364	0.756364	0.989091
	0.581818	0.436364	0.64	0.290909
	0.290909	0.349091	0.669091	0.552727
	0.552727	0.349091	0.378182	0.349091
	1.07636	0.494545	0.64	0.901818
	0.581818	0.261818	0.814545	0.901818
	0.872727	1.04727	0.523636	0.901818
	0.698182	0.349091	0.698182	0.96
	1.01818	0.407273	0.407273	0.290909
	0.64	0.290909	0.610909	0.930909
	0.669091	0.436364	0.523636	0.32
	0.698182	0.698182	0.64	1.07636
	0.756364	0.378182	0.407273	0.465455
	0.465455	0.727273	0.552727	1.04727
	0.698182	0.465455	0.523636	0.930909
	1.04727	0.349091	0.698182	0.814545
	0.756364	0.436364	0.581818	0.290909
	0.64	0.32	0.698182	0.349091
	1.07636	0.843636	0.552727	0.378182
	0.32	0.64	0.814545	0.756364
	0.814545	1.07636	0.727273	0.523636
	0.64	0.465455	0.698182	0.349091
	0.552727	1.07636	0.407273	1.04727
	0.64	0.378182	0.785455	0.349091
	0.756364	0.261818	0.64	0.436364
	0.669091	0.727273	0.669091	0.64
	0.610909	0.494545	0.756364	0.436364
	0.523636	0.523636	0.669091	0.756364
	0.581818	0.436364	0.552727	1.07636
	0.698182	0.407273	0.989091	0.465455
	0.756364	0.407273	0.581818	0.552727
	0.814545	0.494545	0.814545	0.465455
	0.349091	0.261818	0.785455	0.32
	0.930909	1.07636	0.756364	1.07636
	0.785455	0.407273	0.32	0.290909
	0.64	0.32	0.814545	0.349091
	0.581818	0.378182	0.349091	0.407273
	0.756364	1.07636	0.32	0.32
	0.552727	0.349091	0.349091	0.407273
	0.349091	0.407273	0.64	0.872727
	0.465455	0.349091	0.64	0.727273
	0.610909	0.901818	0.930909	1.04727
	0.814545	0.552727	0.64	1.07636
	0.872727	0.552727	0.349091	0.698182
	0.814545	0.930909	0.349091	0.96
	0.349091	0.261818	0.727273	0.96
	0.814545	0.581818	0.290909	0.494545
	0.872727	0.436364	0.465455	0.378182
	0.64	1.07636	0.581818	0.552727
	0.349091	0.96	0.378182	0.552727
	0.814545	0.465455	0.523636	0.494545
	0.523636	0.814545	0.814545	0.901818
	0.785455	0.290909	0.523636	1.04727
	0.727273	0.989091	0.872727	1.07636
	0.552727	0.494545	0.901818	0.552727
	0.523636	0.32	0.349091	0.32
	0.64	1.07636	0.814545	1.04727
	0.814545	0.523636	0.290909	0.552727
	0.785455	0.756364	0.407273	0.290909
	0.814545	0.523636	0.407273	0.96
	0.989091	0.494545	0.669091	0.610909
	0.698182	0.290909	0.32	0.465455
	0.581818	0.523636	0.407273	0.465455
	0.523636	1.07636	0.669091	1.07636
	0.232727	0.494545	0.32	0.523636
	0.407273	0.494545	0.814545	0.290909
	0.581818	0.465455	0.669091	0.261818
	0.64	0.552727	1.07636	0.465455
	0.32	0.494545	0.814545	0.436364
	0.349091	0.407273	0.698182	1.07636
	0.64	0.523636	0.349091	0.989091
	0.698182	0.290909	0.465455	0.523636
	0.465455	0.814545	0.756364	0.290909
	0.581818	0.407273	0.64	0.465455
	0.349091	0.523636	0.814545	0.465455
	0.552727	0.989091	0.698182	0.232727
	0.523636	0.989091	0.349091	0.290909
	0.814545	0.465455	0.756364	0.523636
	0.669091	0.32	0.698182	0.407273
	0.552727	0.203636	0.32	0.552727
	0.814545	1.07636	0.523636	0.465455
	0.814545	0.465455	0.32	0.523636
	0.581818	0.901818	0.610909	0.378182
	0.669091	0.465455	0.814545	0.465455
	0.64	0.523636	0.669091	0.290909
	0.378182	0.465455	0.698182	0.756364
	0.785455	0.465455	0.64	0.349091
	1.04727	0.436364	0.523636	0.407273
	0.349091	0.96	0.581818	0.523636
	0.756364	0.843636	0.523636	0.494545
	0.698182	0.32	0.349091	0.436364
	0.581818	1.04727	0.756364	0.407273
	0.989091	0.32	0.610909	0.32
	0.64	0.378182	0.523636	0.465455
	0.349091	0.349091	0.64	0.407273
	0.698182	1.04727		0.378182
	0.64	0.290909		0.465455
		0.930909		0.814545
		0.436364		0.32
		0.494545		0.552727
		0.465455		1.04727
		0.494545		0.407273
		0.407273		0.727273
		1.07636		0.465455
		0.349091		0.756364
		1.01818		0.494545
		0.494545		0.756364
		0.814545		0.407273
		0.407273		0.290909
				0.698182
				0.407273
				0.465455
				1.07636
				0.756364
