# Supplementary material for: Mental navigation in the primate entorhinal cortex
Source: Nature. 2024 Jun 12;630(8017):704–11. doi: 10.1038/s41586-024-07557-z (PMC11224022; doi:10.1038/s41586-024-07557-z)
Supplement: Supplementary file 19 — Source Data Extended Data Fig. 9 [file 41586_2024_7557_MOESM19_ESM.xlsx]

## Sheet: fig_S12b
gen_model_with_reset_MSE_fitmodel_with_reset	gen_model_with_reset_MSE_fitmodel_wo_reset	gen_model_wo_reset_MSE_fitmodel_with_reset	gen_model_wo_reset_MSE_fitmodel_wo_reset
0.0415522	0.286269	0.158353	0.0726584
0.0724924	0.236217	0.255245	0.0508295
0.00781791	0.360846	0.166887	0.00168405
0.0927329	0.249136	0.34329	0.00289224
0.0153828	0.204927	0.12139	0.0466626
0.00762716	0.498339	0.31435	0.0931468
0.00197172	0.224301	0.0799294	0.167314
0.0294172	0.318203	0.216003	0.0277201
0.00556006	0.280167	0.228724	0.0105496
0.0226484	0.33532	0.24581	0.0850413
0.0373265	0.395686	0.200879	0.112406
0.00833622	0.338929	0.219857	0.0310689
0.0994758	0.422422	0.0443027	0.0691702
0.0821652	0.367463	0.236894	0.0648397
0.0432693	0.307144	0.0481022	0.0817543
0.0761777	0.297621	0.212699	0.0592964
0.050949	0.322546	0.211	0.0810934
0.00246503	0.290862	0.25006	0.0334384
0.0294137	0.286123	0.0662243	0.00386618
0.0418102	0.271214	0.165566	0.0207481
0.0265653	0.217727	0.281048	0.0585391
0.00898167	0.34154	0.124144	0.188668
0.0446855	0.390822	0.228626	0.00867452
0.00205607	0.363913	0.341076	0.237014
0.0444515	0.307428	0.118275	0.0358814
0.0253447	0.220185	0.314476	0.227497
0.0260339	0.306608	0.289239	0.188656
0.0106011	0.293322	0.146126	0.070749
0.0804063	0.413101	0.304311	0.0330494
0.0446813	0.156256	0.322901	0.0667089
0.0193233	0.314577	0.184561	0.208129
0.0443515	0.279941	0.118475	0.13412
0.052261	0.273777	0.184581	0.0936349
0.029259	0.393819	0.0876108	0.0321775
0.00698981	0.286756	0.249628	0.0968403
0.00304228	0.302999	0.176141	0.0893028
0.0169051	0.30214	0.23559	0.019259
0.0858522	0.346422	0.122858	0.0391432
0.0221202	0.370526	0.1874	0.1097
0.00284774	0.286027	0.216902	0.00386211
0.00501323	0.400667	0.197314	0.159853
0.0321622	0.228044	0.211225	0.0304764
0.0139741	0.372609	0.17519	0.109196
0.0473507	0.20718	0.281355	0.137307
0.0164594	0.320859	0.208215	0.0713194
0.00807665	0.28693	0.208985	0.0929342
0.0249685	0.328252	0.238622	0.0951593
0.016203	0.273982	0.152181	0.0334047
0.0110849	0.353021	0.321386	0.238151
0.0625288	0.205599	0.117845	0.0663724
0.010079	0.303548	0.154883	0.0536929
0.00624357	0.373332	0.265258	0.121173
0.0188061	0.547801	0.231344	0.00261697
0.006483	0.299548	0.275443	0.028539
0.0877197	0.247562	0.322862	0.105254
0.0479345	0.282204	0.140029	0.0116035
0.0274505	0.224724	0.254011	0.0371309
0.0446901	0.240911	0.328277	0.0885969
0.0190091	0.500276	0.288695	0.0781912
0.0383026	0.216506	0.151979	0.0120984
0.0308092	0.386731	0.25065	0.0408527
0.0304128	0.358508	0.187737	0.012578
0.0869404	0.297082	0.100287	0.0259297
0.0594929	0.287314	0.185635	0.101214
0.0175099	0.261514	0.177243	0.0542327
0.0697624	0.335522	0.124073	0.110833
0.0127273	0.377842	0.12332	0.124693
0.0200034	0.251777	0.0802947	0.0747569
0.0287206	0.365108	0.204595	0.0597973
0.111093	0.492602	0.151739	0.0766315
0.0279129	0.156165	0.161667	0.058372
0.0379593	0.298374	0.207857	0.162362
0.0177646	0.33065	0.312007	0.0390651
0.00218667	0.531998	0.346618	0.0779007
0.0500503	0.288302	0.253404	0.0234521
0.00575554	0.210735	0.264043	0.0123965
0.0287835	0.344118	0.163381	0.00241221
0.0813464	0.460072	0.186694	0.0171168
0.0163844	0.427429	0.097084	0.0463843
0.00186618	0.222734	0.183254	0.0320621
0.000895652	0.247791	0.305259	0.247144
0.00341186	0.421108	0.0243529	0.0776783
0.0693216	0.422966	0.252372	0.199434
0.0179823	0.302308	0.084807	0.396091
0.0444286	0.232731	0.163805	0.0919753
0.00410225	0.325292	0.300624	0.0825715
0.0232738	0.233596	0.148622	0.0191245
5.03231e-05	0.273298	0.170494	0.0929009
0.044636	0.303136	0.289998	0.278856
0.0553536	0.277461	0.264582	0.0418673
0.0110695	0.260647	0.183508	0.0578569
0.0696177	0.203842	0.113733	0.123776
0.0388609	0.164752	0.163529	0.10354
0.0477449	0.345367	0.313478	0.0298139
0.0916679	0.315301	0.171937	0.0616397
0.0913507	0.420004	0.159606	0.00794194
0.0479279	0.333405	0.188014	0.113709
0.0191407	0.313365	0.2644	0.0162959
0.0175489	0.399409	0.062658	0.135586
0.0576272	0.390946	0.211302	0.0659721

## Sheet: fig_S12c
gen_model_with_reset_wp_fitmodel_with_reset	gen_model_with_reset_wp_fitmodel_wo_reset	gen_model_wo_reset_wp_fitmodel_with_reset	gen_model_wo_reset_wp_fitmodel_wo_reset
0.226744	0.185426	0.27366	0.192837
0.201275	0.164645	0.29524	0.207622
0.194685	0.165268	0.25639	0.187726
0.195854	0.162874	0.298563	0.208056
0.190271	0.156711	0.283136	0.20443
0.199427	0.170678	0.283922	0.203024
0.202417	0.169192	0.2721	0.203206
0.184667	0.157074	0.267245	0.19262
0.185176	0.157207	0.258585	0.183308
0.200977	0.167627	0.286111	0.203321
0.199509	0.16722	0.304101	0.207457
0.206982	0.168738	0.272806	0.190415
0.194441	0.16391	0.289033	0.201714
0.210317	0.171321	0.272484	0.1925
0.197631	0.168217	0.277362	0.197314
0.19125	0.162781	0.304274	0.217689
0.212884	0.183751	0.295122	0.207227
0.207412	0.171564	0.282472	0.202268
0.207704	0.173887	0.268479	0.192185
0.196711	0.162269	0.282496	0.202878
0.192824	0.162021	0.276452	0.192305
0.2107	0.176521	0.269877	0.189904
0.200572	0.167835	0.303608	0.215811
0.200662	0.172264	0.299072	0.207114
0.19234	0.161553	0.287946	0.198529
0.20273	0.167791	0.293948	0.208405
0.185506	0.160812	0.299784	0.213165
0.186334	0.162009	0.275854	0.195315
0.192433	0.160873	0.291311	0.203212
0.204254	0.166301	0.289562	0.203839
0.204823	0.173825	0.285638	0.206508
0.191101	0.161843	0.273746	0.194811
0.199582	0.166698	0.29327	0.201807
0.189688	0.160719	0.267077	0.192655
0.19314	0.155702	0.303631	0.211078
0.199302	0.164234	0.28538	0.205566
0.191615	0.165628	0.289403	0.201833
0.204346	0.167294	0.271648	0.193872
0.202926	0.168156	0.279374	0.196876
0.197399	0.167749	0.258701	0.188638
0.196216	0.166938	0.299579	0.211432
0.189973	0.157402	0.275057	0.197386
0.216878	0.182065	0.288456	0.203536
0.198704	0.171389	0.291233	0.207677
0.193205	0.165196	0.289371	0.206362
0.191983	0.16382	0.293494	0.205467
0.198921	0.166177	0.282671	0.203078
0.214801	0.179593	0.283993	0.198358
0.198573	0.166788	0.287601	0.204541
0.190692	0.16166	0.286098	0.203889
0.181063	0.148017	0.299973	0.21481
0.198861	0.165293	0.257928	0.180255
0.206182	0.176421	0.285311	0.203064
0.208222	0.171916	0.279791	0.199167
0.216111	0.174684	0.299954	0.208036
0.184733	0.150578	0.276648	0.194786
0.201285	0.16758	0.305374	0.215357
0.207228	0.172038	0.295522	0.204515
0.20897	0.172933	0.286153	0.205706
0.205485	0.171229	0.287352	0.203197
0.206732	0.173893	0.269344	0.190691
0.201926	0.170977	0.260704	0.185803
0.218585	0.183208	0.27275	0.194153
0.200162	0.16281	0.282855	0.202984
0.179282	0.152474	0.26589	0.194175
0.196517	0.17079	0.291694	0.206456
0.193003	0.158609	0.278537	0.196848
0.196054	0.164547	0.264003	0.181621
0.203415	0.172228	0.286835	0.200923
0.204886	0.175902	0.2858	0.200136
0.198901	0.167402	0.290453	0.206725
0.178334	0.147733	0.26822	0.189983
0.196392	0.167652	0.293896	0.205941
0.209284	0.179726	0.26842	0.190127
0.19727	0.162776	0.25754	0.185053
0.190294	0.158772	0.277392	0.202421
0.206516	0.172688	0.265621	0.193216
0.203617	0.174478	0.261319	0.188382
0.186984	0.15984	0.292035	0.208212
0.20561	0.165984	0.289308	0.200895
0.182638	0.14974	0.271545	0.187397
0.199279	0.169114	0.278445	0.194734
0.204373	0.17265	0.311375	0.220882
0.195871	0.164282	0.294653	0.209669
0.191313	0.161553	0.265691	0.189101
0.207105	0.165047	0.291195	0.201219
0.208656	0.172335	0.278598	0.202069
0.195323	0.165085	0.256105	0.181299
0.204023	0.163499	0.295821	0.198528
0.207287	0.174058	0.301801	0.211496
0.189355	0.151751	0.291268	0.21114
0.196784	0.161906	0.273261	0.194966
0.197688	0.165654	0.291653	0.210597
0.19716	0.167538	0.278054	0.199057
0.195845	0.154843	0.285042	0.197519
0.20188	0.169452	0.311805	0.221539
0.195622	0.163513	0.281807	0.205041
0.202975	0.165079	0.287785	0.204224
0.202501	0.17117	0.272475	0.191845
0.19884	0.170361	0.281876	0.204212
