# Supplementary material for: Mental navigation in the primate entorhinal cortex
Source: Nature. 2024 Jun 12;630(8017):704–11. doi: 10.1038/s41586-024-07557-z (PMC11224022; doi:10.1038/s41586-024-07557-z)
Supplement: Supplementary file 20 — Source Data Extended Data Fig. 10 [file 41586_2024_7557_MOESM20_ESM.xlsx]

## Sheet: fig_S13a
nhp_neuron_id	dist	time_JS_onset	firing_rate	firing_rate_SEM	time_JS_offset	firing_rate_offset	firing_rate_SEM_offset		nhp_neuron_id	dist	time_JS_onset	firing_rate	firing_rate_SEM	time_JS_offset	firing_rate_offset	firing_rate_SEM_offset
amadeus08232019_a neur 20	1	0	1.26727	0.199209	-0.6	1.22346	0.193298		amadeus08292019_a neur 28	1	0	5.92311	0.606278	-0.566667	5.89379	0.612449
amadeus08232019_a neur 20	1	0.04	1.24817	0.198697	-0.56	1.22041	0.196395		amadeus08292019_a neur 28	1	0.04	5.85586	0.616385	-0.526667	5.81007	0.613356
amadeus08232019_a neur 20	1	0.08	1.06646	0.198494	-0.52	1.09604	0.197455		amadeus08292019_a neur 28	1	0.08	5.74912	0.602917	-0.486667	5.70101	0.594785
amadeus08232019_a neur 20	1	0.12	1.13303	0.216702	-0.48	1.15225	0.217693		amadeus08292019_a neur 28	1	0.12	5.83306	0.6122	-0.446667	5.90927	0.610372
amadeus08232019_a neur 20	1	0.16	1.08574	0.208529	-0.44	1.10786	0.21348		amadeus08292019_a neur 28	1	0.16	6.21747	0.689104	-0.406667	6.312	0.712614
amadeus08232019_a neur 20	1	0.2	1.05897	0.203518	-0.4	1.06455	0.204212		amadeus08292019_a neur 28	1	0.2	6.37007	0.796618	-0.366667	6.43407	0.807587
amadeus08232019_a neur 20	1	0.24	1.14324	0.198104	-0.36	1.1297	0.198315		amadeus08292019_a neur 28	1	0.24	6.45832	0.826489	-0.326667	6.47973	0.836764
amadeus08232019_a neur 20	1	0.28	1.23189	0.20552	-0.32	1.23307	0.206939		amadeus08292019_a neur 28	1	0.28	6.15621	0.8149	-0.286667	6.14725	0.813438
amadeus08232019_a neur 20	1	0.32	1.36105	0.239329	-0.28	1.36245	0.238153		amadeus08292019_a neur 28	1	0.32	5.59391	0.727175	-0.246667	5.55263	0.70048
amadeus08232019_a neur 20	1	0.36	1.56223	0.266307	-0.24	1.60566	0.269687		amadeus08292019_a neur 28	1	0.36	5.1398	0.530334	-0.206667	5.05117	0.503912
amadeus08232019_a neur 20	1	0.4	1.81234	0.283982	-0.2	1.83395	0.287813		amadeus08292019_a neur 28	1	0.4	4.76712	0.441898	-0.166667	4.76923	0.440244
amadeus08232019_a neur 20	1	0.44	2.05459	0.290127	-0.16	2.05022	0.290493		amadeus08292019_a neur 28	1	0.44	4.3255	0.421841	-0.126667	4.27785	0.420567
amadeus08232019_a neur 20	1	0.48	2.46731	0.310704	-0.12	2.47083	0.309951		amadeus08292019_a neur 28	1	0.48	3.79121	0.389914	-0.086667	3.79977	0.391836
amadeus08232019_a neur 20	1	0.52	3.07252	0.322412	-0.08	3.04736	0.320367		amadeus08292019_a neur 28	1	0.52	3.3444	0.369241	-0.046667	3.35215	0.371505
amadeus08232019_a neur 20	1	0.56	3.77648	0.364435	-0.04	3.73843	0.358301		amadeus08292019_a neur 28	1	0.56	2.79816	0.368847	-0.006667	2.80014	0.372632
amadeus08232019_a neur 20	1	0.6	4.3357	0.412631	0	4.32917	0.414786		amadeus08292019_a neur 28	2	0	7.77235	0.938349	-1.33333	7.80693	0.96481
amadeus08232019_a neur 20	2	0	1.0932	0.284548	-1.34165	1.09405	0.282038		amadeus08292019_a neur 28	2	0.04	7.64243	0.916271	-1.29333	7.71733	0.931089
amadeus08232019_a neur 20	2	0.04	0.941243	0.288752	-1.30165	0.951925	0.2878		amadeus08292019_a neur 28	2	0.08	7.8424	0.948642	-1.25333	7.87911	0.945184
amadeus08232019_a neur 20	2	0.08	0.678714	0.227282	-1.26165	0.68364	0.228737		amadeus08292019_a neur 28	2	0.12	7.98506	0.926421	-1.21333	8.08795	0.927538
amadeus08232019_a neur 20	2	0.12	0.548804	0.185523	-1.22165	0.541659	0.185004		amadeus08292019_a neur 28	2	0.16	8.066	0.938435	-1.17333	8.11014	0.928637
amadeus08232019_a neur 20	2	0.16	0.555572	0.151268	-1.18165	0.535867	0.149599		amadeus08292019_a neur 28	2	0.2	7.93588	0.901143	-1.13333	7.88919	0.894455
amadeus08232019_a neur 20	2	0.2	0.57556	0.149677	-1.14165	0.582104	0.153346		amadeus08292019_a neur 28	2	0.24	7.81649	0.878533	-1.09333	7.83294	0.876041
amadeus08232019_a neur 20	2	0.24	0.748276	0.198681	-1.10165	0.734253	0.191125		amadeus08292019_a neur 28	2	0.28	7.37268	0.853442	-1.05333	7.36111	0.851099
amadeus08232019_a neur 20	2	0.28	0.978792	0.236771	-1.06165	0.985688	0.233806		amadeus08292019_a neur 28	2	0.32	7.06571	0.838013	-1.01333	6.97365	0.842984
amadeus08232019_a neur 20	2	0.32	1.24819	0.28002	-1.02165	1.22575	0.273647		amadeus08292019_a neur 28	2	0.36	7.06134	0.871747	-0.973333	6.98086	0.865379
amadeus08232019_a neur 20	2	0.36	1.35125	0.310484	-0.981654	1.3191	0.304708		amadeus08292019_a neur 28	2	0.4	6.87015	0.831616	-0.933333	6.81359	0.822982
amadeus08232019_a neur 20	2	0.4	1.37221	0.314621	-0.941654	1.36452	0.318582		amadeus08292019_a neur 28	2	0.44	7.1815	0.861146	-0.893333	7.13667	0.846404
amadeus08232019_a neur 20	2	0.44	1.30847	0.315325	-0.901654	1.3297	0.318393		amadeus08292019_a neur 28	2	0.48	7.671	0.877033	-0.853333	7.60752	0.872409
amadeus08232019_a neur 20	2	0.48	1.28839	0.306234	-0.861654	1.30656	0.307478		amadeus08292019_a neur 28	2	0.52	8.1202	0.90659	-0.813333	8.11218	0.897655
amadeus08232019_a neur 20	2	0.52	1.31074	0.306069	-0.821654	1.32891	0.309312		amadeus08292019_a neur 28	2	0.56	8.17427	0.89726	-0.773333	8.24676	0.906754
amadeus08232019_a neur 20	2	0.56	1.17801	0.290611	-0.781654	1.21001	0.294104		amadeus08292019_a neur 28	2	0.6	8.31098	0.886682	-0.733333	8.36226	0.900036
amadeus08232019_a neur 20	2	0.6	1.24289	0.301586	-0.741654	1.25988	0.302307		amadeus08292019_a neur 28	2	0.64	8.03057	0.849941	-0.693333	7.9462	0.847895
amadeus08232019_a neur 20	2	0.64	1.28813	0.293107	-0.701654	1.28243	0.290559		amadeus08292019_a neur 28	2	0.68	7.47601	0.802066	-0.653333	7.51454	0.80785
amadeus08232019_a neur 20	2	0.68	1.0985	0.248095	-0.661654	1.11446	0.249091		amadeus08292019_a neur 28	2	0.72	7.31762	0.818755	-0.613333	7.30723	0.812059
amadeus08232019_a neur 20	2	0.72	1.06028	0.256943	-0.621653	1.0627	0.262208		amadeus08292019_a neur 28	2	0.76	7.16556	0.825671	-0.573333	7.15249	0.82158
amadeus08232019_a neur 20	2	0.76	0.916517	0.249555	-0.581654	0.9323	0.250963		amadeus08292019_a neur 28	2	0.8	7.34729	0.867781	-0.533333	7.36099	0.86337
amadeus08232019_a neur 20	2	0.8	0.821737	0.238859	-0.541654	0.846203	0.241431		amadeus08292019_a neur 28	2	0.84	7.37837	0.866799	-0.493333	7.43398	0.871191
amadeus08232019_a neur 20	2	0.84	0.812343	0.204383	-0.501653	0.801911	0.19844		amadeus08292019_a neur 28	2	0.88	7.21393	0.815261	-0.453333	7.18479	0.81255
amadeus08232019_a neur 20	2	0.88	0.935838	0.193486	-0.461653	0.879441	0.183118		amadeus08292019_a neur 28	2	0.92	6.8415	0.730528	-0.413333	6.7721	0.732857
amadeus08232019_a neur 20	2	0.92	1.15391	0.247497	-0.421654	1.10964	0.236365		amadeus08292019_a neur 28	2	0.96	6.4459	0.70621	-0.373333	6.37497	0.699801
amadeus08232019_a neur 20	2	0.96	1.3604	0.321686	-0.381653	1.31972	0.313958		amadeus08292019_a neur 28	2	1	5.62504	0.667731	-0.333333	5.6262	0.671861
amadeus08232019_a neur 20	2	1	1.36705	0.34838	-0.341653	1.36107	0.349032		amadeus08292019_a neur 28	2	1.04	4.98184	0.64098	-0.293333	4.97532	0.64294
amadeus08232019_a neur 20	2	1.04	1.47407	0.365548	-0.301654	1.48083	0.373853		amadeus08292019_a neur 28	2	1.08	4.23845	0.573506	-0.253333	4.27027	0.582751
amadeus08232019_a neur 20	2	1.08	1.47645	0.314547	-0.261653	1.52651	0.320089		amadeus08292019_a neur 28	2	1.12	3.51318	0.490343	-0.213333	3.57307	0.500411
amadeus08232019_a neur 20	2	1.12	1.63237	0.314956	-0.221654	1.66724	0.317747		amadeus08292019_a neur 28	2	1.16	2.56777	0.411598	-0.173333	2.58296	0.41044
amadeus08232019_a neur 20	2	1.16	2.02099	0.336287	-0.181653	2.00239	0.332872		amadeus08292019_a neur 28	2	1.2	1.73545	0.335246	-0.133333	1.67994	0.328481
amadeus08232019_a neur 20	2	1.2	2.48853	0.36162	-0.141653	2.46734	0.358665		amadeus08292019_a neur 28	2	1.24	1.10927	0.258185	-0.093333	1.08357	0.257004
amadeus08232019_a neur 20	2	1.24	3.23876	0.383576	-0.101653	3.2004	0.376583		amadeus08292019_a neur 28	2	1.28	0.92898	0.25752	-0.053333	0.91417	0.25733
amadeus08232019_a neur 20	2	1.28	4.20858	0.422491	-0.0616535	4.24753	0.421282		amadeus08292019_a neur 28	2	1.32	0.818749	0.315341	-0.013333	0.778909	0.306474
amadeus08232019_a neur 20	2	1.32	4.78614	0.437802	-0.0216535	4.77653	0.432169		amadeus08292019_a neur 28	3	0	6.25765	0.88778	-1.87499	6.29204	0.883617
amadeus08232019_a neur 20	3	0	0.854889	0.239526	-1.99166	0.838633	0.239265		amadeus08292019_a neur 28	3	0.04	5.96737	0.859497	-1.83499	5.98451	0.860938
amadeus08232019_a neur 20	3	0.04	0.762832	0.222216	-1.95166	0.761146	0.220122		amadeus08292019_a neur 28	3	0.08	5.75418	0.829566	-1.79499	5.82019	0.843549
amadeus08232019_a neur 20	3	0.08	0.765856	0.23167	-1.91166	0.754026	0.223537		amadeus08292019_a neur 28	3	0.12	6.13501	0.842525	-1.75499	6.23483	0.859233
amadeus08232019_a neur 20	3	0.12	0.726006	0.233832	-1.87166	0.724868	0.234045		amadeus08292019_a neur 28	3	0.16	6.79881	0.936991	-1.71499	6.81927	0.947306
amadeus08232019_a neur 20	3	0.16	0.701363	0.21395	-1.83166	0.710929	0.219511		amadeus08292019_a neur 28	3	0.2	6.97514	0.986055	-1.67499	7.02462	0.990539
amadeus08232019_a neur 20	3	0.2	0.722026	0.193197	-1.79166	0.779698	0.199541		amadeus08292019_a neur 28	3	0.24	7.28017	1.01446	-1.63499	7.24548	1.01501
amadeus08232019_a neur 20	3	0.24	0.812093	0.203392	-1.75166	0.823953	0.208061		amadeus08292019_a neur 28	3	0.28	6.98543	0.983188	-1.59499	6.89797	0.969775
amadeus08232019_a neur 20	3	0.28	0.773704	0.214564	-1.71166	0.768578	0.214545		amadeus08292019_a neur 28	3	0.32	6.56349	0.916318	-1.55499	6.46708	0.9002
amadeus08232019_a neur 20	3	0.32	0.780719	0.222548	-1.67166	0.774376	0.221404		amadeus08292019_a neur 28	3	0.36	6.40087	0.856865	-1.51499	6.30353	0.847635
amadeus08232019_a neur 20	3	0.36	0.713581	0.208741	-1.63166	0.703649	0.206006		amadeus08292019_a neur 28	3	0.4	6.81285	0.888618	-1.47499	6.8231	0.888997
amadeus08232019_a neur 20	3	0.4	0.639211	0.18095	-1.59166	0.636262	0.177555		amadeus08292019_a neur 28	3	0.44	7.13974	0.933485	-1.43499	7.12361	0.934581
amadeus08232019_a neur 20	3	0.44	0.565476	0.14814	-1.55166	0.526834	0.146238		amadeus08292019_a neur 28	3	0.48	7.46606	0.968094	-1.39499	7.49661	0.970837
amadeus08232019_a neur 20	3	0.48	0.559231	0.157336	-1.51166	0.570897	0.158935		amadeus08292019_a neur 28	3	0.52	7.62536	0.993221	-1.35499	7.61844	0.989028
amadeus08232019_a neur 20	3	0.52	0.574001	0.162201	-1.47166	0.578125	0.161861		amadeus08292019_a neur 28	3	0.56	7.52368	1.01423	-1.31499	7.55269	1.01757
amadeus08232019_a neur 20	3	0.56	0.698418	0.17948	-1.43166	0.70307	0.177272		amadeus08292019_a neur 28	3	0.6	7.09339	1.00475	-1.27499	7.07899	1.00235
amadeus08232019_a neur 20	3	0.6	0.701563	0.187574	-1.39166	0.709628	0.188493		amadeus08292019_a neur 28	3	0.64	6.84995	0.966047	-1.23499	6.82029	0.966904
amadeus08232019_a neur 20	3	0.64	0.765673	0.209593	-1.35166	0.773663	0.210579		amadeus08292019_a neur 28	3	0.68	6.63919	0.919761	-1.19499	6.62455	0.921955
amadeus08232019_a neur 20	3	0.68	0.836803	0.248888	-1.31166	0.841392	0.249146		amadeus08292019_a neur 28	3	0.72	6.53048	0.927002	-1.15499	6.54748	0.932427
amadeus08232019_a neur 20	3	0.72	0.97342	0.287949	-1.27166	0.958247	0.290504		amadeus08292019_a neur 28	3	0.76	6.49359	0.943282	-1.11499	6.48272	0.936409
amadeus08232019_a neur 20	3	0.76	0.979078	0.296725	-1.23166	0.972497	0.294559		amadeus08292019_a neur 28	3	0.8	6.50615	0.991228	-1.07499	6.51816	0.990951
amadeus08232019_a neur 20	3	0.8	1.04192	0.302636	-1.19166	1.02838	0.299874		amadeus08292019_a neur 28	3	0.84	6.36108	0.994736	-1.03499	6.37927	0.994099
amadeus08232019_a neur 20	3	0.84	1.03044	0.304617	-1.15166	1.02202	0.300163		amadeus08292019_a neur 28	3	0.88	6.27965	0.943785	-0.994986	6.307	0.945496
amadeus08232019_a neur 20	3	0.88	1.14033	0.323131	-1.11166	1.11644	0.321479		amadeus08292019_a neur 28	3	0.92	6.12702	0.88835	-0.954986	6.12893	0.884331
amadeus08232019_a neur 20	3	0.92	1.15069	0.324215	-1.07166	1.14891	0.32609		amadeus08292019_a neur 28	3	0.96	6.05127	0.852311	-0.914986	6.07183	0.857213
amadeus08232019_a neur 20	3	0.96	1.18046	0.318007	-1.03166	1.17883	0.317328		amadeus08292019_a neur 28	3	1	5.99722	0.811488	-0.874986	5.93718	0.809998
amadeus08232019_a neur 20	3	1	1.22719	0.297614	-0.991657	1.27329	0.302873		amadeus08292019_a neur 28	3	1.04	6.11707	0.831748	-0.834986	6.05148	0.825943
amadeus08232019_a neur 20	3	1.04	1.14504	0.264558	-0.951657	1.16783	0.272414		amadeus08292019_a neur 28	3	1.08	6.41891	0.89883	-0.794986	6.34122	0.8922
amadeus08232019_a neur 20	3	1.08	1.0827	0.270572	-0.911657	1.12666	0.278746		amadeus08292019_a neur 28	3	1.12	6.46854	0.91813	-0.754986	6.48655	0.919362
amadeus08232019_a neur 20	3	1.12	0.960745	0.285324	-0.871657	0.994088	0.291061		amadeus08292019_a neur 28	3	1.16	6.74249	0.949338	-0.714986	6.75031	0.937989
amadeus08232019_a neur 20	3	1.16	0.884491	0.292606	-0.831657	0.899174	0.303055		amadeus08292019_a neur 28	3	1.2	7.09845	0.972807	-0.674986	7.11998	0.974036
amadeus08232019_a neur 20	3	1.2	0.678906	0.288288	-0.791657	0.668246	0.290357		amadeus08292019_a neur 28	3	1.24	7.3824	0.97903	-0.634986	7.44107	0.981143
amadeus08232019_a neur 20	3	1.24	0.664757	0.261951	-0.751657	0.638683	0.248718		amadeus08292019_a neur 28	3	1.28	7.51405	1.01719	-0.594986	7.52727	1.01132
amadeus08232019_a neur 20	3	1.28	0.600853	0.232993	-0.711657	0.598371	0.227311		amadeus08292019_a neur 28	3	1.32	7.35652	1.00888	-0.554986	7.32412	1.00406
amadeus08232019_a neur 20	3	1.32	0.476405	0.180063	-0.671657	0.453104	0.166711		amadeus08292019_a neur 28	3	1.36	7.16093	0.964338	-0.514986	7.17988	0.977843
amadeus08232019_a neur 20	3	1.36	0.506087	0.17744	-0.631657	0.505365	0.174967		amadeus08292019_a neur 28	3	1.4	6.75545	0.929212	-0.474986	6.73249	0.919476
amadeus08232019_a neur 20	3	1.4	0.545959	0.187257	-0.591657	0.525196	0.183144		amadeus08292019_a neur 28	3	1.44	6.59284	0.934032	-0.434986	6.55007	0.932957
amadeus08232019_a neur 20	3	1.44	0.544312	0.187156	-0.551657	0.526806	0.182648		amadeus08292019_a neur 28	3	1.48	6.55946	0.960036	-0.394986	6.5388	0.951861
amadeus08232019_a neur 20	3	1.48	0.522343	0.191993	-0.511657	0.509763	0.188713		amadeus08292019_a neur 28	3	1.52	6.56411	1.03209	-0.354986	6.55384	1.02443
amadeus08232019_a neur 20	3	1.52	0.518727	0.184455	-0.471657	0.524273	0.183525		amadeus08292019_a neur 28	3	1.56	6.15031	1.02496	-0.314986	6.17047	1.03267
amadeus08232019_a neur 20	3	1.56	0.415755	0.153847	-0.431657	0.416269	0.156466		amadeus08292019_a neur 28	3	1.6	5.45191	0.91879	-0.274986	5.51213	0.93482
amadeus08232019_a neur 20	3	1.6	0.385536	0.152648	-0.391657	0.435477	0.169348		amadeus08292019_a neur 28	3	1.64	4.3407	0.792294	-0.234986	4.3928	0.803896
amadeus08232019_a neur 20	3	1.64	0.49111	0.197281	-0.351657	0.500436	0.202923		amadeus08292019_a neur 28	3	1.68	3.30603	0.607647	-0.194986	3.34907	0.625554
amadeus08232019_a neur 20	3	1.68	0.643264	0.229952	-0.311657	0.646568	0.232723		amadeus08292019_a neur 28	3	1.72	2.19569	0.456712	-0.154986	2.23081	0.467464
amadeus08232019_a neur 20	3	1.72	0.695486	0.261163	-0.271657	0.693348	0.268033		amadeus08292019_a neur 28	3	1.76	1.27541	0.356689	-0.114986	1.25846	0.354457
amadeus08232019_a neur 20	3	1.76	0.985769	0.293032	-0.231657	0.959899	0.288341		amadeus08292019_a neur 28	3	1.8	0.906708	0.369583	-0.0749855	0.874077	0.372626
amadeus08232019_a neur 20	3	1.8	1.37829	0.320479	-0.191657	1.39518	0.307216		amadeus08292019_a neur 28	3	1.84	0.752926	0.389425	-0.0349855	0.730257	0.389475
amadeus08232019_a neur 20	3	1.84	2.24795	0.367801	-0.151657	2.334	0.374126		amadeus08292019_a neur 28	4	0	7.11535	1.19247	-2.57499	7.22851	1.19821
amadeus08232019_a neur 20	3	1.88	3.27319	0.484408	-0.111657	3.27657	0.481698		amadeus08292019_a neur 28	4	0.04	7.60267	1.29779	-2.53499	7.56534	1.28975
amadeus08232019_a neur 20	3	1.92	4.27615	0.551192	-0.071657	4.29254	0.556483		amadeus08292019_a neur 28	4	0.08	7.64683	1.30319	-2.49499	7.54605	1.28728
amadeus08232019_a neur 20	3	1.96	5.15026	0.587222	-0.031657	5.19561	0.590597		amadeus08292019_a neur 28	4	0.12	7.0925	1.17946	-2.45499	7.01623	1.16716
amadeus08232019_a neur 20	4	0	0.941938	0.322975	-2.66665	0.970582	0.32728		amadeus08292019_a neur 28	4	0.16	6.35757	1.00356	-2.41499	6.33439	1.0049
amadeus08232019_a neur 20	4	0.04	0.905745	0.341706	-2.62665	0.901176	0.348637		amadeus08292019_a neur 28	4	0.2	5.56492	0.86236	-2.37499	5.579	0.868725
amadeus08232019_a neur 20	4	0.08	0.971953	0.439688	-2.58665	0.979516	0.446693		amadeus08292019_a neur 28	4	0.24	5.34073	0.784157	-2.33499	5.3773	0.796534
amadeus08232019_a neur 20	4	0.12	0.882187	0.405533	-2.54665	0.849646	0.396217		amadeus08292019_a neur 28	4	0.28	5.71338	0.809989	-2.29499	5.81894	0.815639
amadeus08232019_a neur 20	4	0.16	0.808205	0.328079	-2.50665	0.743487	0.307939		amadeus08292019_a neur 28	4	0.32	5.89851	0.874255	-2.25499	5.96128	0.886034
amadeus08232019_a neur 20	4	0.2	0.580244	0.226383	-2.46665	0.528642	0.215613		amadeus08292019_a neur 28	4	0.36	6.10847	0.918885	-2.21499	6.07313	0.921338
amadeus08232019_a neur 20	4	0.24	0.418786	0.188221	-2.42665	0.384031	0.177404		amadeus08292019_a neur 28	4	0.4	6.37953	0.931853	-2.17499	6.33969	0.929183
amadeus08232019_a neur 20	4	0.28	0.38853	0.168844	-2.38665	0.396327	0.169887		amadeus08292019_a neur 28	4	0.44	6.01118	0.907998	-2.13499	6.03005	0.904936
amadeus08232019_a neur 20	4	0.32	0.432832	0.161832	-2.34665	0.480008	0.170086		amadeus08292019_a neur 28	4	0.48	5.29309	0.887151	-2.09499	5.2312	0.870511
amadeus08232019_a neur 20	4	0.36	0.577151	0.19709	-2.30665	0.604464	0.204187		amadeus08292019_a neur 28	4	0.52	5.2418	0.933792	-2.05499	5.17507	0.918666
amadeus08232019_a neur 20	4	0.4	0.591583	0.212928	-2.26665	0.598867	0.215559		amadeus08292019_a neur 28	4	0.56	5.37101	1.08487	-2.01499	5.33812	1.07718
amadeus08232019_a neur 20	4	0.44	0.620605	0.220125	-2.22665	0.632662	0.22928		amadeus08292019_a neur 28	4	0.6	5.36229	1.13899	-1.97499	5.44954	1.1504
amadeus08232019_a neur 20	4	0.48	0.930988	0.332099	-2.18665	0.974576	0.34012		amadeus08292019_a neur 28	4	0.64	5.80293	1.22565	-1.93499	5.81059	1.24206
amadeus08232019_a neur 20	4	0.52	1.16049	0.391867	-2.14665	1.16107	0.394054		amadeus08292019_a neur 28	4	0.68	6.01817	1.23177	-1.89499	6.00505	1.23623
amadeus08232019_a neur 20	4	0.56	1.20515	0.389261	-2.10665	1.2003	0.39069		amadeus08292019_a neur 28	4	0.72	5.80931	1.09264	-1.85499	5.81684	1.08988
amadeus08232019_a neur 20	4	0.6	1.26038	0.397482	-2.06665	1.25872	0.402952		amadeus08292019_a neur 28	4	0.76	5.76992	1.01359	-1.81499	5.79065	1.01463
amadeus08232019_a neur 20	4	0.64	1.26232	0.405299	-2.02665	1.25929	0.409151		amadeus08292019_a neur 28	4	0.8	5.68558	0.889598	-1.77499	5.72615	0.888468
amadeus08232019_a neur 20	4	0.68	0.915951	0.347716	-1.98665	0.899294	0.323729		amadeus08292019_a neur 28	4	0.84	5.97456	0.888779	-1.73499	6.05717	0.901284
amadeus08232019_a neur 20	4	0.72	0.534878	0.222248	-1.94665	0.499113	0.209736		amadeus08292019_a neur 28	4	0.88	6.20757	1.00442	-1.69499	6.29772	1.01945
amadeus08232019_a neur 20	4	0.76	0.413122	0.172145	-1.90665	0.414828	0.169516		amadeus08292019_a neur 28	4	0.92	6.38307	1.10453	-1.65499	6.50294	1.11597
amadeus08232019_a neur 20	4	0.8	0.444745	0.160715	-1.86665	0.448677	0.16197		amadeus08292019_a neur 28	4	0.96	6.33657	1.12364	-1.61499	6.36746	1.12824
amadeus08232019_a neur 20	4	0.84	0.578583	0.187927	-1.82665	0.58715	0.195773		amadeus08292019_a neur 28	4	1	6.33792	1.14646	-1.57499	6.31985	1.14001
amadeus08232019_a neur 20	4	0.88	0.796358	0.283763	-1.78665	0.827695	0.298049		amadeus08292019_a neur 28	4	1.04	5.95469	1.09393	-1.53499	5.86472	1.07869
amadeus08232019_a neur 20	4	0.92	0.940718	0.359039	-1.74665	0.944039	0.357637		amadeus08292019_a neur 28	4	1.08	5.50438	1.0359	-1.49499	5.4836	1.01911
amadeus08232019_a neur 20	4	0.96	0.984234	0.379912	-1.70665	0.975816	0.377409		amadeus08292019_a neur 28	4	1.12	5.48891	1.01772	-1.45499	5.43203	1.00626
amadeus08232019_a neur 20	4	1	0.82496	0.336772	-1.66665	0.818802	0.334185		amadeus08292019_a neur 28	4	1.16	5.30577	1.01409	-1.41499	5.24306	1.01346
amadeus08232019_a neur 20	4	1.04	0.769804	0.24234	-1.62665	0.789985	0.241417		amadeus08292019_a neur 28	4	1.2	5.14742	0.984358	-1.37499	5.11051	0.988602
amadeus08232019_a neur 20	4	1.08	1.13044	0.35526	-1.58665	1.15899	0.37003		amadeus08292019_a neur 28	4	1.24	4.98513	0.907273	-1.33499	5.03813	0.917759
amadeus08232019_a neur 20	4	1.12	1.32819	0.445538	-1.54665	1.35321	0.449943		amadeus08292019_a neur 28	4	1.28	5.25154	0.888127	-1.29499	5.28815	0.895452
amadeus08232019_a neur 20	4	1.16	1.33314	0.465167	-1.50665	1.33262	0.463913		amadeus08292019_a neur 28	4	1.32	5.35096	0.888574	-1.25499	5.41335	0.892242
amadeus08232019_a neur 20	4	1.2	1.35511	0.449402	-1.46665	1.3589	0.44404		amadeus08292019_a neur 28	4	1.36	5.61372	0.907428	-1.21499	5.6584	0.92458
amadeus08232019_a neur 20	4	1.24	1.13412	0.377484	-1.42665	1.09834	0.364497		amadeus08292019_a neur 28	4	1.4	5.76585	0.996604	-1.17499	5.74332	0.989197
amadeus08232019_a neur 20	4	1.28	0.753715	0.271525	-1.38665	0.729394	0.269686		amadeus08292019_a neur 28	4	1.44	5.87841	1.0478	-1.13499	5.82608	1.05856
amadeus08232019_a neur 20	4	1.32	0.605708	0.226074	-1.34665	0.595647	0.221608		amadeus08292019_a neur 28	4	1.48	6.13011	1.09932	-1.09499	6.11116	1.09877
amadeus08232019_a neur 20	4	1.36	0.497661	0.187822	-1.30665	0.48424	0.185073		amadeus08292019_a neur 28	4	1.52	6.39996	1.14594	-1.05499	6.42793	1.14858
amadeus08232019_a neur 20	4	1.4	0.425153	0.171331	-1.26665	0.408253	0.166448		amadeus08292019_a neur 28	4	1.56	6.6597	1.17271	-1.01499	6.76728	1.17885
amadeus08232019_a neur 20	4	1.44	0.332983	0.1571	-1.22665	0.315429	0.153292		amadeus08292019_a neur 28	4	1.6	6.83038	1.14849	-0.974987	6.77767	1.14037
amadeus08232019_a neur 20	4	1.48	0.368224	0.188461	-1.18665	0.366349	0.186145		amadeus08292019_a neur 28	4	1.64	7.09027	1.18564	-0.934987	7.17629	1.19955
amadeus08232019_a neur 20	4	1.52	0.387592	0.211612	-1.14665	0.383062	0.209867		amadeus08292019_a neur 28	4	1.68	7.1293	1.18316	-0.894987	7.12684	1.17558
amadeus08232019_a neur 20	4	1.56	0.385901	0.215516	-1.10665	0.379636	0.215291		amadeus08292019_a neur 28	4	1.72	7.07795	1.13506	-0.854987	6.99356	1.12336
amadeus08232019_a neur 20	4	1.6	0.389177	0.204859	-1.06665	0.37957	0.204029		amadeus08292019_a neur 28	4	1.76	7.21529	1.15819	-0.814987	7.20454	1.14952
amadeus08232019_a neur 20	4	1.64	0.39385	0.172371	-1.02665	0.410148	0.179538		amadeus08292019_a neur 28	4	1.8	7.53283	1.14979	-0.774987	7.59034	1.15839
amadeus08232019_a neur 20	4	1.68	0.318438	0.144913	-0.986648	0.322616	0.145596		amadeus08292019_a neur 28	4	1.84	7.57931	1.15199	-0.734987	7.51785	1.14743
amadeus08232019_a neur 20	4	1.72	0.289333	0.145869	-0.946648	0.266853	0.146396		amadeus08292019_a neur 28	4	1.88	7.37065	1.13768	-0.694987	7.41376	1.1457
amadeus08232019_a neur 20	4	1.76	0.42821	0.168166	-0.906648	0.461328	0.170688		amadeus08292019_a neur 28	4	1.92	7.66515	1.16486	-0.654987	7.7688	1.18161
amadeus08232019_a neur 20	4	1.8	0.711114	0.231446	-0.866648	0.725499	0.23569		amadeus08292019_a neur 28	4	1.96	7.68187	1.20795	-0.614987	7.76203	1.22934
amadeus08232019_a neur 20	4	1.84	0.823457	0.263272	-0.826648	0.841756	0.268563		amadeus08292019_a neur 28	4	2	7.6354	1.2856	-0.574987	7.68065	1.28861
amadeus08232019_a neur 20	4	1.88	0.846529	0.274777	-0.786648	0.851191	0.275035		amadeus08292019_a neur 28	4	2.04	7.81733	1.28956	-0.534987	7.81681	1.28975
amadeus08232019_a neur 20	4	1.92	0.900898	0.285958	-0.746648	0.852374	0.271858		amadeus08292019_a neur 28	4	2.08	7.95859	1.26037	-0.494987	7.90718	1.24663
amadeus08232019_a neur 20	4	1.96	0.763366	0.269774	-0.706648	0.713861	0.260034		amadeus08292019_a neur 28	4	2.12	8.00119	1.21305	-0.454987	7.89457	1.19471
amadeus08232019_a neur 20	4	2	0.685106	0.248491	-0.666648	0.652373	0.240955		amadeus08292019_a neur 28	4	2.16	7.93235	1.14463	-0.414987	7.81543	1.12587
amadeus08232019_a neur 20	4	2.04	0.644268	0.244845	-0.626648	0.623123	0.245889		amadeus08292019_a neur 28	4	2.2	7.75607	1.11027	-0.374987	7.66073	1.10366
amadeus08232019_a neur 20	4	2.08	0.609924	0.246856	-0.586648	0.636089	0.25838		amadeus08292019_a neur 28	4	2.24	7.26701	1.07106	-0.334987	7.14654	1.05422
amadeus08232019_a neur 20	4	2.12	0.53249	0.219426	-0.546648	0.55703	0.223224		amadeus08292019_a neur 28	4	2.28	6.2743	0.996604	-0.294987	6.24251	0.983332
amadeus08232019_a neur 20	4	2.16	0.456417	0.192885	-0.506648	0.482225	0.196507		amadeus08292019_a neur 28	4	2.32	5.48361	0.958398	-0.254987	5.44237	0.957052
amadeus08232019_a neur 20	4	2.2	0.3502	0.162097	-0.466648	0.364171	0.161967		amadeus08292019_a neur 28	4	2.36	4.40559	0.862477	-0.214987	4.51852	0.884149
amadeus08232019_a neur 20	4	2.24	0.307699	0.150038	-0.426648	0.306288	0.152254		amadeus08292019_a neur 28	4	2.4	3.18739	0.734088	-0.174987	3.31036	0.758104
amadeus08232019_a neur 20	4	2.28	0.325892	0.14646	-0.386648	0.366598	0.161728		amadeus08292019_a neur 28	4	2.44	2.50144	0.648847	-0.134987	2.57263	0.658733
amadeus08232019_a neur 20	4	2.32	0.415411	0.21236	-0.346648	0.432347	0.222516		amadeus08292019_a neur 28	4	2.48	1.58118	0.484154	-0.094987	1.64676	0.484252
amadeus08232019_a neur 20	4	2.36	0.547339	0.283481	-0.306648	0.535384	0.289163		amadeus08292019_a neur 28	4	2.52	0.940254	0.330056	-0.054987	0.955828	0.334577
amadeus08232019_a neur 20	4	2.4	0.765404	0.358805	-0.266648	0.715997	0.359431		amadeus08292019_a neur 28	4	2.56	0.593232	0.306405	-0.014987	0.580385	0.299949
amadeus08232019_a neur 20	4	2.44	1.08862	0.361032	-0.226648	1.07169	0.346046		amadeus08292019_a neur 28	5	0	8.0538	1.87179	-3.04999	8.29198	1.96535
amadeus08232019_a neur 20	4	2.48	1.54856	0.357553	-0.186648	1.56829	0.354442		amadeus08292019_a neur 28	5	0.04	8.26899	2.00566	-3.00999	8.49615	2.02808
amadeus08232019_a neur 20	4	2.52	2.42169	0.410652	-0.146648	2.41086	0.400474		amadeus08292019_a neur 28	5	0.08	8.67974	2.06382	-2.96999	8.63887	2.0577
amadeus08232019_a neur 20	4	2.56	3.6214	0.548332	-0.106648	3.6961	0.5457		amadeus08292019_a neur 28	5	0.12	8.87911	1.9906	-2.92999	8.93853	2.00191
amadeus08232019_a neur 20	4	2.6	4.70564	0.665277	-0.0666485	4.73236	0.661711		amadeus08292019_a neur 28	5	0.16	8.91437	1.92437	-2.88999	8.93464	1.90429
amadeus08232019_a neur 20	4	2.64	5.39353	0.707162	-0.0266485	5.47378	0.7104		amadeus08292019_a neur 28	5	0.2	8.4479	1.82115	-2.84999	8.51796	1.82866
amadeus08232019_a neur 20	5	0	1.35546	0.765855	-3.05832	1.47897	0.913185		amadeus08292019_a neur 28	5	0.24	8.19842	1.9075	-2.80999	8.27062	1.87301
amadeus08232019_a neur 20	5	0.04	2.10645	1.10887	-3.01832	2.09426	1.12156		amadeus08292019_a neur 28	5	0.28	7.91534	1.8292	-2.76999	7.97954	1.81639
amadeus08232019_a neur 20	5	0.08	2.55543	1.2408	-2.97832	2.52444	1.2222		amadeus08292019_a neur 28	5	0.32	8.61189	1.87257	-2.72999	8.54972	1.87895
amadeus08232019_a neur 20	5	0.12	2.67415	1.25489	-2.93832	2.53611	1.16069		amadeus08292019_a neur 28	5	0.36	8.59874	1.79738	-2.68999	8.49894	1.77952
amadeus08232019_a neur 20	5	0.16	2.14978	0.971579	-2.89832	2.05412	0.91846		amadeus08292019_a neur 28	5	0.4	8.19188	1.63654	-2.64999	8.03255	1.64878
amadeus08232019_a neur 20	5	0.2	1.51197	0.701654	-2.85832	1.45738	0.709083		amadeus08292019_a neur 28	5	0.44	7.83258	1.71321	-2.60999	7.74435	1.7158
amadeus08232019_a neur 20	5	0.24	0.68177	0.354049	-2.81832	0.704558	0.398329		amadeus08292019_a neur 28	5	0.48	7.7723	1.91978	-2.56999	7.74353	1.94314
amadeus08232019_a neur 20	5	0.28	0.472304	0.251099	-2.77832	0.440184	0.24648		amadeus08292019_a neur 28	5	0.52	7.22448	2.02846	-2.52999	7.37136	2.0506
amadeus08232019_a neur 20	5	0.32	0.611922	0.328085	-2.73832	0.516887	0.250473		amadeus08292019_a neur 28	5	0.56	7.23761	2.07516	-2.48999	7.24234	2.0812
amadeus08232019_a neur 20	5	0.36	0.945492	0.525776	-2.69832	0.923259	0.49321		amadeus08292019_a neur 28	5	0.6	6.94169	1.94691	-2.44999	6.9564	1.93591
amadeus08232019_a neur 20	5	0.4	1.15593	0.616762	-2.65832	1.15665	0.614968		amadeus08292019_a neur 28	5	0.64	6.7554	1.76603	-2.40999	6.80132	1.72576
amadeus08232019_a neur 20	5	0.44	1.22596	0.63247	-2.61832	1.2729	0.649618		amadeus08292019_a neur 28	5	0.68	6.63503	1.61721	-2.36999	6.73883	1.62524
amadeus08232019_a neur 20	5	0.48	1.13924	0.572945	-2.57832	1.22099	0.602924		amadeus08292019_a neur 28	5	0.72	7.12703	1.69443	-2.32999	7.11251	1.69538
amadeus08232019_a neur 20	5	0.52	0.787824	0.407489	-2.53832	0.887246	0.443617		amadeus08292019_a neur 28	5	0.76	6.92413	1.71366	-2.28999	6.90547	1.70633
amadeus08232019_a neur 20	5	0.56	0.74523	0.376328	-2.49832	0.726102	0.367161		amadeus08292019_a neur 28	5	0.8	6.4252	1.60168	-2.24999	6.36402	1.58971
amadeus08232019_a neur 20	5	0.6	0.839842	0.312797	-2.45832	0.774694	0.298921		amadeus08292019_a neur 28	5	0.84	6.57982	1.60459	-2.20999	6.54259	1.61193
amadeus08232019_a neur 20	5	0.64	1.00716	0.356838	-2.41832	0.934283	0.342192		amadeus08292019_a neur 28	5	0.88	6.42761	1.60107	-2.16999	6.27461	1.57667
amadeus08232019_a neur 20	5	0.68	0.95772	0.36523	-2.37832	0.99615	0.362842		amadeus08292019_a neur 28	5	0.92	6.29454	1.50584	-2.12999	6.16174	1.46498
amadeus08232019_a neur 20	5	0.72	1.06531	0.368056	-2.33832	1.09867	0.377085		amadeus08292019_a neur 28	5	0.96	7.08562	1.5373	-2.08999	7.04403	1.51449
amadeus08232019_a neur 20	5	0.76	0.895147	0.339647	-2.29832	0.935708	0.352977		amadeus08292019_a neur 28	5	1	7.51127	1.56244	-2.04999	7.53385	1.56945
amadeus08232019_a neur 20	5	0.8	0.561308	0.287698	-2.25832	0.575867	0.291549		amadeus08292019_a neur 28	5	1.04	7.41161	1.57299	-2.00999	7.40605	1.59486
amadeus08232019_a neur 20	5	0.84	0.527968	0.269539	-2.21832	0.591458	0.286918		amadeus08292019_a neur 28	5	1.08	7.06356	1.64764	-1.96999	7.13072	1.65709
amadeus08232019_a neur 20	5	0.88	0.78723	0.411799	-2.17832	0.813245	0.441799		amadeus08292019_a neur 28	5	1.12	6.2768	1.59186	-1.92999	6.3554	1.61105
amadeus08232019_a neur 20	5	0.92	1.11876	0.710011	-2.13832	1.12171	0.721298		amadeus08292019_a neur 28	5	1.16	5.61592	1.49362	-1.88999	5.61758	1.47007
amadeus08232019_a neur 20	5	0.96	1.36529	0.788255	-2.09832	1.3367	0.786699		amadeus08292019_a neur 28	5	1.2	5.54921	1.42956	-1.84999	5.64312	1.42819
amadeus08232019_a neur 20	5	1	1.49246	0.764721	-2.05832	1.47426	0.756172		amadeus08292019_a neur 28	5	1.24	6.13237	1.44078	-1.80999	6.27551	1.47925
amadeus08232019_a neur 20	5	1.04	1.31146	0.564361	-2.01832	1.27883	0.542814		amadeus08292019_a neur 28	5	1.28	6.65863	1.554	-1.76999	6.72169	1.56741
amadeus08232019_a neur 20	5	1.08	0.922086	0.363427	-1.97832	0.873691	0.352236		amadeus08292019_a neur 28	5	1.32	7.06032	1.67321	-1.72999	7.15576	1.70601
amadeus08232019_a neur 20	5	1.12	0.503662	0.27044	-1.93832	0.505538	0.27439		amadeus08292019_a neur 28	5	1.36	6.99995	1.71187	-1.68999	7.00323	1.68559
amadeus08232019_a neur 20	5	1.16	0.391817	0.212881	-1.89832	0.430209	0.221899		amadeus08292019_a neur 28	5	1.4	6.68891	1.5873	-1.64999	6.51364	1.55651
amadeus08232019_a neur 20	5	1.2	0.383013	0.258831	-1.85832	0.374255	0.262413		amadeus08292019_a neur 28	5	1.44	6.61142	1.48666	-1.60999	6.46447	1.45993
amadeus08232019_a neur 20	5	1.24	0.637271	0.380764	-1.81832	0.615394	0.374841		amadeus08292019_a neur 28	5	1.48	6.60015	1.40126	-1.56999	6.55212	1.3995
amadeus08232019_a neur 20	5	1.28	0.676534	0.394621	-1.77832	0.675639	0.392466		amadeus08292019_a neur 28	5	1.52	6.71775	1.41803	-1.52999	6.729	1.4353
amadeus08232019_a neur 20	5	1.32	0.759619	0.417642	-1.73832	0.752933	0.417209		amadeus08292019_a neur 28	5	1.56	7.05561	1.56116	-1.48999	7.09264	1.56532
amadeus08232019_a neur 20	5	1.36	0.795802	0.414163	-1.69832	0.768859	0.408833		amadeus08292019_a neur 28	5	1.6	7.05487	1.58524	-1.44999	7.1621	1.59859
amadeus08232019_a neur 20	5	1.4	0.70169	0.358872	-1.65832	0.722845	0.360331		amadeus08292019_a neur 28	5	1.64	7.15011	1.67215	-1.40999	7.21006	1.67364
amadeus08232019_a neur 20	5	1.44	0.580334	0.286481	-1.61832	0.516911	0.261572		amadeus08292019_a neur 28	5	1.68	7.16644	1.74947	-1.36999	7.24911	1.75976
amadeus08232019_a neur 20	5	1.48	0.619019	0.370606	-1.57832	0.604576	0.358462		amadeus08292019_a neur 28	5	1.72	7.45607	1.84794	-1.32999	7.48272	1.85316
amadeus08232019_a neur 20	5	1.52	0.507772	0.380557	-1.53832	0.506326	0.377835		amadeus08292019_a neur 28	5	1.76	7.06006	1.7754	-1.28999	7.04816	1.77847
amadeus08232019_a neur 20	5	1.56	0.389935	0.346565	-1.49832	0.425814	0.35794		amadeus08292019_a neur 28	5	1.8	6.83764	1.6981	-1.24999	6.70474	1.67072
amadeus08232019_a neur 20	5	1.6	0.53938	0.384325	-1.45832	0.529293	0.379907		amadeus08292019_a neur 28	5	1.84	6.30769	1.49734	-1.20999	6.20504	1.46055
amadeus08232019_a neur 20	5	1.64	0.546307	0.38847	-1.41832	0.577614	0.405368		amadeus08292019_a neur 28	5	1.88	6.08302	1.43623	-1.16999	5.99648	1.43369
amadeus08232019_a neur 20	5	1.68	0.54067	0.398466	-1.37832	0.536693	0.396745		amadeus08292019_a neur 28	5	1.92	5.76814	1.40061	-1.12999	5.78812	1.40683
amadeus08232019_a neur 20	5	1.72	0.509187	0.371855	-1.33832	0.515144	0.37558		amadeus08292019_a neur 28	5	1.96	6.03977	1.42721	-1.08999	6.08735	1.44389
amadeus08232019_a neur 20	5	1.76	0.378373	0.270475	-1.29832	0.395447	0.28201		amadeus08292019_a neur 28	5	2	6.05778	1.42917	-1.04999	6.07778	1.43423
amadeus08232019_a neur 20	5	1.8	0.0413692	0.036672	-1.25832	0.0811219	0.0662759		amadeus08292019_a neur 28	5	2.04	5.97277	1.46398	-1.00999	6.00607	1.46813
amadeus08232019_a neur 20	5	1.84	0.137794	0.137794	-1.21832	0.138322	0.138322		amadeus08292019_a neur 28	5	2.08	5.88081	1.44586	-0.969991	5.93687	1.4359
amadeus08232019_a neur 20	5	1.88	0.29513	0.208826	-1.17832	0.248531	0.187166		amadeus08292019_a neur 28	5	2.12	5.95913	1.39409	-0.929991	5.92589	1.36578
amadeus08232019_a neur 20	5	1.92	0.343749	0.239285	-1.13832	0.333335	0.232435		amadeus08292019_a neur 28	5	2.16	5.79919	1.35255	-0.889991	5.6977	1.33815
amadeus08232019_a neur 20	5	1.96	0.328849	0.230036	-1.09832	0.348693	0.228155		amadeus08292019_a neur 28	5	2.2	5.89822	1.35654	-0.849991	5.90355	1.37694
amadeus08232019_a neur 20	5	2	0.358936	0.204997	-1.05832	0.381218	0.223662		amadeus08292019_a neur 28	5	2.24	6.03199	1.35646	-0.809991	5.94271	1.34153
amadeus08232019_a neur 20	5	2.04	0.49153	0.277369	-1.01832	0.500075	0.280222		amadeus08292019_a neur 28	5	2.28	5.70699	1.29211	-0.769991	5.61777	1.28845
amadeus08232019_a neur 20	5	2.08	0.518617	0.370115	-0.978319	0.55291	0.367316		amadeus08292019_a neur 28	5	2.32	5.6632	1.38011	-0.729991	5.68703	1.39641
amadeus08232019_a neur 20	5	2.12	0.519991	0.384828	-0.938319	0.510816	0.381547		amadeus08292019_a neur 28	5	2.36	5.69177	1.38385	-0.689991	5.67854	1.39038
amadeus08232019_a neur 20	5	2.16	0.454657	0.332351	-0.898319	0.397092	0.322525		amadeus08292019_a neur 28	5	2.4	5.7268	1.38414	-0.649991	5.6646	1.36895
amadeus08232019_a neur 20	5	2.2	0.274667	0.191092	-0.858319	0.246278	0.17589		amadeus08292019_a neur 28	5	2.44	5.7828	1.34891	-0.609991	5.66621	1.32618
amadeus08232019_a neur 20	5	2.24	0.184641	0.167396	-0.818319	0.192535	0.158409		amadeus08292019_a neur 28	5	2.48	6.0724	1.31192	-0.569991	6.08695	1.31257
amadeus08232019_a neur 20	5	2.28	0.322258	0.226063	-0.778319	0.322778	0.225958		amadeus08292019_a neur 28	5	2.52	6.12993	1.3364	-0.529991	6.15512	1.32829
amadeus08232019_a neur 20	5	2.32	0.347804	0.241949	-0.738319	0.355087	0.247003		amadeus08292019_a neur 28	5	2.56	6.42616	1.35833	-0.489991	6.52274	1.37075
amadeus08232019_a neur 20	5	2.36	0.374712	0.227787	-0.698319	0.354586	0.230397		amadeus08292019_a neur 28	5	2.6	6.66577	1.41033	-0.449991	6.75725	1.41129
amadeus08232019_a neur 20	5	2.4	0.440351	0.227555	-0.658319	0.474178	0.230178		amadeus08292019_a neur 28	5	2.64	7.0025	1.48186	-0.409991	7.15039	1.49873
amadeus08232019_a neur 20	5	2.44	0.441345	0.246395	-0.618319	0.390472	0.234626		amadeus08292019_a neur 28	5	2.68	6.99455	1.48333	-0.369991	6.98906	1.49737
amadeus08232019_a neur 20	5	2.48	0.516748	0.289351	-0.578319	0.507754	0.285145		amadeus08292019_a neur 28	5	2.72	6.69349	1.415	-0.329991	6.53981	1.3902
amadeus08232019_a neur 20	5	2.52	0.604966	0.290812	-0.538319	0.628707	0.295087		amadeus08292019_a neur 28	5	2.76	5.87789	1.27415	-0.289991	5.97471	1.30133
amadeus08232019_a neur 20	5	2.56	0.823107	0.31466	-0.498319	0.863278	0.328165		amadeus08292019_a neur 28	5	2.8	5.16033	1.14485	-0.249991	4.96917	1.09399
amadeus08232019_a neur 20	5	2.6	0.834866	0.412789	-0.458319	0.887848	0.428662		amadeus08292019_a neur 28	5	2.84	3.89364	0.886927	-0.209991	3.75767	0.851777
amadeus08232019_a neur 20	5	2.64	1.05684	0.501718	-0.418319	1.11015	0.510792		amadeus08292019_a neur 28	5	2.88	2.54937	0.645623	-0.169991	2.42303	0.594738
amadeus08232019_a neur 20	5	2.68	0.993211	0.496989	-0.378319	0.98861	0.49368		amadeus08292019_a neur 28	5	2.92	1.58993	0.494008	-0.129991	1.53256	0.478674
amadeus08232019_a neur 20	5	2.72	0.728089	0.349144	-0.338319	0.701472	0.335499		amadeus08292019_a neur 28	5	2.96	0.94156	0.328518	-0.089991	0.776922	0.297985
amadeus08232019_a neur 20	5	2.76	0.593823	0.263403	-0.298319	0.573045	0.255907		amadeus08292019_a neur 28	5	3	0.375155	0.197608	-0.049991	0.404257	0.215161
amadeus08232019_a neur 20	5	2.8	0.280321	0.1915	-0.258319	0.273775	0.185792		amadeus08292019_a neur 28	5	3.04	0.27982	0.214773	-0.009991	0.377888	0.28395
amadeus08232019_a neur 20	5	2.84	0.413349	0.280618	-0.218319	0.438807	0.295779
amadeus08232019_a neur 20	5	2.88	0.738978	0.381111	-0.178319	0.71016	0.387441
amadeus08232019_a neur 20	5	2.92	1.43562	0.47066	-0.138319	1.41915	0.468993
amadeus08232019_a neur 20	5	2.96	2.24046	0.538018	-0.0983195	2.14822	0.536157
amadeus08232019_a neur 20	5	3	4.06998	0.792347	-0.0583195	3.8793	0.757471
amadeus08232019_a neur 20	5	3.04	5.76271	1.07827	-0.0183195	5.65332	1.04965
